# Supplementary material for: Different color regulation mechanism in willow barks determined using integrated metabolomics and transcriptomics analyses
Source: BMC Plant Biol. 2022 Nov 15;22:530. doi: 10.1186/s12870-022-03909-x (PMC9664647; doi:10.1186/s12870-022-03909-x)
Supplement: Supplementary file 2 — Additional file 2: TableS6. The metabolites identified in positive ion mode. [file 12870_2022_3909_MOESM2_ESM.xlsx]

## Sheet: Table S6 The metabolites identi
Table S6 The metabolites identified in positive ion mode
index	MS2_name	MS1_name	formula	rtmin	mz	P1	P2	P3	P4	P5	P6	G1	G2	G3	G4	G5	G6	R1	R2	R3	R4	R5	R6	QC1	QC2	QC3	Class	CAS	HMDB	C_ID	Pathway	KEGG_B_class	KEGG_A_class
Com_27303_pos	7α-Hydroxytestosterone	--	C19 H28 O3	10.269	305.211	3.27677e+06	3.56227e+06	2.52277e+06	2.66989e+06	4.16791e+06	4.06099e+06	1.31849e+06	1.14927e+06	1.33704e+06	1.14594e+06	1.11756e+06	2.6291e+06	2.31839e+06	2.60686e+06	1.81381e+06	4.92077e+06	3.71689e+06	2.95681e+06	1.4569e+06	2.1675e+06	2.28447e+06	--	--	--	-	-	-	-
Com_2200_pos	Betaine	--	C5 H11 N O2	1.497	118.086	1.62213e+08	1.17487e+08	1.24317e+08	1.36295e+08	1.2586e+08	1.40684e+08	1.03545e+08	1.10372e+08	1.24238e+08	1.02088e+08	1.14962e+08	1.50377e+08	1.18816e+08	1.60346e+08	2.19115e+08	1.64191e+08	1.34403e+08	1.48148e+08	1.17575e+08	1.26293e+08	1.41986e+08	Carboxylic acids and derivatives	-	HMDB0059606	C00719	ko01100//Metabolic pathways;ko02010//ABC transporters;ko00260//Glycine, serine and threonine metabolism	Amino acid metabolism;Global and overview maps;Membrane transport	Environmental Information Processing;Metabolism
Com_1233_pos	5,6-Dimethylbenzimidazole	--	C9 H10 N2	7	147.092	1.16602e+07	1.44803e+07	1.40622e+07	1.19839e+07	1.15739e+07	1.25859e+07	2.11871e+08	2.06743e+08	2.99335e+08	3.33151e+08	3.79306e+08	3.21647e+08	1.52297e+08	2.48928e+08	2.39312e+08	1.03175e+08	9.59554e+07	1.42253e+08	1.38794e+08	1.55266e+08	1.45994e+08	Benzimidazoles	582-60-5	HMDB0003701	C03114	ko01100//Metabolic pathways;ko00860//Porphyrin and chlorophyll metabolism;ko00740//Riboflavin metabolism	Global and overview maps;Metabolism of cofactors and vitamins	Metabolism
Com_10726_pos	3'-Adenosine monophosphate (3'-AMP)	--	C10 H14 N5 O7 P	3.161	348.071	5.17225e+06	5.99472e+06	5.20465e+06	4.99645e+06	3.89511e+06	4.17231e+06	1.93945e+06	2.17724e+06	3.04109e+06	1.91324e+06	1.72469e+06	1.50548e+06	3.63419e+06	5.97394e+06	2.61124e+07	4.74941e+06	4.63389e+06	8.51936e+06	4.10425e+06	4.22645e+06	4.86507e+06	--	--	--	-	-	-	-
Com_2376_pos	L-Isoleucine	--	C6 H13 N O2	3.277	132.102	2.43025e+08	1.81573e+08	1.11633e+08	1.12891e+08	8.31114e+07	1.13196e+08	9.38208e+07	9.04449e+07	1.31971e+08	9.37945e+07	1.19507e+08	2.04336e+08	1.17667e+08	2.2058e+08	2.01551e+08	1.46159e+08	1.29117e+08	1.59813e+08	1.15286e+08	1.29673e+08	1.32064e+08	Carboxylic acids and derivatives	1509-34-8	HMDB0000557	C00407	ko01100//Metabolic pathways;ko01110//Biosynthesis of secondary metabolites;ko01130//Biosynthesis of antibiotics;ko01230//Biosynthesis of amino acids;ko02010//ABC transporters;ko01210//2-Oxocarboxylic acid metabolism;ko00970//Aminoacyl-tRNA biosynthesis;ko00460//Cyanoamino acid metabolism;ko00960//Tropane, piperidine and pyridine alkaloid biosynthesis;ko00966//Glucosinolate biosynthesis;ko00290//V…	Amino acid metabolism;Biosynthesis of other secondary metabolites;Global and overview maps;Membrane transport;Metabolism of other amino acids;Translation	Environmental Information Processing;Genetic Information Processing;Metabolism
Com_1715_pos	Urocanic acid	--	C6 H6 N2 O2	1.427	139.05	2.08259e+08	1.94567e+07	2.75573e+07	1.0143e+08	3.42621e+07	2.75477e+07	1.62748e+07	1.6499e+07	3.27333e+07	2.08837e+07	1.93878e+07	4.1742e+07	2.01923e+08	3.9372e+08	1.36268e+08	6.53789e+07	5.21283e+07	6.88372e+07	3.59003e+07	3.79605e+07	4.14327e+07	Azoles	104-98-3	HMDB0000301	C00785	ko01100//Metabolic pathways;ko00340//Histidine metabolism	Amino acid metabolism;Global and overview maps	Metabolism
Com_5858_pos	Sodium [dodecanoyl(methyl)amino]acetate	--	C15 H29 N O3	14.057	272.222	2.24866e+06	4.3732e+06	2.45148e+06	4.87822e+06	3.45462e+06	2.74446e+06	1.89928e+06	2.11594e+06	4.22397e+06	3.89119e+06	1.80673e+06	2.95612e+06	1.23167e+07	8.53609e+07	3.55946e+07	2.4777e+07	2.34682e+07	2.36278e+07	7.82535e+06	8.77422e+06	8.31125e+06	--	--	--	-	-	-	-
Com_12690_pos	3-Methylhistidine	--	C7 H11 N3 O2	1.179	170.092	1.0559e+07	1.00326e+07	9.56251e+06	8.91091e+06	8.36444e+06	9.31314e+06	4.58396e+06	4.08814e+06	4.5659e+06	4.79534e+06	4.13743e+06	6.15995e+06	8.32845e+06	1.2664e+07	1.38883e+07	1.38066e+07	1.23025e+07	2.31383e+07	7.30662e+06	7.34788e+06	7.14372e+06	Carboxylic acids and derivatives	368-16-1	HMDB0000479	C01152	ko00340//Histidine metabolism	Amino acid metabolism	Metabolism
Com_24526_pos	L-Dopa	--	C9 H11 N O4	2.248	198.076	1.7088e+06	1.65307e+06	1.74718e+06	1.62827e+06	1.5994e+06	1.58026e+06	1.71109e+06	1.6638e+06	1.60588e+06	1.52118e+06	1.46793e+06	1.81045e+06	3.30594e+06	4.53894e+06	5.83949e+06	4.76401e+06	5.16569e+06	5.83429e+06	2.11286e+06	2.51973e+06	2.25066e+06	Carboxylic acids and derivatives	59-92-7	HMDB0000181	C00355	ko01100//Metabolic pathways;ko01110//Biosynthesis of secondary metabolites;ko00350//Tyrosine metabolism;ko00950//Isoquinoline alkaloid biosynthesis;ko00965//Betalain biosynthesis	Amino acid metabolism;Biosynthesis of other secondary metabolites;Global and overview maps	Metabolism
Com_71_pos	Choline	--	C5 H13 N O	1.224	104.107	8.34576e+09	7.56657e+09	8.1732e+09	8.00749e+09	7.16538e+09	8.84874e+09	5.87277e+09	6.69614e+09	7.97874e+09	5.73744e+09	5.98044e+09	6.32901e+09	6.41047e+09	6.47987e+09	6.85664e+09	7.46128e+09	7.68027e+09	7.23978e+09	6.00595e+09	6.82185e+09	6.51864e+09	Organonitrogen compounds	62-49-7	HMDB0000097	C00114	ko01100//Metabolic pathways;ko02010//ABC transporters;ko00260//Glycine, serine and threonine metabolism;ko00564//Glycerophospholipid metabolism	Amino acid metabolism;Global and overview maps;Lipid metabolism;Membrane transport	Environmental Information Processing;Metabolism
Com_2558_pos	Folinic acid	--	C20 H23 N7 O7	6.517	474.173	7.70891e+07	7.19682e+07	6.16418e+07	6.37969e+07	6.99115e+07	6.06957e+07	1.15878e+08	1.19198e+08	1.56014e+08	1.4059e+08	1.03458e+08	1.70465e+08	7.47685e+07	7.17661e+07	3.70696e+07	7.85749e+07	1.00132e+08	6.51462e+07	6.34076e+07	8.18259e+07	8.63665e+07	Pteridines and derivatives	-	HMDB0062757	C03479	ko01100//Metabolic pathways;ko00670//One carbon pool by folate	Global and overview maps;Metabolism of cofactors and vitamins	Metabolism
Com_4835_pos	3,5-di(2-furylmethylidene)tetrahydro-2H-pyran-4-one	--	C15 H12 O4	9.822	257.081	2.5816e+07	2.7112e+07	3.32732e+07	3.42866e+07	2.80273e+07	3.15599e+07	7.44004e+07	6.12285e+07	5.1923e+07	6.05008e+07	5.2418e+07	6.20448e+07	1.17012e+07	1.17922e+07	1.20734e+07	1.84591e+07	1.72662e+07	1.30748e+07	2.23131e+07	2.72631e+07	2.71447e+07	--	--	--	-	-	-	-
Com_1853_pos	Tricin 5-O-β-D-glucoside	--	C23 H24 O12	10.42	493.134	2.00045e+08	2.38463e+08	2.39973e+08	2.87664e+08	2.53521e+08	2.80333e+08	2.70029e+06	2.30226e+06	3.00996e+06	1.76964e+06	1.83206e+06	1.80179e+06	1.6956e+06	1.80295e+06	2.15841e+06	1.68045e+06	1.69661e+06	2.01375e+06	6.33518e+07	7.68376e+07	7.16722e+07	--	--	--	-	-	-	-
Com_278_pos	Ethyl protocatechuate	--	C9 H10 O4	7.485	183.065	1.00557e+09	1.04942e+09	1.40787e+09	1.37416e+09	1.55043e+09	1.43428e+09	9.72629e+08	1.12516e+09	1.64233e+09	7.97118e+08	1.24071e+09	1.36346e+09	1.13741e+09	1.47012e+09	2.22204e+09	1.51787e+09	1.45067e+09	1.95009e+09	1.20974e+09	1.1689e+09	1.13686e+09	--	--	--	-	-	-	-
Com_13262_pos	2'-O-Methyladenosine	--	C11 H15 N5 O4	5.478	282.119	1.52079e+07	1.75152e+07	1.78131e+07	1.72527e+07	1.91276e+07	1.94127e+07	1.2974e+07	9.54183e+06	1.0917e+07	1.19013e+07	7.73386e+06	1.13231e+07	2.64578e+06	5.36225e+06	8.63174e+06	7.36259e+06	7.46132e+06	6.68132e+06	1.00196e+07	1.03096e+07	1.03468e+07	Purine nucleosides	2140-79-6	HMDB0004326	-	-	-	-
Com_4995_pos	D,L-Camphor	--	C10 H16 O	11.322	153.127	6.33315e+07	5.73918e+07	8.17119e+07	6.04396e+07	8.74327e+07	7.26748e+07	2.36947e+07	2.85377e+07	2.5569e+07	3.06011e+07	2.6122e+07	3.54962e+07	5.54699e+07	6.76647e+07	6.09703e+07	7.56338e+07	7.05366e+07	7.33218e+07	4.81726e+07	4.65286e+07	3.67055e+07	--	--	--	-	-	-	-
Com_14427_pos	N3,N4-Dimethyl-L-arginine	--	C8 H18 N4 O2	1.333	203.15	1.12767e+07	7.4924e+06	6.35926e+06	8.5404e+06	5.42917e+06	6.69178e+06	8.50238e+06	1.14708e+07	1.12958e+07	9.77141e+06	1.46725e+07	1.16114e+07	9.95185e+06	1.05944e+07	1.35456e+07	1.11471e+07	8.91107e+06	1.21856e+07	7.7068e+06	8.7506e+06	9.49634e+06	--	--	--	-	-	-	-
Com_5245_pos	Hydroxyprogesterone caproate	--	C27 H40 O4	11.407	429.3	9.9271e+06	1.21141e+07	1.30016e+07	1.55415e+07	1.21868e+07	1.18795e+07	5.75095e+06	9.25017e+06	1.38599e+07	7.34483e+06	1.2116e+07	1.14772e+07	3.49861e+07	5.10535e+07	7.38535e+07	4.04195e+07	4.3147e+07	5.02482e+07	2.01611e+07	2.26913e+07	2.05869e+07	Steroids and steroid derivatives	57-83-0	HMDB0001830	C00410	ko01100//Metabolic pathways	Global and overview maps	Metabolism
Com_36366_pos	Withanolide A	--	C28 H38 O6	12.852	471.274	596348	378334	291877	401186	541392	392474	349771	328075	365544	445448	417509	305037	1.20042e+06	1.15655e+06	1.53851e+06	576561	1.16078e+06	1.06047e+06	515241	568119	657696	Steroids and steroid derivatives	32911-62-9	HMDB0034415	-	-	-	-
Com_3125_pos	Pelargonidin	--	C15 H10 O5	10.031	271.06	2.08732e+07	2.38251e+07	2.34794e+07	2.523e+07	2.39724e+07	2.59546e+07	4.57286e+07	3.36335e+07	2.73211e+07	2.75626e+07	3.8436e+07	4.67982e+07	1.106e+07	1.06223e+07	8.85191e+07	1.59451e+08	1.34343e+08	1.16242e+08	1.42319e+07	2.32664e+07	1.60025e+07	--	--	--	C05904	ko01100//Metabolic pathways;ko01110//Biosynthesis of secondary metabolites;ko00941//Flavonoid biosynthesis;ko00942//Anthocyanin biosynthesis	Biosynthesis of other secondary metabolites;Global and overview maps	Metabolism
Com_2049_pos	Citral	--	C10 H16 O	10.46	153.127	1.69765e+08	8.99744e+07	5.21799e+07	1.09081e+08	7.27076e+07	1.06872e+08	2.62974e+07	3.06783e+07	3.29263e+07	3.49321e+07	3.80594e+07	2.94295e+07	1.30608e+08	1.40793e+08	2.39421e+08	2.63926e+08	1.85459e+08	1.7494e+08	8.19814e+07	1.04862e+08	8.5355e+07	--	--	--	-	-	-	-
Com_7021_pos	5-Hydroxyindole-3-acetic acid	--	C10 H9 N O3	9.496	192.065	1.36964e+06	1.26286e+06	1.18494e+06	1.2312e+06	1.31128e+06	1.06295e+06	1.1462e+07	1.52254e+07	2.31907e+07	3.74338e+07	3.99e+07	1.78042e+07	1.12162e+06	1.21225e+06	2.74555e+06	1.21739e+06	1.3486e+06	980550	7.88548e+06	7.68673e+06	8.65319e+06	Indoles and derivatives	54-16-0	HMDB0000763	C05635	ko01100//Metabolic pathways;ko00380//Tryptophan metabolism	Amino acid metabolism;Global and overview maps	Metabolism
Com_14761_pos	3-(3-pyridinyl)propanoic acid	--	C8 H9 N O2	6.135	152.071	3.12665e+06	2.50006e+06	2.70031e+06	2.73564e+06	2.95462e+06	2.54787e+06	2.22564e+06	2.15824e+06	2.41669e+06	2.25467e+06	1.8749e+06	2.89297e+06	6.13369e+06	4.9083e+06	6.37914e+06	1.71307e+07	1.05919e+07	8.72016e+06	3.72392e+06	3.83132e+06	3.77825e+06	--	--	--	-	-	-	-
Com_10299_pos	Medroxyprogesterone	--	C22 H32 O3	12.166	345.242	1.24376e+06	4.34636e+06	1.25759e+06	2.58648e+06	2.08634e+06	1.50793e+06	1.44429e+07	1.11539e+07	1.19396e+07	2.12063e+07	7.50923e+06	9.04625e+06	1.78377e+06	2.7502e+06	2.7461e+06	3.03107e+06	3.04477e+06	2.26535e+06	4.49166e+06	5.25139e+06	4.53384e+06	Steroids and steroid derivatives	520-85-4	HMDB0001939	-	-	-	-
Com_72_pos	4-Hydroxybenzoic acid	--	C7 H6 O3	11.222	139.039	3.53443e+08	3.37644e+08	2.72771e+08	2.41586e+08	1.98753e+08	2.27333e+08	8.0427e+09	6.10135e+09	3.54219e+09	4.29839e+09	3.74879e+09	6.00848e+09	1.51504e+09	1.24742e+09	1.6888e+09	1.54846e+09	1.73057e+09	1.64516e+09	2.6227e+09	2.95642e+09	2.9757e+09	Benzene and substituted derivatives	99-96-7	HMDB0000500	C00156	ko01100//Metabolic pathways;ko01110//Biosynthesis of secondary metabolites;ko01120//Microbial metabolism in diverse environments;ko00360//Phenylalanine metabolism;ko01220//Degradation of aromatic compounds;ko00130//Ubiquinone and other terpenoid-quinone biosynthesis;ko00790//Folate biosynthesis	Amino acid metabolism;Global and overview maps;Metabolism of cofactors and vitamins	Metabolism
Com_21594_pos	(1E,4Z,6E)-5-hydroxy-1,7-bis(4-hydroxyphenyl)hepta-1,4,6-trien-3-one	--	C19 H16 O4	8.982	309.112	2.57214e+06	2.05271e+06	2.13303e+06	2.48157e+06	2.45556e+06	2.77365e+06	4.7653e+06	4.72608e+06	4.57182e+06	4.5791e+06	4.45886e+06	4.88391e+06	3.97108e+06	9.1673e+06	6.85344e+06	7.8269e+06	9.30876e+06	7.67121e+06	3.34073e+06	3.80372e+06	3.40001e+06	--	--	--	-	-	-	-
Com_23051_pos	Isoxanthopterin	--	C6 H5 N5 O2	2.458	180.052	301376	249251	254162	310709	258436	246052	5.77606e+06	4.7116e+06	4.08702e+06	5.12352e+06	3.57853e+06	4.64669e+06	2.73002e+06	4.19158e+06	4.52186e+06	3.89492e+06	4.98826e+06	4.38187e+06	2.3858e+06	2.93793e+06	2.9847e+06	Pteridines and derivatives	529-69-1	HMDB0000704	-	-	-	-
Com_3723_pos	Paracetamol	--	C8 H9 N O2	1.426	152.07	1.34549e+08	1.00267e+08	1.20728e+08	9.46567e+07	1.12938e+08	9.75813e+07	4.9787e+07	5.39642e+07	5.38673e+07	4.27081e+07	5.71296e+07	8.17673e+07	3.65358e+07	5.1762e+07	4.39044e+07	3.60124e+07	4.52913e+07	6.37863e+07	5.51583e+07	5.51871e+07	6.34231e+07	Phenols	103-90-2	HMDB0001859	-	-	-	-
Com_545_pos	2,3-Dihydroxybenzoic acid	--	C7 H6 O4	6.804	155.034	3.00898e+08	2.62535e+08	3.39412e+08	3.69563e+08	3.34684e+08	4.20507e+08	8.3312e+08	7.56529e+08	7.7092e+08	8.06508e+08	7.47983e+08	7.59722e+08	7.85497e+08	6.2502e+08	4.22817e+08	9.59399e+08	1.12574e+09	8.67447e+08	7.57086e+08	6.23479e+08	5.28159e+08	Benzene and substituted derivatives	303-38-8	HMDB0000397	C00196	ko01110//Biosynthesis of secondary metabolites;ko01120//Microbial metabolism in diverse environments;ko01130//Biosynthesis of antibiotics	Global and overview maps	Metabolism
Com_1917_pos	Pantothenic acid	--	C9 H17 N O5	6.709	220.118	2.16675e+08	2.51717e+08	2.20385e+08	2.15119e+08	2.24235e+08	2.30829e+08	6.13064e+07	7.20111e+07	8.2521e+07	5.80669e+07	6.72111e+07	6.47635e+07	6.01693e+07	8.35558e+07	8.81891e+07	1.22144e+08	1.42599e+08	9.84012e+07	8.97529e+07	1.01633e+08	1.02434e+08	Alcohols and polyols	79-83-4	HMDB0000210	C00864	ko01100//Metabolic pathways;ko01110//Biosynthesis of secondary metabolites;ko00410//beta-Alanine metabolism;ko00770//Pantothenate and CoA biosynthesis	Global and overview maps;Metabolism of cofactors and vitamins;Metabolism of other amino acids	Metabolism
Com_5124_pos	Υ-Glutamylcysteine	--	C8 H14 N2 O5 S	1.994	251.07	7.90156e+07	5.63511e+07	6.28725e+07	4.03821e+07	3.18521e+07	2.99423e+07	1.96801e+07	2.15833e+07	1.79806e+07	2.20157e+07	2.68173e+07	8.16932e+07	3.15541e+07	6.45743e+07	7.25397e+07	5.8359e+07	4.84261e+07	5.6073e+07	3.20178e+07	4.38136e+07	4.05197e+07	--	--	--	-	-	-	-
Com_36647_pos	Cholecalciferol	--	C27 H44 O	13.751	385.347	131512	267903	351951	300823	183691	200924	131126	245937	376438	238144	173391	173830	1.08694e+06	815355	1.46255e+06	619091	654554	632874	298792	316009	351657	Steroids and steroid derivatives	67-97-0	HMDB0000876	C05443	ko01100//Metabolic pathways;ko00100//Steroid biosynthesis	Global and overview maps;Lipid metabolism	Metabolism
Com_7044_pos	8-Hydroxyquinoline	--	C9 H7 N O	5.706	146.06	3.77021e+06	4.69942e+06	3.68335e+06	3.48204e+06	3.23866e+06	4.06155e+06	1.6872e+06	1.84575e+06	1.74966e+06	2.00057e+06	2.2959e+06	2.32056e+06	1.76904e+07	2.81786e+07	4.8711e+07	2.15603e+07	2.49056e+07	2.98819e+07	8.93107e+06	8.88427e+06	9.19473e+06	--	--	--	-	-	-	-
Com_4825_pos	Uracil	--	C4 H4 N2 O2	2.293	113.035	5.48476e+07	4.41793e+07	5.3249e+07	5.42985e+07	4.62944e+07	6.02111e+07	2.78055e+07	4.19016e+07	5.33176e+07	3.69749e+07	2.55914e+07	2.8322e+07	3.11614e+07	3.33046e+07	8.22674e+07	3.32395e+07	4.4524e+07	4.36724e+07	2.50613e+07	4.15243e+07	4.3131e+07	Diazines	66-22-8	HMDB0000300	C00106	ko01100//Metabolic pathways;ko00240//Pyrimidine metabolism;ko00410//beta-Alanine metabolism;ko00770//Pantothenate and CoA biosynthesis	Global and overview maps;Metabolism of cofactors and vitamins;Metabolism of other amino acids;Nucleotide metabolism	Metabolism
Com_2123_pos	Nootkatone	--	C15 H22 O	14.134	219.174	1.50782e+07	1.07433e+07	1.159e+07	1.45875e+07	1.47994e+07	1.31533e+07	1.08334e+07	1.12611e+07	1.03454e+07	9.22547e+06	1.18526e+07	1.34974e+07	8.58191e+07	5.19405e+07	1.48548e+08	1.10197e+08	6.57885e+07	2.66885e+08	3.6432e+07	4.23179e+07	4.05995e+07	--	--	--	-	-	-	-
Com_22_pos	1-(4-hydroxyphenyl)-2-phenylethan-1-one	--	C14 H12 O2	9.81	213.091	4.04029e+07	3.42802e+07	4.4618e+07	4.53989e+07	3.39611e+07	4.50161e+07	3.55799e+07	3.73937e+07	1.82977e+07	2.51505e+07	3.01057e+07	4.58118e+07	1.76564e+10	2.04414e+10	2.23227e+10	2.55537e+10	3.01755e+10	2.20341e+10	6.65834e+09	9.37786e+09	9.4659e+09	--	--	--	-	-	-	-
Com_8627_pos	4-methyl-6-phenyl-5,6-dihydro-2H-pyran-2-one	--	C12 H12 O2	7.907	189.091	4.44871e+07	1.6313e+07	3.25304e+07	3.43781e+07	3.20915e+07	3.58076e+07	2.12471e+06	2.06015e+06	2.74984e+06	1.9281e+06	2.39948e+06	2.81551e+06	4.25699e+06	3.46046e+06	5.7459e+06	4.8173e+06	4.69365e+06	5.25871e+06	1.20383e+07	1.21934e+07	1.18519e+07	--	--	--	-	-	-	-
Com_7360_pos	Cannabicitran	--	C21 H30 O2	12.338	315.232	3.17746e+07	2.5682e+07	2.47843e+07	1.58368e+07	5.08585e+07	3.27683e+07	5.90099e+06	4.479e+06	6.46555e+06	8.13639e+06	5.45789e+06	8.93608e+06	1.71202e+07	1.77037e+07	2.44804e+07	5.01794e+07	4.42872e+07	4.16696e+07	2.01906e+07	1.38813e+07	1.3257e+07	--	--	--	-	-	-	-
Com_2774_pos	Ethyl paraben	--	C9 H10 O3	7.882	167.07	4.55706e+07	4.80177e+07	4.37315e+07	4.51907e+07	4.70172e+07	4.3839e+07	1.1731e+08	1.0939e+08	1.43088e+08	1.01859e+08	1.0246e+08	6.59176e+07	4.66863e+07	7.24298e+07	6.36176e+07	4.86089e+07	5.23698e+07	5.93639e+07	5.9735e+07	5.96144e+07	5.30211e+07	--	--	--	-	-	-	-
Com_3319_pos	11(Z),14(Z),17(Z)-Eicosatrienoic acid	--	C20 H34 O2	12.102	307.263	6.66616e+07	9.79699e+07	1.13329e+08	1.17306e+08	1.54122e+08	1.30623e+08	5.85718e+06	6.52597e+06	7.391e+06	5.22326e+06	6.20795e+06	8.98134e+06	2.47815e+07	3.80128e+07	2.37086e+07	3.14053e+07	4.2171e+07	3.57086e+07	2.8625e+07	3.85154e+07	4.07741e+07	--	--	--	-	-	-	-
Com_135_pos	Fisetin	--	C15 H10 O6	7.566	287.055	2.63045e+09	2.91125e+09	1.97881e+09	2.37183e+09	2.04037e+09	1.77454e+09	1.02074e+08	4.7655e+07	1.02619e+08	4.19544e+07	4.12599e+07	4.92163e+07	3.80922e+09	5.88891e+09	4.64779e+09	5.04094e+09	4.85854e+09	4.49064e+09	2.01237e+09	2.11765e+09	1.98723e+09	--	--	--	-	-	-	-
Com_891_pos	Methylparaben	--	C8 H8 O3	11.227	153.055	5.77974e+07	5.65816e+07	5.01829e+07	4.60375e+07	4.18769e+07	4.00871e+07	5.68147e+08	5.28309e+08	4.64101e+08	4.08232e+08	4.56326e+08	4.65356e+08	1.42469e+08	1.29819e+08	1.82849e+08	1.64246e+08	1.57475e+08	1.44722e+08	2.60689e+08	2.76635e+08	2.71123e+08	Benzene and substituted derivatives	99-76-3	HMDB0032572	-	-	-	-
Com_5958_pos	8Z,11Z,14Z-Eicosatrienoic acid	--	C20 H34 O2	11.566	307.263	3.42637e+07	4.48793e+07	5.60061e+07	4.67813e+07	4.86457e+07	4.81164e+07	1.01258e+07	1.47626e+07	1.67059e+07	1.29577e+07	1.81583e+07	1.95139e+07	4.15536e+07	5.59016e+07	6.15032e+07	4.18618e+07	5.55438e+07	6.1974e+07	2.10556e+07	2.97553e+07	2.40677e+07	Fatty Acyls	1783-84-2	HMDB0002925	C03242	ko01100//Metabolic pathways;ko01040//Biosynthesis of unsaturated fatty acids;ko00591//Linoleic acid metabolism	Global and overview maps;Lipid metabolism	Metabolism
Com_1236_pos	Zerumbone	--	C15 H22 O	10.873	219.174	4.33566e+07	4.46103e+07	4.25695e+07	3.41789e+07	3.95859e+07	3.8796e+07	2.7157e+07	3.8788e+07	4.44719e+07	2.9253e+07	4.00822e+07	3.90996e+07	1.58374e+08	2.75455e+08	4.06557e+08	2.07453e+08	1.84999e+08	5.04067e+08	9.23112e+07	7.74081e+07	7.75886e+07	Prenol lipids	471-05-6	HMDB0036667	-	-	-	-
Com_10383_pos	Dihydrokawain	--	C14 H16 O3	7.906	233.117	3.38252e+07	1.42523e+07	1.31789e+07	1.20826e+07	1.47093e+07	2.00337e+07	667765	617693	471180	602542	537556	236717	409038	465367	366132	492055	1.28791e+06	1.62863e+06	3.17003e+06	4.17368e+06	3.86095e+06	Kavalactones	587-63-3	HMDB0029504	-	-	-	-
Com_4538_pos	Cortisol	--	C21 H30 O5	12.025	363.217	2.30532e+06	3.41403e+06	2.52351e+06	2.72136e+06	2.58866e+06	2.90813e+06	1.75926e+06	1.73169e+06	1.78169e+06	1.30794e+06	1.49944e+06	1.79854e+06	7.96398e+07	1.15185e+08	8.79031e+07	9.88483e+07	1.0849e+08	9.02981e+07	3.2489e+07	3.08521e+07	3.76402e+07	Steroids and steroid derivatives	50-23-7	HMDB0000063	C00735	ko01100//Metabolic pathways	Global and overview maps	Metabolism
Com_11783_pos	Physostigmine	--	C15 H21 N3 O2	6.125	276.171	784230	964367	691373	529961	455024	355519	5.78156e+06	7.55227e+06	1.4179e+07	1.71248e+07	1.79556e+07	9.87805e+06	1.21213e+06	2.70475e+06	7.78831e+06	2.29981e+06	2.58992e+06	3.77391e+06	4.56524e+06	4.91893e+06	4.48205e+06	Indoles and derivatives	57-47-6	HMDB0015116	C06535	ko01110//Biosynthesis of secondary metabolites	Global and overview maps	Metabolism
Com_4194_pos	ethyl 4-(acetyloxy)-7,8-dimethoxy-2-naphthoate	--	C17 H18 O6	7.774	319.118	2.86793e+07	2.32949e+07	1.55041e+07	2.58876e+07	2.77831e+07	2.68879e+07	6.0862e+07	7.43258e+07	7.76073e+07	6.17778e+07	5.55186e+07	5.86552e+07	7.78273e+07	8.43482e+07	9.97526e+07	8.41256e+07	8.96123e+07	9.27867e+07	4.3523e+07	5.20387e+07	4.73904e+07	--	--	--	-	-	-	-
Com_7232_pos	β-Nicotinamide mononucleotide	--	C11 H15 N2 O8 P	1.415	335.064	1.42643e+07	9.51512e+06	1.14626e+07	1.4957e+07	9.03923e+06	1.15293e+07	6.31322e+06	5.76278e+06	1.21736e+07	5.88418e+06	4.44434e+06	1.19597e+07	1.93996e+07	1.30294e+07	4.67076e+07	2.152e+07	1.74603e+07	2.62576e+07	1.0598e+07	1.17125e+07	1.3221e+07	--	--	--	-	-	-	-
Com_7843_pos	Cysteinylglycine	--	C5 H10 N2 O3 S	1.947	179.048	2.59967e+07	1.59415e+07	2.0288e+07	2.18282e+07	1.73164e+07	2.28934e+07	3.75553e+07	2.27551e+07	2.25868e+07	2.36078e+07	2.96022e+07	3.2466e+07	2.17524e+07	3.08168e+07	3.49014e+07	4.18911e+07	3.75912e+07	3.63989e+07	2.13204e+07	2.40917e+07	2.18419e+07	Carboxylic acids and derivatives	19246-18-5	HMDB0000078	C01419	ko01100//Metabolic pathways;ko00480//Glutathione metabolism	Global and overview maps;Metabolism of other amino acids	Metabolism
Com_2925_pos	Hesperetin	--	C16 H14 O6	6.958	325.068	7.46041e+07	5.94119e+07	5.62788e+07	6.16996e+07	5.22374e+07	5.9138e+07	2.30268e+07	1.70136e+07	1.21605e+07	1.55577e+07	1.38029e+07	1.91413e+07	2.61907e+08	1.96061e+08	8.61746e+07	1.73272e+08	1.89454e+08	1.29673e+08	6.98184e+07	6.68381e+07	7.12752e+07	Flavonoids	520-33-2	HMDB0005782	C01709	ko00941//Flavonoid biosynthesis	Biosynthesis of other secondary metabolites	Metabolism
Com_6251_pos	L-Ergothioneine	--	C9 H15 N3 O2 S	1.413	230.096	2.89707e+07	2.66184e+07	2.68529e+07	4.16435e+07	3.57083e+07	5.16284e+07	2.7725e+07	2.40585e+07	3.42924e+07	2.59402e+07	1.77871e+07	1.99638e+07	1.6163e+07	1.52213e+07	5.76357e+07	3.89592e+07	4.09554e+07	5.55489e+07	2.84621e+07	3.15976e+07	2.91921e+07	Carboxylic acids and derivatives	497-30-3	HMDB0003045	C05570	ko00340//Histidine metabolism	Amino acid metabolism	Metabolism
Com_6210_pos	Isoeugenyl acetate	--	C12 H14 O3	8.964	207.101	2.02301e+07	2.60421e+07	2.27252e+07	2.62432e+07	2.68394e+07	2.0177e+07	5.14422e+06	3.67938e+06	5.85231e+06	6.31691e+06	3.8276e+06	5.81798e+06	3.24063e+07	4.76164e+07	5.80703e+07	3.43813e+07	3.57223e+07	4.33904e+07	1.23523e+07	1.72456e+07	1.7776e+07	Benzene and substituted derivatives	5912-87-8	HMDB0034135	-	-	-	-
Com_9566_pos	Indirubin	--	C16 H10 N2 O2	12.367	263.081	2.51986e+07	1.07639e+07	2.08629e+07	2.36683e+07	8.40941e+06	2.10093e+07	2.00197e+07	6.58778e+06	2.66823e+07	2.14264e+07	1.67075e+07	2.22905e+07	1.10373e+07	1.11582e+07	2.88263e+06	4.46568e+06	3.37842e+06	2.39571e+06	7.17881e+06	9.86961e+06	8.21214e+06	--	--	--	-	-	-	-
Com_2885_pos	Daidzein	--	C15 H10 O4	11.185	255.065	4.51252e+07	7.4202e+07	6.16907e+07	2.69028e+07	3.79872e+07	4.1829e+07	1.44191e+08	8.81239e+07	6.56914e+07	9.3e+07	6.59832e+07	7.23169e+07	1.55126e+07	1.79739e+07	2.71423e+07	2.26885e+07	2.03013e+07	2.17993e+07	4.7881e+07	4.96333e+07	4.9141e+07	Isoflavonoids	486-66-8	HMDB0003312	C10208	ko01110//Biosynthesis of secondary metabolites;ko00943//Isoflavonoid biosynthesis	Biosynthesis of other secondary metabolites;Global and overview maps	Metabolism
Com_3996_pos	cis-Resveratrol	--	C14 H12 O3	8.742	229.086	8.90917e+07	9.07116e+07	8.90226e+07	1.05233e+08	1.05439e+08	1.0227e+08	8.83254e+07	7.97392e+07	6.85957e+07	8.06754e+07	6.39031e+07	6.83493e+07	5.50763e+07	5.97086e+07	5.05613e+07	5.66491e+07	6.17544e+07	5.38235e+07	6.21115e+07	6.54644e+07	6.50753e+07	Stilbenes	61434-67-1	HMDB0034118	-	-	-	-
Com_5065_pos	β-Lapachone	--	C15 H14 O3	8.068	243.101	7.77467e+07	6.46828e+07	8.00832e+07	7.62326e+07	7.40397e+07	7.6235e+07	979251	1.30768e+06	1.47327e+06	1.04299e+06	1.13697e+06	1.43171e+06	1.11876e+06	1.21594e+06	1.77352e+06	1.02566e+06	1.37564e+06	1.64413e+06	2.35115e+07	2.09036e+07	2.11048e+07	--	--	--	-	-	-	-
Com_1375_pos	Glucose 1-phosphate	--	C6 H13 O9 P	1.41	261.037	2.76732e+08	2.61918e+08	2.03365e+08	2.26895e+08	2.16819e+08	2.33437e+08	1.64304e+08	1.40624e+08	1.34906e+08	1.29641e+08	1.58564e+08	2.07338e+08	2.41774e+08	2.3973e+08	2.41752e+08	4.22421e+08	3.52057e+08	2.81783e+08	1.72607e+08	2.16816e+08	2.12562e+08	Organooxygen compounds	59-56-3	HMDB0001586	C00103	ko01100//Metabolic pathways;ko01110//Biosynthesis of secondary metabolites;ko01120//Microbial metabolism in diverse environments;ko01130//Biosynthesis of antibiotics;ko00052//Galactose metabolism;ko00520//Amino sugar and nucleotide sugar metabolism;ko00040//Pentose and glucuronate interconversions;ko00500//Starch and sucrose metabolism;ko00010//Glycolysis / Gluconeogenesis	Carbohydrate metabolism;Global and overview maps	Metabolism
Com_2141_pos	(4E)-1,7-bis(3,4-dihydroxyphenyl)hept-4-en-3-one	--	C19 H20 O5	8.312	311.127	4.87936e+07	3.33307e+07	3.68621e+07	4.38867e+07	5.28261e+07	3.37416e+07	1.06316e+08	1.02182e+08	8.99974e+07	1.20944e+08	8.98907e+07	8.73887e+07	9.13724e+07	1.09995e+08	2.2778e+08	1.36269e+08	1.29511e+08	1.50558e+08	6.03367e+07	8.5778e+07	7.85549e+07	--	--	--	-	-	-	-
Com_3917_pos	Acetyl-L-carnitine	--	C9 H17 N O4	1.426	204.123	3.01494e+07	3.87737e+07	3.57518e+07	1.24216e+08	5.66526e+07	1.13478e+08	4.35634e+07	3.51054e+07	4.9407e+07	3.05425e+07	2.98696e+07	3.27029e+07	1.93284e+07	1.54215e+07	5.82932e+07	5.85389e+07	3.65304e+07	5.75033e+07	3.82037e+07	3.90181e+07	4.1334e+07	Fatty Acyls	3040-38-8	HMDB0000201	C02571	ko04931//Insulin resistance	Endocrine and metabolic diseases	Human Diseases
Com_6854_pos	DL-Lysine	--	C6 H14 N2 O2	1.128	147.113	6.26102e+07	3.80125e+07	3.77831e+07	4.38584e+07	2.85497e+07	3.59879e+07	2.54739e+07	2.69197e+07	3.37747e+07	2.49213e+07	3.45825e+07	5.30854e+07	3.81212e+07	4.03488e+07	3.65165e+07	3.14085e+07	3.07208e+07	2.9311e+07	2.8469e+07	3.21027e+07	3.12104e+07	--	--	--	-	-	-	-
Com_3186_pos	Testosterone undecanoate	--	C30 H48 O3	12.856	457.367	4.98781e+07	6.89035e+07	7.09367e+07	1.64366e+08	8.97022e+07	1.47193e+08	1.69018e+06	3.04506e+06	3.06674e+06	1.56142e+06	1.95169e+06	3.08014e+06	2.99772e+06	3.60006e+06	3.18673e+06	5.45022e+06	6.16071e+06	3.97692e+06	2.55318e+07	2.45752e+07	2.56739e+07	--	--	--	-	-	-	-
Com_18380_pos	Psoralen	--	C11 H6 O3	10.747	187.039	722237	1.02916e+06	900825	888600	768305	920031	1.84042e+06	962760	1.26583e+06	1.26167e+06	898879	904587	3.5065e+06	4.76308e+06	1.04998e+07	4.85389e+06	6.70712e+06	9.20739e+06	1.82755e+06	2.97867e+06	2.65339e+06	Coumarins and derivatives	66-97-7	HMDB0034272	C09305	ko01110//Biosynthesis of secondary metabolites	Global and overview maps	Metabolism
Com_3390_pos	7-hydroxy-3-(4-methoxyphenyl)-4H-chromen-4-one	--	C16 H12 O4	10.141	269.081	7.07051e+06	9.13915e+06	6.86053e+06	6.6683e+06	6.81313e+06	7.47104e+06	2.87244e+07	3.8888e+07	5.9396e+07	4.04559e+07	4.6972e+07	5.81791e+07	8.4623e+07	9.71158e+07	1.12147e+08	1.43821e+08	1.24458e+08	8.88851e+07	5.82132e+07	6.14801e+07	6.83559e+07	Isoflavonoids	485-72-3	HMDB0005808	C00858	ko01110//Biosynthesis of secondary metabolites;ko00943//Isoflavonoid biosynthesis	Biosynthesis of other secondary metabolites;Global and overview maps	Metabolism
Com_816_pos	3-Methoxybenzaldehyde	--	C8 H8 O2	8.13	137.06	1.83421e+08	1.85853e+08	1.4955e+08	1.64986e+08	1.98154e+08	1.58078e+08	5.21716e+08	6.00566e+08	3.45571e+08	3.68695e+08	3.45248e+08	2.71433e+08	3.57204e+08	3.7958e+08	4.044e+08	5.20395e+08	5.19883e+08	3.90469e+08	2.44302e+08	3.17131e+08	2.95776e+08	Benzene and substituted derivatives	591-31-1	HMDB0031459	-	-	-	-
Com_6201_pos	Emodin	--	C15 H10 O5	6.987	271.06	4.15909e+07	5.23696e+07	4.99961e+07	4.60851e+07	4.12501e+07	6.08601e+07	4.37543e+07	4.31091e+07	4.22209e+07	4.40951e+07	3.82336e+07	4.78686e+07	2.91131e+07	2.94984e+07	1.74337e+07	4.91351e+07	4.29322e+07	2.36519e+07	3.12523e+07	3.87901e+07	3.93e+07	Anthracenes	518-82-1	HMDB0035214	-	-	-	-
Com_1460_pos	Methyl caffeate	--	C10 H10 O4	9.79	195.065	1.16037e+07	1.64893e+07	1.67734e+07	1.23055e+07	1.4313e+07	1.33335e+07	1.35504e+08	1.87067e+08	3.02029e+08	1.20148e+08	2.06134e+08	2.11342e+08	1.01203e+08	1.09009e+08	5.5098e+07	1.81855e+08	1.35302e+08	1.12932e+08	8.18091e+07	9.20934e+07	1.1355e+08	--	--	--	-	-	-	-
Com_184_pos	Naringeninchalcone	--	C15 H12 O5	9.269	273.075	3.09332e+09	3.53452e+09	2.18299e+09	3.49328e+09	3.25127e+09	2.0135e+09	2.76008e+09	2.55696e+09	2.02209e+09	2.58148e+09	1.89358e+09	2.29789e+09	5.48168e+08	7.00758e+08	5.61363e+08	7.73155e+08	7.98969e+08	6.71594e+08	2.13802e+09	2.39639e+09	2.33117e+09	--	--	--	-	-	-	-
Com_5757_pos	DL-Arginine	--	C6 H14 N4 O2	1.196	175.119	4.35306e+07	3.90776e+07	3.74574e+07	3.07664e+07	3.24331e+07	6.73071e+07	2.21674e+07	1.92022e+07	2.29301e+07	2.14879e+07	2.4764e+07	4.8488e+07	2.94223e+07	2.43583e+07	3.45549e+07	2.83237e+07	2.69712e+07	2.7489e+07	2.40578e+07	2.89852e+07	2.59189e+07	--	--	--	-	-	-	-
Com_8654_pos	Desthiobiotin	--	C10 H18 N2 O3	1.383	215.139	1.105e+07	1.56863e+07	1.18974e+07	1.12906e+07	1.0901e+07	3.90138e+06	1.48177e+07	1.33645e+07	1.08522e+07	1.41368e+07	1.30408e+07	1.44311e+07	2.94495e+07	2.91027e+07	1.69242e+07	3.97208e+07	3.30363e+07	3.52964e+07	1.97507e+07	2.29247e+07	1.45544e+07	Fatty Acyls	533-48-2	HMDB0003581	C01909	ko01100//Metabolic pathways;ko00780//Biotin metabolism	Global and overview maps;Metabolism of cofactors and vitamins	Metabolism
Com_6615_pos	Asparagine	--	C4 H8 N2 O3	1.265	133.061	5.25734e+07	4.84036e+07	5.52325e+07	3.60671e+07	3.81742e+07	2.63676e+07	1.35116e+07	1.16993e+07	1.29482e+07	1.12514e+07	1.36924e+07	3.67275e+07	2.577e+07	4.074e+07	4.01468e+07	1.91382e+07	1.97305e+07	2.0675e+07	2.42597e+07	2.90335e+07	2.58521e+07	Carboxylic acids and derivatives	70-47-3	HMDB0000168	-	-	-	-
Com_3931_pos	N-Acetylneuraminic acid	--	C11 H19 N O9	1.359	310.113	9.27863e+07	6.47595e+07	4.839e+07	5.41841e+07	5.36645e+07	5.14916e+07	2.21913e+07	2.96015e+07	4.30158e+07	2.48233e+07	3.21082e+07	3.64293e+07	6.00707e+07	8.58787e+07	9.58992e+07	8.05683e+07	9.41184e+07	1.25109e+08	5.83373e+07	6.69825e+07	4.40351e+07	Organooxygen compounds	131-48-6	HMDB0000230	C00270	ko01100//Metabolic pathways;ko00520//Amino sugar and nucleotide sugar metabolism	Carbohydrate metabolism;Global and overview maps	Metabolism
Com_2143_pos	Isotretinoin	--	C20 H28 O2	12.615	301.216	7.95445e+06	1.32256e+07	1.6295e+07	8.22112e+06	1.37142e+07	1.17481e+07	2.9363e+07	2.40848e+07	27177237	3.00472e+07	2.24613e+07	5.12883e+06	1.69121e+08	1.41977e+08	9.36728e+07	2.51477e+08	1.56705e+08	1.97284e+08	5.98999e+07	5.35786e+07	5.64182e+07	Prenol lipids	4759-48-2	HMDB0006219	-	-	-	-
Com_4861_pos	Diaminopimelic acid	--	C7 H14 N2 O4	1.376	191.102	7.9752e+07	3.37214e+07	3.18665e+07	5.26873e+07	6.53707e+07	7.95175e+07	4.16402e+07	2.28138e+07	3.63859e+07	2.87977e+07	1.60081e+07	2.9211e+07	2.301e+07	4.03186e+07	8.16496e+07	6.04208e+07	6.13141e+07	8.06763e+07	3.8928e+07	4.67087e+07	4.41373e+07	Carboxylic acids and derivatives	583-93-7	HMDB0001370	C00666	ko01100//Metabolic pathways;ko01110//Biosynthesis of secondary metabolites;ko01120//Microbial metabolism in diverse environments;ko01130//Biosynthesis of antibiotics;ko01230//Biosynthesis of amino acids;ko00300//Lysine biosynthesis	Amino acid metabolism;Global and overview maps	Metabolism
Com_5767_pos	L-(+)-Citrulline	--	C6 H13 N3 O3	1.308	176.103	5.86283e+07	2.07412e+07	1.37106e+07	1.08559e+07	1.49051e+07	2.37735e+07	2.33416e+07	1.13559e+07	9.04741e+06	6.94268e+06	1.21191e+07	6.89911e+07	3.43902e+07	3.41195e+07	2.8205e+07	2.74259e+07	2.18463e+07	2.01662e+07	1.70488e+07	2.11096e+07	2.03076e+07	--	--	--	-	-	-	-
Com_23972_pos	Propionylcarnitine	--	C10 H19 N O4	2.335	218.139	2.59241e+06	4.06757e+06	2.31763e+06	7.32999e+06	6.32943e+06	6.39648e+06	3.57253e+06	3.53084e+06	3.74803e+06	2.37637e+06	4.10106e+06	2.61338e+06	1.06667e+06	1.78773e+06	2.41997e+06	3.68807e+06	3.86943e+06	5.41569e+06	3.56756e+06	4.6958e+06	4.03722e+06	Fatty Acyls	17298-37-2	HMDB0000824	-	-	-	-
Com_1335_pos	D-Glucosamine	--	C6 H13 N O5	1.345	180.086	3.15818e+08	2.82452e+08	3.99708e+08	4.70637e+08	4.33473e+08	3.68664e+08	1.90874e+08	1.97017e+08	1.22663e+08	1.08093e+08	1.39183e+08	2.20912e+08	3.22025e+08	1.82369e+08	1.43162e+08	1.80837e+08	2.4877e+08	2.37429e+08	2.28412e+08	2.57143e+08	1.2914e+08	Carbohydrates and carbohydrate conjugates	14257-69-3	HMDB0030091	C00329	ko01100//Metabolic pathways;ko00520//Amino sugar and nucleotide sugar metabolism	Carbohydrate metabolism;Global and overview maps	Metabolism
Com_3107_pos	5,6-dimethyl-4-oxo-4H-pyran-2-carboxylic acid	--	C8 H8 O4	9.541	169.049	1.00311e+07	1.21438e+07	9.92994e+06	8.85995e+06	9.31459e+06	7.62237e+06	8.27201e+06	8.43811e+06	1.3874e+07	7.58479e+06	9.91523e+06	1.01804e+07	8.6784e+07	1.10926e+08	1.45623e+08	6.51357e+07	6.91446e+07	9.86506e+07	3.00724e+07	3.19707e+07	3.56267e+07	--	--	--	-	-	-	-
Com_9322_pos	L-Histidine	--	C6 H9 N3 O2	1.172	156.077	2.53543e+07	7.44991e+06	7.78349e+06	3.39062e+07	7.07631e+06	6.72743e+06	1.83265e+07	1.91413e+07	2.29143e+07	1.76995e+07	2.93221e+07	2.62075e+07	2.05781e+07	3.57041e+07	2.35137e+07	1.86566e+07	1.30367e+07	2.12628e+07	1.43302e+07	1.89234e+07	1.49379e+07	Carboxylic acids and derivatives	71-00-1	HMDB0000177	C00135	ko01100//Metabolic pathways;ko01110//Biosynthesis of secondary metabolites;ko01230//Biosynthesis of amino acids;ko02010//ABC transporters;ko00340//Histidine metabolism;ko00410//beta-Alanine metabolism;ko00970//Aminoacyl-tRNA biosynthesis	Amino acid metabolism;Global and overview maps;Membrane transport;Metabolism of other amino acids;Translation	Environmental Information Processing;Genetic Information Processing;Metabolism
Com_26685_pos	3-Acetoxyurs-12-en-23-oic acid	--	C32 H50 O4	13.77	499.378	485929	1.30123e+06	2.01739e+06	1.80431e+06	1.94721e+06	1.83969e+06	1.11061e+06	1.54152e+06	1.77292e+06	1.19592e+06	1.50764e+06	1.43777e+06	7.85256e+06	5.8049e+06	3.9046e+06	5.22718e+06	4.82319e+06	4.63207e+06	1.79863e+06	2.1321e+06	2.07707e+06	--	--	--	-	-	-	-
Com_8474_pos	5α-Dihydrotestosterone	--	C19 H30 O2	13.268	291.231	1.26899e+07	1.66203e+07	1.4113e+07	1.30874e+07	1.60839e+07	1.34646e+07	6.29721e+06	1.03924e+07	1.68466e+07	7.49678e+06	1.20581e+07	9.15375e+06	2.21755e+07	3.78521e+07	3.70795e+07	1.30218e+07	2.28889e+07	3.46946e+07	1.08199e+07	1.22935e+07	1.42969e+07	--	--	--	-	-	-	-
Com_3046_pos	2-(3,4-dihydroxyphenyl)-3,5,7-trihydroxy-6-methyl-4H-chromen-4-one	--	C16 H12 O7	11.327	317.066	1.18033e+08	1.41256e+08	1.54359e+08	1.39806e+08	1.38456e+08	1.38009e+08	7.16033e+06	5.39448e+06	8.16023e+06	4.14408e+06	4.50718e+06	4.962e+06	3.00061e+06	2.32901e+06	4.25525e+06	2.44037e+06	2.58081e+06	3.61551e+06	3.96856e+07	4.92987e+07	4.57098e+07	--	--	--	-	-	-	-
Com_451_pos	4-Hydroxybenzaldehyde	--	C7 H6 O2	8.915	123.044	1.11365e+09	1.25848e+09	1.07319e+09	1.24709e+09	1.33295e+09	1.23423e+09	4.83374e+08	3.68128e+08	2.87082e+08	3.46886e+08	2.99928e+08	4.18355e+08	4.50419e+08	6.83123e+08	3.05879e+08	4.03004e+08	5.75798e+08	4.26353e+08	3.80648e+08	4.74481e+08	3.70098e+08	Organooxygen compounds	123-08-0	HMDB0011718	C00633	ko01100//Metabolic pathways;ko01120//Microbial metabolism in diverse environments	Global and overview maps	Metabolism
Com_606_pos	Neodiosmin	--	C28 H32 O15	9.804	609.181	4.97062e+08	9.46393e+08	6.92765e+08	1.02365e+09	7.76099e+08	8.54138e+08	3.68374e+06	2.226e+06	4.08251e+06	1.47598e+06	2.61069e+06	1.96645e+06	4.71149e+06	1.51565e+07	1.32918e+07	1.50232e+07	1.57892e+07	1.38906e+07	2.18848e+08	2.64402e+08	2.65074e+08	Flavonoids	38665-01-9	HMDB0039856	-	-	-	-
Com_5907_pos	Pyridoxal	--	C8 H9 N O3	1.413	151.039	4.5332e+07	4.49323e+07	3.97913e+07	4.45095e+07	4.95679e+07	4.19193e+07	4.54204e+07	2.82116e+07	2.3468e+07	4.75809e+07	3.98898e+07	4.8464e+07	6.66902e+07	4.01483e+07	4.59451e+07	5.27909e+07	6.74605e+07	5.44798e+07	4.42366e+07	5.74692e+07	5.49712e+07	Pyridines and derivatives	66-72-8	HMDB0001545	C00250	ko01100//Metabolic pathways;ko01120//Microbial metabolism in diverse environments;ko00750//Vitamin B6 metabolism	Global and overview maps;Metabolism of cofactors and vitamins	Metabolism
Com_1526_pos	2-Methoxybenzaldehyde	--	C8 H8 O2	9.827	137.06	9.27088e+07	7.82472e+07	8.76745e+07	9.81386e+07	8.08192e+07	1.09056e+08	3.01117e+08	2.77036e+08	2.70162e+08	2.32708e+08	2.24258e+08	2.56604e+08	1.15782e+08	1.2491e+08	1.41374e+08	9.29048e+07	1.0275e+08	1.30022e+08	9.98694e+07	1.78777e+08	1.80319e+08	Benzene and substituted derivatives	135-02-4	HMDB0033766	-	-	-	-
Com_808_pos	Rhamnetin	--	C16 H12 O7	11.002	317.065	5.1124e+08	6.87663e+08	6.7089e+08	6.83636e+08	6.34821e+08	6.75631e+08	3.09471e+07	1.01452e+07	1.33811e+07	7.98688e+06	7.36333e+06	9.88201e+06	1.85283e+07	2.25452e+07	2.44437e+07	1.22268e+07	1.60204e+07	2.13244e+07	1.76016e+08	2.25122e+08	2.09768e+08	--	--	--	-	-	-	-
Com_69_pos	trans-Cinnamaldehyde	--	C9 H8 O	7.906	133.065	1.15746e+10	6.90492e+09	7.03599e+09	7.26924e+09	7.22263e+09	8.84431e+09	1.47409e+08	1.26792e+08	1.52001e+08	2.49134e+08	1.24382e+08	2.15775e+08	1.14848e+08	1.47442e+08	2.19346e+08	1.73259e+08	2.00169e+08	2.6305e+08	3.11486e+09	3.3049e+09	3.04711e+09	Cinnamaldehydes	57194-69-1	HMDB0032072	C00903	ko01100//Metabolic pathways;ko01110//Biosynthesis of secondary metabolites;ko00940//Phenylpropanoid biosynthesis	Biosynthesis of other secondary metabolites;Global and overview maps	Metabolism
Com_5078_pos	5,6,7-trihydroxy-2-(4-methoxyphenyl)-4H-chromen-4-one	--	C16 H12 O6	10.532	301.07	7.40536e+06	1.10552e+07	7.42097e+06	1.11793e+07	9.24579e+06	9.31183e+06	1.69227e+07	2.99504e+07	6.59646e+07	2.98364e+07	5.10757e+07	2.75098e+07	8.27451e+06	1.17325e+07	1.31007e+07	6.3119e+06	8.394e+06	1.12828e+07	1.40135e+07	1.63428e+07	1.52059e+07	--	--	--	-	-	-	-
Com_2289_pos	Flavanone	--	C15 H12 O2	9.156	225.091	3.19199e+06	1.52097e+06	1.75857e+06	1.92184e+06	999307	1.80904e+06	1.90214e+08	1.50471e+08	1.00924e+08	1.41623e+08	1.06672e+08	1.21398e+08	1.0276e+07	7.10102e+06	2.12996e+07	2.39024e+07	1.92375e+07	1.42331e+07	4.21841e+07	5.45257e+07	5.56935e+07	--	--	--	-	-	-	-
Com_849_pos	Ferulic acid	--	C10 H10 O4	7.891	195.065	7.66595e+07	7.83619e+07	6.2909e+07	1.01708e+08	1.14134e+08	7.20954e+07	2.17575e+08	3.55515e+08	5.71172e+08	3.3007e+08	4.74287e+08	4.19904e+08	7.05334e+07	6.37624e+07	6.19123e+07	8.76476e+07	6.39603e+07	7.41171e+07	1.58412e+08	1.69322e+08	1.52654e+08	Cinnamic acids and derivatives	537-98-4	HMDB0000954	C01494	ko01100//Metabolic pathways;ko01110//Biosynthesis of secondary metabolites;ko00940//Phenylpropanoid biosynthesis	Biosynthesis of other secondary metabolites;Global and overview maps	Metabolism
Com_5194_pos	Bicine	--	C6 H13 N O4	1.354	164.092	3.06916e+07	2.48326e+07	2.28994e+07	2.4564e+07	2.32384e+07	1.77733e+07	5.49067e+07	3.9209e+07	3.83154e+07	4.50099e+07	4.12747e+07	3.64076e+07	1.05636e+07	5.56578e+07	6.89689e+07	6.46592e+07	6.06319e+07	8.66217e+07	4.15124e+07	4.53301e+07	4.52048e+07	Carboxylic acids and derivatives	150-25-4	HMDB0011727	-	-	-	-
Com_2362_pos	Carvone	--	C10 H14 O	8.949	151.112	4.52935e+07	5.39508e+07	4.65646e+07	3.93392e+07	5.21407e+07	3.54728e+07	1.02834e+07	1.4213e+07	1.39584e+07	6.12376e+06	1.43399e+07	1.86039e+07	6.61753e+07	1.14692e+08	2.02965e+08	1.37231e+08	1.23294e+08	1.18454e+08	3.76334e+07	3.58388e+07	4.84898e+07	Prenol lipids	-	HMDB0061788	C11383	ko01110//Biosynthesis of secondary metabolites;ko00902//Monoterpenoid biosynthesis;ko00903//Limonene and pinene degradation	Global and overview maps;Metabolism of terpenoids and polyketides	Metabolism
Com_22811_pos	5,7-dihydroxy-2-phenyl-4H-chromen-4-one	--	C15 H10 O4	6.839	255.065	1.49442e+06	2.03142e+06	2.26074e+06	2.16812e+06	2.54361e+06	2.47595e+06	1.32855e+06	1.12999e+06	1.39959e+06	1.27447e+06	1.37856e+06	1.66685e+06	7.05443e+06	9.31571e+06	6.02184e+06	6.34035e+06	6.5371e+06	5.38382e+06	2.74357e+06	2.13565e+06	2.75406e+06	--	--	--	-	-	-	-
Com_14455_pos	Hypoxanthine	--	C5 H4 N4 O	2.006	137.046	1.9822e+07	5.57312e+06	3.9155e+06	5.433e+06	4.67442e+06	1.12067e+07	9.1171e+06	3.6494e+06	4.58964e+06	4.11374e+06	5.7959e+06	1.0777e+07	8.41173e+06	1.36199e+07	8.46596e+06	6.91551e+06	5.91635e+06	5.50128e+06	5.71487e+06	6.11641e+06	6.44368e+06	Imidazopyrimidines	68-94-0	HMDB0000157	C00262	ko01100//Metabolic pathways;ko00230//Purine metabolism	Global and overview maps;Nucleotide metabolism	Metabolism
Com_7166_pos	Cytisine	--	C11 H14 N2 O	6.532	191.118	1.47229e+06	1.49092e+06	1.60792e+06	1.6401e+06	1.32297e+06	1.79106e+06	1.04348e+07	1.08218e+07	1.25347e+07	1.77896e+07	1.93853e+07	1.29934e+07	4.42301e+07	6.41489e+07	4.63692e+07	4.46037e+07	3.61611e+07	3.53842e+07	1.49e+07	1.67663e+07	1.53581e+07	--	--	--	C10763	ko01110//Biosynthesis of secondary metabolites;ko00960//Tropane, piperidine and pyridine alkaloid biosynthesis	Biosynthesis of other secondary metabolites;Global and overview maps	Metabolism
Com_320_pos	DL-Glutamine	--	C5 H10 N2 O3	1.285	147.076	2.03432e+09	1.83421e+09	1.42988e+09	1.45583e+09	1.54727e+09	1.68542e+09	1.31963e+09	1.10478e+09	1.2185e+09	9.69044e+08	1.52279e+09	1.16474e+09	8.78082e+08	1.18077e+09	1.10055e+09	1.83121e+09	1.80265e+09	1.57027e+09	1.22367e+09	1.35761e+09	1.28872e+09	--	--	--	-	-	-	-
Com_366_pos	Trigonelline	--	C7 H7 N O2	1.5	138.055	2.59531e+08	1.68627e+08	1.26528e+08	1.52387e+08	1.90919e+08	2.72247e+08	1.03901e+09	9.90048e+08	1.0153e+09	1.10924e+09	1.47727e+09	6.51251e+08	1.86425e+08	1.49449e+08	2.00284e+08	1.63255e+08	1.80025e+08	2.1507e+08	4.78091e+08	5.10951e+08	4.85489e+08	-	535-83-1	HMDB0000875	C01004	ko00760//Nicotinate and nicotinamide metabolism	Metabolism of cofactors and vitamins	Metabolism
Com_4304_pos	Androstenedione	--	C19 H26 O2	12.973	287.201	5.22449e+06	1.11333e+07	4.00003e+06	7.74287e+06	5.61859e+06	4.28331e+06	2.97508e+07	1.7419e+07	3.86481e+07	7.36496e+07	2.91361e+07	5.58626e+07	2.85058e+07	2.49837e+07	3.23145e+07	2.76153e+07	2.63113e+07	4.80495e+07	1.83451e+07	2.29479e+07	3.00017e+07	Steroids and steroid derivatives	1963-05-08	HMDB0000053	C00280	ko01100//Metabolic pathways;ko01120//Microbial metabolism in diverse environments	Global and overview maps	Metabolism
Com_5417_pos	2-(2,6-dihydroxyphenyl)-3,5,7-trihydroxy-4H-chromen-4-one	--	C15 H10 O7	6.538	303.049	5.84572e+07	6.89117e+07	4.66269e+07	4.32956e+07	3.82407e+07	2.59283e+07	2.93568e+06	2.51251e+06	2.48129e+06	1.50853e+06	2.13952e+06	1.59714e+06	6.32967e+07	7.39404e+07	6.27687e+07	6.04985e+07	8.20206e+07	7.3958e+07	2.3856e+07	2.95641e+07	2.29243e+07	--	--	--	-	-	-	-
Com_1087_pos	L-Pyroglutamic acid	--	C5 H7 N O3	2.273	130.05	2.94256e+08	9.51057e+07	5.18029e+07	1.46508e+08	6.33063e+07	6.37352e+07	7.22864e+07	7.12292e+07	7.30868e+07	6.26099e+07	8.91381e+07	1.58636e+08	2.47108e+08	6.77361e+08	4.32608e+08	3.2929e+08	2.82653e+08	3.40375e+08	1.295e+08	1.65359e+08	1.70617e+08	Carboxylic acids and derivatives	98-79-3	HMDB0000267	C01879	ko01100//Metabolic pathways;ko00480//Glutathione metabolism	Global and overview maps;Metabolism of other amino acids	Metabolism
Com_8908_pos	Kahweol	--	C20 H26 O3	13.286	315.196	272273	413607	397762	240468	374512	292896	207442	316911	239939	268760	439046	342487	2.39566e+07	2.11989e+07	9.57907e+06	3.79986e+07	3.06088e+07	2.87536e+07	6.40671e+06	5.81252e+06	5.65247e+06	Naphthofurans	6894-43-5	HMDB0035602	-	-	-	-
Com_1849_pos	N,N-Bis(2-hydroxyethyl)formamide	--	C5 H11 N O3	1.402	134.081	2.96837e+08	2.34796e+08	2.21951e+08	2.57181e+08	1.99299e+08	2.15555e+08	1.48235e+08	1.5474e+08	1.86522e+08	1.6491e+08	1.70873e+08	2.38845e+08	1.95684e+08	3.02163e+08	2.68293e+08	2.664e+08	2.75839e+08	2.92558e+08	1.71603e+08	2.19661e+08	1.90813e+08	--	--	--	-	-	-	-
Com_31008_pos	3-Acetyl-11-keto-β-boswellic acid	--	C32 H48 O5	13.933	513.356	806771	1.81982e+06	2.35064e+06	1.57925e+06	1.77933e+06	2.07477e+06	855425	950023	869832	676098	606371	739692	2.59675e+06	2.88533e+06	3.0603e+06	1.51918e+06	2.06025e+06	2.04742e+06	1.19915e+06	1.21628e+06	1.19159e+06	--	--	--	-	-	-	-
Com_4699_pos	3-Hydroxyfluorene	--	C13 H10 O	9.546	183.08	7.77522e+07	5.83252e+07	8.86646e+07	7.34216e+07	5.70965e+07	8.45918e+07	4.32518e+07	3.22166e+07	5.09665e+06	3.12725e+07	5.73302e+06	7.26332e+06	3.22337e+06	1.4929e+07	3.07698e+06	5.01355e+06	2.55907e+07	1.81179e+07	1.4786e+07	1.96669e+07	1.65952e+07	Fluorenes	-	HMDB0059802	-	-	-	-
Com_23298_pos	N-Acetylornithine	--	C7 H14 N2 O3	1.432	175.108	4.93759e+06	4.6433e+06	3.671e+06	4.30187e+06	4.19386e+06	4.62022e+06	3.29405e+06	3.79059e+06	5.62025e+06	3.46845e+06	4.3731e+06	5.38951e+06	5.16444e+06	5.6828e+06	5.02327e+06	4.91953e+06	5.15296e+06	6.2946e+06	3.69047e+06	4.63691e+06	4.31616e+06	Carboxylic acids and derivatives	6205-08-09	HMDB0003357	C00437	ko01100//Metabolic pathways;ko01110//Biosynthesis of secondary metabolites;ko01130//Biosynthesis of antibiotics;ko01230//Biosynthesis of amino acids;ko01210//2-Oxocarboxylic acid metabolism;ko00220//Arginine biosynthesis	Amino acid metabolism;Global and overview maps	Metabolism
Com_3324_pos	Diosmetin	--	C16 H12 O6	9.864	301.07	5.48479e+07	8.4822e+07	6.4761e+07	1.02292e+08	6.64371e+07	7.09833e+07	7.28548e+07	8.77575e+07	1.06438e+08	5.80768e+07	7.61731e+07	1.30522e+08	8.20008e+07	1.40135e+08	1.27562e+08	1.38272e+08	1.30332e+08	1.54582e+08	8.93815e+07	5.08719e+07	5.06172e+07	Flavonoids	520-34-3	HMDB0029676	-	-	-	-
Com_2237_pos	Threonine	--	C4 H9 N O3	1.302	120.066	1.87417e+08	1.59003e+08	1.48233e+08	1.48132e+08	1.61488e+08	1.42781e+08	7.85781e+07	9.46783e+07	9.88893e+07	8.16821e+07	1.17744e+08	1.55833e+08	1.81325e+08	2.52534e+08	1.81236e+08	2.37658e+08	2.18044e+08	1.83116e+08	1.29104e+08	1.39461e+08	1.35246e+08	Carboxylic acids and derivatives	72-19-5	HMDB0000167	C00188	ko01100//Metabolic pathways;ko01110//Biosynthesis of secondary metabolites;ko01120//Microbial metabolism in diverse environments;ko01130//Biosynthesis of antibiotics;ko01230//Biosynthesis of amino acids;ko02010//ABC transporters;ko00260//Glycine, serine and threonine metabolism;ko00970//Aminoacyl-tRNA biosynthesis;ko00261//Monobactam biosynthesis;ko00860//Porphyrin and chlorophyll metabolism;ko00…	Amino acid metabolism;Biosynthesis of other secondary metabolites;Global and overview maps;Membrane transport;Metabolism of cofactors and vitamins;Translation	Environmental Information Processing;Genetic Information Processing;Metabolism
Com_526_pos	4-Methoxybenzaldehyde	--	C8 H8 O2	6.052	137.06	4.05377e+08	3.7058e+08	4.01383e+08	3.91019e+08	4.27515e+08	3.37537e+08	1.74636e+08	1.61791e+08	2.02176e+08	1.39395e+08	1.16595e+08	1.36433e+08	4.04427e+08	5.13189e+08	1.10466e+09	6.9351e+08	7.4992e+08	1.07971e+09	3.6926e+08	3.5995e+08	3.47081e+08	Benzene and substituted derivatives	123-11-5	HMDB0029686	-	-	-	-
Com_701_pos	Dibutyl sebacate	--	C18 H34 O4	14.392	315.253	4.87742e+08	5.35302e+08	4.72001e+08	4.41674e+08	6.07228e+08	4.7499e+08	2.71429e+08	4.41024e+08	5.73074e+08	2.34838e+08	4.29415e+08	5.63996e+08	1.22747e+09	1.12277e+09	4.6808e+08	4.58896e+08	6.40703e+08	8.83595e+08	3.95196e+08	5.32083e+08	4.63273e+08	--	--	--	-	-	-	-
Com_354_pos	Apocynin	--	C9 H10 O3	7.706	167.07	7.44058e+07	8.06094e+07	1.0559e+08	9.26773e+07	8.67098e+07	1.11858e+08	1.23774e+09	1.18692e+09	1.43418e+09	1.02371e+09	1.2105e+09	1.30217e+09	4.60201e+08	7.17107e+08	5.34537e+08	3.62636e+08	3.78724e+08	4.46069e+08	5.35385e+08	5.26728e+08	5.19948e+08	--	--	--	-	-	-	-
Com_742_pos	Isovanillic acid	--	C8 H8 O4	6.28	169.049	2.03355e+08	2.09073e+08	1.3565e+08	2.18583e+08	2.10365e+08	2.10605e+08	1.09283e+08	9.74308e+07	9.25657e+07	9.6941e+07	8.936e+07	8.63444e+07	4.82589e+08	4.73658e+08	7.70356e+08	6.11306e+08	6.66851e+08	6.64219e+08	1.78065e+08	1.81164e+08	2.05938e+08	Benzene and substituted derivatives	-	HMDB0060003	-	-	-	-
Com_1021_pos	5-[(E)-2-(3,5-dihydroxyphenyl)ethenyl]-2-methoxybenzene-1,3-diol	--	C15 H14 O5	8.715	275.091	1.42684e+08	1.69158e+08	3.50719e+08	3.12026e+08	2.71964e+08	3.89665e+08	2.16065e+08	2.70496e+08	4.59642e+08	2.15893e+08	3.44839e+08	3.07334e+08	1.19268e+08	1.87358e+08	1.40818e+08	1.63286e+08	1.92782e+08	1.83169e+08	2.06069e+08	2.22406e+08	2.25898e+08	--	--	--	-	-	-	-
Com_11174_pos	Ornithine	--	C5 H12 N2 O2	1.126	133.097	2.55319e+07	4.3907e+06	3.68121e+06	2.90693e+07	3.78978e+06	4.46745e+06	4.09885e+06	4.08326e+06	3.96071e+06	3.58056e+06	5.08821e+06	9.84411e+06	1.50872e+07	3.22189e+07	1.52849e+07	1.2289e+07	1.16133e+07	1.50466e+07	7.50244e+06	7.99454e+06	7.41998e+06	Carboxylic acids and derivatives	348-66-3	HMDB0003374	-	-	-	-
Com_9620_pos	11-α-Hydroxy-17-methyltestosterone	--	C20 H30 O3	11.8	319.227	1.15701e+07	1.38507e+07	1.07502e+07	1.16849e+07	1.55752e+07	1.46832e+07	1.30691e+06	1.33721e+06	1.96292e+06	1.13013e+06	1.18042e+06	1.82057e+06	1.80551e+07	2.04912e+07	1.23875e+07	3.40439e+07	2.74839e+07	2.38953e+07	9.51794e+06	1.00264e+07	1.01139e+07	--	--	--	-	-	-	-
Com_2169_pos	5,7-dihydroxy-3-(4-hydroxyphenyl)-4H-chromen-4-one	--	C15 H10 O5	8.158	271.06	8.81841e+07	1.45312e+08	2.31283e+08	1.79384e+08	1.23748e+08	2.07507e+08	1.05898e+08	1.20104e+08	9.33494e+07	1.14227e+08	9.83213e+07	9.97796e+07	4.53864e+07	4.66603e+07	3.32204e+07	4.29001e+07	5.3834e+07	2.95287e+07	8.11785e+07	9.2953e+07	8.78888e+07	--	--	--	-	-	-	-
Com_1776_pos	2-Amino-1,3,4-octadecanetriol	--	C18 H39 N O3	12.095	318.3	1.62541e+08	6.64352e+07	6.36335e+07	1.18213e+08	8.52375e+07	5.54604e+07	1.02617e+08	5.69828e+07	9.5039e+07	8.73234e+07	8.86568e+07	6.3033e+07	2.37605e+08	1.06742e+08	2.80834e+08	2.23252e+08	1.38421e+08	1.17502e+08	1.14426e+08	1.30853e+08	1.19007e+08	--	--	--	-	-	-	-
Com_6714_pos	Nicotinamide adenine dinucleotide (NAD+)	--	C21 H27 N7 O14 P2	1.868	332.562	6.03143e+06	1.02407e+07	1.12425e+07	8.44016e+06	1.17897e+07	1.04292e+07	3.66187e+07	3.03996e+07	3.03956e+07	3.98139e+07	1.91787e+07	4.90234e+07	2.97134e+07	2.27414e+07	7.97596e+06	3.96257e+07	4.62639e+07	2.68083e+07	1.47865e+07	2.11373e+07	2.07312e+07	--	--	--	-	-	-	-
Com_863_pos	5,7-dihydroxy-3,8-dimethoxy-2-phenyl-4H-chromen-4-one	--	C17 H14 O6	9.032	315.086	1.01201e+08	1.32149e+08	1.17384e+08	9.12205e+07	1.19365e+08	1.26897e+08	3.74575e+08	4.72647e+08	3.77766e+08	4.97744e+08	3.75006e+08	3.91892e+08	1.37887e+07	1.87119e+07	2.35749e+07	1.77553e+07	1.91558e+07	1.84024e+07	2.27882e+08	2.67281e+08	2.57267e+08	--	--	--	-	-	-	-
Com_8260_pos	Guanine	--	C5 H5 N5 O	3.43	152.057	3.07918e+07	2.42223e+07	3.03706e+07	3.01552e+07	1.87655e+07	2.59905e+07	1.65719e+07	1.78538e+07	3.29844e+07	1.85631e+07	1.72431e+07	1.71724e+07	1.01901e+07	1.58521e+07	3.21688e+07	1.66656e+07	1.87045e+07	2.26555e+07	1.76446e+07	1.87129e+07	1.88443e+07	Imidazopyrimidines	73-40-5	HMDB0000132	C00242	ko01100//Metabolic pathways;ko00230//Purine metabolism	Global and overview maps;Nucleotide metabolism	Metabolism
Com_441_pos	4-Coumaric acid	--	C9 H8 O3	7.642	165.055	1.17235e+09	4.7005e+08	5.45285e+08	5.28028e+08	1.51302e+09	6.85635e+08	5.98704e+07	9.43628e+07	1.54981e+08	8.00209e+07	1.07273e+08	1.19492e+08	1.90157e+07	2.59645e+07	2.33485e+07	2.01478e+07	2.10714e+07	2.17917e+07	2.58107e+08	2.72991e+08	2.46198e+08	Cinnamic acids and derivatives	7400-08-0	HMDB0002035	C00811	ko01100//Metabolic pathways;ko01110//Biosynthesis of secondary metabolites;ko00940//Phenylpropanoid biosynthesis;ko00350//Tyrosine metabolism;ko00360//Phenylalanine metabolism;ko01220//Degradation of aromatic compounds;ko00950//Isoquinoline alkaloid biosynthesis;ko00130//Ubiquinone and other terpenoid-quinone biosynthesis	Amino acid metabolism;Biosynthesis of other secondary metabolites;Global and overview maps;Metabolism of cofactors and vitamins	Metabolism
Com_929_pos	4-Phenylbutyric acid	--	C10 H12 O2	12.55	165.091	7.16633e+06	7.82804e+06	7.86992e+06	8.36804e+06	8.24517e+06	9.68874e+06	4.47651e+08	4.56263e+08	5.13695e+08	3.88917e+08	4.16383e+08	5.33525e+08	2.20832e+08	4.03728e+08	2.51633e+07	2.92654e+08	5.10663e+08	3.68888e+08	2.30844e+08	2.46208e+08	2.43115e+08	Benzene and substituted derivatives	1821-12-1	HMDB0000543	-	-	-	-
Com_1768_pos	α-Eleostearic acid	--	C18 H30 O2	13.984	279.232	1.53101e+08	1.01631e+08	9.7187e+07	1.4282e+08	9.84036e+07	1.18783e+08	8.24947e+07	8.17123e+07	2.42577e+08	6.95413e+07	6.96682e+07	7.18214e+07	5.50286e+07	5.12628e+07	8.19448e+07	9.1732e+07	1.19884e+08	6.94997e+07	8.65667e+07	1.08914e+08	8.30617e+07	--	--	--	-	-	-	-
Com_459_pos	D-(+)-Camphor	--	C10 H16 O	9.649	153.127	4.17689e+08	2.70928e+08	2.06734e+08	2.86513e+08	3.15152e+08	3.0611e+08	8.15766e+07	1.48941e+08	2.00623e+08	1.34255e+08	2.1307e+08	1.3859e+08	7.60881e+08	1.01163e+09	1.24989e+09	1.11688e+09	1.05517e+09	1.44179e+09	4.62108e+08	4.85761e+08	4.69136e+08	--	--	--	-	-	-	-
Com_3225_pos	Proline	--	C5 H9 N O2	1.402	116.071	1.67647e+08	9.88963e+07	7.60089e+07	8.9586e+07	6.95809e+07	9.05655e+07	6.53134e+07	6.73456e+07	9.16656e+07	6.301e+07	8.72612e+07	1.48963e+08	9.43551e+07	1.75973e+08	1.17572e+08	1.31263e+08	1.11749e+08	1.29977e+08	8.06109e+07	9.25457e+07	8.66574e+07	Carboxylic acids and derivatives	344-25-2	HMDB0003411	-	-	-	-
Com_10885_pos	CLOFAZIMINE	--	C27 H22 Cl2 N4	2.806	473.127	7.0439e+06	1.66347e+07	8.58196e+06	8.10902e+06	1.06003e+07	6.27933e+06	3.22354e+06	3.78993e+06	5.28774e+06	4.66364e+06	4.299e+06	4.37166e+06	6.84556e+06	1.36545e+07	2.02309e+07	1.2021e+07	2.07793e+07	2.95401e+07	8.05157e+06	8.47812e+06	6.86805e+06	Diazanaphthalenes	2030-63-9	HMDB0014983	-	-	-	-
Com_10257_pos	Dehydrocholic acid	--	C24 H34 O5	12.434	403.248	1.30122e+06	1.50366e+06	1.77166e+06	1.56049e+06	1.37922e+06	1.57076e+06	2.5297e+07	1.83685e+07	9.74109e+06	1.61453e+07	1.13489e+07	1.04354e+07	2.67498e+06	3.64979e+06	2.22296e+06	2.2107e+06	3.18311e+06	3.39441e+06	5.37106e+06	5.22903e+06	6.02978e+06	--	--	--	-	-	-	-
Com_8283_pos	Tangeritin	--	C20 H20 O7	12.768	373.128	4.03524e+07	4.59536e+06	2.31934e+06	1.48443e+06	1.67047e+06	1.31682e+07	5.92889e+06	856834	2.98699e+06	2.50503e+06	2.39452e+06	4.11265e+07	6.37939e+06	5.37471e+06	3.50088e+06	3.52575e+06	3.00252e+06	1.29301e+06	4.9285e+06	5.15331e+06	4.96526e+06	Flavonoids	481-53-8	HMDB0030539	-	-	-	-
Com_4050_pos	3,5-Dimethoxybenzoic acid	--	C9 H10 O4	8.734	183.065	7.57548e+07	8.90508e+07	8.83187e+07	1.0197e+08	9.83291e+07	8.93202e+07	6.41361e+07	6.60701e+07	8.92577e+07	6.34625e+07	7.55201e+07	7.90911e+07	5.67357e+07	7.85465e+07	6.26406e+07	7.70346e+07	7.97486e+07	6.48954e+07	6.56933e+07	5.05076e+07	6.51009e+07	Benzene and substituted derivatives	-	HMDB0127495	-	-	-	-
Com_3848_pos	Genistein 4'-O-glucuronide	--	C21 H18 O11	6.237	447.093	7.28192e+07	1.09241e+08	8.02273e+07	6.48781e+07	8.30212e+07	6.33701e+07	2.16719e+06	6.62071e+06	9.90527e+06	5.83941e+06	5.63044e+06	5.62802e+06	1.68882e+07	3.09784e+07	2.82112e+07	1.53537e+07	2.04757e+07	2.43488e+07	2.94364e+07	3.23167e+07	3.50448e+07	Isoflavonoids	-	HMDB0041737	-	-	-	-
Com_5089_pos	Acetophenone	--	C8 H8 O	6.481	121.065	1.70151e+07	1.40323e+07	1.6291e+07	1.35833e+07	1.84367e+07	1.39287e+07	2.78653e+07	3.925e+07	6.57608e+07	3.07238e+07	4.15388e+07	4.38364e+07	2.85889e+07	3.85361e+07	4.12189e+07	3.7149e+07	3.45651e+07	3.65633e+07	3.05131e+07	2.60725e+07	2.56845e+07	Organooxygen compounds	98-86-2	HMDB0033910	C07113	ko01120//Microbial metabolism in diverse environments;ko01220//Degradation of aromatic compounds	Global and overview maps	Metabolism
Com_739_pos	Cafestol	--	C20 H28 O3	11.425	317.211	6.53324e+06	5.28222e+06	5.09569e+06	4.48224e+06	5.26894e+06	5.45589e+06	1.67131e+07	1.03542e+07	5.21528e+06	7.89465e+06	8.09774e+06	1.15507e+07	3.91751e+08	5.59657e+08	2.35825e+08	8.56033e+08	4.9611e+08	8.32806e+08	1.24973e+08	1.32697e+08	1.3208e+08	Naphthofurans	469-83-0	HMDB0035710	-	-	-	-
Com_2234_pos	methyl 4-methyl-2-oxo-2H-pyran-6-carboxylate	--	C8 H8 O4	7.115	169.049	1.82913e+08	2.11977e+08	1.60642e+08	1.58315e+08	1.77508e+08	1.84336e+08	7.41927e+07	1.11196e+08	8.94516e+07	1.11665e+08	7.96884e+07	1.27218e+08	1.12671e+08	1.17082e+08	1.13275e+08	1.14739e+08	1.19562e+08	1.27029e+08	1.09807e+08	1.22493e+08	1.16734e+08	--	--	--	-	-	-	-
Com_10845_pos	6-Methoxyquinoline N-oxide	--	C10 H9 N O2	6.553	176.071	2.63459e+06	2.39503e+06	3.30203e+06	3.65664e+06	3.63939e+06	3.16905e+06	5.77194e+06	6.6692e+06	6.52586e+06	8.63519e+06	7.71082e+06	6.99197e+06	1.72066e+07	2.02008e+07	2.55987e+07	2.19822e+07	1.62121e+07	9.7815e+06	8.16772e+06	9.28972e+06	7.53205e+06	--	--	--	-	-	-	-
Com_2145_pos	8,8-dimethyl-2H,8H-pyrano[3,2-g]chromen-2-one	--	C14 H12 O3	9.216	229.086	7.16629e+07	7.48119e+07	6.52571e+07	1.10846e+08	8.17271e+07	1.11406e+08	2.05892e+08	1.76879e+08	1.43585e+08	1.72204e+08	1.40667e+08	1.58835e+08	5.42793e+07	5.86999e+07	6.89528e+07	6.32949e+07	6.95326e+07	6.78965e+07	8.5487e+07	9.57693e+07	1.00991e+08	--	--	--	-	-	-	-
Com_10720_pos	N6,N6,N6-Trimethyl-L-lysine	--	C9 H20 N2 O2	1.162	189.16	5.67242e+06	4.02973e+06	3.98972e+06	3.97061e+06	3.07246e+06	3.32111e+06	7.28346e+06	8.06239e+06	1.15584e+07	8.94464e+06	1.37711e+07	9.05018e+06	1.4737e+07	1.20141e+07	2.61389e+07	1.50633e+07	1.77044e+07	2.24215e+07	9.40886e+06	9.44098e+06	9.35095e+06	Carboxylic acids and derivatives	19253-88-4	HMDB0001325	C03793	ko00310//Lysine degradation	Amino acid metabolism	Metabolism
Com_9063_pos	Mevalonolactone	--	C6 H10 O3	6.026	131.07	1.54059e+07	1.77014e+07	1.4949e+07	1.74711e+07	1.66832e+07	1.80142e+07	3.86219e+06	3.94854e+06	4.29167e+06	5.05925e+06	4.39941e+06	3.53665e+06	1.98558e+07	1.90235e+07	2.03946e+07	3.70401e+07	3.77789e+07	3.49013e+07	1.54952e+07	1.29547e+07	1.33462e+07	Lactones	503-48-0	HMDB0006024	-	-	-	-
Com_2158_pos	Progesterone	--	C21 H30 O2	12.635	315.232	5.55971e+07	4.59183e+07	3.12567e+07	3.74501e+07	9.10677e+07	4.7074e+07	1.32376e+08	7.58412e+07	1.19728e+08	1.71678e+08	7.81751e+07	1.08118e+08	7.22807e+06	7.25442e+06	1.342e+07	1.0584e+07	8.23586e+06	8.88365e+06	5.23001e+07	4.39244e+07	6.01079e+07	Steroids and steroid derivatives	57-83-0	HMDB0001830	C00410	ko01100//Metabolic pathways	Global and overview maps	Metabolism
Com_4378_pos	5-Methoxysalicylic acid	--	C8 H8 O4	7.616	169.05	9.38226e+06	8.193e+06	8.68116e+06	8.73937e+06	9.74469e+06	1.15862e+07	4.97866e+07	4.42845e+07	2.87758e+07	7.18022e+07	3.00938e+07	4.72182e+07	6.07881e+06	5.1634e+06	5.13854e+06	5.02291e+06	5.51878e+06	5.92299e+06	8.61267e+06	1.12183e+07	1.12631e+07	Benzene and substituted derivatives	2612-02-04	HMDB0001868	-	-	-	-
Com_21608_pos	Epinephrine	--	C9 H13 N O3	6.419	184.097	9.45363e+06	6.53751e+06	6.80525e+06	8.00735e+06	7.80062e+06	5.72735e+06	2.55302e+06	2.41709e+06	3.28655e+06	2.9368e+06	3.66587e+06	2.73273e+06	4.55983e+06	5.42909e+06	6.85105e+06	7.3646e+06	8.18183e+06	7.67805e+06	4.59999e+06	5.55669e+06	4.15046e+06	Phenols	114-07-8	HMDB0014344	C00788	ko01100//Metabolic pathways;ko00350//Tyrosine metabolism	Amino acid metabolism;Global and overview maps	Metabolism
Com_2331_pos	1-Stearoylglycerol	--	C21 H42 O4	15.782	359.316	5.11748e+07	5.11122e+07	6.49014e+07	7.00139e+07	6.63528e+07	6.46822e+07	3.36703e+07	2.97165e+07	3.55727e+07	2.52496e+07	4.23725e+07	3.74593e+07	2.67237e+08	2.79316e+08	4.67029e+07	8.07764e+07	9.30774e+07	1.49711e+08	9.99544e+07	1.1431e+08	1.11983e+08	Glycerolipids	22610-61-3	HMDB0011131	-	-	-	-
Com_17274_pos	7,8-Dihydrobiopterin	--	C9 H13 N5 O3	1.379	240.109	9.88796e+06	7.54028e+06	4.71528e+06	9.12973e+06	8.35387e+06	1.23768e+07	4.91075e+06	7.56392e+06	4.17631e+06	3.1645e+06	2.70157e+06	4.53991e+06	4.0385e+06	4.59482e+06	2.15285e+06	5.02628e+06	5.21117e+06	1.09691e+07	4.66577e+06	4.55948e+06	5.17151e+06	Pteridines and derivatives	6779-87-9	HMDB0000038	C02953	ko01100//Metabolic pathways;ko00790//Folate biosynthesis	Global and overview maps;Metabolism of cofactors and vitamins	Metabolism
Com_3554_pos	DL-Carnitine	--	C7 H15 N O3	1.342	162.112	4.41176e+07	5.41883e+07	5.05791e+07	9.6224e+07	6.75104e+07	1.05267e+08	7.7836e+07	7.67567e+07	1.05573e+08	7.34035e+07	8.55208e+07	6.73108e+07	4.54898e+07	4.91052e+07	7.50627e+07	1.29413e+08	9.44135e+07	8.35556e+07	6.25404e+07	7.29198e+07	7.08592e+07	Organonitrogen compounds	461-06-3	HMDB0062496	-	-	-	-
Com_17474_pos	4-methoxy-9-(3-methylbut-2-en-1-yl)-7H-furo[3,2-g]chromen-7-one	--	C17 H16 O4	6.9	285.112	6.29077e+06	5.68476e+06	7.62505e+06	7.22834e+06	7.54182e+06	6.4285e+06	6.0962e+06	5.83987e+06	5.81487e+06	5.01473e+06	4.90352e+06	4.4221e+06	4.27772e+06	5.3528e+06	1.15697e+07	6.76393e+06	7.61788e+06	8.45366e+06	5.21954e+06	4.65859e+06	5.50305e+06	--	--	--	-	-	-	-
Com_7227_pos	Monoolein	--	C21 H40 O4	15.35	357.3	2.16516e+07	2.20881e+07	1.89938e+07	2.66598e+07	1.95109e+07	2.27886e+07	2.07869e+07	1.43163e+07	1.63297e+07	8.52626e+06	1.69272e+07	1.53308e+07	8.36521e+07	5.12945e+07	2.11852e+07	2.6995e+07	3.71241e+07	3.02981e+07	2.60482e+07	3.18173e+07	3.49804e+07	Glycerolipids	-	HMDB0011567	-	-	-	-
Com_163_pos	L-Glutamic acid	--	C5 H9 N O4	1.31	148.06	2.04063e+09	2.81614e+09	2.12937e+09	2.02548e+09	2.72715e+09	2.39615e+09	1.38151e+09	1.61738e+09	1.60265e+09	1.19507e+09	1.99356e+09	2.1969e+09	2.79675e+09	3.01665e+09	2.66583e+09	4.28159e+09	4.37922e+09	3.47619e+09	2.05923e+09	2.20476e+09	2.15337e+09	Carboxylic acids and derivatives	-	HMDB0060475	C00025	ko01100//Metabolic pathways;ko01110//Biosynthesis of secondary metabolites;ko01120//Microbial metabolism in diverse environments;ko01130//Biosynthesis of antibiotics;ko01230//Biosynthesis of amino acids;ko02010//ABC transporters;ko01210//2-Oxocarboxylic acid metabolism;ko01200//Carbon metabolism;ko00340//Histidine metabolism;ko00250//Alanine, aspartate and glutamate metabolism;ko00220//Arginine b…	Amino acid metabolism;Biosynthesis of other secondary metabolites;Carbohydrate metabolism;Energy metabolism;Global and overview maps;Membrane transport;Metabolism of cofactors and vitamins;Metabolism of other amino acids;Translation	Environmental Information Processing;Genetic Information Processing;Metabolism
Com_10530_pos	Cortisone	--	C21 H28 O5	12.99	361.201	984251	782732	1.14079e+06	686488	610586	652001	690790	598494	919200	706577	1.24449e+06	1.03727e+06	2.29858e+07	2.27937e+07	2.6862e+07	2.1425e+07	2.9503e+07	2.29943e+07	8.45995e+06	8.65665e+06	9.14317e+06	Steroids and steroid derivatives	1950-04-04	HMDB0015459	C00762	ko01100//Metabolic pathways	Global and overview maps	Metabolism
Com_13094_pos	Cytidine	--	C9 H13 N3 O5	1.285	244.093	1.85062e+07	1.37849e+07	1.5567e+07	1.58259e+07	1.48074e+07	1.34308e+07	1.60511e+07	1.58901e+07	1.55893e+07	1.44956e+07	1.51021e+07	1.96437e+07	1.69181e+07	1.46057e+07	1.42412e+07	1.53394e+07	1.62041e+07	1.49807e+07	1.45694e+07	1.45831e+07	1.34176e+07	Pyrimidine nucleosides	65-46-3	HMDB0000089	C00475	ko01100//Metabolic pathways;ko00240//Pyrimidine metabolism	Global and overview maps;Nucleotide metabolism	Metabolism
Com_2848_pos	L-Tyrosine	--	C9 H11 N O3	2.389	182.081	1.28435e+08	5.61004e+07	3.70935e+07	5.82895e+07	2.64866e+07	4.33134e+07	6.13244e+07	6.2091e+07	7.31264e+07	5.31105e+07	7.73881e+07	1.07659e+08	5.03678e+07	2.19028e+08	1.10646e+08	8.88163e+07	8.94588e+07	1.04388e+08	5.96155e+07	9.36703e+07	6.87307e+07	Carboxylic acids and derivatives	60-18-4	HMDB0000158	C00082	ko01100//Metabolic pathways;ko01110//Biosynthesis of secondary metabolites;ko01130//Biosynthesis of antibiotics;ko01230//Biosynthesis of amino acids;ko00940//Phenylpropanoid biosynthesis;ko00350//Tyrosine metabolism;ko00360//Phenylalanine metabolism;ko01210//2-Oxocarboxylic acid metabolism;ko00950//Isoquinoline alkaloid biosynthesis;ko00400//Phenylalanine, tyrosine and tryptophan biosynthesis;ko0…	Amino acid metabolism;Biosynthesis of other secondary metabolites;Global and overview maps;Metabolism of cofactors and vitamins;Metabolism of other amino acids;Translation	Genetic Information Processing;Metabolism
Com_474_pos	Myricetin	--	C15 H10 O8	8.851	319.044	1.00805e+09	1.18419e+09	1.04737e+09	9.02399e+08	1.08221e+09	1.07304e+09	4.34345e+07	7.85357e+07	1.31268e+08	5.10081e+07	1.32323e+08	4.63038e+07	2.35117e+08	2.68965e+08	8.64705e+08	3.43331e+08	2.75769e+08	5.62333e+08	3.77501e+08	4.32257e+08	4.28261e+08	Flavonoids	529-44-2	HMDB0002755	C10107	ko01110//Biosynthesis of secondary metabolites;ko00941//Flavonoid biosynthesis;ko00944//Flavone and flavonol biosynthesis	Biosynthesis of other secondary metabolites;Global and overview maps	Metabolism
Com_853_pos	Caffeine	--	C8 H10 N4 O2	7.903	195.088	1.00259e+08	8.80017e+07	9.58223e+07	9.73134e+07	1.00416e+08	6.92833e+08	2.03238e+08	6.48473e+07	6.11902e+07	7.97395e+07	7.28459e+07	9.68259e+07	2.1481e+08	1.65008e+08	8.68492e+07	9.78452e+07	1.13117e+08	1.01108e+08	8.03908e+07	7.75885e+07	1.0863e+08	Imidazopyrimidines	1958-08-02	HMDB0001847	C07481	ko01100//Metabolic pathways;ko01110//Biosynthesis of secondary metabolites;ko01120//Microbial metabolism in diverse environments;ko00232//Caffeine metabolism	Biosynthesis of other secondary metabolites;Global and overview maps	Metabolism
Com_233_pos	(-)-Epigallocatechin	--	C15 H14 O7	5.62	307.081	1.9492e+09	1.99238e+09	1.67333e+09	2.01654e+09	2.32096e+09	2.80636e+09	3.48618e+08	3.8085e+08	4.7839e+08	1.7667e+08	4.142e+08	3.04639e+08	2.6872e+08	2.81536e+08	4.54239e+08	9.63478e+08	8.28072e+08	5.36694e+08	7.88812e+08	8.82106e+08	9.16806e+08	--	--	--	-	-	-	-
Com_11798_pos	Scutellarin	--	C21 H18 O12	5.808	463.087	1.54237e+07	2.19897e+07	1.53719e+07	1.43907e+07	1.29669e+07	9.31168e+06	2.9564e+06	3.96495e+06	1.72364e+06	3.09013e+06	2.62142e+06	5.09931e+06	1.20989e+07	2.67733e+07	2.17502e+07	1.95199e+07	2.18182e+07	2.21136e+07	1.11909e+07	1.08503e+07	1.01062e+07	--	--	--	-	-	-	-
Com_1413_pos	Coumarin	--	C9 H6 O2	11.103	147.044	3.30656e+07	4.28427e+07	2.7381e+07	2.97911e+07	2.57052e+07	3.79743e+07	3.31821e+08	6.8864e+07	5.54224e+07	3.94788e+07	5.4577e+07	9.30345e+07	1.1571e+08	1.60705e+08	1.12591e+08	1.54787e+08	1.43684e+08	1.17164e+08	5.42488e+07	6.7493e+07	6.39468e+07	Coumarins and derivatives	91-64-5	HMDB0001218	C05851	ko01110//Biosynthesis of secondary metabolites;ko00940//Phenylpropanoid biosynthesis	Biosynthesis of other secondary metabolites;Global and overview maps	Metabolism
Com_4674_pos	Protocatechuic acid	--	C7 H6 O4	4.893	155.034	4.79772e+07	4.99449e+07	4.26199e+07	4.20719e+07	4.20736e+07	3.39774e+07	5.00517e+06	4.99185e+06	3.97747e+06	3.73634e+06	5.00123e+06	6.45515e+06	6.93458e+07	9.55712e+07	8.60651e+07	7.60933e+07	7.70586e+07	6.08222e+07	3.78529e+07	4.40675e+07	4.29291e+07	Benzene and substituted derivatives	99-50-3	HMDB0001856	C00230	ko01100//Metabolic pathways;ko01110//Biosynthesis of secondary metabolites;ko01120//Microbial metabolism in diverse environments;ko01130//Biosynthesis of antibiotics;ko01220//Degradation of aromatic compounds;ko00400//Phenylalanine, tyrosine and tryptophan biosynthesis	Amino acid metabolism;Global and overview maps	Metabolism
Com_8743_pos	Chrysin	--	C15 H10 O4	10.916	255.065	1.68935e+07	2.32416e+07	2.276e+07	1.86116e+07	2.02163e+07	1.77138e+07	3.20774e+07	2.48089e+07	2.49199e+07	1.99264e+07	1.66984e+07	1.98359e+07	3.51299e+06	5.2688e+06	6.83552e+06	7.26073e+06	6.30199e+06	6.69628e+06	1.06227e+07	1.39655e+07	1.26134e+07	Flavonoids	480-40-0	HMDB0036619	C10028	ko00941//Flavonoid biosynthesis	Biosynthesis of other secondary metabolites	Metabolism
Com_1451_pos	Piceatannol	--	C14 H12 O4	3.204	245.081	5.30343e+06	5.72226e+06	5.57714e+06	4.60581e+06	4.46902e+06	6.29464e+06	1.26963e+07	1.1506e+07	9.21234e+06	1.02815e+07	9.69555e+06	1.45555e+07	3.06249e+07	1.59441e+08	3.55419e+08	1.36202e+08	1.54444e+08	1.16903e+08	2.72361e+07	2.31892e+07	3.31677e+07	Stilbenes	10083-24-6	HMDB0004215	C05901	ko01110//Biosynthesis of secondary metabolites;ko00945//Stilbenoid, diarylheptanoid and gingerol biosynthesis	Biosynthesis of other secondary metabolites;Global and overview maps	Metabolism
Com_1086_pos	L-Aspartic acid	--	C4 H7 N O4	1.285	134.045	2.78117e+08	1.37912e+08	9.24623e+07	8.54944e+07	1.36182e+08	1.07987e+08	7.46022e+07	5.15542e+07	3.89855e+07	4.34998e+07	1.32564e+08	2.10409e+08	5.7853e+08	6.77967e+08	3.98312e+08	3.07789e+08	2.60203e+08	2.29643e+08	1.60163e+08	1.74423e+08	1.7204e+08	Carboxylic acids and derivatives	56-84-8	HMDB0000191	C00049	ko01100//Metabolic pathways;ko01110//Biosynthesis of secondary metabolites;ko01120//Microbial metabolism in diverse environments;ko01130//Biosynthesis of antibiotics;ko01230//Biosynthesis of amino acids;ko02010//ABC transporters;ko01210//2-Oxocarboxylic acid metabolism;ko01200//Carbon metabolism;ko00270//Cysteine and methionine metabolism;ko00340//Histidine metabolism;ko00250//Alanine, aspartate …	Amino acid metabolism;Biosynthesis of other secondary metabolites;Energy metabolism;Global and overview maps;Membrane transport;Metabolism of cofactors and vitamins;Metabolism of other amino acids;Translation	Environmental Information Processing;Genetic Information Processing;Metabolism
Com_6066_pos	4-oxo-4,5,6,7-tetrahydrobenzo[b]furan-3-carboxylic acid	--	C9 H8 O4	7.102	181.049	3.71337e+07	4.13215e+07	3.61448e+07	4.48315e+07	4.40698e+07	4.84036e+07	2.82087e+07	3.39593e+07	5.14346e+07	3.1022e+07	4.22192e+07	3.83795e+07	4.39797e+07	5.49716e+07	4.69598e+07	5.29866e+07	4.68282e+07	4.37196e+07	3.70451e+07	3.78402e+07	3.48363e+07	--	--	--	-	-	-	-
Com_3844_pos	Isorhapontigenin	--	C15 H14 O4	10.685	259.096	2.54324e+06	2.16174e+06	3.05895e+06	2.22855e+06	1.46972e+06	2.3667e+06	2.95304e+07	4.45229e+07	6.43849e+07	4.70715e+07	5.0769e+07	2.26363e+07	5.50396e+07	7.18454e+07	1.11338e+08	8.42601e+07	1.15396e+08	9.65113e+07	3.33967e+07	4.1809e+07	3.56379e+07	Stilbenes	-	HMDB0128522	-	-	-	-
Com_10643_pos	Sebacic acid	--	C10 H18 O4	8.206	203.128	1.80379e+07	2.50174e+07	2.39565e+07	2.28236e+07	2.64248e+07	2.24939e+07	1.65161e+07	1.31514e+07	2.01119e+07	1.12905e+07	1.35529e+07	1.82302e+07	1.74864e+07	1.99285e+07	2.61572e+07	2.3787e+07	2.72504e+07	3.06651e+07	2.1154e+07	1.83448e+07	1.70802e+07	Fatty Acyls	111-20-6	HMDB0000792	-	-	-	-
Com_321_pos	L-Glutathione (reduced)	--	C10 H17 N3 O6 S	1.691	308.091	1.03413e+09	8.30627e+08	8.09778e+08	8.33567e+08	3.88742e+08	6.47479e+08	9.27441e+08	1.05438e+09	9.60608e+08	9.20733e+08	1.23837e+09	1.33768e+09	1.03016e+09	1.33286e+09	1.43757e+09	2.05884e+09	1.67077e+09	1.40068e+09	9.66239e+08	6.86041e+08	9.26372e+08	--	--	--	-	-	-	-
Com_15259_pos	Daidzin	--	C21 H20 O9	7.564	417.119	1.42904e+06	1.52498e+06	808416	941776	837628	792083	334869	284105	250353	844530	211942	270007	1.70349e+07	1.98023e+07	1.07713e+07	5.59248e+06	7.67442e+06	9.5564e+06	2.87968e+06	2.99178e+06	3.28066e+06	Isoflavonoids	552-66-9	HMDB0033991	C10216	ko00943//Isoflavonoid biosynthesis	Biosynthesis of other secondary metabolites	Metabolism
Com_570_pos	Methyl cinnamate	--	C10 H10 O2	8.163	163.075	1.24757e+09	9.53211e+08	6.83388e+08	7.93723e+08	8.81692e+08	9.25063e+08	4.97635e+07	7.9864e+07	1.05032e+08	8.14245e+07	9.07423e+07	6.75307e+07	8.71445e+07	1.32384e+08	1.5441e+08	1.4591e+08	1.57967e+08	1.43799e+08	2.87617e+08	3.64709e+08	3.42575e+08	Cinnamic acids and derivatives	103-26-4	HMDB0033833	-	-	-	-
Com_1360_pos	Vitexin	--	C21 H20 O10	9.016	433.113	4.78718e+06	5.70546e+06	4.82521e+06	5.67026e+06	6.06454e+06	5.73841e+06	1.41161e+08	2.04013e+08	3.32363e+08	2.56598e+08	3.48024e+08	2.83878e+08	8.46214e+06	1.18725e+07	1.74393e+07	1.63875e+07	1.22833e+07	1.52618e+07	1.07203e+08	1.1579e+08	1.19784e+08	--	--	--	C01460	ko00941//Flavonoid biosynthesis;ko00944//Flavone and flavonol biosynthesis	Biosynthesis of other secondary metabolites	Metabolism
Com_4623_pos	Glycerophospho-N-palmitoyl ethanolamine	--	C21 H44 N O7 P	14.874	454.292	3.52249e+07	4.44587e+07	8.38374e+07	1.041e+08	6.00166e+07	7.85613e+07	2.88569e+07	1.90844e+07	5.43105e+07	2.0514e+07	1.50857e+07	4.7828e+06	6.38121e+07	5.97742e+07	1.6274e+07	1.97792e+07	2.69305e+07	2.76656e+07	3.17874e+07	3.58688e+07	2.97668e+07	--	--	--	-	-	-	-
Com_21273_pos	Neohesperidin dihydrochalcone	--	C28 H36 O15	8.554	613.21	514593	755228	251626	270670	264924	642283	7.16773e+06	5.13608e+06	3.95244e+06	3.34704e+06	4.24316e+06	7.80713e+06	1.83143e+06	647855	1.73531e+06	556085	1.0789e+06	1.49291e+06	1.09988e+06	2.36366e+06	2.16435e+06	Flavonoids	20702-77-6	HMDB0030542	-	-	-	-
Com_146_pos	Naringenin	--	C15 H12 O5	10.686	273.075	8.51245e+08	9.17519e+08	1.0167e+09	1.12605e+09	1.13943e+09	1.18035e+09	2.74746e+09	3.69597e+09	3.05188e+09	3.09354e+09	3.31719e+09	1.97725e+09	7.70515e+07	7.12469e+07	6.34994e+07	1.01254e+08	8.43927e+07	7.35537e+07	1.11956e+09	1.79064e+09	1.53179e+09	Flavonoids	480-41-1	HMDB0002670	C00509	ko01100//Metabolic pathways;ko01110//Biosynthesis of secondary metabolites;ko00941//Flavonoid biosynthesis;ko00943//Isoflavonoid biosynthesis	Biosynthesis of other secondary metabolites;Global and overview maps	Metabolism
Com_817_pos	Resveratrol	--	C14 H12 O3	10.309	229.086	3.29909e+07	5.72968e+07	3.58856e+07	3.08641e+07	2.41443e+07	2.95668e+07	5.32947e+08	3.37906e+08	1.87643e+08	5.3162e+08	1.87782e+08	3.48432e+08	6.82869e+07	5.52244e+07	7.41556e+07	6.76227e+07	6.57571e+07	6.7864e+07	1.15306e+08	1.37516e+08	1.3961e+08	Stilbenes	501-36-0	HMDB0003747	C03582	ko01110//Biosynthesis of secondary metabolites;ko00945//Stilbenoid, diarylheptanoid and gingerol biosynthesis	Biosynthesis of other secondary metabolites;Global and overview maps	Metabolism
Com_1226_pos	4-Hydroxyphenylacetic acid	--	C8 H8 O3	4.567	153.054	6.72976e+07	6.24111e+07	6.39073e+07	5.82268e+07	6.27787e+07	5.96277e+07	1.79839e+08	3.29541e+08	3.31418e+08	3.3451e+08	3.19438e+08	2.35131e+08	8.63753e+07	7.42688e+07	7.70778e+07	6.68195e+07	7.29096e+07	7.53637e+07	1.2419e+08	1.3591e+08	1.29345e+08	Phenol esters	-	HMDB0060390	C00642	ko01120//Microbial metabolism in diverse environments;ko00350//Tyrosine metabolism;ko00360//Phenylalanine metabolism;ko01220//Degradation of aromatic compounds	Amino acid metabolism;Global and overview maps	Metabolism
Com_2452_pos	Kynurenic acid	--	C10 H7 N O3	7.939	190.05	2.73257e+06	2.20749e+06	1.51108e+06	1.97451e+06	2.72148e+06	1.60766e+06	6.76482e+07	4.13633e+07	5.19095e+07	1.48707e+08	1.10637e+08	4.47342e+07	1.64969e+07	1.85796e+07	1.01213e+07	1.74626e+07	1.43402e+07	1.6535e+07	3.12833e+07	3.24206e+07	3.13095e+07	Quinolines and derivatives	492-27-3	HMDB0000715	C01717	ko01100//Metabolic pathways;ko00380//Tryptophan metabolism	Amino acid metabolism;Global and overview maps	Metabolism
Com_10842_pos	3-Methylcrotonylglycine	--	C7 H11 N O3	6.138	158.081	2.53113e+07	2.18427e+07	2.65984e+07	1.94703e+07	2.2574e+07	1.85833e+07	4.13428e+06	4.9465e+06	5.24331e+06	4.44385e+06	4.83191e+06	5.07101e+06	4.32653e+06	3.70123e+06	3.24771e+06	3.30312e+06	3.74541e+06	3.47778e+06	6.66479e+06	7.89885e+06	8.06818e+06	Carboxylic acids and derivatives	33008-07-0	HMDB0000459	-	-	-	-
Com_11302_pos	Caffeic acid	--	C9 H8 O4	8.307	181.05	1.17778e+07	1.03264e+07	1.10369e+07	1.21949e+07	1.10086e+07	1.13418e+07	1.32687e+07	1.46542e+07	1.68811e+07	1.38101e+07	1.54608e+07	1.59636e+07	2.09097e+07	1.81711e+07	2.39465e+07	2.50878e+07	2.3841e+07	2.3382e+07	1.42668e+07	1.37329e+07	1.31592e+07	Cinnamic acids and derivatives	331-39-5	HMDB0001964	-	-	-	-
Com_1313_pos	Pinocembrin	--	C15 H12 O4	10.976	257.081	4.31131e+07	3.80676e+07	3.55579e+07	3.81107e+07	4.02421e+07	5.07113e+07	3.65839e+08	2.66923e+08	1.7351e+08	2.92549e+08	1.78541e+08	2.62881e+08	1.96257e+07	1.84692e+07	2.07718e+07	2.38266e+07	2.25287e+07	1.83983e+07	7.25388e+07	9.05836e+07	8.90557e+07	Flavonoids	480-39-7	HMDB0030808	C09827	ko00941//Flavonoid biosynthesis	Biosynthesis of other secondary metabolites	Metabolism
Com_1880_pos	Kaempferol	--	C15 H10 O6	10.397	287.054	2.23246e+08	2.5778e+08	2.32593e+08	2.4901e+08	2.45407e+08	2.55304e+08	3.19933e+07	2.69695e+07	2.35372e+07	2.12241e+07	2.21882e+07	3.42928e+07	1.69806e+08	2.1796e+08	2.45609e+08	2.00026e+08	2.10178e+08	2.05266e+08	1.20413e+08	1.42638e+08	1.46266e+08	Flavonoids	520-18-3	HMDB0005801	C05903	ko01100//Metabolic pathways;ko01110//Biosynthesis of secondary metabolites;ko00941//Flavonoid biosynthesis;ko00944//Flavone and flavonol biosynthesis	Biosynthesis of other secondary metabolites;Global and overview maps	Metabolism
Com_4355_pos	Corticosterone	--	C21 H30 O4	12.29	347.222	7.55512e+06	3.73976e+06	7.2967e+06	7.10447e+06	6.86279e+06	6.59795e+06	3.27887e+06	3.52528e+06	4.1404e+06	3.15497e+06	4.13366e+06	5.60942e+06	8.00722e+07	1.00846e+08	8.62552e+07	1.04721e+08	1.01202e+08	9.34203e+07	3.07432e+07	4.12041e+07	3.31211e+07	Steroids and steroid derivatives	50-22-6	HMDB0001547	C02140	ko01100//Metabolic pathways	Global and overview maps	Metabolism
Com_1115_pos	L-Glutathione oxidized	--	C20 H32 N6 O12 S2	2.316	307.083	6.01252e+08	3.38022e+08	4.55352e+08	2.95342e+08	1.3673e+08	3.24591e+08	6.84609e+07	7.58486e+07	9.85165e+07	5.75644e+07	7.01234e+07	1.83062e+08	2.2532e+08	2.32357e+08	2.16607e+08	2.83098e+08	4.09577e+08	4.09755e+08	2.0069e+08	2.58877e+08	2.46462e+08	--	--	--	-	-	-	-
Com_562_pos	Chlorogenic acid	--	C16 H18 O9	7.546	355.102	9.30833e+06	7.70767e+06	1.27916e+07	1.11147e+07	1.03171e+07	1.35886e+07	6.09287e+06	7.67175e+06	1.01317e+07	6.74057e+06	8.99059e+06	1.05509e+07	3.35525e+08	3.61847e+08	2.4548e+08	1.13569e+09	6.67108e+08	6.33819e+08	2.41785e+08	2.49008e+08	2.40824e+08	Organooxygen compounds	327-97-9	HMDB0003164	C00852	ko01110//Biosynthesis of secondary metabolites;ko00941//Flavonoid biosynthesis;ko00940//Phenylpropanoid biosynthesis;ko00945//Stilbenoid, diarylheptanoid and gingerol biosynthesis	Biosynthesis of other secondary metabolites;Global and overview maps	Metabolism
Com_1366_pos	3,4-Dihydroxybenzaldehyde	--	C7 H6 O3	5.615	139.039	3.10588e+08	2.84983e+08	2.84363e+08	2.84659e+08	3.25604e+08	4.03452e+08	7.45356e+07	7.15757e+07	7.5372e+07	6.53861e+07	7.21973e+07	5.77078e+07	9.44465e+07	1.03927e+08	1.29451e+08	1.82676e+08	1.74795e+08	1.3045e+08	1.37757e+08	1.5134e+08	1.53115e+08	Benzene and substituted derivatives	139-85-5	HMDB0059965	C16700	ko00950//Isoquinoline alkaloid biosynthesis	Biosynthesis of other secondary metabolites	Metabolism
Com_18934_pos	S-Adenosylhomocysteine	--	C14 H20 N6 O5 S	10.982	385.128	4.34605e+06	3.96385e+06	2.49233e+06	2.41132e+06	3.03578e+06	3.0182e+06	5.10294e+06	4.12028e+06	3.58084e+06	7.60026e+06	5.00119e+06	2.7165e+06	4.4104e+06	4.96127e+06	8.08205e+06	6.84435e+06	2.18162e+06	5.38368e+06	3.25586e+06	4.17145e+06	4.46504e+06	5'-deoxyribonucleosides	979-92-0	HMDB0000939	C00021	ko01100//Metabolic pathways;ko01230//Biosynthesis of amino acids;ko00270//Cysteine and methionine metabolism	Amino acid metabolism;Global and overview maps	Metabolism
Com_128_pos	Taxifolin	--	C15 H12 O7	7.502	305.066	3.00463e+09	3.29073e+09	2.35168e+09	2.8497e+09	2.4871e+09	2.33707e+09	5.32561e+08	3.99177e+08	4.13932e+08	3.40482e+08	3.20649e+08	4.34681e+08	4.12578e+09	6.07293e+09	4.79149e+09	5.2135e+09	5.05955e+09	4.65457e+09	2.32006e+09	2.37461e+09	2.28925e+09	--	--	--	C01617	ko01100//Metabolic pathways;ko01110//Biosynthesis of secondary metabolites;ko00941//Flavonoid biosynthesis	Biosynthesis of other secondary metabolites;Global and overview maps	Metabolism
Com_1431_pos	(2S)-4-Oxo-2-phenyl-3,4-dihydro-2H-chromen-7-yl beta-D-glucopyranoside	--	C21 H22 O8	10.093	403.139	1.45023e+07	1.83946e+07	1.06331e+07	1.41772e+07	5.69945e+06	1.41551e+07	3.45464e+07	4.04449e+07	2.41539e+07	2.86192e+07	2.66523e+07	2.85469e+07	2.81546e+08	3.1287e+08	3.2558e+08	3.56643e+08	4.01877e+08	4.19199e+08	1.22184e+08	1.18898e+08	1.23658e+08	--	--	--	-	-	-	-
Com_70_pos	Quercetin	--	C15 H10 O7	9.876	303.049	7.75356e+09	9.18501e+09	8.11349e+09	7.64666e+09	8.1227e+09	9.53114e+09	8.17864e+08	8.8287e+08	1.07522e+09	6.33652e+08	8.9186e+08	1.1971e+09	3.68215e+08	3.35858e+08	5.54216e+08	4.80777e+08	2.96428e+08	4.61382e+08	2.89299e+09	3.39887e+09	3.14176e+09	Flavonoids	117-39-5	HMDB0005794	C00389	ko01100//Metabolic pathways;ko01110//Biosynthesis of secondary metabolites;ko00941//Flavonoid biosynthesis;ko00944//Flavone and flavonol biosynthesis	Biosynthesis of other secondary metabolites;Global and overview maps	Metabolism
Com_12188_pos	Kaempferitrin	--	C27 H30 O14	8.514	579.169	4.38463e+06	5.31062e+06	3.85735e+06	4.10756e+06	3.36046e+06	3.29508e+06	1.11239e+07	4.12972e+06	3.28906e+06	2.48005e+06	2.8561e+06	3.74191e+06	2.69332e+07	2.88233e+07	1.20935e+07	1.5788e+07	1.59165e+07	2.00041e+07	9.13021e+06	7.33822e+06	5.56411e+06	Flavonoids	482-38-2	HMDB0037438	-	-	-	-
Com_10381_pos	Esculetin	--	C9 H6 O4	7.269	179.034	1.89346e+07	2.21467e+07	2.27223e+07	2.35048e+07	2.48473e+07	1.85828e+07	1.06475e+07	1.00887e+07	1.49175e+07	1.08635e+07	1.36697e+07	1.21079e+07	1.83738e+07	2.74715e+07	2.21382e+07	3.0329e+07	2.51821e+07	2.36316e+07	1.44425e+07	1.55338e+07	1.6546e+07	Coumarins and derivatives	305-01-1	HMDB0030819	-	-	-	-
Com_3003_pos	18-β-Glycyrrhetinic acid	--	C30 H46 O4	14.066	471.347	9.15507e+06	1.77749e+07	1.95398e+07	1.66223e+07	1.93904e+07	2.04142e+07	8.09673e+06	1.2927e+07	1.32148e+07	9.49002e+06	9.53459e+06	1.1651e+07	1.62099e+08	1.84564e+08	1.1216e+08	7.01769e+07	1.29693e+08	1.75667e+08	5.16172e+07	5.00654e+07	5.29915e+07	--	--	--	-	-	-	-
Com_2166_pos	Apigenin	--	C15 H10 O5	9.834	271.06	4.67543e+07	5.60359e+07	5.17303e+07	5.87458e+07	5.89428e+07	5.39052e+07	1.45059e+08	1.51361e+08	1.40459e+08	1.7061e+08	1.31119e+08	1.34553e+08	7.49556e+07	8.8806e+07	8.85191e+07	1.59451e+08	1.34343e+08	1.16242e+08	7.7522e+07	1.00121e+08	9.618e+07	Flavonoids	520-36-5	HMDB0002124	C01477	ko01100//Metabolic pathways;ko01110//Biosynthesis of secondary metabolites;ko00941//Flavonoid biosynthesis;ko00943//Isoflavonoid biosynthesis;ko00944//Flavone and flavonol biosynthesis	Biosynthesis of other secondary metabolites;Global and overview maps	Metabolism
Com_923_pos	Luteolin	--	C15 H10 O6	9.079	287.054	2.60825e+08	4.61482e+08	4.56923e+08	7.16224e+08	6.30746e+08	5.79603e+08	3.16809e+07	3.95448e+07	4.97378e+07	2.75472e+07	4.42392e+07	5.54107e+07	6.19439e+07	9.80179e+07	7.92487e+07	7.85899e+07	7.60682e+07	7.23091e+07	1.74457e+08	2.03628e+08	1.96927e+08	Flavonoids	491-70-3	HMDB0005800	C01514	ko01100//Metabolic pathways;ko01110//Biosynthesis of secondary metabolites;ko00941//Flavonoid biosynthesis;ko00944//Flavone and flavonol biosynthesis	Biosynthesis of other secondary metabolites;Global and overview maps	Metabolism
Com_945_pos	Isorhamnetin	--	C16 H12 O7	10.436	317.065	4.25268e+08	5.73441e+08	4.52565e+08	5.32449e+08	5.43552e+08	5.67546e+08	1.22016e+08	1.66476e+08	1.71145e+08	9.65353e+07	1.27831e+08	1.63137e+08	1.22454e+07	2.37573e+07	2.76471e+07	1.72406e+07	2.00634e+07	1.99515e+07	1.83249e+08	2.37631e+08	2.27889e+08	Flavonoids	480-19-3	HMDB0002655	-	-	-	-
Com_21251_pos	Aflatoxin G2	--	C17 H14 O7	6.801	331.081	2.98062e+06	5.13463e+06	8.2254e+06	6.44036e+06	9.15884e+06	7.82914e+06	1.13252e+06	2.23976e+06	1.39551e+06	1.23735e+06	1.17255e+06	1.9854e+06	2.25497e+06	3.20069e+06	2.93732e+06	1.80576e+06	2.78888e+06	1.55807e+06	2.72212e+06	2.39853e+06	2.49889e+06	Coumarins and derivatives	7241-98-7	HMDB0030475	C16754	ko01130//Biosynthesis of antibiotics	Global and overview maps	Metabolism
Com_810_pos	L-Phenylalanine	--	C9 H11 N O2	5.659	166.086	3.39933e+08	1.84984e+08	1.62779e+08	1.8976e+08	1.47969e+08	1.79902e+08	3.42701e+08	4.32604e+08	5.99877e+08	4.16289e+08	6.05202e+08	5.00716e+08	2.98848e+08	4.30422e+08	4.43639e+08	3.2237e+08	2.7792e+08	2.7999e+08	2.91568e+08	3.17174e+08	3.24073e+08	Carboxylic acids and derivatives	63-91-2	HMDB0000159	C00079	ko01100//Metabolic pathways;ko01110//Biosynthesis of secondary metabolites;ko01130//Biosynthesis of antibiotics;ko01230//Biosynthesis of amino acids;ko02010//ABC transporters;ko00940//Phenylpropanoid biosynthesis;ko00360//Phenylalanine metabolism;ko01210//2-Oxocarboxylic acid metabolism;ko00400//Phenylalanine, tyrosine and tryptophan biosynthesis;ko00970//Aminoacyl-tRNA biosynthesis;ko00460//Cyan…	Amino acid metabolism;Biosynthesis of other secondary metabolites;Global and overview maps;Membrane transport;Metabolism of other amino acids;Translation	Environmental Information Processing;Genetic Information Processing;Metabolism
Com_717_pos	Adenosine	--	C10 H13 N5 O4	2.947	268.104	3.79406e+08	2.22052e+08	5.12812e+08	3.83765e+08	3.03606e+08	5.56371e+08	3.49887e+08	3.55851e+08	6.88091e+08	3.64145e+08	2.83654e+08	2.5428e+08	9.22091e+07	8.70769e+07	1.05956e+08	2.05856e+08	4.08217e+08	2.15198e+08	2.8858e+08	3.18404e+08	3.92514e+08	Purine nucleosides	58-61-7	HMDB0000050	C00212	ko01100//Metabolic pathways;ko00230//Purine metabolism	Global and overview maps;Nucleotide metabolism	Metabolism
Com_27165_pos	Icariin	--	C33 H40 O15	9.62	677.243	558747	577197	598575	612817	543499	538048	420446	395835	363484	372321	358610	369856	6.33794e+06	6.11637e+06	3.13275e+06	4.16598e+06	5.22743e+06	3.86819e+06	1.70294e+06	1.38804e+06	934393	--	--	--	-	-	-	-
Com_1070_pos	Salicylic acid	--	C7 H6 O3	5.303	139.039	1.89078e+08	1.77875e+08	1.73841e+08	1.84724e+08	1.73259e+08	1.87882e+08	1.89905e+08	1.51027e+08	1.39673e+08	1.64289e+08	1.31331e+08	1.33845e+08	2.94798e+08	3.75067e+08	5.06935e+08	4.04966e+08	5.14742e+08	3.89697e+08	1.85627e+08	2.19687e+08	2.18406e+08	Benzene and substituted derivatives	69-72-7	HMDB0001895	C00805	ko01100//Metabolic pathways;ko01110//Biosynthesis of secondary metabolites;ko01120//Microbial metabolism in diverse environments;ko01130//Biosynthesis of antibiotics;ko00360//Phenylalanine metabolism;ko01220//Degradation of aromatic compounds;ko04075//Plant hormone signal transduction	Amino acid metabolism;Global and overview maps;Signal transduction	Environmental Information Processing;Metabolism
Com_29584_pos	P-Acetamidophenyl-b-D-glucuronide	--	C14 H17 N O8	1.694	345.129	2.35712e+06	2.27401e+06	3.69362e+06	2.72529e+06	2.82063e+06	2.91643e+06	2.37686e+06	1.58962e+06	2.27117e+06	1.79001e+06	2.84855e+06	1.98569e+06	2.33985e+06	2.24308e+06	2.29462e+06	2.90045e+06	3.45108e+06	2.76478e+06	2.69646e+06	2.16413e+06	1.88896e+06	--	--	--	-	-	-	-
Com_15543_pos	--	9,17-Octadecadiene-12,14-diyne-1,11,16-triol	C18 H26 O3	12.907	291.195	5.56104e+06	9.86543e+06	1.15313e+07	6.18073e+06	7.86831e+06	6.57735e+06	3.44687e+06	5.76658e+06	9.80515e+06	4.83567e+06	6.56728e+06	8.90627e+06	1.33891e+07	1.91438e+07	1.12565e+07	6.4923e+06	8.78114e+06	1.13492e+07	7.49935e+06	6.82298e+06	7.3293e+06	--	--	--	-	-	-	-
Com_32949_pos	Proline-hydroxyproline	--	C10 H16 N2 O4	1.428	229.118	3.0398e+06	1.86827e+06	1.14268e+06	1.1732e+06	1.44925e+06	1.3098e+06	1.54672e+06	1.12833e+06	978136	1.37923e+06	1.39378e+06	1.41608e+06	1.47099e+06	1.29275e+06	361099	463602	1.73503e+06	1.51102e+06	1.12121e+06	1.36981e+06	1.0604e+06	Carboxylic acids and derivatives	18684-24-7	HMDB0006695	-	-	-	-
Com_8505_pos	1-(4-benzylpiperazino)-2-(pyridin-2-ylamino)propan-1-one	--	C19 H24 N4 O	12.935	325.199	9.66301e+06	1.83412e+07	2.1107e+07	9.05132e+06	1.49546e+07	1.18764e+07	6.53032e+06	1.39687e+07	1.99534e+07	1.14772e+07	1.37766e+07	1.91558e+07	2.43561e+07	3.29007e+07	3.68855e+07	1.36474e+07	2.03143e+07	2.4209e+07	1.45042e+07	1.38098e+07	1.68643e+07	--	--	--	-	-	-	-
Com_11429_pos	--	Methyl arachidonate	C21 H34 O2	13.267	319.262	1.11842e+07	1.45519e+07	1.40822e+07	1.39218e+07	2.72268e+07	1.28416e+07	5.11952e+06	2.6686e+06	6.43566e+06	9.03284e+06	4.65497e+06	5.15392e+06	1.31042e+06	4.64714e+06	1.10657e+07	3.55463e+06	4.2093e+06	3.88358e+06	6.49873e+06	7.04691e+06	5.95632e+06	Fatty Acyls	2566-89-4	HMDB0062594	-	-	-	-
Com_24780_pos	Papaverine HCl	--	C20 H21 N O4	7.409	340.16	4.6069e+06	3.36125e+06	5.66048e+06	5.84336e+06	6.58618e+06	5.9672e+06	460506	563591	652774	319726	516608	766588	954253	1.19568e+06	1.08772e+06	1.1339e+06	1.1194e+06	1.12941e+06	1.30243e+06	761738	840516	--	--	--	-	-	-	-
Com_6762_pos	p-Coumaric acid	--	C9 H8 O3	1.359	165.054	3.9282e+07	4.03434e+07	4.02612e+07	2.95457e+07	5.59475e+07	5.4054e+07	2.86836e+07	3.11205e+07	2.87837e+07	3.22776e+07	2.9026e+07	3.09878e+07	3.88522e+07	3.76733e+07	2.42805e+07	4.28444e+07	3.37964e+07	3.93281e+07	2.56534e+07	3.35626e+07	3.1106e+07	Cinnamic acids and derivatives	-	HMDB0128076	C00811	ko01100//Metabolic pathways;ko01110//Biosynthesis of secondary metabolites;ko00940//Phenylpropanoid biosynthesis;ko00350//Tyrosine metabolism;ko00360//Phenylalanine metabolism;ko01220//Degradation of aromatic compounds;ko00950//Isoquinoline alkaloid biosynthesis;ko00130//Ubiquinone and other terpenoid-quinone biosynthesis	Amino acid metabolism;Biosynthesis of other secondary metabolites;Global and overview maps;Metabolism of cofactors and vitamins	Metabolism
Com_7046_pos	--	lupinine	C10 H19 N O	14.882	170.154	3.0137e+07	2.56821e+07	2.49199e+07	4.23754e+07	3.56701e+07	2.53253e+07	2.51276e+07	2.23067e+07	1.80976e+07	1.23032e+07	2.80323e+07	2.72364e+07	7.01734e+07	4.24455e+07	1.61044e+07	2.66125e+07	2.80552e+07	2.87571e+07	4.04885e+07	4.57587e+07	4.02156e+07	--	--	--	C10773	ko01110//Biosynthesis of secondary metabolites;ko00960//Tropane, piperidine and pyridine alkaloid biosynthesis	Biosynthesis of other secondary metabolites;Global and overview maps	Metabolism
Com_3308_pos	--	alpha-Ionone	C13 H20 O	12.509	193.159	2.62954e+07	2.78354e+07	3.07254e+07	2.75131e+07	2.67621e+07	2.80099e+07	1.21471e+08	1.0893e+08	9.34508e+07	6.96975e+07	8.4155e+07	1.35452e+08	8.14365e+07	1.04844e+08	7.59089e+07	9.86533e+07	1.13233e+08	1.00314e+08	6.80192e+07	7.33262e+07	5.86068e+07	Prenol lipids	-	HMDB0059883	-	-	-	-
Com_8360_pos	Linustatin	--	C16 H27 N O11	9.406	427.195	1.72567e+07	5.56698e+06	5.08739e+06	5.14824e+06	1.77868e+07	4.86695e+06	2.55617e+06	3.13349e+06	3.04229e+06	2.14733e+06	2.63717e+06	3.66762e+06	6.76026e+07	4.42098e+07	5.37864e+06	3.47588e+07	4.57384e+07	3.87337e+07	3.59961e+06	4.4156e+06	3.0078e+06	--	--	--	-	-	-	-
Com_30796_pos	--	Gomisin D	C28 H34 O10	12.872	531.222	497594	653422	715171	676527	722081	514606	809878	784585	862069	631218	714940	1.0627e+06	2.21121e+06	2.24042e+06	952740	1.6838e+06	3.80343e+06	1.85683e+06	763767	818303	968257	--	--	--	-	-	-	-
Com_12838_pos	--	2-Phenylethyl glucosinolate	C15 H21 N O9 S2	8.125	424.072	2.80455e+06	3.09115e+06	2.37333e+06	2.54829e+06	2.96074e+06	1.69966e+06	2.04765e+06	1.78187e+06	1.56272e+06	2.13492e+06	1.35818e+06	3.07672e+06	2.7305e+07	2.21237e+07	1.48833e+07	1.41582e+07	1.58171e+07	2.27759e+07	4.20215e+06	4.95561e+06	7.66093e+06	Organooxygen compounds	534-69-0	HMDB0034070	C08417	ko01110//Biosynthesis of secondary metabolites;ko01210//2-Oxocarboxylic acid metabolism;ko00966//Glucosinolate biosynthesis	Biosynthesis of other secondary metabolites;Global and overview maps	Metabolism
Com_29093_pos	--	Oryzalexin E	C20 H32 O2	15.828	305.247	1.21347e+06	2.46559e+06	2.20462e+06	2.98901e+06	2.83727e+06	3.91909e+06	1.64836e+06	1.53339e+06	2.23236e+06	1.02015e+06	1.23356e+06	1.12807e+06	2.78564e+06	2.63377e+06	764229	1.21317e+06	1.26715e+06	1.39064e+06	1.836e+06	1.47364e+06	1.38626e+06	Phenanthrenes and derivatives	150943-96-7	HMDB0039702	C21561	ko01110//Biosynthesis of secondary metabolites	Global and overview maps	Metabolism
Com_13240_pos	Puerarin apioside	--	C26 H28 O13	8.411	549.162	554520	634825	570017	599317	568803	659382	8.80132e+06	4.98313e+06	1.59594e+07	1.21685e+07	5.3865e+06	3.43667e+06	698617	693708	608805	419730	445792	892028	1.12043e+06	1.00407e+06	1.23514e+06	--	--	--	-	-	-	-
Com_18045_pos	--	13-HPODE	C18 H32 O4	11.03	313.238	1.86406e+06	1.89959e+06	2.51111e+06	1.65753e+06	2.21117e+06	2.06881e+06	834866	1.05265e+06	1.06217e+06	1.06098e+06	1.1271e+06	1.81686e+06	7.98123e+06	7.1148e+06	3.38989e+06	1.2007e+07	8.76227e+06	7.22074e+06	2.75358e+06	2.86327e+06	2.78453e+06	Fatty Acyls	33964-75-9	HMDB0003871	C04717	ko01100//Metabolic pathways;ko00591//Linoleic acid metabolism	Global and overview maps;Lipid metabolism	Metabolism
Com_18569_pos	--	Ambroxane	C16 H28 O	12.474	237.221	7.7635e+06	9.77402e+06	8.80331e+06	9.97364e+06	1.14846e+07	1.0801e+07	4.69179e+06	3.20494e+06	4.70205e+06	3.74881e+06	2.95434e+06	2.80198e+06	2.34408e+06	2.17649e+06	1.80959e+06	1.71238e+06	2.80786e+06	2.24213e+06	4.12366e+06	4.69303e+06	4.45071e+06	--	--	--	-	-	-	-
Com_12747_pos	--	Nuzhenide	C31 H42 O17	11.459	687.248	1.17589e+07	1.43786e+07	1.45874e+07	1.38504e+07	1.21322e+07	1.32017e+07	1.56623e+06	2.32967e+06	3.81181e+06	4.21822e+06	4.63208e+06	2.30058e+06	1.24675e+06	2.85564e+06	1.98256e+07	1.89824e+06	2.91906e+06	1.11745e+07	8.84165e+06	7.00536e+06	7.07681e+06	--	--	--	-	-	-	-
Com_16122_pos	--	beta-Alanine methyl ester hydrochloride	C4 H10 Cl N O2	5.811	140.047	3.2268e+06	2.50752e+06	2.4448e+06	3.0186e+06	2.80547e+06	3.73233e+06	6.7099e+06	6.60213e+06	6.66794e+06	6.65627e+06	5.2245e+06	8.24602e+06	5.33465e+06	7.66363e+06	1.3303e+07	1.05828e+07	9.14493e+06	1.05557e+07	4.78837e+06	4.99904e+06	4.54182e+06	--	--	--	-	-	-	-
Com_17088_pos	--	4-Ethylphenol	C8 H10 O	7.928	123.08	1.04729e+07	1.10694e+07	1.06535e+07	1.43501e+07	1.25492e+07	9.73394e+06	5.27278e+06	5.35274e+06	6.42259e+06	5.41086e+06	6.25214e+06	7.17035e+06	8.25382e+06	8.96254e+06	1.14694e+07	7.58553e+06	9.54975e+06	9.08142e+06	8.09591e+06	7.73827e+06	7.06672e+06	Phenols	123-07-9	HMDB0029306	C13637	ko01120//Microbial metabolism in diverse environments	Global and overview maps	Metabolism
Com_3760_pos	4-fluoro-N-[4-(4-methylpiperazino)phenyl]benzenesulfonamide	--	C17 H20 F N3 O2 S	10.225	350.135	1.41871e+07	1.71104e+07	1.50923e+07	2.01308e+07	1.82079e+07	1.72394e+07	3.80426e+07	3.45357e+07	3.74492e+07	3.02836e+07	3.42814e+07	3.63708e+07	8.53265e+07	9.29182e+07	1.09375e+08	1.20768e+08	1.39043e+08	1.13506e+08	4.37207e+07	4.74779e+07	5.0032e+07	--	--	--	-	-	-	-
Com_34520_pos	--	Lactucin	C15 H16 O5	7.305	277.107	1.52825e+06	1.98428e+06	1.18908e+06	1.87354e+06	1.69676e+06	1.40955e+06	884764	675307	934995	650393	619230	630238	1.02061e+06	1.19057e+06	870673	1.04887e+06	1.1472e+06	1.00198e+06	838411	1.05425e+06	788481	Lactones	1891-29-8	HMDB0035814	-	-	-	-
Com_17516_pos	Histamine-trifluoromethyltoluide	--	C19 H25 F3 N4 O	10.363	383.207	6.60284e+06	8.66995e+06	1.05662e+07	8.1782e+06	8.54096e+06	8.83285e+06	6.66446e+06	8.61557e+06	9.88146e+06	8.70895e+06	8.14242e+06	8.98602e+06	7.60993e+06	1.00881e+07	1.08537e+07	1.19355e+07	1.01887e+07	1.05292e+07	7.60165e+06	9.51687e+06	9.304e+06	--	--	--	-	-	-	-
Com_24922_pos	ethyl 2,3-dioxo-1,2,3,4-tetrahydroquinoline-4-carboxylate	--	C12 H11 N O4	5.792	234.076	209820	191060	186708	243598	244310	284803	337306	338546	543290	581012	309115	281353	2.6514e+06	5.0214e+06	4.57077e+06	6.20454e+06	5.50102e+06	4.23136e+06	1.17751e+06	1.40437e+06	1.52141e+06	--	--	--	-	-	-	-
Com_30181_pos	--	N'-Formylkynurenine	C11 H12 N2 O4	3.036	237.087	955234	824301	812890	704398	771510	843135	1.72319e+06	2.31976e+06	2.38621e+06	2.55886e+06	2.69086e+06	1.122e+06	1.61924e+06	1.75024e+06	3.30902e+06	2.87674e+06	2.74333e+06	3.05609e+06	1.61637e+06	1.79546e+06	1.71467e+06	Benzene and substituted derivatives	-	HMDB0060485	-	-	-	-
Com_4_pos	Kuromanin	--	C21 H20 O11	7.565	449.107	3.92739e+10	4.53195e+10	3.18165e+10	3.72714e+10	3.34984e+10	29079690155	1.3967e+09	3.36942e+08	1.48283e+09	2.63627e+08	3.43617e+08	3.36585e+08	6.35153e+10	8.295e+10	6.48273e+10	7.18565e+10	7.21372e+10	6.43019e+10	3.00447e+10	3.3194e+10	3.27964e+10	--	--	--	-	-	-	-
Com_5231_pos	Octyl hydrogen phthalate	--	C16 H22 O4	9.651	279.159	2.74468e+07	2.10566e+07	1.98145e+07	2.39195e+07	2.18318e+07	1.93235e+07	1.22248e+07	1.40415e+07	1.93875e+07	1.57424e+07	1.89725e+07	1.75229e+07	5.49966e+07	5.68326e+07	7.40093e+07	6.85742e+07	5.80347e+07	7.68016e+07	3.01021e+07	3.22414e+07	2.88325e+07	--	--	--	-	-	-	-
Com_5173_pos	Fenvalerate	--	C25 H22 Cl N O3	6.192	437.164	7.3331e+06	1.40403e+07	9.52934e+06	1.34069e+07	1.5517e+07	1.36137e+07	6.21746e+07	5.31315e+07	6.44289e+07	5.57872e+07	5.68433e+07	5.80165e+07	1.67996e+07	2.57414e+07	6.26065e+07	2.43819e+07	3.2427e+07	4.43728e+07	2.97606e+07	3.48075e+07	3.08953e+07	Fatty Acyls	51630-58-1	HMDB0031791	-	-	-	-
Com_4334_pos	2-[(butylamino)(imino)methyl]-1-oxohydrazinium-1-olate	--	C5 H12 N4 O2	11.211	183.081	1.60492e+07	2.09957e+07	1.58728e+07	1.35868e+07	1.301e+07	1.64554e+07	8.63564e+07	7.66552e+07	3.63143e+07	4.6572e+07	4.0806e+07	5.73877e+07	2.06293e+07	1.58453e+07	1.64454e+07	1.6471e+07	1.94212e+07	1.61716e+07	3.2644e+07	3.65593e+07	2.87918e+07	--	--	--	-	-	-	-
Com_30229_pos	--	Phylloquinone	C31 H46 O2	15.987	451.355	683043	715806	1.76036e+06	1.22008e+06	1.86314e+06	1.49901e+06	1.08912e+06	1.66474e+06	918549	586417	858653	75081.5	804137	2.74014e+06	1.52481e+06	1.82549e+06	3.24039e+06	3.86415e+06	1.50663e+06	1.53333e+06	1.49288e+06	Prenol lipids	84-80-0	HMDB0015157	C02059	ko01100//Metabolic pathways;ko01110//Biosynthesis of secondary metabolites;ko00130//Ubiquinone and other terpenoid-quinone biosynthesis	Global and overview maps;Metabolism of cofactors and vitamins	Metabolism
Com_25593_pos	--	8-Aminooctanoic acid	C8 H17 N O2	8.141	160.133	5.33551e+06	1.86796e+06	2.65316e+06	6.03689e+06	4.1501e+06	1.96295e+06	4.75864e+06	3.70877e+06	1.79196e+06	1.83722e+06	4.18553e+06	5.64021e+06	5.58561e+06	2.85737e+06	2.85636e+06	3.20912e+06	2.96958e+06	2.83e+06	3.82217e+06	4.32432e+06	4.0004e+06	--	--	--	-	-	-	-
Com_11440_pos	Glycylproline	--	C7 H12 N2 O3	1.424	173.092	1.4918e+07	1.65124e+07	1.43776e+07	1.42276e+07	1.76637e+07	1.27632e+07	1.57753e+07	1.18267e+07	1.65963e+07	1.25802e+07	1.25928e+07	1.82949e+07	1.96804e+07	2.3625e+07	2.35386e+07	2.41339e+07	2.09209e+07	2.66279e+07	1.3993e+07	1.35676e+07	1.40702e+07	Carboxylic acids and derivatives	704-15-4	HMDB0000721	-	-	-	-
Com_4161_pos	--	Podophyllotoxin	C22 H22 O8	12.313	415.139	5.66097e+06	7.62511e+06	5.70579e+06	3.95228e+06	4.11408e+06	4.2612e+06	2.22797e+07	3.19329e+07	5.22645e+07	7.7061e+07	4.33947e+07	1.43408e+07	2.38112e+06	1.89225e+06	1.62883e+06	1.75724e+06	1.93857e+06	1.69962e+06	1.1925e+07	1.45595e+07	1.45199e+07	Lignan lactones	-	HMDB0031452	C10874	ko01110//Biosynthesis of secondary metabolites	Global and overview maps	Metabolism
Com_17240_pos	2-[(3S)-1-Benzyl-3-pyrrolidinyl]-5-(trifluoromethyl)-1H-benzimidazole	--	C19 H18 F3 N3	5.893	368.134	476210	6.61704e+06	466297	552599	464628	4.00611e+06	1.9103e+06	1.68649e+06	1.50134e+06	2.30011e+06	1.56723e+06	2.73077e+06	2.19706e+06	3.66488e+06	6.42335e+06	1.30958e+07	1.14477e+07	5.50439e+06	2.60899e+06	2.63128e+06	2.54605e+06	--	--	--	-	-	-	-
Com_5791_pos	--	Curcumenol	C15 H22 O2	10.569	235.169	1.30984e+07	1.58937e+07	1.62482e+07	1.54302e+07	1.66403e+07	1.51693e+07	7.42735e+06	9.61768e+06	1.13233e+07	8.15873e+06	1.06189e+07	9.81275e+06	4.28884e+07	6.42739e+07	6.38611e+07	6.40136e+07	6.63288e+07	6.62573e+07	2.46216e+07	2.55969e+07	2.43622e+07	Prenol lipids	19431-84-6	HMDB0033960	-	-	-	-
Com_35213_pos	--	Ferruginol	C20 H30 O	15.625	287.237	454395	657543	699293	625775	590957	560472	311151	626229	616378	312524	694469	460428	3.24482e+06	2.48317e+06	995079	1.05988e+06	1.47739e+06	2.00541e+06	835587	1.02637e+06	675381	--	--	--	C09092	ko01110//Biosynthesis of secondary metabolites;ko00904//Diterpenoid biosynthesis	Global and overview maps;Metabolism of terpenoids and polyketides	Metabolism
Com_13224_pos	--	Threonyl carbamoyl adenosine	C15 H20 N6 O8	7.837	413.142	3.03313e+06	8.20959e+06	7.4546e+06	2.69207e+06	3.70343e+06	2.71359e+06	3.84771e+06	4.61278e+06	4.76513e+06	4.2402e+06	5.60731e+06	4.00079e+06	6.50938e+06	7.35145e+06	1.86242e+07	1.19218e+07	1.52564e+07	1.61986e+07	5.4055e+06	5.66393e+06	5.76745e+06	--	--	--	-	-	-	-
Com_34361_pos	--	Campesterol	C28 H48 O	16.184	383.368	208163	179871	260799	363254	428885	405226	268577	301512	193367	103830	172282	150149	2.28531e+06	2.19856e+06	236665	866682	2.49445e+06	2.29761e+06	697462	745822	646042	Steroids and steroid derivatives	4651-51-8	HMDB0034224	C01789	ko01100//Metabolic pathways;ko01110//Biosynthesis of secondary metabolites;ko00100//Steroid biosynthesis;ko00905//Brassinosteroid biosynthesis	Global and overview maps;Lipid metabolism;Metabolism of terpenoids and polyketides	Metabolism
Com_4551_pos	Tsugaric acid A	--	C32 H50 O4	15.858	499.379	2.04749e+07	1.93859e+07	5.10384e+07	5.7262e+07	1.0296e+08	8.9898e+07	2.36933e+07	2.73345e+07	9.32041e+06	3.50678e+06	1.07848e+07	1.67112e+06	9.13463e+07	4.13074e+07	7.81167e+06	1.12937e+07	2.11171e+07	5.75885e+07	3.50556e+07	4.25315e+07	4.23897e+07	Prenol lipids	-	HMDB0032022	-	-	-	-
Com_36813_pos	--	Dehydro-23-O-Acetylalisol B	C32 H48 O5	12.996	513.358	122178	849332	69620.3	343843	1.63106e+06	362361	160956	166396	210172	131046	77890.6	253467	287699	109891	64862.4	224737	137376	153039	146579	150128	200098	--	--	--	-	-	-	-
Com_13793_pos	PE (4:0/18:3)	--	C27 H48 N O8 P	13.254	546.327	1.12144e+07	1.22414e+07	1.30681e+07	1.25903e+07	1.36433e+07	1.81133e+07	369864	415015	403879	352460	346216	410397	5.02559e+06	3.66749e+06	5.92929e+06	4.63135e+06	7.07348e+06	6.32263e+06	5.19356e+06	4.16348e+06	4.36615e+06	--	--	--	-	-	-	-
Com_13333_pos	--	Benzamide	C7 H7 N O	10.317	122.06	2.19835e+06	4.43823e+06	2.98132e+06	2.32962e+06	2.91949e+06	3.57247e+06	1.4924e+07	9.30258e+06	2.99289e+06	1.40298e+07	4.55852e+06	9.54236e+06	1.90411e+06	1.45527e+06	1.98572e+06	1.39783e+06	1.5744e+06	1.59173e+06	3.13432e+06	3.68891e+06	5.22373e+06	Benzene and substituted derivatives	55-21-0	HMDB0004461	C09815	ko01120//Microbial metabolism in diverse environments	Global and overview maps	Metabolism
Com_16199_pos	Avocadyne 1-acetate	--	C19 H34 O4	12.956	309.242	7.07677e+06	9.9577e+06	8.95831e+06	5.99443e+06	9.97492e+06	6.32295e+06	3.23383e+06	4.22584e+06	6.44622e+06	3.52644e+06	5.0783e+06	6.83393e+06	1.15391e+07	1.6797e+07	1.31945e+07	7.2001e+06	1.04556e+07	1.52225e+07	6.81552e+06	7.84112e+06	7.79236e+06	Fatty Acyls	24607-06-5	HMDB0031048	-	-	-	-
Com_7533_pos	--	TriacetonaMine	C9 H17 N O	14.883	156.138	2.68062e+07	1.93097e+07	2.22847e+07	3.68511e+07	2.80703e+07	2.11724e+07	2.05683e+07	1.86245e+07	1.44154e+07	1.0178e+07	2.23623e+07	2.21163e+07	1.09444e+07	3.22372e+07	1.25931e+07	2.04628e+07	2.05508e+07	2.30774e+07	3.46505e+07	4.14407e+07	3.24757e+07	Piperidines	826-36-8	HMDB0031179	-	-	-	-
Com_587_pos	--	m-Cresol	C7 H8 O	11.151	109.065	2.86272e+08	3.43314e+08	3.05612e+08	2.56548e+08	2.77642e+08	2.5823e+08	4.41051e+08	6.6024e+08	6.03312e+08	7.62563e+08	6.62392e+08	4.38669e+08	5.00311e+07	4.93028e+07	1.68749e+08	6.62558e+07	7.35606e+07	6.07099e+07	3.61744e+08	3.9378e+08	3.84197e+08	Phenols	108-39-4	HMDB0002048	C01467	ko01120//Microbial metabolism in diverse environments;ko01220//Degradation of aromatic compounds	Global and overview maps	Metabolism
Com_6789_pos	DQH	--	C15 H22 N6 O7	8.394	377.18	4.63549e+07	5.05101e+07	4.9959e+07	5.32469e+07	4.87603e+07	4.60262e+07	1.2224e+07	8.76856e+06	1.8375e+07	7.85766e+06	1.04818e+07	1.33885e+07	5.06739e+06	6.5762e+06	8.93243e+06	7.48279e+06	7.99779e+06	9.11163e+06	1.7318e+07	2.6611e+07	1.96556e+07	--	--	--	-	-	-	-
Com_12082_pos	Androstane-3,17-diol	--	C19 H32 O2	11.336	293.248	1.09932e+07	1.23906e+07	1.4565e+07	1.25427e+07	1.53886e+07	1.1687e+07	2.29066e+06	2.54511e+06	3.13035e+06	2.27223e+06	2.22925e+06	3.53879e+06	1.23552e+07	1.76984e+07	2.15784e+07	1.58462e+07	2.10654e+07	2.26422e+07	8.77194e+06	1.18852e+07	1.31194e+07	Steroids and steroid derivatives	25126-76-5	HMDB0000495	-	-	-	-
Com_15199_pos	Methyl (2R,3S)-3-(benzoylamino)-2-hydroxy-3-phenylpropanoate	--	C17 H17 N O4	2.24	300.119	4.07233e+06	3.38096e+06	3.64447e+06	1.72244e+06	2.28268e+06	2.41617e+06	2.34477e+06	2.56515e+06	4.14722e+06	2.89675e+06	3.25461e+06	3.04449e+06	5.42383e+06	9.86921e+06	1.19638e+07	7.45745e+06	1.16301e+07	1.70551e+07	5.13103e+06	5.9267e+06	3.92568e+06	--	--	--	-	-	-	-
Com_19841_pos	Dihydroartemisinic acid	--	C15 H24 O2	8.607	237.185	6.39532e+06	6.62484e+06	7.59446e+06	6.16922e+06	5.82691e+06	8.5573e+06	959948	759729	943707	981297	1.08251e+06	1.1182e+06	3.19064e+06	6.7255e+06	9.09368e+06	4.18412e+06	4.61438e+06	4.29759e+06	2.82925e+06	2.93285e+06	3.67647e+06	--	--	--	-	-	-	-
Com_15004_pos	Riboflavin	--	C17 H20 N4 O6	6.469	377.142	5.24515e+06	3.5179e+06	2.88511e+06	3.68978e+06	4.18227e+06	3.13009e+06	1.16259e+06	1.07283e+06	2.14439e+06	1.72802e+06	2.61581e+06	1.99009e+06	1.83959e+07	1.56461e+07	7.11046e+06	1.4586e+07	1.43732e+07	1.74591e+07	3.0455e+06	4.02236e+06	4.47668e+06	Flavin nucleotides	146-17-8	HMDB0001520	C00255	ko01100//Metabolic pathways;ko01110//Biosynthesis of secondary metabolites;ko00740//Riboflavin metabolism	Global and overview maps;Metabolism of cofactors and vitamins	Metabolism
Com_29863_pos	DL-Glyceraldehyde 3-phosphate	--	C3 H7 O6 P	6.165	171.011	1.43664e+06	1.33694e+06	1.22961e+06	1.80465e+06	1.75003e+06	1.79165e+06	3.13484e+06	2.93134e+06	2.53952e+06	2.32166e+06	2.06757e+06	1.84287e+06	961881	748248	661636	1.88357e+06	1.72339e+06	1.35907e+06	1.46461e+06	1.54242e+06	1.55072e+06	Organooxygen compounds	142-10-9	HMDB0001112	-	-	-	-
Com_9210_pos	Epiberberine	--	C20 H17 N O4	5.244	336.129	2.49358e+07	3.06664e+07	1.78839e+07	2.43456e+07	1.90933e+07	2.25936e+07	2.57577e+07	2.27585e+07	1.75429e+07	2.50468e+07	1.2267e+07	1.26285e+07	6.57378e+06	7.3766e+06	1.67112e+07	1.94481e+07	1.48474e+07	1.55982e+07	1.86083e+07	1.51184e+07	1.36571e+07	--	--	--	-	-	-	-
Com_27080_pos	Methysticin	--	C15 H14 O5	12.297	275.091	4.61479e+06	4.47181e+06	3.35886e+06	3.53519e+06	3.11626e+06	3.39909e+06	1.78406e+06	1.68383e+06	2.44983e+06	3.40361e+06	2.32703e+06	1.6045e+06	939005	963287	777711	894557	986864	865223	1.42783e+06	1.76521e+06	1.49888e+06	Kavalactones	495-85-2	HMDB0033590	-	-	-	-
Com_18832_pos	5-[4-(phenylsulfonyl)phenyl]-1H-pyrazole	--	C15 H12 N2 O2 S	5.302	307.048	1.58073e+06	2.97551e+06	2.81297e+06	1.45135e+06	1.98357e+06	2.72652e+06	1.1303e+06	1.27528e+06	1.73805e+06	1.51363e+06	1.68125e+06	1.36898e+06	4.88391e+06	7.07763e+06	1.00515e+07	9.05734e+06	1.09612e+07	9.41756e+06	2.86615e+06	3.95498e+06	4.4941e+06	--	--	--	-	-	-	-
Com_25407_pos	N1-(2-amino-2-oxoethyl)-2-(isopropylthio)acetamide	--	C7 H14 N2 O2 S	6.09	191.081	309679	830665	544645	452738	495993	5.60194e+06	468266	543346	882028	689387	658930	591136	897250	903907	1.50026e+06	1.20581e+06	1.1077e+06	1.38303e+06	732279	799331	789400	--	--	--	-	-	-	-
Com_9216_pos	Meperidine-d5	--	C15 H16 [2]H5 N O2	11.423	253.195	644452	782216	614440	1.047e+06	375894	834336	665974	634472	768567	799838	754502	499447	2.17678e+07	3.58323e+07	1.24003e+07	3.61776e+07	2.36425e+07	3.44524e+07	5.69806e+06	9.78738e+06	6.99203e+06	--	--	--	-	-	-	-
Com_25536_pos	--	Ingenol	C20 H28 O5	10.402	349.201	1.25926e+06	1.13681e+06	1.78718e+06	1.03325e+06	1.11211e+06	1.75243e+06	4.58506e+06	3.65089e+06	3.17144e+06	4.03293e+06	3.64194e+06	2.55613e+06	1.52703e+06	2.72379e+06	1.65496e+06	4.10945e+06	3.5437e+06	3.65681e+06	2.07633e+06	2.09087e+06	1.53601e+06	--	--	--	-	-	-	-
Com_17455_pos	Cimigenol-3-O-α-L-arabinoside	--	C35 H56 O9	12.548	621.4	462065	509557	501435	498314	493846	434919	1.69445e+06	1.67819e+06	2.60771e+06	954315	1.88813e+06	1.58981e+06	4.23338e+06	1.20436e+07	3.72116e+06	5.0241e+06	1.40537e+07	5.59394e+06	1.31434e+06	2.37029e+06	1.75739e+06	--	--	--	-	-	-	-
Com_10667_pos	Indole-3-acetamide	--	C10 H10 N2 O	5.908	175.087	1.01161e+06	866162	937001	983803	913466	903814	1.71406e+06	1.28125e+06	1.60741e+06	2.05677e+06	2.06101e+06	2.17281e+06	1.36696e+07	2.2996e+07	2.63212e+07	1.75759e+07	1.40302e+07	1.79961e+07	4.93312e+06	5.86619e+06	6.57457e+06	Indoles and derivatives	879-37-8	HMDB0029739	C02693	ko00380//Tryptophan metabolism	Amino acid metabolism	Metabolism
Com_32245_pos	--	Cucurbitacin I	C30 H42 O7	11.761	515.303	232833	318505	245154	288253	206390	289761	168771	547589	627870	2.04221e+06	537932	780746	524862	1.20727e+06	709668	1.63707e+06	1.49078e+06	1.45964e+06	626005	887878	999372	--	--	--	-	-	-	-
Com_5007_pos	Convallatoxin	--	C29 H42 O10	12.399	551.283	2.3775e+06	2.24161e+06	1.74275e+06	1.67997e+06	1.99605e+06	2.49772e+06	645672	788468	852237	562738	563186	1.08669e+06	7.00292e+07	7.94287e+07	7.49189e+07	8.6676e+07	7.93179e+07	7.09893e+07	1.82567e+07	2.26754e+07	2.36826e+07	Steroids and steroid derivatives	5822-57-1	HMDB0034362	-	-	-	-
Com_10185_pos	β-Elemonic acid	--	C30 H46 O3	14.289	455.352	8.56843e+06	1.60792e+07	1.63526e+07	1.61778e+07	1.67503e+07	1.79251e+07	7.50398e+06	9.27659e+06	1.13143e+07	7.38015e+06	7.86089e+06	9.09322e+06	2.83265e+07	3.82202e+07	2.01333e+07	2.16515e+07	2.24006e+07	2.24142e+07	1.34298e+07	1.28262e+07	1.25956e+07	--	--	--	-	-	-	-
Com_20605_pos	Dehydrocorydaline	--	C22 H23 N O4	5.923	366.175	7.83145e+06	7.48891e+06	7.82029e+06	9.76265e+06	8.74773e+06	8.8324e+06	4.1885e+06	4.6305e+06	4.11e+06	3.80797e+06	4.98055e+06	4.43321e+06	3.60274e+06	3.57181e+06	3.69539e+06	3.88266e+06	5.0224e+06	5.30342e+06	4.68489e+06	5.49548e+06	5.19925e+06	--	--	--	-	-	-	-
Com_10937_pos	--	Mevalonic acid	C6 H12 O4	1.406	149.081	1.37148e+07	1.36493e+07	1.14883e+07	1.37076e+07	1.375e+07	1.34874e+07	1.33008e+07	1.57445e+07	1.36819e+07	1.19589e+07	1.38213e+07	1.38009e+07	1.26701e+07	1.90963e+07	2.52816e+07	1.25511e+07	1.50204e+07	2.64465e+07	1.21363e+07	1.46286e+07	1.29394e+07	Fatty Acyls	150-97-0	HMDB0000227	C00418	ko01100//Metabolic pathways;ko01110//Biosynthesis of secondary metabolites;ko01130//Biosynthesis of antibiotics;ko00900//Terpenoid backbone biosynthesis	Global and overview maps;Metabolism of terpenoids and polyketides	Metabolism
Com_37457_pos	--	Phe-Pro	C14 H18 N2 O3	7.356	263.139	910294	1.21396e+06	761492	1.27077e+06	952195	1.27209e+06	814175	831439	529350	771714	549485	695751	1.26406e+06	1.46416e+06	1.11217e+06	1.19591e+06	1.26124e+06	1.25309e+06	947988	639499	680939	--	--	--	-	-	-	-
Com_5348_pos	1-(4-hydroxyphenyl)propane-1,2-diol	--	C9 H12 O3	6.987	151.075	8.07536e+06	6.64133e+06	7.79037e+06	6.83618e+06	6.62901e+06	7.54668e+06	2.22711e+07	2.49903e+07	3.15388e+07	1.79469e+07	2.06077e+07	2.5546e+07	2.86175e+07	5.34594e+07	7.12967e+07	4.793e+07	3.92978e+07	4.87348e+07	2.1293e+07	2.15005e+07	2.19717e+07	--	--	--	-	-	-	-
Com_34350_pos	--	N-[(Tert-butoxy)carbonyl]-L-tryptophan	C16 H20 N2 O4	8.396	305.15	1.41107e+06	1.91864e+06	1.95102e+06	1.69e+06	1.49665e+06	1.45486e+06	888205	979814	1.76903e+06	1.18636e+06	1.50259e+06	1.70499e+06	942914	970929	1.1977e+06	1.37301e+06	1.2823e+06	1.28096e+06	1.32274e+06	1.06223e+06	1.39363e+06	--	--	--	-	-	-	-
Com_6055_pos	--	2-Deoxy-D-galactose	C6 H12 O5	1.322	165.076	4.9673e+07	4.70492e+07	4.58777e+07	6.034e+07	5.95349e+07	6.28529e+07	3.83212e+07	4.20796e+07	4.50169e+07	3.97283e+07	3.46919e+07	4.1111e+07	3.6643e+07	1.82247e+07	4.20312e+07	5.01947e+07	5.17582e+07	4.57809e+07	3.6369e+07	3.84135e+07	3.78071e+07	Organooxygen compounds	25494-04-6	HMDB0012327	-	-	-	-
Com_12976_pos	ethyl 3-cyano-6-methyl-2-(phenylthio)isonicotinate	--	C16 H14 N2 O2 S	6.311	321.061	5.44818e+06	5.42185e+06	3.11096e+06	4.60126e+06	4.96433e+06	4.49973e+06	778473	1.5522e+06	1.93379e+06	902318	1.84541e+06	1.41303e+06	6.26578e+06	1.0537e+07	9.82418e+06	2.12428e+07	1.79025e+07	1.5349e+07	5.48777e+06	4.28451e+06	4.56233e+06	--	--	--	-	-	-	-
Com_7736_pos	--	Geranylacetone	C13 H22 O	12.009	195.174	3.10068e+07	4.16232e+07	3.47172e+07	3.68537e+07	4.08586e+07	3.61109e+07	2.42578e+06	2.62909e+06	2.4186e+06	2.11199e+06	2.16408e+06	2.87678e+06	7.26508e+06	7.48097e+06	6.22408e+06	9.55389e+06	9.22373e+06	7.67395e+06	1.16439e+07	1.24602e+07	1.05513e+07	Prenol lipids	3796-70-1	HMDB0031846	-	-	-	-
Com_11664_pos	Lumazine	--	C6 H4 N4 O2	1.064	165.043	2.07332e+07	1.88286e+07	1.74196e+07	1.97856e+07	1.77576e+07	1.5469e+07	1.80653e+07	1.86883e+07	1.84605e+07	1.42477e+07	2.07226e+07	1.89484e+07	2.45324e+07	2.69091e+07	2.16241e+07	2.13594e+07	1.63751e+07	2.21512e+07	1.70211e+07	1.60198e+07	1.78493e+07	--	--	--	-	-	-	-
Com_24075_pos	Stiripentol	--	C14 H18 O3	9.255	235.133	2.74214e+06	2.15316e+06	3.05879e+06	2.82931e+06	1.95714e+06	2.42123e+06	4.47835e+06	4.14258e+06	3.26958e+06	3.62089e+06	3.63955e+06	5.07949e+06	3.97736e+06	3.65621e+06	3.36278e+06	3.7979e+06	7.38427e+06	4.20717e+06	3.16716e+06	3.25595e+06	2.93306e+06	--	--	--	-	-	-	-
Com_7605_pos	--	trans-zeatin 9-O-glucoside	C16 H23 N5 O6	5.948	382.171	2.18897e+07	1.68719e+07	1.81532e+07	1.44065e+07	2.29349e+07	1.09398e+07	1.07875e+07	1.13563e+07	1.26227e+07	1.24832e+07	1.11717e+07	1.37736e+07	1.86153e+07	2.00083e+07	1.9176e+07	4.8013e+07	3.5461e+07	1.96983e+07	1.29075e+07	1.70859e+07	1.77115e+07	--	--	--	-	-	-	-
Com_18628_pos	Testosterone	--	C19 H28 O2	10.715	289.216	5.32281e+06	6.1807e+06	4.41126e+06	5.56054e+06	8.58369e+06	7.03012e+06	872792	873286	1.17938e+06	944967	860536	1.26142e+06	3.51475e+06	4.70138e+06	3.07508e+06	1.13391e+07	6.24494e+06	6.44587e+06	3.14042e+06	3.55332e+06	4.16161e+06	Steroids and steroid derivatives	651-45-6	HMDB0002833	C00535	ko01100//Metabolic pathways;ko01120//Microbial metabolism in diverse environments	Global and overview maps	Metabolism
Com_30113_pos	(2-anilino-4-methyl-1,3-thiazol-5-yl)(4-methoxyphenyl)methanone	--	C18 H16 N2 O2 S	8.74	325.106	2.57374e+06	3.18011e+06	2.19086e+06	3.25012e+06	2.90725e+06	2.79986e+06	1.78628e+06	2.11292e+06	2.89044e+06	1.40847e+06	1.88947e+06	2.08574e+06	963504	1.80047e+06	1.56553e+06	1.93206e+06	2.03385e+06	1.76395e+06	1.44602e+06	1.83308e+06	1.82725e+06	--	--	--	-	-	-	-
Com_2876_pos	1-(2-furyl)pentane-1,4-dione	--	C9 H10 O3	9.783	189.055	2.5254e+07	2.23818e+07	2.46407e+07	2.66347e+07	2.40823e+07	3.99476e+07	1.17139e+08	9.78361e+07	8.63642e+07	8.99615e+07	9.05104e+07	1.01569e+08	1.25218e+08	8.5755e+07	1.17414e+08	1.76622e+08	1.60587e+08	1.37087e+08	9.25157e+07	9.07758e+07	9.01185e+07	--	--	--	-	-	-	-
Com_7418_pos	Androsterone	--	C19 H30 O2	11.973	273.221	2.10007e+07	2.15786e+07	1.72556e+07	1.95845e+07	3.67374e+07	2.67644e+07	996748	1.0573e+06	1.35706e+06	1.39967e+06	1.30191e+06	1.15894e+06	3.092e+07	5.78818e+07	2.08405e+07	4.96143e+07	3.19067e+07	4.52979e+07	9.84599e+06	1.04651e+07	1.11219e+07	Steroids and steroid derivatives	53-41-8	HMDB0000031	-	-	-	-
Com_24313_pos	--	N6-Succinyl Adenosine	C14 H17 N5 O8	6.944	384.115	2.7214e+06	2.13209e+06	2.27435e+06	2.3796e+06	2.76997e+06	2.1891e+06	5.25707e+06	4.76111e+06	4.92929e+06	4.55067e+06	4.98203e+06	5.84134e+06	5.73519e+06	4.82957e+06	4.18109e+06	3.71133e+06	3.79411e+06	4.10202e+06	3.58491e+06	4.95724e+06	3.24683e+06	--	--	--	-	-	-	-
Com_8632_pos	--	N-Phenylacetylglycine	C10 H11 N O3	6.594	194.081	2.93663e+06	2.23236e+06	2.5152e+06	2.78531e+06	3.13915e+06	2.61935e+06	7.73141e+06	1.05838e+07	1.05636e+07	1.28715e+07	1.21929e+07	1.22799e+07	2.55387e+07	2.9433e+07	3.6058e+07	3.66581e+07	2.57488e+07	3.12477e+07	1.17e+07	1.46522e+07	1.06639e+07	Carboxylic acids and derivatives	500-98-1	HMDB0000821	C05598	ko00360//Phenylalanine metabolism	Amino acid metabolism	Metabolism
Com_24518_pos	Methyldopa	--	C10 H13 N O4	1.875	212.092	1.05067e+06	928402	1.03271e+06	890973	950670	996579	1.07632e+06	1.53471e+06	1.28088e+06	1.59401e+06	1.41615e+06	1.36648e+06	3.42614e+06	4.35922e+06	5.84596e+06	4.04067e+06	3.5742e+06	4.2682e+06	1.78533e+06	2.01994e+06	1.83569e+06	Phenylpropanoic acids	555-30-6	HMDB0011754	-	-	-	-
Com_32635_pos	--	Cucurbitacin B	C32 H46 O8	13.585	559.324	372223	851301	2.66141e+06	391077	2.22964e+06	594295	433715	650150	675869	381414	488488	548442	1.23574e+06	1.96042e+06	1.69038e+06	671486	706622	1.68939e+06	559197	969671	993815	Steroids and steroid derivatives	6199-67-3	HMDB0034927	-	-	-	-
Com_13764_pos	Famciclovir	--	C14 H19 N5 O4	2.032	322.15	7.00571e+06	8.78824e+06	7.90607e+06	5.75132e+06	5.87578e+06	6.53295e+06	2.5785e+06	2.74e+06	2.78413e+06	3.45232e+06	2.4752e+06	3.36168e+06	3.71727e+06	7.19894e+06	1.73832e+07	9.87811e+06	1.08013e+07	1.09672e+07	4.96528e+06	6.25141e+06	5.37552e+06	Imidazopyrimidines	104227-87-4	HMDB0014570	-	-	-	-
Com_21812_pos	--	Cyanidin O-rutinoside	C27 H31 O15	10.61	596.171	8.23531e+06	4.82347e+06	4.68531e+06	6.3998e+06	4.92611e+06	6.50853e+06	6.80921e+06	3.72933e+06	4.31768e+06	3.46253e+06	3.74486e+06	4.28696e+06	1.77594e+06	1.28752e+06	611661	1.0456e+06	754662	722174	3.39883e+06	3.14382e+06	3.11241e+06	--	--	--	-	-	-	-
Com_23418_pos	--	3'-Hydroxypterostilbene	C16 H16 O4	6.898	273.112	4.81879e+06	4.60275e+06	5.4911e+06	4.85947e+06	5.12896e+06	4.55e+06	4.53474e+06	3.43606e+06	3.52878e+06	2.78288e+06	2.66798e+06	2.75085e+06	3.02818e+06	4.35529e+06	6.47427e+06	4.31788e+06	4.16893e+06	4.73317e+06	4.18198e+06	2.95987e+06	2.85559e+06	--	--	--	-	-	-	-
Com_3181_pos	--	Fragransin A2	C20 H24 O5	8.82	345.17	5.14113e+07	4.78425e+07	4.57526e+07	3.76101e+07	4.94515e+07	3.28003e+07	1.78866e+07	1.99465e+07	3.66754e+07	2.07379e+07	2.6378e+07	2.33194e+07	4.80945e+07	5.62034e+07	1.40895e+08	8.04979e+07	9.13181e+07	1.285e+08	4.36428e+07	4.56929e+07	4.53493e+07	--	--	--	-	-	-	-
Com_26276_pos	Rosmarinic acid	--	C18 H16 O8	6.416	378.116	1.36622e+06	1.61715e+06	986371	1.05522e+06	1.89669e+06	1.6556e+06	474422	958593	1.9222e+06	1.52506e+06	1.7124e+06	1.31429e+06	1.0249e+06	2.41477e+06	4.92911e+06	718185	2.38308e+06	3.39811e+06	1.40755e+06	1.49648e+06	1.20433e+06	Cinnamic acids and derivatives	537-15-5	HMDB0003572	C01850	ko00350//Tyrosine metabolism	Amino acid metabolism	Metabolism
Com_30708_pos	Ginkgolic acid C17-1	--	C24 H38 O3	16.647	375.287	388778	534610	489445	657582	749729	531602	297648	636103	666046	235449	744818	457025	3.3075e+06	4.30242e+06	833800	608666	893691	1.62369e+06	627199	793265	888110	--	--	--	-	-	-	-
Com_3864_pos	methyl 2-(2-acetyl-4,5-dimethoxyphenyl)acetate	--	C13 H16 O5	10.181	253.107	6.03037e+07	6.07554e+07	5.26501e+07	5.97785e+07	5.53412e+07	6.11921e+07	7.21032e+07	7.92312e+07	7.82538e+07	8.43566e+07	8.84019e+07	6.03814e+07	2.83081e+07	4.44698e+07	3.33038e+07	4.27485e+07	3.21224e+07	3.23202e+07	3.4386e+07	5.63881e+07	5.73491e+07	--	--	--	-	-	-	-
Com_28806_pos	N-(2-morpholinophenyl)-1,3-benzothiazole-2-carboxamide	--	C18 H17 N3 O2 S	8.53	378.069	1.62058e+06	1.19889e+06	905001	1.07822e+06	773958	890629	342791	328586	310501	291789	298357	342453	5.60322e+06	5.22813e+06	1.63729e+06	3.76467e+06	4.35456e+06	3.55516e+06	1.09985e+06	1.42326e+06	1.84074e+06	--	--	--	-	-	-	-
Com_11062_pos	Norboldine	--	C18 H19 N O4	5.772	314.145	1.19451e+07	1.59914e+07	2.01566e+07	1.63147e+07	1.56093e+07	2.59453e+07	5.80627e+06	6.99335e+06	7.99652e+06	6.21515e+06	6.19706e+06	5.31338e+06	2.53389e+06	2.66231e+06	3.93768e+06	3.90437e+06	7.17615e+06	5.33847e+06	7.84745e+06	7.18468e+06	6.46104e+06	Aporphines	5890-18-6	HMDB0040974	-	-	-	-
Com_33047_pos	Biuret	--	C2 H5 N3 O2	1.427	104.045	1.35201e+06	1.84697e+06	1.72174e+06	1.9798e+06	1.56042e+06	1.47096e+06	1.83553e+06	2.10288e+06	2.05058e+06	1.45588e+06	1.16543e+06	2.42202e+06	2.43101e+06	1.81788e+06	1.63614e+06	1.88275e+06	1.88933e+06	1.78764e+06	1.44303e+06	1.30968e+06	1.64136e+06	--	--	--	C06555	ko01100//Metabolic pathways;ko01120//Microbial metabolism in diverse environments	Global and overview maps	Metabolism
Com_7881_pos	Ethyl sorbate	--	C8 H12 O2	10.093	141.091	3.13717e+07	3.49528e+07	3.93516e+07	3.57e+07	3.652e+07	3.92221e+07	3.07463e+07	3.37142e+07	3.41393e+07	3.07093e+07	3.1482e+07	3.66312e+07	2.13494e+07	3.52876e+07	3.5885e+07	3.70414e+07	4.99323e+07	3.09447e+07	2.38178e+07	3.08493e+07	2.64865e+07	Fatty Acyls	5941-48-0	HMDB0040463	-	-	-	-
Com_3151_pos	(2,6-dimethylmorpholino)(1-methyl-5-nitro-1H-pyrazol-4-yl)methanone	--	C11 H16 N4 O4	1.896	291.105	6.12979e+07	7.32865e+07	1.218e+08	7.33966e+07	1.03989e+08	1.1016e+08	1.13914e+08	5.96784e+07	7.49539e+07	8.05353e+07	6.72606e+07	9.27929e+07	6.25704e+07	1.27157e+08	1.02443e+08	1.05568e+08	1.72983e+08	1.08298e+08	7.0725e+07	8.10866e+07	1.04962e+08	--	--	--	-	-	-	-
Com_21214_pos	Pennogenin 3-O-β-chacotrioside	--	C45 H72 O17	14.483	885.482	945960	5.22609e+06	2.69584e+06	4.25873e+06	7.08941e+06	8.33212e+06	545304	2.34818e+06	2.86866e+06	1.99432e+06	3.63066e+06	1.15414e+06	1.51703e+06	3.40199e+06	3.07413e+06	2.7696e+06	2.45041e+06	3.58958e+06	2.42439e+06	2.91779e+06	3.21094e+06	--	--	--	-	-	-	-
Com_23062_pos	3,4-Dihydroxyphenylalanine	--	C9 H11 N O4	1.368	412.181	6.33237e+06	4.63721e+06	4.7435e+06	6.52044e+06	5.6691e+06	7.00784e+06	5.00399e+06	4.19863e+06	1.18032e+06	2.89885e+06	1.97909e+06	3.73287e+06	3.99958e+06	3.01767e+06	3.71283e+06	6.13936e+06	5.96841e+06	2.86942e+06	3.24785e+06	4.07379e+06	3.7979e+06	Carboxylic acids and derivatives	63-84-3	HMDB0000609	C00355	ko01100//Metabolic pathways;ko01110//Biosynthesis of secondary metabolites;ko00350//Tyrosine metabolism;ko00950//Isoquinoline alkaloid biosynthesis;ko00965//Betalain biosynthesis	Amino acid metabolism;Biosynthesis of other secondary metabolites;Global and overview maps	Metabolism
Com_594_pos	Nuciferine	--	C19 H21 N O2	7.358	296.17	1.11084e+08	2.20281e+08	3.20433e+08	2.48093e+08	1.96275e+08	3.43863e+08	3.21531e+08	3.06755e+08	4.66618e+08	3.37326e+08	5.06503e+08	1.50816e+08	1.27987e+09	1.07727e+09	7.84062e+08	1.08584e+09	8.93168e+08	1.13158e+09	5.21895e+08	4.82314e+08	3.32937e+08	--	--	--	-	-	-	-
Com_35266_pos	5,7-dihydroxy-6-methoxy-2-phenyl-3,4-dihydro-2H-1-benzopyran-4-one	--	C16 H14 O5	9.256	309.076	705694	692956	649974	685395	686371	743448	1.28836e+06	1.16893e+06	1.04381e+06	1.03092e+06	1.10347e+06	1.11849e+06	875175	965258	1.22521e+06	2.0107e+06	963986	1.31934e+06	986490	1.01783e+06	975130	--	--	--	-	-	-	-
Com_21788_pos	--	1-Aminocyclopropanecarboxylic acid	C4 H7 N O2	1.156	102.055	5.25261e+06	3.66733e+06	4.50854e+06	3.84792e+06	3.18351e+06	3.47555e+06	4.46578e+06	4.41761e+06	5.44306e+06	5.76312e+06	6.66943e+06	6.59243e+06	4.99781e+06	5.43704e+06	4.62889e+06	5.94287e+06	5.74296e+06	4.53312e+06	4.53771e+06	3.88384e+06	4.03877e+06	Carboxylic acids and derivatives	22059-21-8	HMDB0036458	C01234	ko01100//Metabolic pathways;ko01110//Biosynthesis of secondary metabolites;ko00270//Cysteine and methionine metabolism	Amino acid metabolism;Global and overview maps	Metabolism
Com_13500_pos	Bisdemethoxycurcumin	--	C19 H16 O4	6.896	309.112	1.05257e+07	6.22687e+06	8.41519e+06	8.04958e+06	7.67459e+06	7.7448e+06	1.22571e+07	1.17047e+07	1.10964e+07	9.31625e+06	9.16928e+06	7.78756e+06	4.36754e+06	6.40114e+06	1.79396e+07	9.16513e+06	1.11763e+07	1.04603e+07	8.20949e+06	8.05265e+06	7.5176e+06	Diarylheptanoids	24939-16-0	HMDB0002114	C17743	ko01110//Biosynthesis of secondary metabolites;ko00945//Stilbenoid, diarylheptanoid and gingerol biosynthesis	Biosynthesis of other secondary metabolites;Global and overview maps	Metabolism
Com_8922_pos	Linalool	--	C10 H18 O	10.503	155.143	2.43583e+07	2.53692e+07	3.56171e+07	2.58363e+07	2.66886e+07	2.46011e+07	2.6522e+06	4.99983e+06	8.15793e+06	5.42183e+06	6.72438e+06	4.37766e+06	4.77562e+06	4.73869e+06	5.57012e+06	5.17065e+06	6.21903e+06	6.92591e+06	9.63108e+06	9.99913e+06	9.51909e+06	Prenol lipids	78-70-6	HMDB0036100	-	-	-	-
Com_6040_pos	9-Oxo-10(E),12(E)-octadecadienoic acid	--	C18 H30 O3	13.899	295.226	1.79891e+07	1.24756e+07	1.18829e+07	1.1787e+07	2.40142e+07	1.03097e+07	1.14004e+07	1.04419e+07	1.31219e+07	4.60614e+07	1.09919e+07	1.26853e+07	2.05306e+07	2.10706e+07	2.15677e+07	1.56862e+07	1.7862e+07	1.80087e+07	1.08764e+07	1.23094e+07	1.30139e+07	--	--	--	-	-	-	-
Com_23581_pos	N4-(4-chloro-2,5-dimethoxyphenyl)morpholine-4-carbothioamide	--	C13 H17 Cl N2 O3 S	7.645	339.048	1.64709e+06	1.28978e+06	751274	1.30112e+06	1.06062e+06	2.1073e+06	2.52447e+06	2.95288e+06	3.55555e+06	4.87628e+06	4.01197e+06	4.17538e+06	1.04696e+06	7.03692e+06	1.33016e+06	2.51397e+06	1.7978e+06	3.38739e+06	1.34967e+06	771613	1.67143e+06	--	--	--	-	-	-	-
Com_10312_pos	2,3-Dinor-11β-prostaglandin F2α	--	C18 H30 O5	12.901	349.199	1.00292e+07	1.57859e+07	1.66091e+07	9.15479e+06	1.62703e+07	1.13492e+07	6.52759e+06	1.10579e+07	1.30137e+07	6.43216e+06	1.30195e+07	1.67725e+07	2.81108e+07	3.75138e+07	2.191e+07	1.27707e+07	2.09187e+07	2.4479e+07	9.90364e+06	1.34086e+07	1.40397e+07	--	--	--	-	-	-	-
Com_27894_pos	Oroxylin A-7-O-β-D-glucuronide	--	C22 H20 O11	8.138	461.106	580304	580876	550191	616672	605401	612492	416020	420253	388547	387520	365159	389563	2.45206e+06	2.12023e+06	4.21588e+06	2.13698e+06	1.95933e+06	2.7182e+06	379101	410583	397770	--	--	--	-	-	-	-
Com_26189_pos	1,7-bis(3,4-dihydroxyphenyl)heptan-3-one	--	C19 H22 O5	11.533	353.14	761378	865387	811180	629981	723260	642309	1.71424e+06	2.38504e+06	3.44936e+06	3.09047e+06	3.11453e+06	1.41764e+06	1.99636e+06	2.14266e+06	2.22211e+06	5.48923e+06	2.81404e+06	1.95236e+06	1.72814e+06	1.68915e+06	1.71119e+06	--	--	--	-	-	-	-
Com_7386_pos	3-Methoxyflavone	--	C16 H12 O3	1.427	275.069	1.88754e+07	1.74806e+07	1.60777e+07	1.60974e+07	1.71992e+07	1.32167e+07	2.90811e+07	3.54814e+07	3.87258e+07	3.25083e+07	3.84279e+07	2.88586e+07	1.93196e+07	1.51194e+07	5.99236e+06	1.55048e+07	2.20143e+07	1.5275e+07	1.59972e+07	2.16511e+07	1.9616e+07	--	--	--	-	-	-	-
Com_19938_pos	17β-Hydroxy-androstano[3,2-c]isoxazole	--	C20 H29 N O2	13.413	316.225	5.91102e+06	4.86647e+06	5.5546e+06	7.57861e+06	8.39736e+06	4.4164e+06	3.8101e+06	3.49748e+06	2.3899e+06	389801	3.58616e+06	3.14905e+06	1.04674e+07	1.22036e+07	6.16406e+06	1.60175e+06	7.03405e+06	933190	6.09931e+06	6.36367e+06	7.8646e+06	--	--	--	-	-	-	-
Com_19402_pos	--	2-Benzoxazolinone	C7 H5 N O2	10.321	136.039	1.75004e+06	2.18246e+06	1.77317e+06	1.34638e+06	1.74506e+06	1.85816e+06	8.58657e+06	4.17185e+06	1.40505e+06	6.01492e+06	2.32121e+06	5.08712e+06	1.6139e+06	1.88079e+06	2.0811e+06	1.68491e+06	1.89774e+06	1.91863e+06	1.61833e+06	1.97715e+06	2.32273e+06	--	--	--	-	-	-	-
Com_30511_pos	Bergamottin	--	C21 H22 O4	7.908	339.155	2.89741e+06	2.71825e+06	3.07167e+06	1.84918e+06	3.73574e+06	3.13852e+06	1.91509e+06	2.38474e+06	2.4606e+06	2.03555e+06	1.83553e+06	2.64347e+06	986594	1.46159e+06	1.66714e+06	1.96718e+06	1.95971e+06	1.70326e+06	1.80958e+06	1.90094e+06	1.78818e+06	Coumarins and derivatives	7380-40-7	HMDB0033782	-	-	-	-
Com_24172_pos	N1-(2-amino-2-oxoethyl)pent-3-enamide	--	C7 H12 N2 O2	1.425	157.097	6.0141e+06	5.82774e+06	6.27079e+06	6.92327e+06	5.08351e+06	6.20105e+06	2.54348e+06	2.42546e+06	2.25353e+06	2.10691e+06	2.50705e+06	3.34529e+06	1.68036e+06	2.18151e+06	2.61804e+06	1.5182e+06	1.74218e+06	2.16444e+06	2.47771e+06	3.67129e+06	2.8226e+06	--	--	--	-	-	-	-
Com_26215_pos	1-[(1-benzylpiperidin-4-yl)amino]-3-[(4-fluorophenyl)thio]propan-2-ol	--	C21 H27 F N2 O S	8.91	375.184	2.6542e+06	2.54325e+06	2.28599e+06	2.50833e+06	3.3979e+06	2.91723e+06	1.99218e+06	2.04273e+06	1.59753e+06	1.97662e+06	1.6395e+06	1.84814e+06	2.55522e+06	2.88057e+06	4.95524e+06	5.10185e+06	5.51041e+06	4.96145e+06	1.64835e+06	1.48354e+06	1.34413e+06	--	--	--	-	-	-	-
Com_21621_pos	Muscone	--	C16 H30 O	12.086	239.237	6.55874e+06	7.52769e+06	7.38471e+06	6.92098e+06	7.28711e+06	6.48568e+06	1.73776e+06	960050	1.81247e+06	1.63437e+06	1.51936e+06	1.8012e+06	3.08293e+06	2.99355e+06	3.24534e+06	2.60149e+06	3.56458e+06	2.49514e+06	2.96338e+06	3.22951e+06	3.57449e+06	Carbonyl compounds	541-91-3	HMDB0034181	-	-	-	-
Com_5373_pos	--	1-Naphthaleneacetic acid	C12 H10 O2	9.279	187.075	5.86079e+07	6.52251e+07	6.16903e+07	6.75957e+07	8.18286e+07	5.87495e+07	1.46896e+07	8.98e+06	8.33086e+06	8.20117e+06	1.11734e+07	8.7434e+06	2.71416e+07	3.893e+07	5.83962e+07	3.60408e+07	3.90247e+07	4.84341e+07	2.51204e+07	2.33803e+07	2.74314e+07	Naphthalenes	86-87-3	HMDB0032708	-	-	-	-
Com_7105_pos	--	Pterosin Z	C15 H20 O2	11.815	233.154	1.46068e+07	1.89957e+07	1.67373e+07	1.55395e+07	1.75375e+07	1.94238e+07	3.81539e+06	6.12175e+06	8.10911e+06	5.336e+06	6.85796e+06	6.49231e+06	4.55177e+07	5.40672e+07	4.79376e+07	5.16501e+07	5.58578e+07	5.27978e+07	1.84627e+07	1.90416e+07	1.86152e+07	--	--	--	-	-	-	-
Com_1319_pos	2,6-Di-tert-butyl-1,4-benzoquinone	--	C14 H20 O2	10.769	221.153	3.12909e+08	3.82739e+08	4.09035e+08	3.66511e+08	3.95127e+08	4.19618e+08	2.17175e+07	2.50411e+07	3.18233e+07	2.65402e+07	2.1989e+07	2.05467e+07	1.36951e+07	1.60761e+07	1.66046e+07	2.33684e+07	2.12935e+07	1.89094e+07	1.14621e+08	1.43297e+08	1.37218e+08	Prenol lipids	719-22-2	HMDB0013817	-	-	-	-
Com_20046_pos	--	Stigmasterol	C29 H48 O	14.816	413.378	622648	493758	496251	811258	617440	541789	427450	416360	878776	325194	979418	519539	1.58367e+07	1.20896e+07	3.76988e+06	5.7943e+06	5.98973e+06	8.10256e+06	1.58013e+06	1.72436e+06	1.74931e+06	Steroids and steroid derivatives	83-48-7	HMDB0000937	C05442	ko01110//Biosynthesis of secondary metabolites;ko00100//Steroid biosynthesis	Global and overview maps;Lipid metabolism	Metabolism
Com_5311_pos	(2S)-2-(2-hydroxypropan-2-yl)-2H,3H,7H-furo[3,2-g]chromen-7-one	--	C14 H14 O4	10.158	247.096	3.87578e+07	5.0435e+07	4.10474e+07	3.70427e+07	3.53763e+07	3.79794e+07	5.02867e+07	5.04879e+07	4.83392e+07	5.50897e+07	1.22368e+07	3.27843e+07	3.63877e+07	4.2633e+07	4.12922e+07	4.71097e+07	3.73838e+07	4.74088e+07	3.86286e+07	4.95019e+07	4.54283e+07	--	--	--	-	-	-	-
Com_36823_pos	--	Methyl heptadecanoate	C18 H36 O2	13.469	285.279	760448	1.07757e+06	935545	1.37909e+06	920935	1.24891e+06	628528	1.21557e+06	912936	625957	1.14944e+06	1.13163e+06	387812	724868	778294	431698	613907	578261	1.01101e+06	946375	601121	--	--	--	-	-	-	-
Com_622_pos	Ginkgolide B	--	C20 H24 O10	10.8	425.145	4.95295e+08	3.73742e+08	5.73204e+08	5.56644e+08	4.82863e+08	3.5864e+08	4.34971e+08	8.11911e+08	4.97017e+08	5.2037e+08	5.77851e+08	5.32819e+08	1.16763e+08	4.40276e+07	3.68388e+07	1.01982e+08	4.13895e+07	5.07799e+07	5.47173e+08	5.9956e+08	3.78624e+08	Prenol lipids	15291-77-7	HMDB0036861	-	-	-	-
Com_39725_pos	N-Acetyltryptophan	--	C13 H14 N2 O3	8.254	247.11	146700	150443	145186	145782	148438	148052	125916	187702	192311	312559	183394	176048	117193	129765	125823	137657	134350	125122	204901	229708	135551	Carboxylic acids and derivatives	1218-34-4	HMDB0013713	-	-	-	-
Com_24159_pos	6-Demethoxytangeretin	--	C19 H18 O6	6.316	343.117	3.57846e+06	1.56186e+06	2.79011e+06	3.54262e+06	3.26833e+06	3.05834e+06	5.47805e+06	4.83383e+06	3.7984e+06	3.73361e+06	3.66093e+06	5.73611e+06	1.5214e+06	1.49376e+06	1.35033e+06	1.49862e+06	1.28642e+06	1.16449e+06	2.95058e+06	2.76573e+06	3.43317e+06	--	--	--	-	-	-	-
Com_38529_pos	--	Tanshindiol C	C18 H16 O5	8.463	313.108	583939	630180	959531	772020	632422	652224	481756	409223	578236	376167	532764	473221	276135	511721	908015	771930	857685	739063	423816	547543	571645	--	--	--	-	-	-	-
Com_34080_pos	Prunetin	--	C16 H12 O5	13.381	285.076	156019	160447	154459	252499	160938	161704	256279	778493	869076	1.63826e+06	995817	297930	278910	262757	219186	203806	268046	290202	237633	219083	248621	Isoflavonoids	552-59-0	HMDB0034127	C10521	ko00943//Isoflavonoid biosynthesis	Biosynthesis of other secondary metabolites	Metabolism
Com_2610_pos	3-(4-hydroxy-3-methoxyphenyl)propanoic acid	--	C10 H12 O4	10.681	179.07	4.42998e+07	4.9146e+07	4.42538e+07	4.40252e+07	4.42863e+07	5.47922e+07	1.1313e+08	7.13126e+07	1.53336e+08	1.17923e+08	1.34404e+08	1.4834e+08	8.77539e+07	1.09581e+08	1.38024e+08	1.09238e+08	9.32862e+07	1.04293e+08	7.79599e+07	8.669e+07	8.95986e+07	--	--	--	-	-	-	-
Com_12546_pos	Cinchonine	--	C19 H22 N2 O	8.235	295.175	1.07568e+07	1.06844e+07	1.04398e+07	1.26274e+07	1.0375e+07	8.86024e+06	4.92315e+06	4.21889e+06	5.55568e+06	4.66763e+06	8.13812e+06	1.26854e+07	1.0446e+07	1.6386e+07	1.56741e+07	2.24914e+07	2.13407e+07	1.60409e+07	7.61827e+06	9.26249e+06	9.22043e+06	--	--	--	-	-	-	-
Com_36285_pos	--	Anthraquinone-2-carboxylic Acid	C15 H8 O4	7.936	253.05	1.13333e+06	1.09886e+06	899550	1.54511e+06	1.19708e+06	1.63196e+06	596348	444786	468609	485466	440319	704162	409239	483711	424954	446965	461813	413820	655965	563455	644547	--	--	--	-	-	-	-
Com_25080_pos	Mycophenolic acid	--	C17 H20 O6	10.982	321.134	2.12041e+06	1.58295e+06	2.73595e+06	2.22018e+06	2.67704e+06	1.08433e+06	2.75733e+06	2.59289e+06	4.52676e+06	2.9246e+06	2.99691e+06	3.23473e+06	1.29546e+06	2.13031e+06	5.52609e+06	5.0748e+06	5.51079e+06	5.56701e+06	2.20059e+06	3.58335e+06	3.58682e+06	Isocoumarans	24280-93-1	HMDB0015159	-	-	-	-
Com_28214_pos	Marmesin	--	C14 H14 O4	6.899	265.107	3.09982e+06	2.87972e+06	2.78092e+06	2.60944e+06	3.26388e+06	3.82918e+06	2.87694e+06	2.89129e+06	2.32981e+06	2.03565e+06	2.07328e+06	2.34496e+06	1.62049e+06	2.8009e+06	4.07375e+06	3.00913e+06	3.45128e+06	3.17118e+06	2.63305e+06	2.61302e+06	2.64941e+06	Coumarins and derivatives	13849-08-6	HMDB0030786	-	-	-	-
Com_382_pos	Phosphocholine	--	C5 H14 N O4 P	1.296	184.073	4.5336e+08	4.53366e+08	7.46785e+08	5.82777e+08	4.97274e+08	4.90504e+08	6.46297e+08	7.75284e+08	9.17878e+08	8.42591e+08	1.13001e+09	1.06196e+09	1.36311e+09	1.55935e+09	1.55484e+09	1.6681e+09	1.62688e+09	1.34127e+09	7.94244e+08	8.62414e+08	8.52638e+08	Organonitrogen compounds	3616-04-04	HMDB0001565	C00588	ko01100//Metabolic pathways;ko00564//Glycerophospholipid metabolism	Global and overview maps;Lipid metabolism	Metabolism
Com_39858_pos	3-Cyano-L-alanine	--	C4 H6 N2 O2	7.913	115.052	275349	187481	190945	202281	207447	229590	134288	82517.1	54500.1	101130	52152.1	122092	67389.3	77866.2	200532	67053.7	73074	167190	100390	103009	102608	--	--	--	C02512	ko01100//Metabolic pathways;ko01110//Biosynthesis of secondary metabolites;ko00460//Cyanoamino acid metabolism	Global and overview maps;Metabolism of other amino acids	Metabolism
Com_14322_pos	--	2-Methylpentanedioic acid	C6 H10 O4	8.834	147.065	1.15384e+07	1.36781e+07	1.20019e+07	1.55071e+07	1.49186e+07	1.70658e+07	3.96244e+06	4.45108e+06	5.09305e+06	3.96487e+06	4.88788e+06	6.16265e+06	6.67781e+06	6.47801e+06	5.6523e+06	5.19631e+06	6.02626e+06	6.14401e+06	7.45249e+06	6.8566e+06	7.28146e+06	Fatty Acyls	617-62-9	HMDB0000422	-	-	-	-
Com_38831_pos	Tetrandrine	--	C38 H42 N2 O6	10.835	601.323	622397	699542	625768	653135	605438	691916	615730	509567	425049	471076	399973	475268	467442	824391	772345	910464	869031	728524	455082	573477	441322	--	--	--	-	-	-	-
Com_22059_pos	3-Hydroxy-3-methylbutanoic acid	--	C5 H10 O3	7.183	119.07	2.11224e+06	1.81147e+06	1.86128e+06	2.20901e+06	2.14779e+06	2.15172e+06	5.26292e+06	5.66968e+06	6.31204e+06	3.73181e+06	4.4667e+06	5.35024e+06	1.13243e+06	1.41139e+06	1.05657e+06	1.1642e+06	1.40576e+06	1.2363e+06	3.1484e+06	1.99807e+06	2.0131e+06	Fatty Acyls	625-08-1	HMDB0000754	-	-	-	-
Com_5923_pos	--	4-Guanidinobutanoic acid	C5 H11 N3 O2	1.426	146.092	2.31707e+07	2.0755e+07	1.7253e+07	2.28013e+07	2.14789e+07	1.85625e+07	2.13947e+07	2.72677e+07	2.05174e+07	4.74892e+07	2.17515e+07	2.3865e+07	2.5914e+07	2.30619e+07	2.80542e+07	2.67013e+07	2.78159e+07	3.1223e+07	1.89385e+07	2.40666e+07	1.87846e+07	Stilbenes	500-65-2	HMDB0031842	C01035	ko01100//Metabolic pathways;ko00330//Arginine and proline metabolism	Amino acid metabolism;Global and overview maps	Metabolism
Com_34598_pos	Oxysophocarpine	--	C15 H22 N2 O2	10.693	263.18	351391	377223	316853	348299	326920	376303	410080	380980	444475	357672	378540	395936	647727	710454	651430	2.20271e+06	1.38971e+06	1.06642e+06	364605	413791	573890	--	--	--	-	-	-	-
Com_1498_pos	--	Hippuric Acid	C9 H9 N O3	7.192	180.065	2.26764e+06	2.115e+06	2.42754e+06	2.03956e+06	2.11003e+06	2.16859e+06	8.93483e+06	8.68779e+06	1.2574e+07	1.65589e+07	1.43962e+07	1.27581e+07	4.26763e+07	8.12384e+07	3.40123e+08	4.3038e+07	5.27462e+07	5.94875e+07	2.31108e+07	2.30062e+07	2.14107e+07	Benzene and substituted derivatives	495-69-2	HMDB0000714	C01586	ko00360//Phenylalanine metabolism	Amino acid metabolism	Metabolism
Com_30176_pos	N1-(1H-1,2,3-benzotriazol-5-yl)-3,4,5-trimethoxybenzamide	--	C16 H16 N4 O4	5.507	329.128	2.00114e+06	1.72716e+06	1.42359e+06	1.44465e+06	1.54777e+06	1.858e+06	1.27489e+06	1.342e+06	2.8743e+06	2.06424e+06	1.72704e+06	1.94586e+06	179568	584423	149608	739175	1.28251e+06	826355	1.2947e+06	806822	1.19702e+06	--	--	--	-	-	-	-
Com_37293_pos	--	Ipriflavone	C18 H16 O3	10.769	281.118	725595	847013	765493	799137	729289	866399	745709	653784	537031	528273	487281	612008	581842	1.04127e+06	1.28077e+06	1.08578e+06	848136	985355	572736	583417	539274	Isoflavonoids	35212-22-7	HMDB0032987	-	-	-	-
Com_34912_pos	(2R)-5-hydroxy-7-methoxy-2-phenyl-3,4-dihydro-2H-1-benzopyran-4-one	--	C16 H14 O4	12.543	293.082	317777	459430	204173	140236	317614	148908	161337	261674	655478	1.45964e+06	562740	177026	246348	263720	205860	281816	286346	263256	145397	204715	156622	--	--	--	-	-	-	-
Com_35762_pos	--	Rutaecarpine	C18 H13 N3 O	6.677	288.113	243627	231744	231219	281967	292483	315179	206870	193602	206340	156248	180714	193882	821347	947480	891876	1.86236e+06	1.95447e+06	1.23145e+06	191304	212759	210894	Indoles and derivatives	84-26-4	HMDB0042010	-	-	-	-
Com_7366_pos	--	Olivetol	C11 H16 O2	12.659	181.122	3.28908e+07	4.46132e+07	3.3585e+07	3.79097e+07	3.59251e+07	4.17613e+07	6.73966e+06	7.81084e+06	1.40083e+07	6.9956e+06	1.24657e+07	1.17975e+07	2.75607e+07	1.27217e+07	8.62996e+06	1.36037e+07	1.12893e+07	1.36663e+07	1.7755e+07	1.86437e+07	1.75205e+07	--	--	--	-	-	-	-
Com_23224_pos	S-(-)-Carbidopa	--	C10 H14 N2 O4	7.905	245.117	8.13063e+06	4.65654e+06	3.94455e+06	3.88754e+06	3.34804e+06	5.63358e+06	340297	329928	321866	299134	296576	472415	629344	846459	725333	903621	792033	882906	1.23508e+06	1.55213e+06	1.7274e+06	--	--	--	-	-	-	-
Com_10791_pos	2-[5-(2-hydroxypropyl)oxolan-2-yl]propanoic acid	--	C10 H18 O4	12.373	185.117	3.4218e+06	7.6493e+06	7.09974e+06	3.60554e+06	5.3046e+06	5.06068e+06	1.01391e+06	1.98521e+06	3.43802e+06	1.3109e+06	1.90868e+06	2.76372e+06	2.38153e+07	3.50348e+07	1.96941e+07	1.02738e+07	1.77612e+07	2.24174e+07	7.2021e+06	7.34897e+06	7.96688e+06	--	--	--	-	-	-	-
Com_17220_pos	Lovastatin	--	C24 H36 O5	14.143	405.261	4.87855e+06	7.76882e+06	8.51917e+06	5.78219e+06	5.84965e+06	6.51927e+06	3.29907e+06	3.77403e+06	7.69678e+06	3.42111e+06	4.30455e+06	4.4753e+06	1.1311e+07	1.22498e+07	1.13754e+07	6.1883e+06	9.1693e+06	1.37751e+07	6.45388e+06	5.8982e+06	7.25623e+06	Lactones	75330-75-5	HMDB0014372	-	-	-	-
Com_6379_pos	1-Palmitoylglycerol	--	C19 H38 O4	14.702	331.284	2.88416e+07	1.49537e+07	3.09959e+07	3.42054e+07	2.52439e+07	4.09264e+07	1.22457e+07	2.21444e+07	1.71868e+07	1.0567e+07	1.77764e+07	6.63164e+06	9.50386e+07	7.5756e+07	1.14174e+07	1.26131e+07	3.78732e+07	3.58581e+07	3.76572e+07	2.73077e+07	2.42497e+07	Glycerolipids	32899-41-5	HMDB0011564	-	-	-	-
Com_389_pos	Trifolin	--	C21 H20 O11	9.799	449.107	4.83922e+08	6.02437e+08	5.66193e+08	5.07616e+08	4.88082e+08	4.94802e+08	1.00028e+08	8.3596e+07	1.00357e+08	4.99313e+07	6.84012e+07	1.91109e+08	1.60234e+09	1.62634e+09	1.3532e+09	1.68642e+09	1.57718e+09	1.5182e+09	6.13146e+08	6.72816e+08	7.08139e+08	Flavonoids	23627-87-4	HMDB0030864	C12626	ko00944//Flavone and flavonol biosynthesis	Biosynthesis of other secondary metabolites	Metabolism
Com_37254_pos	PC (20:4/20:5)	--	C48 H78 N O8 P	15.576	828.538	135000	811345	1.06325e+06	810590	987384	1.3508e+06	91192.9	50073	54951	64094.5	51760.3	60521.2	2.21236e+06	739203	102592	64057.4	240867	498768	587694	528974	576407	--	--	--	-	-	-	-
Com_17848_pos	Glutathione (oxidized)	--	C20 H32 N6 O12 S2	8.956	613.151	1.01808e+06	1.09053e+07	1.02099e+06	1.07785e+06	8.28331e+06	1.19837e+06	1.71969e+06	2.6914e+06	1.42029e+06	1.76161e+06	1.67095e+06	1.695e+06	7.93814e+06	8.80177e+06	593992	625042	4.15168e+06	589762	1.09336e+06	1.14061e+06	1.11981e+06	--	--	--	-	-	-	-
Com_8609_pos	1-[4-hydroxy-3-(3-methylbut-2-en-1-yl)phenyl]ethan-1-one	--	C13 H16 O2	11.819	205.122	3.46151e+06	3.28265e+06	3.44283e+06	3.44251e+06	3.56538e+06	3.57456e+06	1.99901e+07	2.43768e+07	2.70635e+07	2.11022e+07	2.56229e+07	3.09947e+07	1.41547e+07	4.7259e+07	2.65508e+07	2.55456e+07	4.39038e+07	3.99917e+07	1.53581e+07	1.80589e+07	21129326	--	--	--	-	-	-	-
Com_7747_pos	1-(3-acetyl-2,4,6-trihydroxyphenyl)ethan-1-one	--	C10 H10 O5	1.425	228.086	3.69289e+07	3.90895e+07	3.76266e+07	4.46157e+07	4.77745e+07	4.3898e+07	2.26277e+07	2.90255e+07	3.04313e+07	2.19089e+07	2.24478e+07	2.73582e+07	3.24819e+07	3.6872e+07	4.22508e+07	4.65246e+07	4.43262e+07	4.14217e+07	3.17391e+07	3.46577e+07	2.81967e+07	--	--	--	-	-	-	-
Com_9958_pos	--	Bornyl acetate	C12 H20 O2	11.495	197.154	2.56241e+07	2.12018e+07	2.98617e+07	3.29012e+07	3.27498e+07	3.06911e+07	1.63091e+07	1.41836e+07	8.03601e+06	8.94829e+06	1.13067e+07	1.72585e+07	1.36716e+07	1.73915e+07	1.45407e+07	1.41039e+07	1.53849e+07	1.37683e+07	1.22641e+07	1.51007e+07	1.2774e+07	--	--	--	-	-	-	-
Com_20095_pos	GPH	--	C13 H19 N5 O4	5.929	332.134	2.11443e+06	3.3144e+06	2.88812e+06	2.72845e+06	2.6463e+06	2.69374e+06	4.29928e+06	5.6373e+06	6.1585e+06	5.00645e+06	6.16923e+06	5.01261e+06	4.35036e+06	7.88161e+06	8.45641e+06	8.91962e+06	1.07494e+07	8.5576e+06	4.55006e+06	4.71771e+06	5.00293e+06	--	--	--	-	-	-	-
Com_29122_pos	Gomisin J	--	C22 H28 O6	12.109	389.196	368102	298489	307585	452008	389172	376273	286432	278858	436141	344126	435206	317394	2.28867e+06	3.05061e+06	3.73405e+06	3.31097e+06	3.34742e+06	3.08669e+06	788860	901899	800092	--	--	--	-	-	-	-
Com_8907_pos	Obacunone	--	C26 H30 O7	6.591	455.203	3.76402e+07	3.27177e+07	3.57029e+07	3.8354e+07	3.83304e+07	3.49755e+07	7.84699e+06	2.24176e+07	6.48817e+06	5.30026e+06	2.24076e+07	2.03619e+07	1.1967e+07	1.61378e+07	2.21712e+07	2.12219e+07	2.83083e+07	2.81903e+07	1.98849e+07	1.60315e+07	1.89892e+07	Prenol lipids	751-03-1	HMDB0035858	-	-	-	-
Com_2721_pos	(+)-ar-Turmerone	--	C15 H20 O	13.011	217.159	1.37781e+06	1.79714e+06	1.98114e+06	1.74254e+06	2.09826e+06	1.75162e+06	1.09149e+06	1.14167e+06	1.48045e+06	1.30863e+06	1.30716e+06	1.56375e+06	6.9278e+07	6.91048e+07	1.69689e+08	1.00136e+08	7.56434e+07	1.50208e+08	3.34124e+07	3.38005e+07	3.59871e+07	--	--	--	-	-	-	-
Com_23120_pos	PS (3:0/18:2)	--	C27 H48 N O10 P	10.788	578.319	751317	835288	754896	788075	719194	854406	735387	644734	529598	520960	480536	603537	2.48034e+06	4.65604e+06	6.65684e+06	3.68417e+06	4.46616e+06	2.95118e+06	1.27167e+06	1.23123e+06	619490	--	--	--	-	-	-	-
Com_15904_pos	--	Przewaquinone A	C19 H18 O4	9.855	311.128	5.90552e+06	2.40865e+06	3.42561e+06	1.62511e+07	2.95644e+06	1.76956e+06	1.41783e+06	1.81954e+06	2.33357e+06	1.23975e+06	1.48947e+06	1.43199e+06	1.57593e+06	1.73885e+06	4.09849e+06	2.85573e+06	1.46759e+07	1.6907e+06	3.05987e+06	3.41822e+06	5.08484e+06	--	--	--	-	-	-	-
Com_5749_pos	Dichotomitin	--	C18 H14 O8	8.039	359.077	2.20968e+07	1.227e+07	1.35902e+07	1.09903e+07	1.17349e+07	1.08167e+07	3.56041e+07	4.06008e+07	5.52715e+07	3.96251e+07	5.07275e+07	4.7905e+07	1.96133e+07	1.3299e+07	1.27771e+07	2.22137e+07	2.31085e+07	2.37975e+07	1.94288e+07	2.26966e+07	2.50285e+07	--	--	--	-	-	-	-
Com_17113_pos	NPH	--	C15 H22 N6 O5	9.432	367.173	3.4621e+06	2.91604e+06	3.24283e+06	2.46777e+06	4.08875e+06	3.60632e+06	2.31565e+06	3.37196e+06	4.49186e+06	3.77781e+06	3.51145e+06	4.80743e+06	5.95845e+06	6.06773e+06	1.20089e+07	5.17247e+06	5.90392e+06	7.02949e+06	3.77519e+06	4.12942e+06	3.79323e+06	--	--	--	-	-	-	-
Com_4175_pos	4-chloro-N-(2-morpholinophenyl)benzamide	--	C17 H17 Cl N2 O2	9.829	317.102	7.12541e+07	5.40315e+07	7.46405e+07	6.32818e+07	4.29713e+07	1.0518e+08	1.65389e+07	2.01257e+07	2.41067e+07	1.61051e+07	2.47116e+07	2.44237e+07	4.26046e+07	5.39347e+07	5.25987e+07	1.03882e+08	8.6774e+07	6.67698e+07	4.84287e+07	4.76e+07	5.35274e+07	--	--	--	-	-	-	-
Com_7648_pos	4-Hydroxybenzophenone	--	C13 H10 O2	9.823	199.075	4.60209e+06	3.8687e+06	4.32439e+06	3.8311e+06	3.64211e+06	4.82723e+06	3.89329e+07	3.3082e+07	2.54472e+07	3.29699e+07	2.91427e+07	3.84528e+07	1.33694e+07	1.28375e+07	2.16326e+07	2.27203e+07	2.31323e+07	2.28324e+07	1.377e+07	1.67459e+07	1.32081e+07	--	--	--	-	-	-	-
Com_7623_pos	Kanosamine	--	C6 H13 N O5	6.279	180.087	7.45263e+06	5.19742e+06	5.40763e+06	4.48117e+06	5.7585e+06	4.29733e+06	7.34413e+06	5.59302e+06	5.70032e+06	5.59998e+06	6.20722e+06	5.75461e+06	4.61947e+07	3.54994e+07	4.32877e+07	4.44921e+07	4.22377e+07	4.60917e+07	1.50138e+07	1.19112e+07	8.68154e+06	--	--	--	C12212	ko01130//Biosynthesis of antibiotics	Global and overview maps	Metabolism
Com_2399_pos	2-methyl-2,3,4,5-tetrahydro-1,5-benzoxazepin-4-one	--	C10 H11 N O2	6.674	160.076	1.87531e+06	1.17927e+06	2.49614e+06	2.13314e+06	2.83662e+06	1.69699e+06	7.26618e+06	5.80115e+06	8.24263e+06	7.8186e+06	1.17875e+07	1.08697e+07	6.37377e+07	1.63485e+08	1.99205e+08	5.30845e+07	3.91665e+07	9.99695e+07	3.20218e+07	3.03756e+07	3.22839e+07	--	--	--	-	-	-	-
Com_11313_pos	--	Isoliquiritin apioside	C26 H30 O13	8.422	551.176	3.17822e+06	4.69719e+06	2.86428e+06	3.12234e+06	3.46186e+06	1.98483e+06	685477	862235	614234	481521	560322	713134	1.37794e+07	1.64088e+07	2.39316e+07	1.50818e+07	1.28187e+07	1.28074e+07	3.66676e+06	5.71502e+06	4.46551e+06	Flavonoids	120926-46-7	HMDB0040728	-	-	-	-
Com_2835_pos	Dehydroepiandrosterone (DHEA)	--	C19 H28 O2	14.804	271.206	1.1012e+07	2.97529e+07	9.43962e+06	1.96492e+07	1.27105e+07	1.2258e+07	4.20119e+07	2.87764e+07	9.28937e+07	1.24089e+08	6.14251e+07	5.65868e+07	2.17497e+07	9.78114e+06	7.69784e+07	3.30871e+07	1.46106e+07	5.96393e+07	4.05211e+07	4.08885e+07	4.00297e+07	--	--	--	-	-	-	-
Com_29030_pos	--	3-Hydroxyhippuric Acid	C9 H9 N O4	2.554	196.061	2.42532e+06	3.21498e+06	3.08997e+06	2.55357e+06	2.43572e+06	2.05681e+06	1.34631e+06	2.36669e+06	3.23248e+06	1.74371e+06	2.79978e+06	2.24027e+06	1.86981e+06	1.65351e+06	1.74229e+06	3.02753e+06	2.55219e+06	1.96827e+06	2.35172e+06	2.3816e+06	1.86126e+06	Benzene and substituted derivatives	1637-75-8	HMDB0006116	-	-	-	-
Com_10824_pos	--	Furanodiene	C15 H20 O	9.771	217.159	7.91272e+06	7.12968e+06	6.78607e+06	7.46666e+06	7.19562e+06	6.58251e+06	3.25725e+06	3.03037e+06	2.713e+06	2.75434e+06	3.2673e+06	3.59771e+06	2.17152e+07	2.52729e+07	2.57103e+07	2.55705e+07	2.5856e+07	2.53088e+07	9.98719e+06	1.09218e+07	8.85889e+06	Prenol lipids	-	HMDB0036769	-	-	-	-
Com_21155_pos	--	Psoralidin	C20 H16 O5	11.195	337.106	1.95401e+06	4.27867e+06	2.13636e+06	3.13371e+06	2.91352e+06	3.99115e+06	7.24784e+06	6.90434e+06	5.40989e+06	6.0487e+06	3.06838e+06	5.81324e+06	2.42367e+06	2.3612e+06	4.43421e+06	1.94561e+06	2.54641e+06	2.3513e+06	3.16361e+06	4.39537e+06	3.13826e+06	Isoflavonoids	18642-23-4	HMDB0034050	-	-	-	-
Com_4324_pos	5α-Pregnan-3,20-dione	--	C21 H32 O2	12.923	317.248	1.27248e+07	1.19673e+07	8.2173e+06	9.88936e+06	2.70811e+07	1.10386e+07	5.8475e+07	3.01167e+07	4.91442e+07	7.30232e+07	3.52921e+07	4.49832e+07	7.83441e+06	1.09419e+07	4.54955e+06	7.61352e+06	6.02077e+06	6.78708e+06	1.9721e+07	1.68334e+07	1.99316e+07	--	--	--	-	-	-	-
Com_28668_pos	--	1,N6-Etheno-2-Deoxy-Adenosine	C12 H13 N5 O3	5.615	276.108	3.94349e+06	3.83786e+06	3.37162e+06	4.27673e+06	3.96426e+06	3.19614e+06	1.88745e+06	2.01513e+06	2.23536e+06	1.59356e+06	1.97471e+06	2.02259e+06	2.57409e+06	1.7013e+06	1.92293e+06	2.96007e+06	3.12972e+06	2.2832e+06	2.17374e+06	2.61898e+06	2.37159e+06	--	--	--	-	-	-	-
Com_6766_pos	--	Epsilon-Viniferin	C28 H22 O6	10.113	455.149	916507	590212	1.16341e+06	841390	787224	519045	2.61409e+07	1.87392e+07	1.06019e+07	1.726e+07	8.63792e+06	1.88848e+07	3.66442e+07	4.63509e+07	5.16168e+07	5.04298e+07	5.01066e+07	5.11157e+07	1.90105e+07	1.83033e+07	1.96513e+07	2-arylbenzofuran flavonoids	62218-08-0	HMDB0030604	-	-	-	-
Com_22153_pos	ethyl 5-cyano-6-piperazino-2-(trifluoromethyl)nicotinate	--	C14 H15 F3 N4 O2	6.54	329.122	5.79886e+06	6.19909e+06	7.36585e+06	7.72794e+06	7.76933e+06	5.3701e+06	2.71998e+06	4.15538e+06	4.12197e+06	2.55344e+06	2.78741e+06	4.08304e+06	5.16802e+06	5.96976e+06	7.28516e+06	6.26995e+06	7.13819e+06	6.9386e+06	4.27933e+06	4.73809e+06	3.64216e+06	--	--	--	-	-	-	-
Com_34242_pos	Fenoxaprop-P-ethyl	--	C18 H16 Cl N O5	6.048	362.084	730303	921280	689026	660850	693960	490672	646030	657274	706957	767201	931012	1.30644e+06	2.94657e+06	2.56644e+06	1.66378e+06	2.3107e+06	2.09453e+06	2.02915e+06	752798	811884	1.01898e+06	--	--	--	-	-	-	-
Com_21400_pos	3-[1-(phenylsulfonyl)-2-pyrrolidinyl]pyridine	--	C15 H16 N2 O2 S	1.063	289.096	9.63815e+06	7.24653e+06	6.44539e+06	7.26045e+06	6.30363e+06	6.85349e+06	3.62641e+06	3.77636e+06	4.16667e+06	5.04883e+06	4.83193e+06	7.67758e+06	8.4065e+06	7.35204e+06	7.15345e+06	8.30331e+06	7.89771e+06	7.78505e+06	4.6657e+06	5.99969e+06	5.89008e+06	--	--	--	-	-	-	-
Com_15378_pos	--	Poricoic acid B	C30 H44 O5	11.728	485.328	952785	1.08169e+06	1.36613e+06	1.24307e+06	1.15326e+06	1.21554e+06	790358	761248	1.1392e+06	1.00988e+06	946451	1.40935e+06	7.70506e+06	1.12414e+07	1.33346e+07	1.59163e+07	1.61782e+07	1.40804e+07	2.08703e+06	3.24372e+06	3.65889e+06	--	--	--	-	-	-	-
Com_21223_pos	ethyl 5-methoxy-2-methyl-1-phenyl-1H-indole-3-carboxylate	--	C19 H19 N O3	1.437	348.098	6.97593e+06	6.57015e+06	5.43776e+06	6.77722e+06	6.30547e+06	7.98883e+06	6.52205e+06	5.73108e+06	6.28763e+06	5.57961e+06	7.23235e+06	7.45271e+06	1.20295e+07	8.34811e+06	4.58037e+06	7.13531e+06	6.16278e+06	7.60057e+06	4.17855e+06	6.3069e+06	6.81982e+06	--	--	--	-	-	-	-
Com_24634_pos	Racecadotril	--	C21 H23 N O4 S	6.859	386.146	1.99613e+06	2.0253e+06	1.86837e+06	1.82201e+06	1.84489e+06	2.41396e+06	927939	1.69156e+06	3.2582e+06	1.44589e+06	5.25242e+06	765805	920389	911036	4.17177e+06	3.7319e+06	1.73584e+06	2.79804e+06	1.00073e+06	1.16308e+06	1.42969e+06	--	--	--	-	-	-	-
Com_8965_pos	--	Vitamin B1	C12 H17 Cl N4 O S	2.608	301.089	2.90385e+07	3.34713e+07	3.06077e+07	3.08467e+07	3.49763e+07	3.07634e+07	1.14103e+07	1.17494e+07	1.10594e+07	1.32977e+07	1.02463e+07	9.9737e+06	1.08226e+07	2.00321e+07	2.73269e+07	2.22218e+07	2.6687e+07	2.50004e+07	1.59796e+07	1.89298e+07	1.7517e+07	Diazines	59-43-8	HMDB0000235	C00378	ko01100//Metabolic pathways;ko02010//ABC transporters;ko04122//Sulfur relay system;ko00730//Thiamine metabolism	Folding, sorting and degradation;Global and overview maps;Membrane transport;Metabolism of cofactors and vitamins	Environmental Information Processing;Genetic Information Processing;Metabolism
Com_30623_pos	4,5-diphenyl-2-(3,4,5-trimethoxyphenyl)-1H-imidazole	--	C24 H22 N2 O3	8.091	387.177	379079	667342	516070	379086	378929	374139	321368	316017	294216	286982	573198	457221	2.24619e+06	2.45818e+06	3.19993e+06	2.75159e+06	2.76935e+06	2.72694e+06	631446	686435	735745	--	--	--	-	-	-	-
Com_17207_pos	--	Geranylgeraniol	C20 H34 O	13.097	291.268	4.95398e+06	6.37752e+06	8.03682e+06	6.15908e+06	8.29826e+06	7.05653e+06	4.91423e+06	7.44063e+06	1.01995e+07	6.73651e+06	7.68778e+06	8.00416e+06	1.08296e+06	1.49766e+06	1.21118e+06	1.04018e+06	1.42789e+06	1.27922e+06	4.81058e+06	4.10009e+06	4.33995e+06	--	--	--	C09094	ko01110//Biosynthesis of secondary metabolites;ko00904//Diterpenoid biosynthesis	Global and overview maps;Metabolism of terpenoids and polyketides	Metabolism
Com_22064_pos	--	Pyrrole-2-carboxylic acid	C5 H5 N O2	11.164	129.066	4.02649e+06	4.08044e+06	4.09216e+06	3.68284e+06	3.86278e+06	3.53339e+06	4.13934e+06	4.40879e+06	5.37434e+06	5.61736e+06	5.76623e+06	5.9123e+06	3.05846e+06	3.81346e+06	3.24404e+06	3.4647e+06	3.93215e+06	3.24621e+06	3.41291e+06	3.74345e+06	3.58693e+06	Pyrroles	634-97-9	HMDB0004230	C05942	ko00330//Arginine and proline metabolism	Amino acid metabolism	Metabolism
Com_2880_pos	5-phenyl-2,3-dihydro-1H-1,4-benzodiazepin-2-one	--	C15 H12 N2 O	8.389	259.081	9.78601e+07	9.62995e+07	1.13064e+08	1.1308e+08	1.18988e+08	1.10274e+08	1.29352e+08	1.27438e+08	1.37028e+08	8.70844e+07	1.16222e+08	1.4863e+08	1.37558e+08	1.25237e+08	4.76083e+07	1.47785e+08	1.45732e+08	1.26882e+08	1.35448e+08	1.08086e+08	9.95488e+07	--	--	--	-	-	-	-
Com_27553_pos	5-Methyltetrahydrofolic acid	--	C20 H25 N7 O6	6.24	460.194	1.67757e+06	2.09024e+06	1.79486e+06	1.72249e+06	1.52577e+06	1.04232e+06	1.36931e+06	635748	2.68584e+06	3.18879e+06	2.08089e+06	1.44237e+06	2.16456e+06	3.48601e+06	4.34397e+06	4.03763e+06	4.56221e+06	4.52343e+06	2.03956e+06	1.91163e+06	1.55861e+06	Pteridines and derivatives	134-35-0	HMDB0001396	C00440	ko01100//Metabolic pathways;ko01120//Microbial metabolism in diverse environments;ko01200//Carbon metabolism;ko00670//One carbon pool by folate	Global and overview maps;Metabolism of cofactors and vitamins	Metabolism
Com_27266_pos	--	Enterodiol	C18 H22 O4	11.857	303.159	3.22391e+06	4.3963e+06	3.84497e+06	4.39957e+06	3.37121e+06	3.17157e+06	2.71804e+06	1.54615e+06	1.81155e+06	2.43566e+06	1.77178e+06	2.22862e+06	3.6447e+06	3.55828e+06	3.74028e+06	3.47607e+06	2.90106e+06	4.04911e+06	2.41475e+06	2.76685e+06	2.71328e+06	Dibenzylbutane lignans	80226-00-2	HMDB0005056	-	-	-	-
Com_16167_pos	Flavin mononucleotide	--	C17 H21 N4 O9 P	10.795	457.112	4.6426e+06	2.31945e+06	5.97416e+06	5.4126e+06	4.04518e+06	5.44448e+06	1.19996e+07	1.12424e+07	6.87864e+06	2.45596e+06	5.29689e+06	1.03581e+07	917358	1.08011e+06	797208	907181	1.0127e+06	724767	4.27561e+06	5.14396e+06	5.06447e+06	Flavin nucleotides	146-17-8	HMDB0001520	C00061	ko01100//Metabolic pathways;ko01110//Biosynthesis of secondary metabolites;ko00740//Riboflavin metabolism;ko00190//Oxidative phosphorylation	Energy metabolism;Global and overview maps;Metabolism of cofactors and vitamins	Metabolism
Com_23401_pos	(+)-Corynoline	--	C21 H21 N O5	1.442	386.167	5.75572e+06	6.37551e+06	4.00099e+06	4.1677e+06	4.84746e+06	5.03891e+06	4.64857e+06	3.40236e+06	4.44179e+06	3.47922e+06	2.77019e+06	2.55358e+06	4.50259e+06	5.6609e+06	5.79897e+06	6.156e+06	7.22313e+06	6.6123e+06	4.44524e+06	4.2713e+06	3.86737e+06	--	--	--	-	-	-	-
Com_23615_pos	Liquiritigenin	--	C15 H12 O4	12.001	275.091	6.29723e+06	6.24688e+06	5.84858e+06	4.11963e+06	4.87731e+06	5.56674e+06	3.50689e+06	2.97115e+06	3.50741e+06	4.37385e+06	3.11679e+06	2.37725e+06	1.48267e+06	1.5686e+06	1.7186e+06	1.62974e+06	1.49747e+06	1.78321e+06	3.06636e+06	3.22009e+06	3.11141e+06	--	--	--	C09762	ko01110//Biosynthesis of secondary metabolites;ko00941//Flavonoid biosynthesis;ko00943//Isoflavonoid biosynthesis	Biosynthesis of other secondary metabolites;Global and overview maps	Metabolism
Com_10008_pos	6 β-Hydroxycortisol	--	C21 H30 O6	12.652	379.211	4.59276e+06	5.71804e+06	5.10336e+06	3.64456e+06	4.22014e+06	4.29701e+06	4.22121e+06	5.64161e+06	5.8786e+06	4.73303e+06	5.17055e+06	6.30437e+06	2.05056e+07	3.01461e+07	2.90492e+07	2.08694e+07	2.95111e+07	2.67632e+07	8.13765e+06	9.77147e+06	9.90804e+06	--	--	--	-	-	-	-
Com_28066_pos	--	Kinetin 9-riboside	C15 H17 N5 O5	9.67	330.119	976637	1.09707e+06	1.24095e+06	1.13226e+06	1.4614e+06	1.45453e+06	3.75522e+06	1.77113e+06	811803	2.53536e+06	713738	1.77969e+06	962044	1.16845e+06	1.15917e+06	1.06062e+06	1.15013e+06	1.13631e+06	978048	1.06571e+06	837920	--	--	--	-	-	-	-
Com_926_pos	--	Quinone	C6 H4 O2	1.413	109.028	5.55136e+08	5.75449e+08	5.26858e+08	6.092e+08	4.68205e+08	5.83123e+08	3.80411e+08	3.79584e+08	4.76863e+08	2.8612e+08	5.45028e+08	4.5854e+08	5.73417e+08	5.7167e+08	4.22397e+08	5.40194e+08	5.17007e+08	5.29866e+08	4.00064e+08	4.71498e+08	3.83703e+08	Organooxygen compounds	106-51-4	HMDB0003364	-	-	-	-
Com_26594_pos	Ala-Ile	--	C9 H18 N2 O3	13.975	203.143	749682	924142	742917	861872	819704	890764	670498	651923	765664	654778	791460	859858	4.52651e+06	5.19301e+06	4.77862e+06	2.73817e+06	3.38796e+06	5.04284e+06	1.59502e+06	1.93955e+06	1.87433e+06	Carboxylic acids and derivatives	-	HMDB0028690	-	-	-	-
Com_36608_pos	--	Panaxydol	C17 H24 O2	16.269	261.185	176651	132813	140982	273352	261765	311989	437333	589271	454272	410454	303720	95976.6	1.12462e+06	1.03641e+06	1.16142e+06	672765	1.25359e+06	1.70594e+06	523350	489061	507827	Fatty Acyls	72800-72-7	HMDB0034000	-	-	-	-
Com_3527_pos	--	2-Phenylphenol	C12 H10 O	10.378	171.08	3.82689e+07	3.74578e+07	3.37527e+07	3.20039e+07	3.04933e+07	3.35756e+07	7.2925e+06	6.40536e+06	4.92517e+06	5.40873e+06	4.90046e+06	5.96301e+06	4.39731e+07	6.79249e+07	1.23926e+08	9.30198e+07	9.47714e+07	9.59266e+07	2.74187e+07	3.40321e+07	3.3318e+07	Benzene and substituted derivatives	90-43-7	HMDB0032582	-	-	-	-
Com_34395_pos	--	Apo-13-zeaxanthinone	C18 H26 O2	14.582	275.201	413453	632538	638463	416105	711376	585480	524817	510703	380938	383333	414572	409577	2.46484e+06	2.57289e+06	1.965e+06	1.18125e+06	1.20896e+06	2.37762e+06	842327	743114	789330	--	--	--	-	-	-	-
Com_6077_pos	4-azocan-1-yl-5,7-dichloro-2-(trifluoromethyl)quinoline	--	C17 H17 Cl2 F3 N2	7.276	377.073	2.22036e+07	2.10757e+07	2.44648e+07	3.04735e+07	1.96081e+07	2.58221e+07	3.61027e+07	3.44563e+07	3.63496e+07	3.16e+07	3.93896e+07	4.66225e+07	1.66357e+07	1.21031e+07	7.9481e+06	6.59891e+07	9.73469e+06	6.48056e+07	3.87847e+07	4.34913e+07	4.74033e+07	--	--	--	-	-	-	-
Com_2931_pos	2-aminoquinoline-3-carbonitrile	--	C10 H7 N3	9.151	170.072	1.11017e+07	7.99501e+06	1.06597e+07	6.51887e+06	6.8626e+06	7.44297e+06	1.32585e+08	1.31164e+08	1.0509e+08	1.19528e+08	1.10212e+08	1.31823e+08	2.61936e+07	1.4741e+07	2.94305e+07	3.82431e+07	2.82718e+07	2.43885e+07	6.31044e+07	6.54465e+07	6.39122e+07	--	--	--	-	-	-	-
Com_11917_pos	--	18-Nor-4,15-dihydroxyabieta-8,11,13-trien-7-one	C19 H26 O3	11.543	303.195	1.53811e+07	2.1649e+07	1.2045e+07	1.72329e+07	1.9033e+07	1.88597e+07	2.36085e+06	3.21326e+06	4.64716e+06	4.16365e+06	4.19606e+06	3.23367e+06	5.15961e+06	6.07851e+06	4.80106e+06	9.43933e+06	7.65245e+06	7.28221e+06	5.08591e+06	3.80836e+06	4.02439e+06	--	--	--	-	-	-	-
Com_10571_pos	--	Oenin chloride	C23 H25 Cl O12	10.065	529.113	1.23217e+07	2.62836e+07	1.91729e+07	1.78179e+07	1.08739e+07	8.37911e+06	1.87895e+06	1.12396e+06	902253	983519	752880	1.02183e+06	2.08949e+06	1.4726e+06	1.83507e+06	1.57011e+06	2.07036e+06	3.56339e+06	3.44598e+06	3.16271e+06	4.87185e+06	--	--	--	-	-	-	-
Com_28498_pos	Vincamine	--	C21 H26 N2 O3	6.142	355.195	3.8385e+06	3.76527e+06	4.12516e+06	3.86527e+06	4.32336e+06	3.35626e+06	465570	381485	248803	413185	373484	286270	750166	488193	554849	629863	610704	701890	1.15783e+06	1.1297e+06	1.14621e+06	--	--	--	-	-	-	-
Com_25896_pos	Dihydrosanguinarine	--	C20 H15 N O4	5.714	334.113	1.8065e+06	1.48954e+06	1.60878e+06	1.81637e+06	2.05083e+06	1.8535e+06	1.28751e+06	1.27092e+06	1.28335e+06	1.41613e+06	1.68278e+06	1.43298e+06	4.44959e+06	4.156e+06	1.82523e+06	5.64907e+06	5.38821e+06	4.68477e+06	1.43528e+06	1.98059e+06	2.20355e+06	Quinolines and derivatives	522-30-5	HMDB0030176	C05191	ko01100//Metabolic pathways;ko01110//Biosynthesis of secondary metabolites;ko00950//Isoquinoline alkaloid biosynthesis	Biosynthesis of other secondary metabolites;Global and overview maps	Metabolism
Com_16400_pos	--	(-)-secoisolariciresinol	C20 H26 O6	8.828	363.18	9.04152e+06	6.94737e+06	8.10748e+06	6.53463e+06	9.70881e+06	6.58061e+06	4.12841e+06	3.68386e+06	5.19844e+06	2.69897e+06	4.38287e+06	4.11508e+06	9.63241e+06	9.89646e+06	1.29017e+07	1.15479e+07	1.31103e+07	1.41149e+07	6.74229e+06	6.85659e+06	6.03858e+06	--	--	--	-	-	-	-
Com_13423_pos	--	Pterosin G	C14 H18 O3	9.571	235.133	2.2347e+07	1.34139e+07	1.76272e+07	1.62434e+07	1.7787e+07	1.5196e+07	4.69734e+06	4.0154e+06	5.81887e+06	4.28549e+06	6.31072e+06	4.39209e+06	8.17951e+06	1.45063e+07	1.29427e+07	9.72817e+06	1.21201e+07	1.49237e+07	8.77596e+06	1.0022e+07	8.34984e+06	--	--	--	-	-	-	-
Com_19289_pos	Chelerythrine chloride	--	C14 H22 N5 Na S2	2.156	348.129	8.18556e+06	7.72599e+06	8.78598e+06	7.97603e+06	7.21898e+06	8.8187e+06	5.73257e+06	6.11359e+06	7.50441e+06	7.33261e+06	7.20511e+06	5.75271e+06	3.95615e+06	5.08682e+06	3.8666e+06	6.77311e+06	7.56543e+06	6.25377e+06	6.4301e+06	5.57514e+06	4.26936e+06	--	--	--	-	-	-	-
Com_17483_pos	--	Laricitrin	C16 H12 O8	8.39	333.06	1.17729e+06	858913	985557	894428	796778	4.63212e+06	2.85442e+06	7.40947e+06	5.74858e+06	8.83828e+06	7.2895e+06	5.25098e+06	948924	1.23157e+06	939075	1.93592e+06	1.29755e+06	1.22127e+06	2.57127e+06	2.61895e+06	2.57653e+06	--	--	--	C12633	ko00944//Flavone and flavonol biosynthesis	Biosynthesis of other secondary metabolites	Metabolism
Com_18355_pos	Lagochilin	--	C20 H36 O5	12.077	357.264	1.45156e+06	2.23861e+06	2.29933e+06	2.24607e+06	2.1443e+06	2.23275e+06	871879	1.19967e+06	2.62564e+06	1.12222e+06	1.66049e+06	1.66823e+06	6.91043e+06	9.59571e+06	1.05281e+07	9.85103e+06	9.2343e+06	1.05507e+07	3.43634e+06	4.03492e+06	3.63926e+06	--	--	--	-	-	-	-
Com_16671_pos	Linderane	--	C15 H16 O4	9.207	261.112	5.82709e+06	5.7902e+06	5.88012e+06	6.1307e+06	3.76963e+06	6.11688e+06	6.44857e+06	5.55022e+06	7.36648e+06	5.5791e+06	5.36537e+06	7.88602e+06	4.83105e+06	5.24716e+06	1.25555e+07	7.22258e+06	7.42436e+06	8.34657e+06	5.85544e+06	4.60202e+06	5.71315e+06	--	--	--	-	-	-	-
Com_23041_pos	--	Triptophenolide	C20 H24 O3	11.538	313.179	1.44381e+06	1.46723e+06	1.84966e+06	1.80203e+06	2.00192e+06	1.99813e+06	1.17579e+06	1.63589e+06	2.3659e+06	2.11974e+06	2.13624e+06	972354	3.92031e+06	4.27628e+06	2.97837e+06	7.4164e+06	4.86005e+06	4.41582e+06	2.1613e+06	2.23994e+06	2.47289e+06	--	--	--	-	-	-	-
Com_3596_pos	2-Chloroadenosine	--	C10 H12 Cl N5 O4	1.448	302.063	6.92496e+07	8.12208e+07	7.55183e+07	7.08391e+07	8.40478e+07	6.54563e+07	6.49883e+07	6.02374e+07	5.69066e+07	5.37992e+07	5.87202e+07	6.61813e+07	6.89032e+07	8.21892e+07	1.07448e+08	8.89217e+07	9.33927e+07	1.41059e+08	6.35696e+07	7.954e+07	6.65375e+07	--	--	--	-	-	-	-
Com_22096_pos	Linderalactone	--	C15 H16 O3	9.778	245.117	8.47663e+06	6.87995e+06	6.72e+06	5.32149e+06	7.36347e+06	6.27972e+06	2.58471e+06	2.19257e+06	2.18159e+06	2.13566e+06	2.17302e+06	2.54208e+06	4.29628e+06	5.47425e+06	7.32826e+06	7.70402e+06	5.00007e+06	7.31493e+06	3.16076e+06	4.08824e+06	2.25052e+06	--	--	--	-	-	-	-
Com_22823_pos	Dimethyl malonic acid	--	C5 H8 O4	7.529	133.05	3.22108e+06	3.10935e+06	2.27438e+06	2.52272e+06	2.35943e+06	2.32608e+06	5.58044e+06	5.45178e+06	5.4489e+06	5.22807e+06	5.24663e+06	7.38178e+06	5.96356e+06	5.60838e+06	5.88903e+06	5.97411e+06	5.30249e+06	6.62173e+06	3.54186e+06	3.36249e+06	3.37083e+06	--	--	--	-	-	-	-
Com_30423_pos	--	Antiarol	C9 H12 O4	10.34	185.081	1.52879e+06	1.26424e+06	1.47438e+06	1.38249e+06	1.48476e+06	1.3784e+06	1.75675e+06	2.26356e+06	1.92976e+06	1.44664e+06	1.68351e+06	2.29071e+06	3.11188e+06	2.1935e+06	2.90991e+06	2.19495e+06	3.9416e+06	2.70922e+06	1.55654e+06	3.06555e+06	2.22789e+06	--	--	--	-	-	-	-
Com_32867_pos	4-(cyclohexylmethyl)-6-(2-thienyl)-2,3-dihydropyridazin-3-one hydrate	--	C15 H18 N2 O S	1.524	297.108	1.8361e+06	2.39678e+06	2.51106e+06	937860	1.76526e+06	1.80825e+06	1.62063e+06	1.7309e+06	1.76967e+06	1.38387e+06	1.31367e+06	1.54025e+06	787822	1.08917e+06	2.06857e+06	2.54497e+06	2.56927e+06	2.88931e+06	2.13665e+06	1.44347e+06	2.07435e+06	--	--	--	-	-	-	-
Com_589_pos	D(-)-Amygdalin	--	C20 H27 N O11	9.307	441.139	1.66604e+08	2.20227e+08	2.4641e+08	2.62281e+08	2.48479e+08	1.85638e+08	6.89818e+08	8.58495e+08	5.12588e+08	5.60917e+08	7.04459e+08	2.50704e+08	1.07429e+08	1.0866e+08	1.58326e+08	3.16153e+08	2.50215e+08	2.48997e+08	6.26009e+08	4.06815e+08	4.0052e+08	--	--	--	-	-	-	-
Com_5793_pos	N-(1H-benzo[d]imidazol-2-yl)guanidine	--	C8 H9 N5	1.349	194.102	5.09317e+07	4.29204e+07	4.24745e+07	4.38321e+07	4.47109e+07	4.035e+07	2.16542e+07	2.09733e+07	1.49888e+07	2.06357e+07	1.88465e+07	2.60096e+07	4.07039e+07	5.49383e+07	4.99907e+07	5.84566e+07	5.97914e+07	7.40763e+07	2.93408e+07	3.29631e+07	3.37361e+07	--	--	--	-	-	-	-
Com_9102_pos	LSD-d3	--	C20 H22 [2]H3 N3 O	14.204	327.229	511550	569110	639569	613469	1.05125e+06	1.40493e+06	663532	106429	367146	98709.8	446969	337265	1.29767e+07	1.81514e+07	5.50708e+06	1.43917e+07	7.82353e+06	3.8641e+07	2.75544e+06	3.72036e+06	1.8029e+06	--	--	--	-	-	-	-
Com_11131_pos	Methyl vanillate	--	C9 H10 O4	6.448	182.988	3.67422e+06	2.21999e+07	1.48945e+07	5.22526e+06	4.97524e+06	5.09442e+06	892086	1.2548e+06	1.52578e+07	2.02454e+06	5.65928e+06	3.42047e+06	3.436e+06	8.74787e+06	9.21895e+06	2.88986e+06	9.32844e+06	2.85459e+07	6.76089e+06	7.32173e+06	6.57157e+06	Benzene and substituted derivatives	3943-74-6	HMDB0240266	-	-	-	-
Com_29357_pos	PE (7:0/15:1)	--	C27 H52 N O8 P	12.275	550.358	118393	112837	111946	123557	108529	97181.6	98760.2	96698.9	113460	103940	98055.5	99919.7	2.99078e+06	3.49213e+06	1.3881e+06	4.03185e+06	3.54163e+06	2.9082e+06	617379	321701	597249	--	--	--	-	-	-	-
Com_11670_pos	--	Sanguinarine chloride	C20 H14 Cl N O4	1.663	368.067	1.06345e+07	8.14501e+06	2.36473e+07	2.05222e+07	5.52259e+06	8.80624e+06	1.12e+07	1.08259e+07	1.05722e+07	1.43572e+07	1.8226e+07	2.07355e+07	1.44015e+07	6.39565e+06	7.51775e+06	2.13677e+07	2.68642e+07	1.2928e+07	9.78313e+06	1.11726e+07	1.11179e+07	Benzophenanthridine alkaloids	2447-54-3	HMDB0029367	C06162	ko00950//Isoquinoline alkaloid biosynthesis	Biosynthesis of other secondary metabolites	Metabolism
Com_16116_pos	PE (3:0/15:1)	--	C23 H44 N O8 P	12.987	494.296	8.0916e+06	9.70941e+06	1.27667e+07	7.64323e+06	7.01194e+06	8.49225e+06	873993	808685	1.27112e+06	1.08704e+06	1.1698e+06	1.15705e+06	1.19931e+07	1.41085e+07	1.33124e+07	1.16653e+07	1.53382e+07	1.29946e+07	5.52601e+06	8.0787e+06	4.8207e+06	--	--	--	-	-	-	-
Com_17073_pos	Andrographolide	--	C20 H30 O5	14.123	351.214	4.86296e+06	8.0251e+06	6.35903e+06	4.40894e+06	5.26337e+06	4.51613e+06	2.44354e+06	3.08804e+06	4.33948e+06	2.51362e+06	3.5352e+06	4.72113e+06	1.37889e+07	1.6333e+07	1.02696e+07	5.65401e+06	9.48182e+06	1.12128e+07	4.3157e+06	5.72491e+06	5.99072e+06	--	--	--	-	-	-	-
Com_25068_pos	methyl 2,5-dimethyl-1H-pyrrole-3-carboxylate	--	C8 H11 N O2	7.206	172.097	1.29834e+06	907450	1.41427e+06	1.33014e+06	1.072e+06	1.18408e+06	744460	625617	752341	454749	835378	651149	1.28577e+06	1.97552e+06	5.53398e+06	4.52936e+06	1.894e+06	1.77153e+06	965511	779877	1.32461e+06	--	--	--	-	-	-	-
Com_8607_pos	Papaverine	--	C20 H21 N O4	6.177	340.16	1.47502e+07	1.38127e+07	1.40543e+07	1.48685e+07	1.85345e+07	1.70044e+07	1.52691e+07	2.64848e+07	2.11475e+07	2.77029e+07	2.12635e+07	3.099e+07	1.20496e+07	1.35117e+07	1.04807e+07	1.12277e+07	1.0651e+07	1.42925e+07	2.2267e+07	1.74479e+07	1.43911e+07	Isoquinolines and derivatives	61-25-6	HMDB0015245	C06533	ko01110//Biosynthesis of secondary metabolites;ko00950//Isoquinoline alkaloid biosynthesis	Biosynthesis of other secondary metabolites;Global and overview maps	Metabolism
Com_10232_pos	N1-{2-[(2-cyanoethyl)thio]phenyl}-2-cyclopentyl-2-phenylacetamide	--	C22 H24 N2 O S	9.569	365.175	2.2477e+07	1.39481e+07	2.9103e+07	1.80172e+07	1.451e+07	2.46314e+07	434431	386336	364808	344170	350878	414402	417558	471468	508837	467080	451175	459392	1.84652e+06	2.83856e+06	2.03905e+06	--	--	--	-	-	-	-
Com_13335_pos	--	Methyl oleate	C19 H36 O2	11.394	297.279	1.50624e+07	1.80408e+07	1.81691e+07	1.80426e+07	2.01212e+07	1.91212e+07	1.93119e+06	3.33083e+06	4.48234e+06	2.42015e+06	2.85036e+06	3.54572e+06	4.50398e+06	9.76941e+06	8.90568e+06	6.58408e+06	9.93163e+06	9.48062e+06	6.79521e+06	8.42375e+06	8.94092e+06	--	--	--	-	-	-	-
Com_4297_pos	Dihydrotanshinone I	--	C18 H14 O3	10.119	279.1	1.02278e+07	1.8073e+07	1.17863e+07	5.98253e+06	4.3318e+06	1.21406e+07	1.94742e+07	1.87625e+07	1.62191e+07	4.24105e+07	1.54364e+07	1.02582e+07	2.88874e+07	1.30811e+08	5.19171e+07	4.49014e+07	3.83256e+07	5.6132e+07	1.8472e+07	2.12247e+07	2.38649e+07	--	--	--	-	-	-	-
Com_14821_pos	Monensin	--	C36 H62 O11	12.584	693.418	428002	545135	510572	715649	457453	447715	553943	526388	587001	568935	533007	607811	4.94876e+06	4.61883e+06	2.30729e+06	1.3929e+07	1.86455e+07	8.59311e+06	1.78216e+06	2.03206e+06	2.34611e+06	--	--	--	-	-	-	-
Com_8193_pos	2-Aminoethylphosphonic acid	--	C2 H8 N O3 P	7.485	126.031	1.74656e+07	2.15869e+07	2.70844e+07	2.82812e+07	2.77804e+07	2.17824e+07	1.61569e+07	1.90731e+07	2.93893e+07	1.44541e+07	2.20493e+07	2.69145e+07	2.18014e+07	2.83287e+07	3.89023e+07	3.15583e+07	2.7249e+07	3.2491e+07	2.17364e+07	2.07572e+07	1.85568e+07	Organic phosphonic acids and derivatives	2041-14-7	HMDB0011747	-	-	-	-
Com_1089_pos	N-(4-chlorophenyl)urea	--	C7 H7 Cl N2 O	9.004	171.029	1.48266e+08	1.42233e+08	1.21797e+08	1.27246e+08	1.45879e+08	1.3555e+08	2.60367e+08	3.38109e+08	4.27478e+08	3.74322e+08	4.04972e+08	3.69798e+08	3.20899e+07	3.6549e+07	3.2817e+07	2.78161e+07	2.94178e+07	2.04667e+07	3.08053e+08	2.34435e+08	2.27584e+08	--	--	--	-	-	-	-
Com_7607_pos	--	trans-Citridic acid	C6 H6 O6	1.545	175.024	2.27128e+07	2.76654e+07	2.88225e+07	2.49145e+07	3.08749e+07	2.54318e+07	1.13473e+07	1.32053e+07	1.38035e+07	1.03384e+07	1.40981e+07	1.44023e+07	3.12347e+07	5.52665e+07	4.34096e+07	2.72616e+07	2.69305e+07	4.0167e+07	1.94223e+07	2.5178e+07	2.30776e+07	--	--	--	-	-	-	-
Com_32864_pos	PS (2:0/20:0)	--	C28 H54 N O10 P	13.053	596.361	325608	799781	587523	756826	1.39346e+06	1.87898e+06	858383	800662	1.48476e+06	1.14626e+06	766295	1.02046e+06	1.13448e+06	1.66965e+06	1.18071e+06	2.75334e+06	2.30016e+06	1.63564e+06	1.10426e+06	732624	1.36936e+06	--	--	--	-	-	-	-
Com_7560_pos	Sitagliptin	--	C16 H15 F6 N5 O	7.582	408.129	2.34104e+06	2.15091e+06	2.39869e+06	1.64939e+06	1.99467e+06	1.86888e+06	3.97414e+07	3.21855e+07	2.62985e+07	3.02502e+07	2.53887e+07	2.71765e+07	1.95741e+06	2.45578e+06	2.37137e+06	2.22841e+06	2.37094e+06	2.69255e+06	4.00845e+06	4.69585e+06	4.65344e+06	Carboxylic acids and derivatives	486460-32-6	HMDB0015390	-	-	-	-
Com_2617_pos	2-(2-thienyl)-5-(3,4,5-trimethoxyphenethyl)-1,3,4-oxadiazole	--	C17 H18 N2 O4 S	9.717	347.113	9.19653e+06	9.56977e+06	1.07725e+07	6.05205e+06	1.72521e+07	9.74751e+06	3.1083e+07	3.54551e+07	4.50369e+07	3.60651e+07	4.4471e+07	3.28994e+07	1.00297e+08	1.08951e+08	1.10634e+08	1.97029e+08	1.58291e+08	1.37512e+08	5.46339e+07	5.36451e+07	5.31499e+07	--	--	--	-	-	-	-
Com_1459_pos	--	2-Oxoadipic acid	C6 H8 O5	1.443	161.044	1.93306e+08	3.46211e+08	1.4186e+08	1.81001e+08	3.20884e+08	2.22018e+08	1.38236e+08	1.94301e+08	2.12624e+08	5.42422e+07	8.60021e+07	1.11592e+08	1.10893e+08	1.32243e+08	1.56683e+08	5.86512e+07	7.566e+07	1.45673e+08	2.07678e+08	1.44836e+08	1.75175e+08	Keto acids and derivatives	3184-35-8	HMDB0000225	C00322	ko01100//Metabolic pathways;ko01120//Microbial metabolism in diverse environments;ko01130//Biosynthesis of antibiotics;ko01230//Biosynthesis of amino acids;ko01210//2-Oxocarboxylic acid metabolism;ko00380//Tryptophan metabolism;ko00300//Lysine biosynthesis;ko00310//Lysine degradation	Amino acid metabolism;Global and overview maps	Metabolism
Com_10973_pos	--	Sattabacin	C13 H18 O2	10.375	207.138	2.179e+07	2.16564e+07	2.16067e+07	1.90062e+07	2.90271e+07	2.53689e+07	7.84909e+06	8.35265e+06	9.82664e+06	6.38005e+06	8.65378e+06	9.16261e+06	1.02854e+07	1.39206e+07	11729590	1.52568e+07	1.78269e+07	1.69597e+07	1.35626e+07	1.35192e+07	1.27709e+07	--	--	--	-	-	-	-
Com_22993_pos	WLH	--	C23 H30 N6 O4	12.926	437.233	446780	438170	416355	552788	474274	442388	465042	362641	441682	329969	429034	465344	2.56116e+06	2.32474e+06	1.33158e+06	7.45733e+06	4.03153e+06	3.7183e+06	611288	943657	921369	--	--	--	-	-	-	-
Com_23006_pos	8-Geranyloxypsoralen	--	C21 H22 O4	8.108	170.081	3.00093e+06	2.55527e+06	2.44496e+06	2.57129e+06	2.83165e+06	2.61821e+06	2.63999e+06	3.4538e+06	5.77982e+06	2.58483e+06	2.97281e+06	3.75175e+06	3.12734e+06	3.4821e+06	2.05116e+06	3.37687e+06	3.1985e+06	3.65392e+06	2.38935e+06	2.51875e+06	2.72837e+06	Coumarins and derivatives	7437-55-0	HMDB0039309	-	-	-	-
Com_38646_pos	--	trans-Zeatin-riboside	C15 H21 N5 O5	1.366	352.161	599573	552803	563202	705361	589901	650932	569890	765513	604571	582013	665112	736464	652309	563486	449532	800810	1.00571e+06	563022	497115	529733	519170	--	--	--	-	-	-	-
Com_1157_pos	Valerophenone	--	C11 H14 O	9.067	163.112	1.29445e+08	1.24008e+08	9.48884e+07	5.21813e+07	1.003e+08	7.88215e+07	3.10458e+07	3.23518e+07	4.60082e+07	2.52933e+07	4.56079e+07	3.67982e+07	7.40787e+07	9.9008e+07	4.67824e+08	8.33459e+07	1.18658e+08	2.36794e+08	7.79568e+07	6.84221e+07	7.05535e+07	--	--	--	-	-	-	-
Com_5493_pos	--	Plumbagin	C11 H8 O3	10.102	189.055	8.77546e+06	1.25107e+07	1.23241e+07	1.10799e+07	8.56251e+06	8.26755e+06	3.7338e+07	2.81737e+07	2.31263e+07	2.83251e+07	2.5127e+07	2.73032e+07	4.6852e+07	3.34676e+07	6.86575e+07	5.73551e+07	5.58205e+07	4.66646e+07	2.62673e+07	2.91625e+07	3.27112e+07	--	--	--	-	-	-	-
Com_4061_pos	--	3-Carene	C10 H16	11.597	137.133	1.43805e+07	1.51497e+07	1.48825e+07	1.45084e+07	1.57544e+07	1.42791e+07	6.47618e+06	2.2585e+07	7.08647e+06	5.69641e+06	6.298e+06	9.90958e+06	9.02046e+07	7.61455e+07	1.03811e+08	5.64153e+07	6.7703e+07	5.08752e+07	1.93851e+07	2.2502e+07	2.07274e+07	Prenol lipids	13466-78-9	HMDB0035619	-	-	-	-
Com_30788_pos	Resibufogenin	--	C24 H32 O4	12.429	368.213	1.08765e+06	1.70993e+06	1.54153e+06	1.15114e+06	1.23591e+06	1.10447e+06	2.84557e+06	1.97331e+06	2.36789e+06	1.51004e+06	1.9131e+06	1.87549e+06	2.86265e+06	3.68484e+06	2.80536e+06	1.90509e+06	2.55152e+06	2.80248e+06	1.38115e+06	1.42218e+06	1.79939e+06	--	--	--	-	-	-	-
Com_6423_pos	N,5-Bis(3-nitrophenyl)oxazol-2-amine	--	C15 H10 N4 O5	2.456	327.069	1.31045e+06	1.43326e+06	1.40149e+06	1.47788e+06	1.35976e+06	1.26608e+06	175652	625390	172556	160107	654603	311980	2.50666e+07	1.93873e+07	7.61369e+06	6.13272e+07	5.1091e+07	2.16664e+07	9.17764e+06	1.19143e+07	1.05304e+07	--	--	--	-	-	-	-
Com_3663_pos	N-Acetyl-DL-valine	--	C7 H13 N O3	1.373	178.107	5.39041e+07	3.72722e+07	4.28592e+07	3.28602e+07	3.83055e+07	3.73297e+07	1.95916e+07	1.89482e+07	2.62922e+07	1.7882e+07	2.40087e+07	1.87587e+07	6.49209e+07	8.95594e+07	1.18636e+08	8.56154e+07	9.55131e+07	1.04016e+08	3.61547e+07	4.1867e+07	4.08249e+07	--	--	--	-	-	-	-
Com_19322_pos	3-Aminotyrosine	--	C9 H12 N2 O3	9.57	197.096	8.16112e+06	6.05615e+06	9.22148e+06	7.04588e+06	6.84432e+06	1.00068e+07	1.02664e+06	912984	862109	852298	848864	979310	986768	1.12104e+06	1.21984e+06	1.22722e+06	1.26575e+06	1.21087e+06	2.79216e+06	1.78335e+06	2.36398e+06	--	--	--	-	-	-	-
Com_2946_pos	(±)5(6)-DiHET	--	C20 H34 O4	12.154	381.227	9.89042e+06	1.13511e+07	1.11277e+07	7.27374e+06	1.22735e+07	1.01912e+07	2.85813e+06	3.53937e+06	3.79374e+06	3.67212e+06	9.45193e+06	4.75095e+06	4.98241e+07	7.0731e+07	1.55044e+08	1.32835e+08	6.19354e+07	6.34224e+07	6.66628e+07	5.63027e+07	5.39024e+07	--	--	--	-	-	-	-
Com_7263_pos	Licochalcone C	--	C21 H22 O4	7.162	339.155	2.81336e+07	2.53867e+07	2.65288e+07	2.3e+07	2.36964e+07	2.35995e+07	1.99472e+07	2.35251e+07	2.92428e+07	2.76436e+07	2.70711e+07	2.84219e+07	2.7006e+07	3.8779e+07	2.58347e+07	4.77458e+07	5.61196e+07	4.48909e+07	2.58049e+07	2.84581e+07	2.29805e+07	--	--	--	-	-	-	-
Com_36886_pos	--	Gomisin O	C23 H28 O7	12.681	417.191	290811	313614	246588	277685	262248	245079	204921	203836	265346	198463	205024	235705	826457	1.88674e+06	1.18541e+06	754402	1.05324e+06	1.08973e+06	259712	287665	384272	--	--	--	-	-	-	-
Com_3854_pos	--	N-Acetyl-L-valine	C7 H13 N O3	1.376	160.097	5.08874e+07	3.48275e+07	4.09215e+07	3.1559e+07	3.61514e+07	3.61946e+07	1.78226e+07	2.14479e+07	2.3877e+07	1.99418e+07	2.21187e+07	2.09066e+07	6.01387e+07	8.45653e+07	1.10792e+08	7.92109e+07	8.96588e+07	9.66755e+07	3.31186e+07	3.85647e+07	3.81976e+07	--	--	--	-	-	-	-
Com_17959_pos	--	4-Demethylepipodophyllotoxin	C21 H20 O8	8.874	823.224	4.08382e+06	8.70318e+06	7.03974e+06	8.36514e+06	6.11645e+06	1.1481e+07	9.19476e+06	7.64951e+06	4.44978e+06	6.76375e+06	4.48817e+06	6.97813e+06	1.9288e+06	2.06995e+06	1.9895e+06	2.70241e+06	1.85504e+06	2.01984e+06	3.76489e+06	5.00947e+06	4.8637e+06	--	--	--	-	-	-	-
Com_15837_pos	Oleandrin	--	C32 H48 O9	11.733	577.34	1.24382e+06	1.31959e+06	882683	1.57599e+06	1.60995e+06	2.46617e+06	893916	1.49618e+06	1.32974e+06	1.22132e+06	1.64542e+06	771882	6.60331e+06	7.65893e+06	600862	1.51734e+07	1.16522e+07	7.21224e+06	2.80123e+06	3.11815e+06	2.40046e+06	--	--	--	-	-	-	-
Com_3926_pos	4-chloro-5-morpholino-2-quinoxalin-2-ylpyridazin-3(2H)-one	--	C16 H14 Cl N5 O2	2.076	344.091	6.42993e+07	3.8009e+07	4.96772e+07	2.76929e+07	4.51167e+07	3.91198e+07	3.50062e+07	4.54015e+07	4.08811e+07	4.63869e+07	4.64754e+07	3.5127e+07	4.09234e+07	2.4822e+07	3.72612e+07	1.19435e+08	1.00819e+08	7.82472e+07	4.57478e+07	4.91336e+07	3.57699e+07	--	--	--	-	-	-	-
Com_11117_pos	Halometasone	--	C22 H27 Cl F2 O5	10.221	427.154	5.32192e+06	8.01884e+06	7.70238e+06	7.82766e+06	7.46507e+06	7.73559e+06	1.88179e+07	1.52516e+07	2.1147e+07	1.88282e+07	1.28472e+07	2.07663e+07	4.88545e+06	8.79149e+06	2.37614e+07	7.66489e+06	7.73383e+06	7.15271e+06	9.73963e+06	1.14655e+07	6.70282e+06	--	--	--	-	-	-	-
Com_19605_pos	Biotin	--	C10 H16 N2 O3 S	7.175	489.187	1.76868e+06	1.51683e+06	1.55854e+06	2.00351e+06	2.04631e+06	1.97062e+06	1.1505e+06	1.12912e+06	1.08852e+06	982934	934082	1.22824e+06	1.77328e+06	1.83383e+06	9.32274e+06	1.57332e+06	3.29917e+06	5.53778e+06	1.17167e+06	1.2348e+06	1.35737e+06	Biotin and derivatives	58-85-5	HMDB0000030	C00120	ko01100//Metabolic pathways;ko02010//ABC transporters;ko00780//Biotin metabolism	Global and overview maps;Membrane transport;Metabolism of cofactors and vitamins	Environmental Information Processing;Metabolism
Com_2744_pos	N'1-(4-chlorobenzoyl)-3-(3,4,5-trimethoxyphenyl)propanohydrazide	--	C19 H21 Cl N2 O5	8.62	393.118	2.92393e+07	3.15845e+07	2.65085e+07	2.68639e+07	2.6537e+07	2.42408e+07	1.24785e+08	1.152e+08	8.90181e+07	1.28654e+08	9.06558e+07	9.7233e+07	2.15937e+07	2.327e+07	2.62034e+07	2.57435e+07	2.60444e+07	2.50739e+07	4.08332e+07	4.78038e+07	4.9522e+07	--	--	--	-	-	-	-
Com_27661_pos	--	Dehydropachymic Acid	C33 H50 O5	14.084	527.373	744695	1.50277e+06	1.96772e+06	1.07534e+06	1.63665e+06	2.35981e+06	2.08393e+06	2.29096e+06	2.04915e+06	1.29291e+06	370277	825855	3.7826e+06	1.07829e+06	3.52416e+06	4.73752e+06	4.72272e+06	4.99068e+06	1.20534e+06	2.50094e+06	2.15068e+06	--	--	--	-	-	-	-
Com_6876_pos	17alpha-Hydroxyprogesterone	--	C21 H30 O3	13.772	331.226	5.5343e+06	8.74837e+06	3.7685e+06	7.36122e+06	5.13921e+06	6.11979e+06	2.13259e+06	5.28256e+06	3.17791e+06	5.45155e+06	2.41235e+06	1.89365e+06	4.82056e+07	2.70171e+07	4.4645e+07	5.58246e+07	3.86823e+07	3.28349e+07	1.39974e+07	1.44523e+07	1.31388e+07	Steroids and steroid derivatives	68-96-2	HMDB0000374	C01176	ko01100//Metabolic pathways	Global and overview maps	Metabolism
Com_9437_pos	2-({[2,6-bis(phenylthio)pyridin-3-yl]imino}methyl)phenol	--	C24 H18 N2 O S2	8.625	415.1	8.92157e+06	3.60632e+06	3.74037e+06	6.66182e+06	5.26685e+06	4.07642e+06	1.78264e+07	2.07432e+07	1.641e+07	2.42106e+07	2.03449e+07	2.40795e+07	4.94433e+06	1.80682e+06	946327	1.7056e+06	1.23272e+06	1.21776e+06	7.27533e+06	1.06447e+07	7.94667e+06	--	--	--	-	-	-	-
Com_18089_pos	--	Pyridoxine	C8 H11 N O3	8.369	170.081	1.15243e+07	1.06382e+07	1.00169e+07	9.08066e+06	1.1045e+07	1.09525e+07	8.10053e+06	7.38173e+06	8.83819e+06	6.15969e+06	7.40066e+06	8.88209e+06	6.71892e+06	6.69929e+06	6.4232e+06	1.02558e+07	9.89684e+06	8.85536e+06	6.99183e+06	9.32542e+06	8.22235e+06	Pyridines and derivatives	65-23-6	HMDB0000239	C00314	ko01100//Metabolic pathways;ko01120//Microbial metabolism in diverse environments;ko00750//Vitamin B6 metabolism	Global and overview maps;Metabolism of cofactors and vitamins	Metabolism
Com_20810_pos	2-(acetyloxy)-3-amino-1-[1,2-di(acetyloxy)ethyl]-3-oxopropyl acetate	--	C13 H19 N O9	8.437	334.113	2.0249e+06	1.91464e+06	1.97865e+06	1.29841e+06	2.12753e+06	1.90609e+06	6.0917e+06	7.1217e+06	4.85697e+06	5.88753e+06	5.3909e+06	3.14457e+06	825836	539318	929771	1.25009e+06	1.34858e+06	749973	2.60901e+06	2.52916e+06	2.45115e+06	--	--	--	-	-	-	-
Com_9003_pos	--	Nicotinate ribonucleoside	C11 H13 N O6	2.181	256.081	1.67369e+07	1.85144e+07	1.65952e+07	1.4895e+07	1.34492e+07	1.25151e+07	2.23623e+07	2.42829e+07	2.54692e+07	2.12945e+07	2.28542e+07	2.43821e+07	2.34585e+07	2.62535e+07	2.07252e+07	3.68373e+07	4.09931e+07	3.32729e+07	1.91603e+07	2.54806e+07	1.82611e+07	Organooxygen compounds	-	HMDB0006809	-	-	-	-
Com_10731_pos	N-(2-Furoyl)glycine	--	C7 H7 N O4	2.703	170.045	1.19211e+07	1.19644e+07	8.35759e+06	6.25455e+06	7.59792e+06	5.58144e+06	3.33334e+06	6.20639e+06	7.29629e+06	6.25136e+06	8.96283e+06	6.38681e+06	6.50632e+06	2.1017e+07	1.89244e+07	1.38836e+07	1.49076e+07	3.02892e+07	1.10863e+07	1.0762e+07	8.09344e+06	Carboxylic acids and derivatives	5657-19-2	HMDB0000439	-	-	-	-
Com_2137_pos	N-[4-(benzyloxy)phenyl]-N'-[2-chloro-6-(4-methoxyphenoxy)benzyl]urea	--	C28 H25 Cl N2 O4	7.89	511.142	5.12182e+06	5.01922e+06	1.57173e+06	5.41075e+06	5.57749e+06	3.37707e+06	9.69841e+07	1.41277e+08	1.96393e+08	1.13573e+08	1.97306e+08	1.85046e+08	4.79926e+07	2.97909e+07	1.71615e+07	2.43842e+07	2.11611e+07	2.22755e+07	4.0455e+07	4.54308e+07	4.6344e+07	--	--	--	-	-	-	-
Com_28260_pos	N-gamma-Acetyl-N-2-formyl-5-methoxykynurenamine	--	C13 H16 N2 O4	7.569	265.118	1.56384e+06	1.51994e+06	2.47642e+06	1.63655e+06	1.95522e+06	2.676e+06	2.56885e+06	2.7125e+06	3.48262e+06	3.08082e+06	3.16286e+06	2.97397e+06	1.63069e+06	2.04587e+06	1.63881e+06	1.85915e+06	1.97519e+06	1.80459e+06	1.1216e+06	956157	922652	--	--	--	-	-	-	-
Com_15905_pos	Arachidonic acid	--	C20 H32 O2	15.026	300.29	6.2273e+06	4.49369e+06	3.33986e+06	4.40949e+06	2.88607e+06	3.49632e+06	4.91506e+06	3.6562e+06	3.27192e+06	2.69772e+06	4.09455e+06	3.77618e+06	1.70257e+07	1.17406e+07	8.89842e+06	1.506e+07	1.39138e+07	9.91991e+06	5.46469e+06	5.70536e+06	5.30088e+06	Fatty Acyls	506-32-1	HMDB0001043	C00219	ko01100//Metabolic pathways;ko01040//Biosynthesis of unsaturated fatty acids;ko00590//Arachidonic acid metabolism;ko00591//Linoleic acid metabolism	Global and overview maps;Lipid metabolism	Metabolism
Com_14384_pos	WMH	--	C22 H28 N6 O4 S	9.987	473.199	1.8959e+07	1.35707e+07	1.48082e+07	1.65841e+07	1.87037e+07	1.44764e+07	3.26029e+06	2.52562e+06	1.77035e+06	1.84592e+06	1.63786e+06	2.87566e+06	1.23501e+07	7.20504e+06	2.67424e+06	4.85105e+06	6.94947e+06	6.65028e+06	3.66971e+06	3.84777e+06	3.40607e+06	--	--	--	-	-	-	-
Com_2815_pos	Prunin	--	C21 H22 O10	9.982	457.11	1.49386e+07	4.64102e+06	5.12101e+06	4.28428e+06	7.90562e+06	2.18806e+06	1.2884e+08	1.25733e+08	1.14258e+08	1.2537e+08	1.26143e+08	1.35543e+08	4.33356e+06	1.81704e+06	2.70875e+06	2.71313e+06	1.97773e+06	1.28896e+06	5.53129e+07	5.74061e+07	5.64053e+07	--	--	--	C09099	ko00941//Flavonoid biosynthesis	Biosynthesis of other secondary metabolites	Metabolism
Com_16187_pos	Doxorubicin hydrochloride	--	C27 H29 N O11	10.909	544.182	262081	279780	245592	258816	248458	270639	8.96904e+06	8.25861e+06	5.07706e+06	4.20186e+06	7.78163e+06	1.42076e+07	1.70593e+07	1.38496e+07	3.09676e+06	4.27168e+06	4.94851e+06	3.03422e+06	7.80665e+06	5.43065e+06	4.40902e+06	Anthracyclines	23214-92-8	HMDB0015132	-	-	-	-
Com_11011_pos	--	2'-O-acetylpoliumoside	C37 H48 O20	7.751	813.279	3.3764e+06	2.12755e+06	1.95035e+06	3.91488e+06	2.26952e+06	2.06515e+06	2.26425e+07	1.39347e+07	1.12909e+07	9.32181e+06	1.30458e+07	2.07399e+07	1.73818e+07	1.44117e+07	1.40098e+07	1.10549e+07	1.39732e+07	1.5252e+07	6.87875e+06	9.00411e+06	1.00035e+07	--	--	--	-	-	-	-
Com_597_pos	ethyl 4-amino-2-(methylsulfanyl)-1,3-thiazole-5-carboxylate	--	C7 H10 N2 O2 S2	1.328	219.027	7.46192e+08	7.64912e+08	6.48666e+08	6.03322e+08	7.85557e+08	6.36842e+08	4.03923e+08	5.63059e+08	5.03003e+08	5.44852e+08	4.1651e+08	5.60289e+08	7.85519e+08	7.07847e+08	3.20581e+08	1.07906e+09	1.01237e+09	5.86805e+08	6.19303e+08	4.74691e+08	5.92159e+08	--	--	--	-	-	-	-
Com_39636_pos	3-Ureidopropionic acid	--	C4 H8 N2 O3	10.915	133.062	99697	77309.3	498910	74032.8	153904	71791.1	79935.5	84962.2	87695.8	81391.1	84347.5	81202.3	106985	93475.9	94471.8	103642	104989	134185	74178.6	73868.7	78687.7	Organic carbonic acids and derivatives	-	HMDB0062812	C02642	ko01100//Metabolic pathways;ko00240//Pyrimidine metabolism;ko00410//beta-Alanine metabolism;ko00770//Pantothenate and CoA biosynthesis	Global and overview maps;Metabolism of cofactors and vitamins;Metabolism of other amino acids;Nucleotide metabolism	Metabolism
Com_12723_pos	ANH	--	C13 H20 N6 O5	10.929	341.158	2.9627e+06	3.05999e+06	3.13974e+06	2.27832e+06	2.8776e+06	2.45133e+06	913447	1.20844e+06	2.00929e+06	1.1528e+06	1.55904e+06	2.08446e+06	1.76175e+07	2.69498e+07	1.27242e+07	7.45205e+06	1.43155e+07	1.07045e+07	3.33331e+06	4.02711e+06	3.94738e+06	--	--	--	-	-	-	-
Com_34426_pos	--	Tulipanin	C27 H31 O16	8.276	612.17	1.08954e+06	1.14088e+06	1.68957e+06	1.81847e+06	1.47331e+06	1.22049e+06	707357	1.29391e+06	1.75242e+06	780357	1.81038e+06	891334	2.42041e+06	1.40195e+06	1.3716e+06	1.30794e+06	1.40023e+06	1.02728e+06	1.04653e+06	670559	1.01229e+06	--	--	--	C16315	ko00942//Anthocyanin biosynthesis	Biosynthesis of other secondary metabolites	Metabolism
Com_8841_pos	Methionine	--	C5 H11 N O2 S	2	150.058	4.17421e+07	2.10754e+07	2.31899e+07	2.42539e+07	1.41675e+07	2.49774e+07	2.61871e+07	2.05332e+07	2.98812e+07	2.03003e+07	3.0448e+07	3.72001e+07	1.7839e+07	3.36409e+07	2.51967e+07	2.10834e+07	1.81999e+07	1.67492e+07	2.03146e+07	2.20426e+07	2.22196e+07	Carboxylic acids and derivatives	59-51-8	HMDB0033951	-	-	-	-
Com_18960_pos	N-benzoyl-N'-[2-(2-pyridyl)ethyl]thiourea	--	C15 H15 N3 O S	8.173	324.054	1.15692e+06	2.35988e+06	1.21678e+06	942866	2.58111e+06	936475	647485	642549	775265	592501	676792	1.11806e+06	1.01644e+07	6.33719e+06	2.29421e+06	1.09648e+07	7.22377e+06	3.67421e+06	2.16295e+06	2.22959e+06	2.26102e+06	--	--	--	-	-	-	-
Com_19613_pos	--	Anhydroicaritin	C21 H20 O6	8.962	369.134	1.97835e+06	1.24325e+06	1.97905e+06	1.13379e+06	1.19986e+06	1.47938e+06	3.14014e+06	1.7273e+06	1.67646e+06	1.54213e+06	1.62593e+06	2.14763e+06	4.66535e+06	7.64958e+06	7.57167e+06	6.8919e+06	1.12968e+07	6.81226e+06	2.39121e+06	3.03848e+06	2.41087e+06	--	--	--	-	-	-	-
Com_15270_pos	Atractylodin	--	C13 H10 O	8.675	183.08	1.02208e+07	1.04961e+07	8.89087e+06	1.06062e+07	1.00121e+07	1.52689e+07	1.21217e+07	6.46535e+06	3.91393e+06	5.90865e+06	3.47945e+06	7.58855e+06	3.87107e+06	3.53962e+06	3.86754e+06	2.56926e+06	4.43606e+06	3.89889e+06	5.5788e+06	7.17742e+06	6.43117e+06	--	--	--	-	-	-	-
Com_10388_pos	Acetylcarnitine [M]+	--	C9 H17 N O4	1.753	204.123	7.28582e+06	9.70684e+06	8.17018e+06	2.35371e+07	1.41345e+07	2.86893e+07	1.01864e+07	9.0249e+06	1.32222e+07	8.47937e+06	6.85653e+06	6.86514e+06	3.12875e+06	2.73937e+06	1.40535e+07	1.64153e+07	9.19803e+06	1.15017e+07	9.79156e+06	1.55238e+07	9.22174e+06	--	--	--	-	-	-	-
Com_20468_pos	Triptonide	--	C20 H22 O6	10.598	359.149	1.16966e+06	4.93534e+06	5.93002e+06	7.65568e+06	5.23831e+06	8.95044e+06	1.08813e+06	6.14639e+06	1.6696e+06	1.47635e+06	1.69591e+06	1.22268e+06	3.51137e+06	4.20004e+06	3.53534e+06	4.22755e+06	4.55486e+06	4.98802e+06	2.88619e+06	2.64816e+06	3.41443e+06	--	--	--	-	-	-	-
Com_29537_pos	Isoliensinine	--	C37 H42 N2 O6	12.845	611.306	1.74517e+06	785152	289646	388387	353627	378163	483514	553304	509954	550926	541983	3.84298e+06	1.03551e+06	2.24478e+06	1.70396e+06	1.2472e+06	1.39305e+06	1.56504e+06	788621	982600	707935	Isoquinolines and derivatives	6817-41-0	HMDB0033749	-	-	-	-
Com_19959_pos	--	(+)-Catechin	C15 H14 O6	1.301	291.085	1.10851e+07	6.65382e+06	5.60887e+06	7.2997e+06	8.63882e+06	9.29885e+06	6.07078e+06	1.95885e+06	4.35648e+06	1.73133e+06	4.61002e+06	7.55503e+06	7.70692e+06	7.21238e+06	868483	6.22529e+06	5.0625e+06	6.21627e+06	5.49225e+06	4.91317e+06	3.80352e+06	--	--	--	-	-	-	-
Com_8993_pos	--	5-Phenyl-2,4-pentadienoic acid	C11 H10 O2	9.819	175.075	7.93985e+06	8.63287e+06	9.64913e+06	9.3347e+06	9.18228e+06	8.83721e+06	1.65785e+07	1.79541e+07	1.62106e+07	1.747e+07	1.59909e+07	1.5934e+07	2.22599e+07	2.14601e+07	3.39022e+07	3.12593e+07	2.24509e+07	3.03253e+07	1.8862e+07	1.76467e+07	1.88788e+07	--	--	--	-	-	-	-
Com_900_pos	Curculigoside	--	C22 H26 O11	9.603	489.137	6.2417e+08	6.09738e+08	5.34847e+08	4.87715e+08	4.83707e+08	4.95449e+08	8.26852e+07	1.10991e+08	1.54073e+08	1.93208e+08	1.52555e+08	6.3505e+07	2.0581e+07	1.38354e+07	1.29873e+07	1.60032e+07	2.05181e+07	4.70174e+07	1.87404e+08	2.30926e+08	2.71972e+08	--	--	--	-	-	-	-
Com_16972_pos	--	Anacardic Acid	C22 H36 O3	13.957	349.274	2.88888e+06	4.49609e+06	3.84574e+06	2.88356e+06	3.73536e+06	3.30261e+06	1.63777e+06	2.74591e+06	4.08531e+06	2.086e+06	2.50383e+06	3.78334e+06	7.54097e+06	1.36104e+07	1.21813e+07	4.94695e+06	9.74554e+06	9.26387e+06	4.78328e+06	4.44722e+06	3.9857e+06	Benzene and substituted derivatives	103904-74-1	HMDB0033896	-	-	-	-
Com_6682_pos	Dehydroglaucine	--	C21 H23 N O4	8.453	354.175	2.32928e+06	2.16862e+06	3.55038e+06	2.34019e+06	1.9806e+06	2.74899e+06	6.33991e+06	7.51749e+06	5.97743e+06	7.69335e+06	3.96404e+06	6.1421e+06	7.08207e+07	7.00745e+07	5.2439e+07	2.98473e+07	5.16031e+07	3.15018e+07	1.49621e+07	1.65779e+07	1.75682e+07	--	--	--	-	-	-	-
Com_13464_pos	--	(5-L-Glutamyl)-L-amino acid	C8 H14 N2 O5	1.428	219.098	5.27816e+06	5.38591e+06	4.51799e+06	6.54889e+06	5.72592e+06	5.80482e+06	3.28707e+06	3.4931e+06	3.64968e+06	2.89525e+06	4.32147e+06	4.8058e+06	1.75896e+07	1.14262e+07	1.04559e+07	1.99056e+07	7.56372e+06	8.4128e+06	6.9973e+06	6.07353e+06	5.89385e+06	--	--	--	-	-	-	-
Com_26897_pos	Orlistat	--	C29 H53 N O5	14.588	478.389	124469	143673	204937	160272	233095	441413	114080	177446	132408	93059.5	156207	119144	5.94649e+06	2.39045e+06	4.63044e+06	3.22856e+06	2.87191e+06	571499	1.00175e+06	852929	622684	Carboxylic acids and derivatives	96829-58-2	HMDB0015215	-	-	-	-
Com_11146_pos	Atractylenolide III	--	C15 H20 O3	11.423	249.148	3.175e+06	3.03581e+06	2.48193e+06	2.37635e+06	3.96688e+06	2.74003e+06	3.39753e+06	4.05695e+06	5.03432e+06	3.35911e+06	4.35303e+06	3.9073e+06	1.7768e+07	2.18133e+07	2.35725e+07	2.71053e+07	2.73829e+07	2.16052e+07	6.93084e+06	6.94308e+06	9.34527e+06	--	--	--	-	-	-	-
Com_7593_pos	--	Eugenyl acetate	C12 H14 O3	10.361	207.101	4.64465e+07	3.71453e+07	3.80251e+07	4.30087e+07	4.7483e+07	4.56545e+07	1.50348e+07	1.51523e+07	1.55318e+07	1.29508e+07	1.52147e+07	1.38352e+07	1.5566e+07	1.74106e+07	1.57337e+07	1.91868e+07	2.03012e+07	1.59432e+07	1.81365e+07	1.75343e+07	1.71544e+07	Phenol esters	93-28-7	HMDB0034122	-	-	-	-
Com_36384_pos	Aloin	--	C21 H22 O9	5.32	419.137	1.70943e+06	1.50899e+06	1.30373e+06	856291	1.22804e+06	1.3058e+06	452972	586289	84680.7	78098.9	525191	97845.1	165455	299639	1.186e+06	1.02036e+06	917708	717160	781927	682965	608297	Anthracenes	8015-61-0	HMDB0035219	-	-	-	-
Com_4727_pos	--	2'-Hydroxygenistein	C15 H10 O6	6.58	287.055	5.48474e+07	6.33881e+07	5.49403e+07	6.03991e+07	5.98356e+07	6.09943e+07	2.93733e+07	2.49306e+07	2.81745e+07	2.26488e+07	2.39946e+07	2.32592e+07	8.66574e+07	9.53037e+07	6.25431e+07	9.35962e+07	8.7277e+07	7.10436e+07	4.31538e+07	4.93648e+07	4.52118e+07	Isoflavonoids	1156-78-1	HMDB0034014	C12134	ko00943//Isoflavonoid biosynthesis	Biosynthesis of other secondary metabolites	Metabolism
Com_24626_pos	5-{[2-(3-pyridinyl)piperidino]sulfonyl}-2,1,3-benzothiadiazole	--	C16 H16 N4 O2 S2	6.679	361.08	448385	454245	466957	562061	582976	650836	396168	650552	340239	294584	359240	488367	8.91816e+06	5.80587e+06	4.93169e+06	6.08224e+06	7.00814e+06	5.65163e+06	1.9053e+06	2.20256e+06	2.37114e+06	--	--	--	-	-	-	-
Com_30961_pos	N-(3,4-Dichlorophenyl)-N'-methylurea	--	C8 H8 Cl2 N2 O	1.687	219.005	2.11328e+06	2.29123e+06	2.88168e+06	3.66569e+06	2.16843e+06	3.03108e+06	1.41817e+06	1.97678e+06	2.00893e+06	1.82129e+06	2.18978e+06	2.26565e+06	1.09363e+06	1.65191e+06	1.38357e+06	1.03234e+06	1.58142e+06	1.43245e+06	1.79933e+06	1.79216e+06	2.22114e+06	--	--	--	-	-	-	-
Com_16103_pos	L-Asarinin	--	C20 H18 O6	10.436	355.117	9.7117e+06	9.70148e+06	9.47233e+06	8.57467e+06	8.90192e+06	6.73605e+06	8.66708e+06	8.29386e+06	8.37878e+06	7.99078e+06	8.66857e+06	7.66435e+06	1.05028e+07	1.04056e+07	1.33244e+07	1.20904e+07	1.15393e+07	1.30155e+07	7.52714e+06	6.5159e+06	7.48956e+06	--	--	--	-	-	-	-
Com_35172_pos	--	Thioctic acid	C8 H14 O2 S2	1.162	207.051	2.27233e+06	1.01584e+06	1.03836e+06	1.14067e+06	832755	1.63066e+06	524923	325247	400515	364930	478188	864830	385783	1.15765e+06	1.35406e+06	788263	941794	1.10556e+06	731880	722202	796406	Dithiolanes	1077-27-6	HMDB0014312	-	-	-	-
Com_7545_pos	Tuberostemonine	--	C22 H33 N O4	13.729	376.248	4.24006e+06	1.38343e+07	1.82311e+07	1.21944e+07	7.63316e+06	1.06733e+07	2.77039e+07	2.41023e+07	3.77668e+07	2.27278e+07	2.47686e+07	1.56357e+07	231664	409372	549365	259627	444424	720379	1.33017e+07	9.19384e+06	1.01994e+07	--	--	--	-	-	-	-
Com_12369_pos	3-Methylxanthine	--	C6 H6 N4 O2	1.062	167.055	1.77404e+07	1.31932e+07	1.07485e+07	1.0254e+07	1.1009e+07	1.11742e+07	1.23836e+07	1.29436e+07	1.48113e+07	1.38066e+07	1.64784e+07	1.61623e+07	1.60416e+07	1.95768e+07	1.50892e+07	2.30061e+07	1.74564e+07	1.94924e+07	1.01661e+07	1.44628e+07	1.35511e+07	Imidazopyrimidines	1076-22-8	HMDB0001886	C16357	ko01100//Metabolic pathways;ko01110//Biosynthesis of secondary metabolites;ko01120//Microbial metabolism in diverse environments;ko00232//Caffeine metabolism	Biosynthesis of other secondary metabolites;Global and overview maps	Metabolism
Com_7284_pos	(11E,15Z)-9,10,13-trihydroxyoctadeca-11,15-dienoic acid	--	C18 H32 O5	13.376	351.214	1.49399e+07	2.35288e+07	1.79955e+07	1.39229e+07	1.80853e+07	1.64545e+07	6.37223e+06	1.17339e+07	1.48532e+07	8.61192e+06	1.16274e+07	1.81611e+07	2.79596e+07	6.25596e+07	3.94586e+07	1.8016e+07	3.72303e+07	4.46588e+07	1.56817e+07	2.10574e+07	2.16605e+07	--	--	--	-	-	-	-
Com_15755_pos	2-methyl-N-[2-(2-thienyl)ethyl]-6-(trifluoromethyl)nicotinamide	--	C14 H13 F3 N2 O S	6.649	293.092	5.80615e+06	5.32938e+06	5.40171e+06	6.06606e+06	6.86182e+06	6.67965e+06	5.71428e+06	6.95787e+06	5.55152e+06	3.77724e+06	5.33744e+06	6.91519e+06	1.56916e+07	1.45241e+07	7.73422e+06	1.41313e+07	1.67562e+07	1.34486e+07	7.04191e+06	9.27018e+06	7.31392e+06	--	--	--	-	-	-	-
Com_38802_pos	--	4',7-Dimethoxyisoflavone	C17 H14 O4	9.73	565.187	107297	115410	116820	120838	116829	120928	104497	212335	178452	88790.2	157273	94881.5	744660	1.13226e+06	415032	859218	794982	900414	133064	230630	136438	--	--	--	-	-	-	-
Com_6377_pos	8,8-dimethyl-2-phenyl-4H,8H-pyrano[2,3-h]chromen-4-one	--	C20 H16 O3	11.218	305.117	1.0923e+06	1.70954e+06	1.0508e+06	819523	866387	806102	5.06745e+07	3.40621e+07	2.1764e+07	2.75344e+07	2.00277e+07	3.2695e+07	6.2239e+06	3.81568e+06	6.59207e+06	6.75727e+06	6.59494e+06	6.25095e+06	1.27661e+07	1.30632e+07	1.28155e+07	--	--	--	-	-	-	-
Com_12291_pos	LQH	--	C17 H28 N6 O5	11.757	397.22	2.07771e+07	2.06629e+07	6.03517e+06	5.16785e+06	2.09588e+07	2.19469e+07	6.59652e+06	6.7033e+06	7.3766e+06	4.25693e+06	6.4121e+06	1.24884e+07	2.08054e+07	2.30209e+07	1.70669e+07	6.19566e+06	1.36916e+07	1.75107e+07	1.10282e+07	1.2556e+07	1.27239e+07	--	--	--	-	-	-	-
Com_13817_pos	(2R)-2-(β-D-Glucopyranosyloxy)-2-phenylacetamide	--	C14 H19 N O7	9.278	336.108	2.02459e+06	1.18151e+06	1.71761e+06	1.11532e+06	2.03435e+06	1.28312e+06	3.27258e+06	8.6997e+06	1.04864e+07	1.31946e+07	1.11955e+07	9.96228e+06	1.69819e+07	1.94094e+07	9.23532e+06	1.46262e+07	1.13675e+07	1.16226e+07	5.85396e+06	6.93721e+06	6.55394e+06	--	--	--	-	-	-	-
Com_10076_pos	--	Dihydrojasmone	C11 H18 O	12.268	167.143	2.40872e+06	2.29935e+06	3.01343e+06	2.4475e+06	2.33797e+06	2.48541e+06	2.0435e+07	1.57096e+07	1.02095e+07	6.81484e+06	7.19399e+06	3.09071e+07	3.74922e+06	3.89393e+06	3.30055e+06	2.53264e+06	3.65983e+06	2.82511e+06	6.36972e+06	6.64134e+06	6.36574e+06	Carbonyl compounds	1128-08-1	HMDB0031565	-	-	-	-
Com_26974_pos	Arglabin	--	C15 H18 O3	1.484	247.129	5.6615e+06	1.83071e+06	2.75865e+06	3.05525e+06	3.25391e+06	2.18144e+06	1.37613e+06	1.67883e+06	3.53567e+06	2.98442e+06	2.61801e+06	3.00936e+06	2.78079e+06	1.86646e+06	2.49547e+06	2.27622e+06	2.71885e+06	3.87091e+06	1.92835e+06	3.06873e+06	2.77594e+06	--	--	--	-	-	-	-
Com_29987_pos	PS (2:0/17:2)	--	C25 H44 N O10 P	11.992	550.271	833786	777488	612630	832943	731876	1.0701e+06	395088	366409	480859	460456	461316	548457	5.53856e+06	4.3052e+06	3.02768e+06	3.28324e+06	3.6054e+06	3.96474e+06	583836	956500	859680	--	--	--	-	-	-	-
Com_7237_pos	4-methoxy-6-[2-(4-methoxyphenyl)ethyl]-2H-pyran-2-one	--	C15 H16 O4	10.88	283.096	3.03289e+06	3.50434e+06	3.09098e+06	3.90657e+06	2.82267e+06	3.00212e+06	3.33419e+07	2.48411e+07	1.49641e+07	1.68273e+07	1.04957e+07	1.89376e+07	1.9637e+07	1.94133e+07	4.39657e+06	5.15584e+07	2.58463e+07	1.75236e+07	1.2014e+07	1.35496e+07	1.48615e+07	--	--	--	-	-	-	-
Com_21123_pos	Kukoamine A	--	C28 H42 N4 O6	11.87	531.316	2.46294e+06	2.90087e+06	3.69406e+06	4.83805e+06	2.65124e+06	2.89077e+06	2.93555e+06	3.3768e+06	3.29692e+06	918847	2.57249e+06	3.62227e+06	5.79962e+06	8.90425e+06	8.03409e+06	8.20487e+06	7.90847e+06	8.42883e+06	3.40961e+06	3.56534e+06	3.39875e+06	Benzene and substituted derivatives	75288-96-9	HMDB0030392	-	-	-	-
Com_19862_pos	1-methyl-3,5-di(1-naphthylmethylidene)piperidin-4-one	--	C28 H23 N O	2.357	286.128	2.35898e+06	2.2595e+06	1.92482e+06	2.49888e+06	2.28797e+06	1.71213e+06	1.22089e+06	1.26772e+06	1.20127e+06	857459	1.34946e+06	1.26889e+06	2.48553e+06	7.45678e+06	7.62131e+06	3.35711e+06	6.31463e+06	1.05302e+07	2.75695e+06	3.43727e+06	3.51559e+06	--	--	--	-	-	-	-
Com_13036_pos	Laetanine	--	C18 H19 N O4	1.465	314.144	1.05158e+07	6.28383e+06	1.05601e+07	1.05476e+07	9.31441e+06	7.11701e+06	5.13867e+06	5.09375e+06	4.54923e+06	3.66815e+06	5.47531e+06	3.73627e+06	2.45864e+07	2.5333e+07	1.9083e+07	1.98095e+07	2.17493e+07	1.97035e+07	1.08917e+07	9.65249e+06	9.67691e+06	--	--	--	-	-	-	-
Com_4822_pos	Methylgallate	--	C8 H8 O5	7.909	185.045	3.09463e+07	4.52142e+07	3.4529e+07	3.11879e+07	4.06869e+07	2.00571e+07	1.13307e+07	1.79851e+07	1.73589e+07	1.27546e+07	1.35996e+07	3.5988e+07	4.97693e+07	6.83303e+07	8.22871e+07	5.5076e+07	6.07877e+07	8.21146e+07	2.83688e+07	3.03732e+07	2.72564e+07	--	--	--	-	-	-	-
Com_17463_pos	Pyridoxamine	--	C8 H12 N2 O2	11.921	169.101	587940	560383	878873	627549	646796	814963	353403	428051	522495	417486	441212	345734	9.10322e+06	1.26246e+07	5.53688e+06	1.28039e+07	9.79522e+06	1.34458e+07	4.07278e+06	4.10952e+06	3.9954e+06	Pyridines and derivatives	-	HMDB0062696	C00534	ko01100//Metabolic pathways;ko01120//Microbial metabolism in diverse environments;ko00750//Vitamin B6 metabolism	Global and overview maps;Metabolism of cofactors and vitamins	Metabolism
Com_37768_pos	Temazepam	--	C16 H13 Cl N2 O2	7.214	301.071	279373	981664	254670	312467	1.32779e+06	917869	170630	159069	155874	141402	142136	149122	176396	197315	165938	170412	200694	167218	163472	196286	176320	Benzodiazepines	846-50-4	HMDB0014376	-	-	-	-
Com_27340_pos	N1-(1H-1,2,4-triazol-3-yl)-2-hydroxybenzamide	--	C9 H8 N4 O2	7.56	205.071	1.99856e+06	2.30945e+06	1.68705e+06	1.96535e+06	1.74801e+06	1.65297e+06	1.28273e+06	1.11878e+06	810920	852123	1.1553e+06	1.06265e+06	3.28788e+06	4.125e+06	3.30426e+06	3.74852e+06	3.9825e+06	5.14565e+06	1.71685e+06	1.92786e+06	1.81976e+06	--	--	--	-	-	-	-
Com_4335_pos	Carbaprostacyclin	--	C21 H34 O4	12.324	333.242	5.26895e+07	4.52015e+07	4.20327e+07	3.62426e+07	8.34651e+07	4.9877e+07	7.90817e+06	4.54167e+06	7.79779e+06	1.01417e+07	6.32006e+06	9.38002e+06	7.01412e+07	7.73515e+07	5.07917e+07	1.05348e+08	1.03565e+08	8.5028e+07	4.62645e+07	3.37985e+07	3.33757e+07	--	--	--	-	-	-	-
Com_23081_pos	--	Canthaxanthin	C40 H52 O2	14.751	565.405	1.99213e+06	4.09736e+06	4.2882e+06	4.6925e+06	4.86923e+06	6.99319e+06	354588	370583	723011	83190.9	443802	611752	6.02748e+06	5.43285e+06	299718	964262	2.24202e+06	2.64197e+06	2.84089e+06	1.9763e+06	2.48835e+06	Prenol lipids	514-78-3	HMDB0003154	C08583	ko01110//Biosynthesis of secondary metabolites;ko00906//Carotenoid biosynthesis	Global and overview maps;Metabolism of terpenoids and polyketides	Metabolism
Com_19119_pos	--	alpha-Zearalanol	C18 H26 O5	9.655	323.185	7.04115e+06	5.91232e+06	8.97332e+06	7.53969e+06	6.91222e+06	6.90612e+06	2.47052e+06	4.39954e+06	8.39248e+06	4.54384e+06	6.32435e+06	8.26949e+06	4.43058e+06	6.2016e+06	6.72531e+06	6.77547e+06	7.97416e+06	7.77025e+06	4.21734e+06	3.69709e+06	3.39557e+06	Macrolides and analogues	26538-44-3	HMDB0032702	-	-	-	-
Com_21708_pos	Tanespimycin	--	C31 H43 N3 O8	14.513	627.335	460458	641296	1.23975e+06	1.64927e+06	745922	1.41452e+06	2.60024e+06	2.0435e+06	6.52241e+06	5.29077e+06	2.09292e+06	1.74539e+06	1.25357e+06	1.2855e+06	2.13358e+06	2.87069e+06	2.42213e+06	1.90289e+06	1.83897e+06	1.74988e+06	2.25809e+06	--	--	--	-	-	-	-
Com_5290_pos	4-Methylumbelliferyl glucuronide	--	C16 H16 O9	1.37	353.084	3.6357e+07	4.62944e+07	3.43579e+07	5.1495e+07	4.10652e+07	3.84777e+07	3.17974e+07	4.08817e+07	5.61451e+07	3.75332e+07	4.76511e+07	2.31069e+07	5.1715e+07	8.28228e+07	3.80586e+07	8.00575e+07	7.81852e+07	5.77017e+07	4.76943e+07	4.29284e+07	5.66085e+07	--	--	--	-	-	-	-
Com_9169_pos	--	senkyunolide O	C24 H28 O4	15.227	381.207	2.23825e+07	2.21083e+07	1.68976e+07	2.45553e+07	2.10261e+07	2.37576e+07	1.43826e+07	1.11794e+07	1.65722e+07	1.12442e+07	1.97177e+07	2.66452e+07	5.67633e+07	2.90794e+07	1.25439e+07	1.94617e+07	2.06655e+07	2.64032e+07	2.6868e+07	3.09639e+07	2.60258e+07	--	--	--	-	-	-	-
Com_14460_pos	13,14-dihydro-15-keto-tetranor Prostaglandin E2	--	C16 H26 O5	12.164	321.167	6.10851e+06	1.57993e+07	8.53233e+06	5.68239e+06	1.36797e+07	2.18494e+06	3.82238e+06	1.023e+07	1.0504e+07	321399	4.97746e+06	1.28486e+07	1.50476e+07	2.00633e+07	1.37698e+07	9.62297e+06	1.34149e+07	1.38623e+07	7.55375e+06	1.14053e+07	1.18945e+07	--	--	--	-	-	-	-
Com_9405_pos	H-Pro-Hyp-OH	--	C10 H16 N2 O4	10.956	229.122	1.12925e+06	1.26117e+06	1.53846e+06	1.17703e+06	1.15028e+06	1.1718e+06	2.09717e+06	2.2699e+06	1.85545e+06	2.21136e+06	2.16574e+06	2.55597e+06	2.46224e+07	2.85161e+07	1.88825e+07	3.51816e+07	3.06622e+07	2.3378e+07	6.64098e+06	5.96157e+06	7.30755e+06	--	--	--	-	-	-	-
Com_38833_pos	--	Gly-Tyr-Ala	C14 H19 N3 O5	12.136	619.271	296375	230913	247650	363931	313339	360476	230619	223117	262361	229660	205133	245623	586707	708181	823165	579874	714454	749464	244435	243912	228201	--	--	--	-	-	-	-
Com_24143_pos	2'-Deoxyadenosine-5'-monophosphate	--	C10 H14 N5 O6 P	7.784	332.076	1.68475e+06	1.87344e+06	1.82134e+06	1.7939e+06	1.99788e+06	1.79827e+06	1.51392e+06	1.89316e+06	1.98886e+06	1.40955e+06	1.70998e+06	2.27035e+06	8.64086e+06	5.96134e+06	5.30435e+06	5.28854e+06	7.34326e+06	5.34998e+06	2.18861e+06	2.7338e+06	3.00622e+06	Purine nucleotides	653-63-4	HMDB0000905	C00360	ko01100//Metabolic pathways;ko00230//Purine metabolism	Global and overview maps;Nucleotide metabolism	Metabolism
Com_25116_pos	Benzoylhypaconine	--	C31 H43 N O9	11.448	574.308	1.16249e+06	859927	346622	338893	1.52092e+06	1.15687e+06	873007	541986	486695	501584	477788	1.3028e+06	2.8936e+06	3.36669e+06	1.88279e+06	5.25856e+06	5.66522e+06	6.38874e+06	851100	1.47161e+06	1.52192e+06	--	--	--	-	-	-	-
Com_3644_pos	5-(2,5-dihydroxyhexyl)oxolan-2-one	--	C10 H18 O4	7.307	185.117	8.29345e+07	1.17412e+08	8.5382e+07	7.44042e+07	8.99e+07	7.90793e+07	5.79317e+06	5.14695e+06	7.71105e+06	5.1005e+06	9.26222e+06	6.25375e+06	2.1563e+07	2.38709e+07	4.45708e+07	4.27887e+07	3.9485e+07	4.76247e+07	3.23215e+07	3.28873e+07	3.09854e+07	--	--	--	-	-	-	-
Com_31044_pos	2,5-bis(4-hydroxy-3-methoxyphenyl)-3,4-dimethyloxolan-3-ol	--	C20 H24 O6	8.739	383.149	1.05431e+06	968380	1.14313e+06	1.13488e+06	1.34739e+06	1.5225e+06	624434	937524	1.06747e+06	887212	731735	921671	2.04421e+06	1.97947e+06	2.08435e+06	2.78914e+06	3.51165e+06	3.53622e+06	724948	1.18011e+06	1.10389e+06	--	--	--	-	-	-	-
Com_23206_pos	PC (14:1e/5:0)	--	C27 H54 N O7 P	15.128	536.371	290610	516200	392336	433427	503086	603485	5.98245e+06	3.43631e+06	4.35551e+06	1.31967e+06	1.345e+06	1.35491e+06	3.75908e+06	2.18408e+06	284579	291537	418604	450867	2.16191e+06	2.6195e+06	1.94248e+06	--	--	--	-	-	-	-
Com_27403_pos	Oroxin A	--	C21 H20 O10	7.273	433.113	4.37879e+06	4.33543e+06	2.79815e+06	2.68846e+06	2.54695e+06	1.6336e+06	794088	922560	1.34575e+06	895809	1.21745e+06	916852	1.92903e+06	3.0663e+06	3.57062e+06	2.22724e+06	2.81987e+06	2.64724e+06	1.61665e+06	1.9349e+06	1.75266e+06	--	--	--	-	-	-	-
Com_5331_pos	6-benzyl-4-oxo-1,4-dihydropyridine-3-carboxamide	--	C13 H12 N2 O2	2.185	267.05	978115	2.52444e+06	1.03536e+06	1.08793e+06	1.5123e+06	1.43574e+06	1.11565e+06	2.39645e+06	1.46471e+06	778983	881135	900330	4.22257e+06	3.16609e+06	7.16297e+07	7.17024e+06	1.35042e+07	1.43324e+07	5.91929e+06	7.29365e+06	7.90075e+06	--	--	--	-	-	-	-
Com_4436_pos	--	Creatine	C4 H9 N3 O2	1.361	132.077	1.13976e+08	3.60134e+07	2.42287e+07	2.53258e+07	2.45234e+07	3.04507e+07	2.90321e+07	1.30564e+07	1.97017e+07	1.57016e+07	1.98111e+07	3.68997e+07	3.58119e+07	4.71704e+07	4.65664e+07	3.48151e+07	3.28376e+07	3.936e+07	3.11989e+07	2.68083e+07	3.07025e+07	Carboxylic acids and derivatives	57-00-1	HMDB0000064	C00300	ko01100//Metabolic pathways;ko00260//Glycine, serine and threonine metabolism;ko00330//Arginine and proline metabolism	Amino acid metabolism;Global and overview maps	Metabolism
Com_6722_pos	Menadione	--	C11 H8 O2	7.743	173.06	6.67476e+06	7.66644e+06	6.92195e+06	9.46227e+06	6.44773e+06	7.9998e+06	4.71128e+07	3.17708e+07	2.73808e+07	2.25935e+07	2.35152e+07	3.66783e+07	2.63959e+07	2.45465e+07	2.64561e+07	2.18925e+07	3.01048e+07	3.16386e+07	2.24232e+07	2.00054e+07	1.86668e+07	Naphthalenes	58-27-5	HMDB0001892	-	-	-	-
Com_30695_pos	Coptisine chloride	--	C9 H16 N5 Na2 O3 P	6.63	320.085	2.50247e+06	3.12506e+06	2.78903e+06	2.48172e+06	3.17485e+06	3.10847e+06	2.18499e+06	1.66234e+06	2.26525e+06	1.15828e+06	1.65283e+06	1.65681e+06	1.38465e+06	1.52487e+06	1.46522e+06	1.80419e+06	1.81622e+06	1.67403e+06	1.16895e+06	1.89302e+06	1.73643e+06	--	--	--	-	-	-	-
Com_36199_pos	--	3-Hydroxy-glabrol	C25 H28 O5	13.627	409.201	156905	160786	155986	164325	163791	143242	190479	355734	1.35658e+06	840445	1.13598e+06	213183	250267	250615	205467	193975	205549	644263	217264	250067	344747	--	--	--	-	-	-	-
Com_27044_pos	Agarotetrol	--	C17 H18 O6	9.28	337.128	4.93051e+06	4.48543e+06	4.16487e+06	3.24816e+06	3.87739e+06	3.53168e+06	2.82416e+06	2.36905e+06	2.57721e+06	2.84403e+06	2.19638e+06	2.664e+06	1.89401e+06	2.6484e+06	2.55024e+06	2.68043e+06	2.78442e+06	2.80296e+06	2.18578e+06	2.0891e+06	1.99873e+06	--	--	--	-	-	-	-
Com_496_pos	Desoxycortone	--	C21 H30 O3	11.837	331.227	8.93966e+06	1.22314e+07	7.68904e+06	8.55771e+06	1.29394e+07	1.12148e+07	1.37543e+07	6.9825e+06	1.34107e+07	1.65087e+07	9.04222e+06	2.01864e+07	5.64223e+08	7.59266e+08	5.46668e+08	1.12262e+09	1.08034e+09	1.35077e+09	2.3912e+08	2.64027e+08	2.6286e+08	Steroids and steroid derivatives	64-85-7	HMDB0000016	C03205	ko01100//Metabolic pathways	Global and overview maps	Metabolism
Com_1929_pos	2,4-dihydroxyheptadec-16-en-1-yl acetate	--	C19 H36 O4	14.636	351.25	1.12536e+08	1.26455e+08	9.56367e+07	8.49654e+07	1.24286e+08	9.5954e+07	9.34736e+07	1.84741e+08	2.17506e+08	8.9214e+07	1.86165e+08	2.42004e+08	3.88665e+08	2.5306e+08	8.39459e+07	1.00118e+08	1.63641e+08	2.20274e+08	9.91873e+07	1.32735e+08	9.16493e+07	--	--	--	-	-	-	-
Com_13715_pos	--	Bakuchiol	C18 H24 O	11.639	257.19	360971	1.70465e+06	339802	468595	2.0048e+06	464351	436999	603088	1.05466e+06	1.55505e+06	750018	454720	499610	3.1349e+06	2.076e+06	1.93119e+07	1.80238e+07	3.99182e+06	1.55505e+06	1.78692e+06	956101	--	--	--	-	-	-	-
Com_36167_pos	(-)-Gallocatechin gallate	--	C22 H18 O11	11.943	459.09	448897	252355	257086	469515	501296	352569	1.4391e+06	855712	890159	732469	964871	1.40042e+06	478176	268672	202488	290403	271218	276238	346309	553420	462591	--	--	--	-	-	-	-
Com_28176_pos	2-(benzylamino)-1,3-thiazole-5-carboxylic acid	--	C11 H10 N2 O2 S	5.514	235.058	329302	162588	409505	358674	500174	521632	1.35307e+06	1.08687e+06	2.90983e+06	1.42741e+06	1.81952e+06	4.39991e+06	142900	133499	119058	130016	132780	126837	658669	827070	963183	--	--	--	-	-	-	-
Com_29130_pos	Crocetin	--	C20 H24 O4	12.185	329.175	1.50153e+06	2.51329e+06	1.85472e+06	2.12315e+06	1.58875e+06	2.3613e+06	1.19758e+06	1.11386e+06	1.79924e+06	1.25352e+06	1.77118e+06	1.22706e+06	4.24068e+06	3.65279e+06	2.42393e+06	2.70493e+06	4.52327e+06	3.73914e+06	1.77496e+06	1.64639e+06	2.27107e+06	--	--	--	C08588	ko01110//Biosynthesis of secondary metabolites	Global and overview maps	Metabolism
Com_14707_pos	Xanthinol	--	C13 H21 N5 O4	8.458	312.165	1.19375e+07	1.28282e+07	1.59691e+07	1.86182e+07	1.47351e+07	1.63405e+07	6.40879e+06	8.28545e+06	9.90316e+06	1.16019e+07	8.48157e+06	7.01836e+06	7.94784e+06	4.35867e+06	1.92245e+06	5.7304e+06	7.31854e+06	3.86757e+06	5.96788e+06	5.9717e+06	5.53222e+06	--	--	--	-	-	-	-
Com_11116_pos	Sedanolide	--	C12 H18 O2	11.914	411.253	476275	4.615e+06	492536	506559	560318	618292	705702	571640	837090	625008	653867	548746	1.36942e+07	1.69056e+07	6.29353e+06	2.72424e+07	1.63959e+07	2.16781e+07	4.10623e+06	4.36292e+06	5.64073e+06	Lactones	4567-33-3	HMDB0034450	-	-	-	-
Com_11236_pos	(3R)-8-hydroxy-3-(4-hydroxyphenyl)-3,4-dihydro-1H-2-benzopyran-1-one	--	C15 H12 O4	11.267	239.07	1.40816e+06	1.30966e+06	1.34467e+06	869073	972332	1.37175e+06	2.19107e+07	1.73668e+07	1.34056e+07	1.8002e+07	9.9608e+06	1.37897e+07	4.07573e+06	3.42434e+06	4.62287e+06	4.94718e+06	3.9742e+06	3.9039e+06	4.25084e+06	7.09629e+06	6.03842e+06	--	--	--	-	-	-	-
Com_19433_pos	--	Pyridoxal 5-phosphate monohydrate	C8 H12 N O7 P	1.454	266.042	5.78517e+06	6.27921e+06	5.38998e+06	6.42353e+06	6.87412e+06	3.78715e+06	3.99627e+06	4.4827e+06	4.9153e+06	4.43875e+06	4.4147e+06	5.87835e+06	5.58648e+06	7.13244e+06	9.45886e+06	9.16625e+06	7.01103e+06	9.46592e+06	5.13074e+06	6.15187e+06	6.69318e+06	--	--	--	-	-	-	-
Com_23956_pos	--	7-(2-Hydroxyethyl)theophyline	C9 H12 N4 O3	1.42	471.171	4.04317e+06	3.54282e+06	2.9941e+06	2.73651e+06	3.52295e+06	3.68495e+06	2.30871e+06	3.13859e+06	3.27743e+06	2.40198e+06	3.02248e+06	3.72716e+06	6.49095e+06	4.24071e+06	4.12386e+06	6.80057e+06	5.83934e+06	5.27054e+06	2.93027e+06	3.56648e+06	2.91864e+06	--	--	--	-	-	-	-
Com_2256_pos	Methylimidazoleacetic acid	--	C6 H8 N2 O2	1.325	141.066	2.60323e+08	2.10207e+08	1.84013e+08	2.10256e+08	1.84471e+08	1.71692e+08	7.66731e+07	6.74543e+07	7.89471e+07	6.13555e+07	6.61839e+07	7.55304e+07	1.14205e+08	5.12974e+07	8.5454e+07	6.31903e+07	3.77615e+07	7.7911e+07	6.17071e+07	7.03152e+07	1.01247e+08	Azoles	2625-49-2	HMDB0002820	C05828	ko00340//Histidine metabolism	Amino acid metabolism	Metabolism
Com_18737_pos	Corynoxine B	--	C22 H28 N2 O4	13.695	363.228	1.06438e+06	3.5113e+06	3.32799e+06	2.03826e+06	976697	1.56693e+06	6.53346e+06	4.25646e+06	8.6986e+06	5.1354e+06	5.64304e+06	1.79386e+06	668447	1.18163e+06	984539	786782	546289	1.64544e+06	2.10763e+06	2.46926e+06	2.73362e+06	--	--	--	-	-	-	-
Com_27134_pos	L-Argininosuccinate	--	C10 H18 N4 O6	1.427	291.128	2.84178e+06	2.24949e+06	1.32686e+06	1.92575e+06	1.57389e+06	1.73659e+06	2.58036e+06	1.50098e+06	1.28148e+06	1.99984e+06	1.75038e+06	2.4159e+06	3.38182e+06	2.64122e+06	2.82066e+06	2.89084e+06	5.48281e+06	2.78098e+06	2.35478e+06	1.83769e+06	2.4675e+06	Carboxylic acids and derivatives	2387-71-5	HMDB0000052	C03406	ko01100//Metabolic pathways;ko01110//Biosynthesis of secondary metabolites;ko01130//Biosynthesis of antibiotics;ko01230//Biosynthesis of amino acids;ko00250//Alanine, aspartate and glutamate metabolism;ko00220//Arginine biosynthesis	Amino acid metabolism;Global and overview maps	Metabolism
Com_20037_pos	Asp-Phe	--	C13 H16 N2 O5	6.682	281.111	8.07548e+06	5.26956e+06	3.12813e+06	2.71288e+06	3.37146e+06	3.66192e+06	3.00513e+06	4.05217e+06	4.01796e+06	3.05211e+06	3.49791e+06	3.6158e+06	8.38405e+06	4.08767e+06	2.35554e+06	9.86464e+06	9.75367e+06	8.03651e+06	3.56874e+06	3.65308e+06	4.7048e+06	--	--	--	-	-	-	-
Com_13717_pos	--	Bergapten	C12 H8 O4	10.776	217.049	3.4643e+06	5.00333e+06	3.11884e+06	4.57274e+06	2.0299e+06	4.71282e+06	4.67068e+06	5.44498e+06	4.6038e+06	5.24143e+06	3.70051e+06	4.22955e+06	1.03071e+07	1.12928e+07	1.74657e+07	1.84524e+07	1.72718e+07	1.68782e+07	5.85171e+06	6.90324e+06	7.16914e+06	Coumarins and derivatives	484-20-8	HMDB0030637	C01557	ko01110//Biosynthesis of secondary metabolites	Global and overview maps	Metabolism
Com_4064_pos	N-(p-Coumaroyl) serotonin	--	C19 H18 N2 O3	6.82	323.133	6.26619e+07	2.3967e+07	4.39969e+07	2.24179e+07	1.19778e+08	3.97031e+07	1.35813e+07	1.67138e+07	1.64479e+07	2.13518e+07	1.60392e+07	1.53502e+07	1.31883e+07	2.69284e+07	3.22572e+07	1.10302e+07	9.78808e+06	2.17217e+07	1.6627e+07	1.60655e+07	1.44409e+07	--	--	--	-	-	-	-
Com_4167_pos	(2R,3S,4S,5R,6R)-2-(hydroxymethyl)-6-(2-phenylethoxy)oxane-3,4,5-triol	--	C14 H20 O6	12.232	267.122	9.03494e+07	7.53672e+07	9.44459e+07	1.01844e+08	1.01471e+08	8.58886e+07	8.66007e+07	6.82753e+07	7.5731e+07	5.78971e+07	6.80021e+07	7.6387e+07	1.50866e+08	8.96295e+07	5.61878e+07	6.43775e+07	6.71437e+07	7.69764e+07	8.84666e+07	8.40846e+07	7.99938e+07	--	--	--	-	-	-	-
Com_13307_pos	Neosperidin dihydrochalcone	--	C28 H36 O15	10.148	613.205	759341	841009	773431	711730	825664	776776	1.67103e+07	1.04747e+07	4.03128e+06	6.91562e+06	5.38447e+06	6.90473e+06	824789	901776	856757	952239	941721	865654	2.2829e+06	3.4254e+06	1.91922e+06	--	--	--	-	-	-	-
Com_25024_pos	--	LysoPC 20:4	C28 H50 N O7 P	14.614	544.34	815802	693024	498048	488167	950236	5.81658e+06	541120	448416	423688	328461	377069	485905	2.02474e+06	1.08173e+06	307763	716891	1.10391e+06	970561	383024	401311	634061	--	--	--	-	-	-	-
Com_19377_pos	--	Viscumamide	C30 H55 N5 O5	14.158	566.428	582730	2.67378e+06	816571	570983	1.0983e+07	1.62231e+06	283337	367770	477893	270664	359120	433838	969207	1.0424e+06	1.67685e+06	581585	694886	821643	874222	858275	991427	--	--	--	-	-	-	-
Com_13495_pos	Wogonoside	--	C22 H20 O11	8.921	461.107	4.23276e+06	3.57829e+06	3.09987e+06	2.11845e+06	2.85202e+06	3.13937e+06	1.62567e+07	1.14709e+07	1.15207e+07	1.13442e+07	1.24468e+07	1.56345e+07	1.07959e+07	6.29e+06	843841	5.34807e+06	1.77327e+06	5.83291e+06	9.7124e+06	9.02187e+06	1.08503e+07	--	--	--	-	-	-	-
Com_31761_pos	--	9-Hydroxy-(10E,12Z,15Z)-Octadecatrienoic Acid	C18 H30 O3	14.354	295.226	1.83181e+06	2.30756e+06	1.99942e+06	1.45156e+06	1.75547e+06	1.87017e+06	1.43548e+06	1.44521e+06	1.78283e+06	1.05292e+06	1.5929e+06	2.06215e+06	3.28066e+06	3.82814e+06	2.73264e+06	1.76739e+06	2.18839e+06	2.42789e+06	1.82824e+06	2.01293e+06	2.1686e+06	--	--	--	-	-	-	-
Com_6620_pos	7-methylpyrimido[4,5-d]pyrimidin-4-amine	--	C7 H7 N5	1.375	162.076	4.97593e+07	4.5085e+07	4.26936e+07	4.93719e+07	5.16186e+07	4.60392e+07	3.20265e+07	2.95357e+07	2.84697e+07	2.23602e+07	3.27403e+07	3.55664e+07	5.4204e+07	6.9762e+07	5.18407e+07	5.14426e+07	5.72644e+07	6.16836e+07	4.05527e+07	3.89723e+07	4.21019e+07	--	--	--	-	-	-	-
Com_34886_pos	Prostaglandin I2	--	C20 H32 O5	14.985	353.23	383883	490470	530552	539704	353206	427701	1.61001e+06	958492	1.64551e+06	976723	992580	912790	1.11256e+06	1.04708e+06	704458	374513	824883	670405	403319	476095	407273	Fatty Acyls	35121-78-9	HMDB0001335	C01312	ko01100//Metabolic pathways;ko00590//Arachidonic acid metabolism	Global and overview maps;Lipid metabolism	Metabolism
Com_21672_pos	--	Paederoside	C18 H22 O11 S	8.45	447.093	4.44223e+06	4.9151e+06	2.79459e+06	3.06071e+06	2.88222e+06	2.20995e+06	1.10038e+06	1.06178e+06	1.33202e+06	938873	1.08105e+06	1.23503e+06	6.528e+06	1.0331e+07	4.38221e+06	3.13796e+06	7.17238e+06	6.12892e+06	2.23446e+06	2.19672e+06	2.42044e+06	--	--	--	-	-	-	-
Com_4005_pos	Prostaglandin H1	--	C20 H34 O5	10.75	337.237	2.37044e+07	2.52835e+07	3.12518e+07	2.88967e+07	2.81741e+07	3.71364e+07	1.06251e+07	1.46444e+07	1.63272e+07	2.03756e+07	1.5903e+07	1.21046e+07	5.98473e+07	6.35827e+07	6.81337e+07	1.16426e+08	8.79639e+07	8.03661e+07	3.32826e+07	2.33785e+07	3.93399e+07	Fatty Acyls	-	HMDB0013041	-	-	-	-
Com_38967_pos	--	Lysopc 17:0	C25 H52 N O7 P	12.345	510.354	297206	612983	732072	600670	555895	816874	203932	196238	255448	400066	169052	192889	302821	334303	215146	257659	793888	622206	244302	270690	227880	--	--	--	-	-	-	-
Com_10415_pos	gamma-Glutamylleucine	--	C11 H20 N2 O5	7.856	261.144	1.78775e+07	6.84999e+06	5.38361e+06	5.72036e+06	4.79625e+06	9.93345e+06	2.61035e+06	3.20888e+06	4.91543e+06	4.60312e+06	3.01052e+06	6.03489e+06	4.60541e+06	1.39462e+07	2.7291e+07	7.59356e+06	6.44987e+06	9.48645e+06	6.63214e+06	6.44086e+06	7.27453e+06	Carboxylic acids and derivatives	2566-39-4	HMDB0011171	-	-	-	-
Com_35094_pos	--	D-Phenylalanine	C9 H11 N O2	10.813	166.086	655997	468915	530308	589360	403742	479648	1.11422e+06	704135	891935	1.42504e+06	897452	513471	1.54814e+06	1.56119e+06	1.10084e+06	1.79068e+06	1.90906e+06	2.04604e+06	872305	1.04682e+06	850371	--	--	--	C02265	ko00360//Phenylalanine metabolism	Amino acid metabolism	Metabolism
Com_19537_pos	N-(1,3-benzodioxol-5-yl)-7-chloroquinolin-4-amine	--	C16 H11 Cl N2 O2	7.763	299.054	5.75137e+06	7.21778e+06	4.48207e+06	4.59713e+06	4.9191e+06	3.62897e+06	793921	1.47304e+06	1.37167e+06	915631	786643	1.32995e+06	7.70113e+06	1.27086e+07	5.32641e+06	6.44799e+06	9.937e+06	7.21163e+06	3.36329e+06	3.93662e+06	4.0561e+06	--	--	--	-	-	-	-
Com_23696_pos	--	L-arginino-succinate	C10 H17 N4 O6	6.297	290.124	889257	972654	1.39573e+06	1.61318e+06	1.05638e+06	1.73852e+06	942657	832506	1.34501e+06	1.61107e+06	1.24074e+06	1.12497e+06	3.31918e+06	4.26127e+06	5.42417e+06	6.96445e+06	5.8096e+06	5.22166e+06	1.67352e+06	1.74097e+06	1.55817e+06	--	--	--	-	-	-	-
Com_2251_pos	Diosmetin-7-O-β-D-glucopyranoside	--	C22 H22 O11	6.989	463.123	1.21459e+08	1.01057e+08	8.91744e+07	1.04806e+08	1.33568e+08	9.25744e+07	1.83622e+08	1.77851e+08	1.83886e+08	1.58283e+08	1.6277e+08	2.26449e+08	1.63613e+07	5.00177e+07	6.72204e+07	2.53165e+07	3.16943e+07	4.59023e+07	8.32608e+07	9.8434e+07	7.73459e+07	--	--	--	-	-	-	-
Com_12529_pos	--	Xanthurenic acid O-hexoside	C16 H17 N O9	7.658	368.098	2.05339e+06	2.27796e+06	1.70885e+06	1.97315e+06	1.91537e+06	1.70603e+06	4.33779e+06	5.18827e+06	5.85012e+06	7.24658e+06	9.29144e+06	7.01171e+06	2.71799e+07	1.98305e+07	2.03833e+07	1.76357e+07	2.1782e+07	1.57316e+07	5.23512e+06	6.13057e+06	8.40719e+06	--	--	--	-	-	-	-
Com_3698_pos	--	Gluconolactone	C6 H10 O6	1.421	179.055	1.03139e+08	1.15042e+08	3.68381e+07	9.00255e+07	1.2885e+08	5.84142e+07	6.80269e+07	8.59717e+07	9.10204e+07	1.59641e+07	6.89197e+07	7.32336e+07	2.58038e+07	4.10264e+07	4.10166e+07	3.07843e+07	2.96834e+07	4.19497e+07	7.33768e+07	8.10467e+07	8.0715e+07	Organooxygen compounds	90-80-2	HMDB0000150	C00198	ko01100//Metabolic pathways;ko01110//Biosynthesis of secondary metabolites;ko01120//Microbial metabolism in diverse environments;ko01130//Biosynthesis of antibiotics;ko01200//Carbon metabolism;ko00030//Pentose phosphate pathway	Carbohydrate metabolism;Global and overview maps	Metabolism
Com_12252_pos	Ethyl gallate	--	C9 H10 O5	1.432	199.06	2.04258e+07	1.84541e+07	1.47811e+07	1.54324e+07	1.193e+07	1.38841e+07	1.11275e+07	1.5562e+07	1.81322e+07	1.39267e+07	1.26569e+07	1.23925e+07	1.91288e+07	1.11118e+07	1.01753e+07	1.97402e+07	1.79358e+07	1.14787e+07	9.78513e+06	1.01359e+07	1.2306e+07	Benzene and substituted derivatives	831-61-8	HMDB0033836	-	-	-	-
Com_35919_pos	Corynoxine	--	C22 H28 N2 O4	8.363	385.207	2.0265e+06	932845	710237	816235	872190	771770	757370	780902	1.17355e+06	645211	912938	1.37253e+06	955704	1.41702e+06	945785	979899	1.03712e+06	959148	930971	990914	997185	--	--	--	-	-	-	-
Com_33485_pos	5-[(8Z,11Z)-pentadeca-8,11-dien-1-yl]benzene-1,3-diol	--	C21 H32 O2	15.469	317.247	589963	597454	478763	603605	683460	2.42048e+06	485064	364911	512468	378596	489459	478140	1.45022e+06	733483	481915	507633	836192	773510	494075	461355	416454	--	--	--	-	-	-	-
Com_22450_pos	Arachidonic acid methyl ester	--	C21 H34 O2	12.938	319.263	3.41601e+06	3.95713e+06	2.94094e+06	3.17025e+06	6.29258e+06	3.33484e+06	4.55363e+06	2.67775e+06	4.82323e+06	5.42716e+06	3.64526e+06	4.09027e+06	2.80474e+06	3.75026e+06	3.61231e+06	5.60581e+06	5.00891e+06	4.67837e+06	2.70382e+06	2.97616e+06	2.73249e+06	Fatty Acyls	2566-89-4	HMDB0062594	-	-	-	-
Com_20817_pos	Steviol	--	C20 H30 O3	10.078	337.237	1.17343e+06	1.42681e+06	1.72658e+06	997449	1.30189e+06	1.33747e+06	1.42233e+06	1.41371e+06	1.05672e+06	1.22804e+06	1.26535e+06	2.17165e+06	4.79602e+06	4.85814e+06	3.9911e+06	9.12321e+06	7.49043e+06	6.44395e+06	2.27811e+06	3.54897e+06	3.50873e+06	Prenol lipids	471-80-7	HMDB0036706	-	-	-	-
Com_10068_pos	Lawsone	--	C10 H6 O3	11.123	175.039	1.96985e+06	2.03381e+06	3.20662e+06	2.79094e+06	2.29305e+06	1.74077e+06	2.06446e+07	1.39001e+07	9.61357e+06	6.45782e+06	8.92518e+06	3.09229e+07	1.52424e+07	1.84279e+07	7.72022e+06	1.68432e+07	1.44493e+07	1.0678e+07	8.16466e+06	9.30149e+06	8.26523e+06	Naphthalenes	481-39-0	HMDB0030773	-	-	-	-
Com_7850_pos	Benzyl 6-O-beta-D-glucopyranosyl-beta-D-glucopyranoside	--	C19 H28 O11	7.833	450.197	4.68895e+06	4.34795e+06	5.54731e+06	6.32733e+06	6.46183e+06	5.21811e+06	3.19668e+07	3.11178e+07	3.29888e+07	2.29978e+07	2.83971e+07	4.45255e+07	1.2789e+07	1.32077e+07	1.62678e+07	1.4548e+07	1.94828e+07	1.4855e+07	1.98919e+07	1.53358e+07	1.24361e+07	--	--	--	-	-	-	-
Com_27654_pos	--	3-Hydroxy-9,10-Dimethoxypterocarpan	C17 H16 O5	8.315	301.108	3.88929e+06	4.08669e+06	3.02429e+06	2.71949e+06	2.64297e+06	1.77764e+06	2.38296e+06	2.31529e+06	3.37036e+06	3.25756e+06	3.46151e+06	2.94874e+06	2.99689e+06	2.86622e+06	4.30474e+06	4.18271e+06	4.12851e+06	4.00668e+06	2.73035e+06	2.60364e+06	3.23383e+06	Isoflavonoids	73340-41-7	HMDB0034008	-	-	-	-
Com_18997_pos	--	Palmitoylethanolamide	C18 H37 N O2	14.012	300.289	1.10548e+07	7.71757e+06	7.02941e+06	4.30532e+06	5.34638e+06	4.42796e+06	6.34587e+06	4.79177e+06	8.48419e+06	5.99986e+06	5.63937e+06	1.00883e+07	1.14425e+07	4.64966e+06	2.89003e+06	3.21136e+06	4.8966e+06	6.5665e+06	4.20849e+06	5.11077e+06	4.38244e+06	Carboximidic acids and derivatives	544-31-0	HMDB0002100	-	-	-	-
Com_9030_pos	--	Ala-Gln	C8 H15 N3 O4	1.302	218.114	1.40171e+06	1.71311e+06	1.28915e+06	1.3908e+06	1.70215e+06	1.55069e+06	3.05024e+07	1.02698e+06	1.06325e+06	987437	1.04701e+06	1.35184e+06	1.42387e+06	1.47449e+06	1.25915e+06	1.63232e+06	1.63824e+06	1.51717e+06	2.16625e+06	2.0183e+06	1.98567e+06	Carboxylic acids and derivatives	-	HMDB0028685	-	-	-	-
Com_3106_pos	Eurycomanone	--	C20 H24 O9	7.755	409.149	1.32731e+08	1.43201e+08	1.3646e+08	1.5718e+08	1.56737e+08	1.47563e+08	9.10536e+07	7.54586e+07	8.14878e+07	8.97587e+07	5.89624e+07	6.65236e+07	1.86265e+07	1.95636e+07	2.74943e+07	2.09839e+07	2.00857e+07	2.92619e+07	5.98036e+07	6.37459e+07	6.20945e+07	--	--	--	-	-	-	-
Com_28130_pos	Orcinol glucoside	--	C13 H18 O7	9.444	287.111	482781	450675	457003	476855	457921	544943	239217	212464	201467	189189	186556	229620	1.05807e+06	314922	358774	343823	318556	349551	3.24224e+06	3.86595e+06	3.10691e+06	--	--	--	-	-	-	-
Com_6611_pos	8-(2,3-dihydroxy-3-methylbutyl)-7-methoxy-2H-chromen-2-one	--	C15 H18 O5	11.406	301.107	4.03981e+07	5.23629e+07	4.86738e+07	4.8826e+07	4.0744e+07	3.68852e+07	1.36523e+06	1.49595e+06	1.95262e+06	2.16442e+06	2.21954e+06	1.55048e+06	1.26864e+06	1.34829e+06	1.60953e+06	1.68815e+06	1.31632e+06	2.36377e+06	1.05608e+07	1.35376e+07	1.3306e+07	--	--	--	-	-	-	-
Com_2983_pos	3-(3-furylmethylidene)-1,5-dioxaspiro[5.5]undecane-2,4-dione	--	C14 H14 O5	10.164	281.102	1.29115e+08	1.50347e+08	1.36253e+08	1.04601e+08	1.18934e+08	1.11367e+08	5.28164e+07	7.07382e+07	8.56115e+07	8.99297e+07	8.24769e+07	4.3155e+07	7.80145e+06	1.52337e+07	1.52452e+07	1.31096e+07	1.24545e+07	1.29707e+07	4.68464e+07	5.27673e+07	5.67344e+07	--	--	--	-	-	-	-
Com_38975_pos	--	Angeloyl-(+)-gomisin K3	C28 H36 O7	11.654	485.256	297717	482572	386318	496571	477712	621231	182481	222459	306483	271128	248630	157569	759432	326612	597384	638166	942569	451245	184010	326229	276349	--	--	--	-	-	-	-
Com_11817_pos	--	Xanthopterin Hydrate	C6 H7 N5 O3	10.092	198.063	4.52955e+06	3.96086e+06	2.53268e+06	2.84977e+06	2.17213e+06	2.24397e+06	1.37239e+07	1.41844e+07	1.06673e+07	1.22387e+07	9.34933e+06	1.6045e+07	1.31299e+07	3.02662e+07	1.65403e+07	2.11074e+07	2.36241e+07	2.35018e+07	9.2845e+06	9.66829e+06	9.26238e+06	--	--	--	-	-	-	-
Com_887_pos	trans-Anethole	--	C10 H12 O	8.655	149.096	1.07082e+08	1.17115e+08	1.11952e+08	9.52168e+07	1.08016e+08	1.03932e+08	1.8071e+08	2.06912e+08	2.23645e+08	1.71025e+08	2.6721e+08	1.74097e+08	2.44402e+08	4.34237e+08	6.2836e+08	4.57555e+08	4.72303e+08	5.11432e+08	2.31842e+08	2.59202e+08	2.4813e+08	Benzene and substituted derivatives	4180-23-8	HMDB0030837	C10428	ko00940//Phenylpropanoid biosynthesis	Biosynthesis of other secondary metabolites	Metabolism
Com_23543_pos	Nandrolone	--	C18 H26 O2	10.045	275.2	4.10124e+06	3.84344e+06	4.49245e+06	5.48438e+06	5.48321e+06	4.77173e+06	3.6258e+06	4.44912e+06	4.88435e+06	4.48929e+06	3.93973e+06	6.3026e+06	2.64832e+06	3.79833e+06	4.31362e+06	5.6996e+06	7.43319e+06	7.42663e+06	3.79615e+06	4.74223e+06	4.89816e+06	Steroids and steroid derivatives	434-22-0	HMDB0002725	-	-	-	-
Com_34968_pos	Ergocalciferol	--	C28 H44 O	15.289	379.336	528341	705918	681263	978958	894645	766751	627490	437205	445468	319919	652373	735179	1.81605e+06	1.95143e+06	1.89669e+06	430993	1.15614e+06	1.74866e+06	1.24679e+06	1.31989e+06	1.34026e+06	Steroids and steroid derivatives	50-14-6	HMDB0000900	C05441	ko01100//Metabolic pathways;ko01130//Biosynthesis of antibiotics;ko00100//Steroid biosynthesis	Global and overview maps;Lipid metabolism	Metabolism
Com_1622_pos	2-({2-oxo-2-[(2-oxo-3-azepanyl)amino]ethyl}sulfanyl)acetic acid	--	C10 H16 N2 O4 S	2.395	261.095	1.18583e+08	1.58967e+08	9.33278e+07	1.01018e+08	1.0266e+08	1.03993e+08	6.82557e+07	9.69857e+07	1.50172e+08	1.01498e+08	1.14422e+08	8.36573e+07	1.3672e+08	2.19605e+08	2.93008e+08	2.89225e+08	3.72332e+08	2.01994e+08	2.03735e+08	1.60309e+08	1.51191e+08	--	--	--	-	-	-	-
Com_11629_pos	--	Indole-3-carboxylic acid	C9 H7 N O2	10.543	162.055	1.11511e+06	1.05179e+06	895784	926910	1.20297e+06	1.3715e+06	1.08687e+06	1.35119e+06	1.07412e+06	1.69339e+06	1.48222e+06	2.78203e+06	2.00286e+07	3.10794e+07	1.40317e+07	2.50744e+07	1.88708e+07	1.67583e+07	6.03527e+06	7.21585e+06	6.10369e+06	Indoles and derivatives	771-50-6	HMDB0003320	-	-	-	-
Com_16297_pos	all-cis-4,7,10,13,16-Docosapentaenoic acid	--	C22 H34 O2	12.031	313.252	1.00888e+07	1.22708e+07	1.13922e+07	1.43502e+07	1.50715e+07	1.27508e+07	287998	373740	490480	479852	470547	334046	1.4346e+06	2.4561e+06	1.02623e+06	1.04191e+06	1.69257e+06	1.59986e+06	2.99324e+06	3.42939e+06	3.11154e+06	--	--	--	-	-	-	-
Com_1503_pos	--	8-Hydroxyguanosine	C10 H13 N5 O6	10.083	300.095	3.50114e+06	6.5692e+06	4.68555e+06	4.7053e+06	4.92477e+06	5.12768e+06	3.56292e+07	2.92305e+07	2.27773e+07	2.60171e+07	2.32724e+07	3.0306e+07	2.85363e+08	3.20263e+08	3.22176e+08	3.55058e+08	3.58702e+08	3.94228e+08	1.16237e+08	1.40474e+08	1.3104e+08	Purine nucleosides	3868-31-3	HMDB0002044	-	-	-	-
Com_10971_pos	--	Alisol B	C30 H48 O4	14.104	473.363	3.77081e+06	8.1151e+06	8.90873e+06	6.91149e+06	7.60991e+06	7.45299e+06	4.74541e+06	5.76913e+06	7.98388e+06	4.08688e+06	4.13395e+06	5.57067e+06	2.33357e+07	3.27158e+07	2.51507e+07	1.52334e+07	1.83506e+07	2.49843e+07	9.55677e+06	9.76782e+06	8.98529e+06	--	--	--	-	-	-	-
Com_37600_pos	Cysteic acid	--	C3 H7 N O5 S	1.066	132.056	945114	962296	1.12354e+06	1.21575e+06	775311	1.25001e+06	555243	983895	574733	678831	847542	537439	781329	1.16864e+06	1.0902e+06	526760	909810	1.12332e+06	604162	898256	768424	Carboxylic acids and derivatives	498-40-8	HMDB0002757	C00506	ko01100//Metabolic pathways;ko00270//Cysteine and methionine metabolism;ko00430//Taurine and hypotaurine metabolism	Amino acid metabolism;Global and overview maps;Metabolism of other amino acids	Metabolism
Com_16834_pos	7-Methylguanine	--	C6 H7 N5 O	5.783	166.072	8.26479e+06	8.6127e+06	1.03463e+07	1.00327e+07	1.11578e+07	1.29257e+07	2.34112e+06	2.33418e+06	2.70797e+06	2.19111e+06	2.46939e+06	2.37179e+06	2.03221e+06	2.79686e+06	1.18654e+07	2.96969e+06	3.55005e+06	3.0613e+06	3.72082e+06	3.79239e+06	3.72147e+06	Imidazopyrimidines	10030-78-1	HMDB0006040	-	-	-	-
Com_8129_pos	3-(1-benzylpiperidin-4-yl)-3H-[1,2,3]triazolo[4,5-b]pyridine	--	C17 H19 N5	8.984	294.17	4.85448e+07	2.46965e+07	1.11389e+07	1.8576e+07	3.26842e+07	1.05719e+07	2.64044e+06	3.85538e+06	2.05943e+06	2.2636e+06	2.78471e+06	2.14534e+06	595110	537534	601544	646316	662396	608142	4.54993e+06	6.75377e+06	5.13015e+06	--	--	--	-	-	-	-
Com_9236_pos	--	Ketoisophorone	C9 H12 O2	8.731	153.091	1.01472e+07	1.01965e+07	1.10371e+07	1.11311e+07	1.04391e+07	9.36938e+06	1.12732e+07	1.28222e+07	1.37455e+07	1.49006e+07	1.54438e+07	1.22526e+07	1.72973e+07	2.20793e+07	3.26089e+07	2.27549e+07	1.63633e+07	1.91939e+07	1.68158e+07	1.72561e+07	1.50244e+07	Carbonyl compounds	1125-21-9	HMDB0040216	-	-	-	-
Com_10890_pos	7-hydroxy-5-methoxy-2-phenyl-3,4-dihydro-2H-1-benzopyran-4-one	--	C16 H14 O4	11.136	293.082	2.06974e+07	1.87482e+07	2.18014e+07	1.86823e+07	1.89396e+07	1.7132e+07	1.39486e+07	1.82959e+07	1.97927e+07	1.47157e+07	2.31366e+07	2.21821e+07	1.51783e+06	1.87095e+06	9.86117e+06	1.88367e+06	1.85041e+06	3.60368e+06	1.55696e+07	1.9443e+07	1.67626e+07	--	--	--	-	-	-	-
Com_16578_pos	2-cyano-3-(3,4-dimethoxyphenyl)acrylic acid	--	C12 H11 N O4	8.845	234.076	1.309e+06	1.47027e+06	1.41336e+06	1.60021e+06	1.51298e+06	1.56509e+06	1.43558e+06	1.4041e+06	1.26576e+06	1.96939e+06	1.40277e+06	1.39771e+06	8.52715e+06	1.47269e+07	1.26733e+07	6.4883e+06	6.39122e+06	1.02468e+07	2.64893e+06	3.69286e+06	4.54695e+06	--	--	--	-	-	-	-
Com_27230_pos	--	DHZROG	C21 H33 N5 O10	6.336	516.229	908357	829957	819854	1.19135e+06	1.02408e+06	1.11169e+06	403893	519371	488395	547647	543905	486143	1.27523e+06	2.46653e+06	4.23923e+06	4.6515e+06	5.43674e+06	3.44577e+06	1.03377e+06	1.0433e+06	1.08506e+06	--	--	--	-	-	-	-
Com_4443_pos	(2E,4E)-N-(2-methylpropyl)deca-2,4-dienamide	--	C14 H25 N O	14.878	207.174	5.28084e+07	4.55635e+07	5.22513e+07	7.0229e+07	5.9549e+07	5.17373e+07	4.87603e+07	4.28356e+07	3.43479e+07	2.37581e+07	5.25726e+07	5.64595e+07	1.40685e+08	1.07395e+08	4.4311e+07	6.04111e+07	6.96783e+07	7.22482e+07	8.03776e+07	8.67454e+07	8.04084e+07	--	--	--	-	-	-	-
Com_1730_pos	--	Stachydrine	C7 H13 N O2	1.422	144.102	1.3577e+08	1.28092e+08	1.1978e+08	1.41935e+08	1.56702e+08	1.45867e+08	1.19164e+08	1.14008e+08	1.86266e+08	1.12974e+08	1.29915e+08	1.10257e+08	7.65284e+07	8.93567e+07	2.89091e+08	2.8804e+08	2.86724e+08	2.78095e+08	1.36393e+08	1.58363e+08	1.72519e+08	Carboxylic acids and derivatives	471-87-4	HMDB0004827	-	-	-	-
Com_35963_pos	--	5-Methoxyindole-3-acetic acid	C11 H11 N O3	8.796	206.081	1.62768e+06	1.04547e+06	1.52668e+06	1.25681e+06	1.79525e+06	1.15208e+06	941990	1.13955e+06	1.29585e+06	889205	1.18713e+06	1.15859e+06	1.6605e+06	1.25258e+06	690557	1.80759e+06	1.60769e+06	1.48216e+06	1.29816e+06	1.14117e+06	1.10166e+06	Indoles and derivatives	3471-31-6	HMDB0004096	C05660	ko00380//Tryptophan metabolism	Amino acid metabolism	Metabolism
Com_20737_pos	--	trans-3-Indoleacrylic acid	C11 H9 N O2	10.812	188.071	988122	1.03681e+06	517210	539942	623219	854576	2.70883e+06	3.55229e+06	6.19101e+06	6.36373e+06	6.71764e+06	5.79666e+06	1.00785e+07	1.04063e+07	5.49282e+06	5.99001e+06	4.21514e+06	6.50912e+06	3.12836e+06	4.10545e+06	4.01254e+06	--	--	--	-	-	-	-
Com_1243_pos	6-(3-hydroxybutan-2-yl)-5-(hydroxymethyl)-4-methoxy-2H-pyran-2-one	--	C11 H16 O5	7.718	211.096	2.99002e+08	2.71135e+08	3.52051e+08	3.69573e+08	3.82124e+08	3.57226e+08	2.79753e+08	2.93658e+08	3.26084e+08	2.43059e+08	2.94239e+08	2.73047e+08	3.70179e+08	3.81703e+08	3.97089e+08	4.30958e+08	4.73324e+08	4.2223e+08	3.79686e+08	2.94993e+08	2.70621e+08	--	--	--	-	-	-	-
Com_16704_pos	4-OHE1-1-N3Ade	--	C23 H25 N5 O3	6.934	420.202	865637	1.97175e+06	1.04207e+06	847288	1.50402e+06	849272	2.24362e+06	1.9616e+06	2.25495e+06	1.97661e+06	2.10099e+06	2.18467e+06	1.28259e+07	1.42207e+07	1.25176e+07	9.45659e+06	1.08865e+07	9.43538e+06	2.08414e+06	2.07167e+06	2.88333e+06	--	--	--	-	-	-	-
Com_22323_pos	--	Uridine 5'-monophosphate	C9 H13 N2 O9 P	15.757	325.042	170909	154677	166660	4.53516e+06	186452	196335	119770	5.04453e+06	91155.7	74796.6	100941	123558	436418	266669	7.17489e+06	6.29229e+06	136974	184051	334126	363987	311009	Pyrimidine nucleotides	58-97-9	HMDB0000288	C00105	ko01100//Metabolic pathways;ko00240//Pyrimidine metabolism	Global and overview maps;Nucleotide metabolism	Metabolism
Com_27465_pos	Monolaurin	--	C15 H30 O4	14.661	313.177	248179	259914	313793	327936	290582	280606	505208	394508	232356	169547	368917	205685	7.83901e+06	1.76907e+06	1.24653e+06	2.09931e+06	3.71627e+06	2.01641e+06	2.42491e+06	2.62477e+06	2.28058e+06	--	--	--	-	-	-	-
Com_1309_pos	Nialamide	--	C16 H18 N4 O2	10.227	299.149	3.10425e+08	1.85469e+08	3.50217e+08	4.4959e+08	4.20698e+08	4.25338e+08	1.98658e+07	2.16352e+07	3.27002e+07	2.04183e+07	2.39994e+07	1.91285e+07	9.98439e+06	1.30117e+07	9.78939e+06	1.18968e+07	1.48334e+07	1.2687e+07	1.02988e+08	7.89413e+07	7.22002e+07	--	--	--	-	-	-	-
Com_2805_pos	8-(1,2-dihydroxy-3-methylbut-3-en-1-yl)-7-methoxy-2H-chromen-2-one	--	C15 H16 O5	10.233	299.091	5.49886e+07	6.86432e+07	6.23741e+07	6.13391e+07	6.86089e+07	8.40837e+07	1.49262e+08	1.22751e+08	1.04542e+08	1.10852e+08	8.51292e+07	1.21096e+08	1.9201e+07	2.56588e+07	2.46125e+07	1.95163e+07	2.40217e+07	2.46425e+07	4.88211e+07	6.39048e+07	7.63588e+07	Coumarins and derivatives	-	HMDB0132703	-	-	-	-
Com_26026_pos	--	Schizandrol A	C24 H32 O7	11.291	433.223	669275	912501	936464	778610	835737	512440	1.36514e+06	1.19108e+06	775332	1.10408e+06	935016	969234	4.02557e+06	6.83792e+06	1.98358e+06	4.03672e+06	5.29507e+06	4.9934e+06	1.46759e+06	1.69826e+06	1.35108e+06	--	--	--	-	-	-	-
Com_1183_pos	3,5-Dihydroxyphenylglycine	--	C8 H9 N O4	1.464	184.064	3.12071e+08	3.17523e+08	2.14454e+08	5.4177e+08	4.25479e+08	4.67405e+08	2.13004e+08	1.64084e+08	2.04182e+08	1.59274e+08	9.69469e+07	1.69271e+08	1.77426e+08	9.01483e+07	6.88164e+07	4.05382e+08	3.78698e+08	4.71893e+08	2.24696e+08	2.09972e+08	2.38233e+08	--	--	--	-	-	-	-
Com_2740_pos	4-Aminomethylcyclohexanecarboxylic acid	--	C8 H15 N O2	1.853	158.118	9.62071e+07	7.85368e+07	1.15761e+08	9.52684e+07	7.15896e+07	9.28093e+07	1.12825e+08	1.3039e+08	1.4474e+08	1.22199e+08	1.37364e+08	9.80411e+07	2.00415e+06	2.28951e+06	5.39062e+06	4.50464e+06	3.29191e+06	4.34729e+06	6.64743e+07	7.37594e+07	7.06226e+07	--	--	--	-	-	-	-
Com_5862_pos	SNH	--	C13 H20 N6 O6	7.647	379.136	2.1134e+07	1.95788e+07	2.34547e+07	2.35071e+07	2.669e+07	2.64819e+07	4.53853e+07	4.21078e+07	4.7573e+07	4.80786e+07	4.05729e+07	4.15451e+07	2.29145e+07	2.8692e+07	2.94267e+07	3.5814e+07	3.65481e+07	3.5888e+07	1.86637e+07	1.96861e+07	2.17145e+07	--	--	--	-	-	-	-
Com_20979_pos	7-{[(2E)-3,7-dimethylocta-2,6-dien-1-yl]oxy}-2H-chromen-2-one	--	C19 H22 O3	7.313	321.145	3.41721e+06	5.03008e+06	3.86048e+06	3.75546e+06	2.23893e+06	4.09554e+06	981988	4.10351e+06	5.63714e+06	5.37839e+06	5.21956e+06	4.22777e+06	1.57319e+06	6.20546e+06	4.95725e+06	7.08184e+06	9.86365e+06	3.25135e+06	4.14391e+06	2.39979e+06	4.17687e+06	--	--	--	-	-	-	-
Com_16635_pos	Theanine	--	C7 H14 N2 O3	1.898	175.108	1.65254e+06	954590	1.14305e+06	1.51269e+06	1.37516e+06	1.31866e+07	2.76511e+06	711239	1.07762e+06	917544	971567	770238	2.4366e+06	2.15347e+06	2.66336e+06	2.03578e+06	1.16931e+06	1.66537e+06	1.43632e+06	983779	1.54997e+06	Carboxylic acids and derivatives	3081-61-6	HMDB0034365	-	-	-	-
Com_35053_pos	--	Levodopa	C9 H11 N O4	6.753	198.076	1.47887e+06	1.8441e+06	1.7583e+06	2.02692e+06	1.35717e+06	1.45741e+06	1.16482e+06	1.05911e+06	1.1132e+06	1.0673e+06	1.30728e+06	1.0363e+06	750415	1.50523e+06	953087	1.53058e+06	1.63877e+06	1.45278e+06	778671	1.16566e+06	1.08455e+06	Carboxylic acids and derivatives	59-92-7	HMDB0000181	C00355	ko01100//Metabolic pathways;ko01110//Biosynthesis of secondary metabolites;ko00350//Tyrosine metabolism;ko00950//Isoquinoline alkaloid biosynthesis;ko00965//Betalain biosynthesis	Amino acid metabolism;Biosynthesis of other secondary metabolites;Global and overview maps	Metabolism
Com_21971_pos	ACar 21:3	--	C28 H50 N O4	13.461	447.347	4.55279e+06	7.28354e+06	7.59727e+06	7.96894e+06	6.54902e+06	6.87595e+06	2.58168e+06	4.1711e+06	5.83849e+06	3.20634e+06	3.71523e+06	4.96295e+06	7.24283e+06	9.85191e+06	4.01636e+06	5.43805e+06	6.39298e+06	6.72767e+06	4.78931e+06	4.86092e+06	4.5215e+06	--	--	--	-	-	-	-
Com_37363_pos	--	Sugiol	C20 H28 O2	15.012	623.407	309440	904992	455477	1.03244e+06	392347	817849	83101.6	85349.7	137180	84854.5	63732.4	76346.8	1.03303e+06	1.71327e+06	126338	173041	295228	760826	307786	287101	305904	Prenol lipids	511-05-7	HMDB0036564	C21822	ko01110//Biosynthesis of secondary metabolites;ko00904//Diterpenoid biosynthesis	Global and overview maps;Metabolism of terpenoids and polyketides	Metabolism
Com_21804_pos	Acetylcorynoline	--	C23 H23 N O6	7.342	410.166	8.56179e+06	5.71641e+06	7.81182e+06	7.62158e+06	7.33573e+06	5.65781e+06	754318	1.08103e+06	887537	684159	793371	749533	1.27073e+06	1.39369e+06	658670	2.34385e+06	1.95687e+06	892033	1.49873e+06	1.21294e+06	1.09364e+06	--	--	--	-	-	-	-
Com_13365_pos	--	3-Indolepropionic acid	C11 H11 N O2	8.77	190.086	1.08727e+07	1.11425e+07	1.8963e+07	1.38587e+07	1.58058e+07	1.82224e+07	2.22448e+06	2.49908e+06	4.48108e+06	1.85458e+06	3.05717e+06	2.11062e+06	1.47982e+06	1.81199e+06	5.38536e+06	6.45981e+06	2.66351e+06	4.87762e+06	4.914e+06	6.8591e+06	6.46502e+06	Indoles and derivatives	830-96-6	HMDB0002302	-	-	-	-
Com_25772_pos	Thromboxane B2-biotin	--	C35 H60 N4 O7 S	14.781	703.404	1.74366e+06	3.3479e+06	2.82392e+06	2.60513e+06	5.9074e+06	5.41177e+06	133597	103347	89511.2	86010.9	119796	106772	3.47652e+06	1.6748e+06	2.26437e+06	1.36423e+06	1.72858e+06	2.95841e+06	1.96569e+06	2.61477e+06	2.80881e+06	--	--	--	-	-	-	-
Com_8151_pos	Citropten	--	C11 H10 O4	7.795	207.065	4.29021e+07	3.62833e+07	4.06586e+07	3.70409e+07	3.4105e+07	3.20181e+07	2.0591e+07	1.59893e+07	1.28457e+07	1.91428e+07	1.21028e+07	1.1236e+07	3.64048e+07	3.49266e+07	3.63525e+07	2.30292e+07	3.08596e+07	3.97299e+07	2.19056e+07	2.04155e+07	2.59858e+07	Coumarins and derivatives	487-06-9	HMDB0032952	-	-	-	-
Com_35415_pos	TLH	--	C16 H27 N5 O5	1.522	185.608	1.3636e+06	1.18846e+06	1.48479e+06	2.1189e+06	2.05255e+06	1.83636e+06	392185	379750	502481	419995	591171	561054	406517	383097	358654	419263	431290	383444	531381	662664	728785	--	--	--	-	-	-	-
Com_1687_pos	PE (3:0/18:3)	--	C26 H46 N O8 P	13.22	532.312	1.31928e+08	1.47748e+08	2.13231e+08	1.3038e+08	2.22182e+08	2.34706e+08	821087	1.30225e+06	1.90732e+06	999416	753271	1.31503e+06	1.61433e+08	2.19784e+08	2.45925e+08	3.26968e+08	3.47923e+08	3.06206e+08	1.7435e+08	1.67103e+08	1.6152e+08	--	--	--	-	-	-	-
Com_1181_pos	6-methoxy-2-phenyl-3,4-dihydro-2H-1-benzopyran-4-one	--	C16 H14 O3	10.217	255.102	4.05909e+07	6.00773e+07	4.05239e+07	2.27674e+07	2.56291e+07	3.15669e+07	7.15807e+07	7.6054e+07	6.83741e+07	8.33632e+07	7.14097e+07	4.65106e+07	1.56448e+08	4.1293e+08	2.18947e+08	1.59086e+08	5.50902e+08	8.62581e+07	1.80615e+08	1.09945e+08	1.49727e+08	--	--	--	-	-	-	-
Com_23246_pos	2-hydroxy-6-[(8Z,11Z)-pentadeca-8,11,14-trien-1-yl]benzoic acid	--	C22 H30 O3	15.345	303.229	3.14756e+06	3.75306e+06	1.64724e+06	3.75945e+06	2.99313e+06	6.88827e+06	1.86188e+06	2.40785e+06	2.17068e+06	1.11972e+06	1.81926e+06	1.34279e+06	4.90961e+06	2.59757e+06	1.596e+06	3.14203e+06	4.26411e+06	4.05761e+06	1.96312e+06	3.01637e+06	3.03218e+06	--	--	--	-	-	-	-
Com_6520_pos	--	Succinic anhydride	C4 H4 O3	1.429	101.023	4.78675e+07	5.3513e+07	2.73759e+07	2.81712e+07	5.31642e+07	5.10429e+07	2.03049e+07	2.09881e+07	3.18698e+07	1.46458e+07	1.68756e+07	2.77871e+07	3.19187e+07	5.09594e+07	3.51433e+07	2.67869e+07	3.18337e+07	5.19664e+07	2.29089e+07	2.3938e+07	3.23741e+07	Oxolanes	108-30-5	HMDB0032523	-	-	-	-
Com_16202_pos	--	N alpha-Acetyl-L-Arginine	C8 H16 N4 O3	1.432	217.13	1.3878e+07	1.29706e+07	1.31157e+07	1.33378e+07	1.0658e+07	1.1768e+07	4.90945e+06	8.51371e+06	9.0868e+06	5.20739e+06	4.45986e+06	8.13534e+06	7.19614e+06	7.6558e+06	7.81856e+06	1.27156e+07	7.70174e+06	7.95394e+06	8.12031e+06	9.14176e+06	9.70076e+06	--	--	--	-	-	-	-
Com_10086_pos	1-Methylnicotinamide	--	C7 H8 N2 O	8.319	137.071	288949	327158	416801	386472	437788	423785	436271	621326	643545	511304	605837	607070	1.34592e+06	1.68578e+06	998461	3.17107e+07	2.20649e+06	1.5108e+06	715277	687898	637793	Pyridines and derivatives	3106-60-3	HMDB0000699	C02918	ko01100//Metabolic pathways;ko00760//Nicotinate and nicotinamide metabolism	Global and overview maps;Metabolism of cofactors and vitamins	Metabolism
Com_11578_pos	4-Phenyl-3-buten-2-one	--	C10 H10 O	8.659	147.08	8.82995e+06	9.54473e+06	1.08848e+07	8.1776e+06	1.08665e+07	9.33265e+06	9.95868e+06	1.08036e+07	1.42168e+07	1.13084e+07	1.59204e+07	1.37676e+07	1.75552e+07	2.31294e+07	2.30943e+07	2.13494e+07	1.60469e+07	1.52088e+07	1.20699e+07	1.26091e+07	1.19643e+07	Benzene and substituted derivatives	-	HMDB0141081	-	-	-	-
Com_14336_pos	2-oxo-2H-chromene-3-carboxylic acid	--	C10 H6 O4	6.525	191.034	1.35826e+07	1.40231e+07	1.69134e+07	1.51187e+07	1.7785e+07	1.61038e+07	1.035e+07	8.90593e+06	9.73543e+06	9.86104e+06	9.68731e+06	1.10573e+07	1.0127e+07	6.31922e+06	4.46008e+06	8.23859e+06	4.89387e+06	6.92467e+06	8.51046e+06	9.20877e+06	9.53806e+06	--	--	--	-	-	-	-
Com_37834_pos	Azasetron	--	C17 H20 Cl N3 O3	8.538	350.126	1.11175e+06	744752	1.09231e+06	1.05575e+06	1.30763e+06	1.08142e+06	943457	758047	518226	414088	615417	583658	294579	529259	725117	706425	716516	765728	532085	445327	609110	--	--	--	-	-	-	-
Com_11731_pos	Decursinol angelate	--	C19 H20 O5	7.869	329.138	1.72959e+07	1.36308e+07	1.19013e+07	1.23841e+07	1.60116e+07	1.08928e+07	4.30666e+06	8.20366e+06	7.09844e+06	7.41858e+06	7.86002e+06	4.40175e+06	1.42967e+07	2.42891e+07	1.78067e+07	2.21738e+07	2.46436e+07	2.62129e+07	1.77347e+07	1.85783e+07	1.0109e+07	Coumarins and derivatives	130848-06-5	HMDB0040670	-	-	-	-
Com_29936_pos	N-(cyclopropylmethyl)-N'-phenylurea	--	C11 H14 N2 O	6.174	229.071	1.59625e+06	1.76115e+06	1.85183e+06	1.49231e+06	1.84399e+06	1.324e+06	1.44824e+06	2.17465e+06	2.94719e+06	1.76897e+06	2.27625e+06	1.4893e+06	880080	1.064e+06	1.25101e+06	981151	1.35152e+06	1.0519e+06	1.26238e+06	1.41141e+06	1.43436e+06	--	--	--	-	-	-	-
Com_28313_pos	--	Lysopa 18:0	C21 H43 O7 P	13.841	439.283	738193	1.41929e+06	1.44709e+06	1.20182e+06	1.37076e+06	1.20635e+06	525253	648214	1.1789e+06	946919	955400	898697	3.97978e+06	5.47919e+06	3.55496e+06	2.03309e+06	2.31834e+06	3.13521e+06	1.66595e+06	1.14134e+06	1.56713e+06	--	--	--	-	-	-	-
Com_20556_pos	2-(1,3-benzodioxol-5-yl)-7-ethylimidazo[1,2-a]pyridine	--	C16 H14 N2 O2	13.035	267.113	367406	340974	337949	382211	368354	340987	7.45214e+06	2.58379e+06	7.27573e+06	3.26241e+06	2.47301e+06	2.20725e+06	527751	481137	385062	422432	441411	448855	1.11874e+06	1.22234e+06	1.00469e+06	--	--	--	-	-	-	-
Com_284_pos	Oroxin B	--	C27 H30 O15	11.509	595.178	7.8612e+08	9.5932e+08	2.83654e+08	3.78697e+08	6.75813e+08	4.63257e+08	1.16546e+09	1.33543e+09	1.43889e+09	1.65479e+09	1.40328e+09	1.3722e+09	1.69486e+06	3.21037e+06	1.84204e+06	3.74614e+06	3.13411e+06	2.93424e+06	1.13922e+09	1.11695e+09	1.26303e+09	--	--	--	-	-	-	-
Com_18414_pos	4,4'-Bis(3-methyl-5-oxo-1-phenylpyrazolinylidene)	--	C20 H16 N4 O2	1.392	345.129	3.4859e+06	5.05271e+06	4.28298e+06	4.51048e+06	5.76866e+06	7.62467e+06	4.5816e+06	4.56992e+06	7.22671e+06	4.53962e+06	3.98062e+06	4.9584e+06	4.65614e+06	5.13901e+06	1.04577e+07	5.55505e+06	6.79471e+06	7.49214e+06	4.1167e+06	4.22548e+06	3.85199e+06	--	--	--	-	-	-	-
Com_11022_pos	HQH	--	C17 H24 N8 O5	6.157	459.148	901656	1.2184e+06	965611	1.35936e+06	1.0054e+06	1.5771e+06	2.25723e+07	1.5473e+07	1.7913e+07	1.64644e+07	1.44555e+07	1.62763e+07	3.28002e+06	1.58485e+06	8.1357e+06	4.41089e+06	1.00221e+07	4.26194e+06	7.43967e+06	8.88447e+06	8.12678e+06	--	--	--	-	-	-	-
Com_2871_pos	Pregnenolone	--	C21 H32 O2	12.633	317.247	3.94088e+07	4.09604e+07	2.41487e+07	4.09783e+07	6.85114e+07	4.08727e+07	1.08836e+08	5.76146e+07	8.78128e+07	1.22236e+08	5.29995e+07	5.56861e+07	1.24589e+07	1.28603e+07	9.46436e+06	2.45524e+07	2.13902e+07	1.96904e+07	3.47415e+07	3.93246e+07	3.42256e+07	Steroids and steroid derivatives	145-13-1	HMDB0000253	C01953	ko01100//Metabolic pathways	Global and overview maps	Metabolism
Com_7624_pos	Heroin-d3	--	C21 H20 [2]H3 N O5	8.72	373.184	2.42315e+07	1.96413e+07	2.04244e+07	1.25198e+07	2.66125e+07	2.19323e+07	7.33883e+06	1.23565e+07	1.9404e+07	1.75426e+07	2.56928e+07	1.5542e+07	2.78492e+07	3.20972e+07	4.32874e+07	4.64692e+07	4.07883e+07	4.23705e+07	1.69616e+07	1.87017e+07	2.19742e+07	--	--	--	-	-	-	-
Com_6211_pos	--	Muramic acid	C9 H17 N O7	1.325	252.108	5.87905e+07	4.79108e+07	4.4355e+07	4.21483e+07	4.32912e+07	3.9098e+07	2.1725e+07	1.90622e+07	1.87412e+07	1.60992e+07	2.02901e+07	2.75876e+07	4.12133e+07	4.16241e+07	3.80698e+07	6.41629e+07	5.8996e+07	4.65702e+07	3.48358e+07	3.41793e+07	3.07763e+07	Organooxygen compounds	1114-41-6	HMDB0003254	-	-	-	-
Com_15658_pos	Picropodophyllotoxin	--	C22 H22 O8	1.427	432.173	1.04286e+07	9.66499e+06	1.32723e+07	1.02071e+07	9.50417e+06	7.68562e+06	7.77074e+06	7.90101e+06	7.03132e+06	7.67809e+06	1.03206e+07	1.36467e+07	1.06247e+07	1.89266e+07	1.20176e+07	1.26311e+07	1.24883e+07	1.36258e+07	9.33628e+06	1.17391e+07	9.58473e+06	Lignan lactones	-	HMDB0031452	-	-	-	-
Com_33859_pos	5-Hydroxy-6,7-dimethoxylflavone	--	C17 H14 O5	13.486	299.091	1.00592e+06	1.72994e+06	2.28902e+06	1.35659e+06	1.5114e+06	1.01524e+06	339960	418855	505572	324412	352444	227245	278013	315724	342709	235893	222504	378670	401386	556578	556300	--	--	--	-	-	-	-
Com_24911_pos	Arctigenin	--	C21 H24 O6	12.346	373.165	314401	290955	305303	281739	330195	294321	231379	278560	313683	363647	280187	279450	4.27446e+06	6.43173e+06	5.6169e+06	4.38986e+06	4.83539e+06	6.36231e+06	1.62661e+06	1.87078e+06	1.26507e+06	Furanoid lignans	7770-78-7	HMDB0030087	-	-	-	-
Com_17890_pos	--	2-(Dimethylamino)Guanosine	C12 H17 N5 O5	2.17	312.129	3.28192e+06	3.50515e+06	3.70852e+06	2.56455e+06	3.03909e+06	2.50733e+06	3.25938e+06	4.71323e+06	9.48085e+06	5.27703e+06	7.91478e+06	3.12734e+06	1.68105e+06	1.71268e+06	3.8176e+06	2.00266e+06	2.40923e+06	3.03696e+06	3.26432e+06	3.33028e+06	2.48992e+06	--	--	--	-	-	-	-
Com_32713_pos	--	Myrislignan	C21 H26 O6	13.77	375.181	203746	210699	211675	217413	213728	184106	156935	156142	184884	137487	163845	185721	1.47593e+06	1.11086e+06	2.29806e+06	1.68092e+06	2.44215e+06	2.94616e+06	481464	715907	492977	--	--	--	-	-	-	-
Com_21358_pos	RQH	--	C17 H29 N9 O5	14.708	879.47	3.89877e+06	6.70477e+06	3.19804e+06	5.00625e+06	9.06548e+06	6.82673e+06	366867	645060	317626	157336	570199	493531	2.38249e+06	4.21565e+06	3.29624e+06	2.65172e+06	3.18325e+06	4.62598e+06	3.43004e+06	3.9613e+06	3.56973e+06	--	--	--	-	-	-	-
Com_395_pos	3-hydroxy-6-methoxy-2-phenyl-4H-chromen-4-one	--	C16 H12 O4	1.47	291.064	9.36398e+08	7.16245e+08	7.86047e+08	6.9274e+08	6.86281e+08	6.67582e+08	9.5519e+08	8.01475e+08	7.15243e+08	7.58403e+08	1.06495e+09	1.43278e+09	1.24069e+09	1.02634e+09	1.31139e+09	1.6416e+09	1.4674e+09	1.51888e+09	7.87752e+08	8.27617e+08	8.54086e+08	--	--	--	-	-	-	-
Com_2381_pos	Isoquinoline	--	C9 H7 N	5.902	130.065	3.03746e+06	3.56289e+06	2.78109e+06	3.45707e+06	3.57858e+06	3.51446e+06	1.46896e+07	2.20236e+07	2.91069e+07	3.76401e+07	3.28489e+07	2.32507e+07	8.43929e+07	1.1484e+08	2.00993e+08	5.80405e+07	5.16792e+07	9.11023e+07	3.48403e+07	3.78112e+07	4.02964e+07	Isoquinolines and derivatives	119-65-3	HMDB0034244	-	-	-	-
Com_4972_pos	--	Fargesin	C21 H22 O6	10.668	371.149	3.683e+07	4.23672e+07	3.51447e+07	4.77687e+07	4.50188e+07	4.60056e+07	5.67841e+07	5.55883e+07	4.91946e+07	6.05921e+07	4.85708e+07	4.10405e+07	2.83594e+07	4.38771e+07	6.38972e+07	4.25474e+07	4.80608e+07	3.36034e+07	3.43296e+07	4.17332e+07	4.35677e+07	--	--	--	-	-	-	-
Com_20380_pos	(2R,3S,4S,5R,6R)-2-(hydroxymethyl)-6-(propan-2-yloxy)oxane-3,4,5-triol	--	C9 H18 O6	9.943	223.112	5.7989e+06	3.95483e+06	8.96372e+06	6.58636e+06	5.79076e+06	8.9997e+06	3.07312e+06	2.92033e+06	2.8627e+06	3.12864e+06	2.776e+06	2.75849e+06	1.68328e+06	2.1655e+06	2.38333e+06	1.67196e+06	1.85704e+06	1.95173e+06	2.28159e+06	3.59148e+06	3.24024e+06	--	--	--	-	-	-	-
Com_4367_pos	Sinensetin	--	C20 H20 O7	9.2	373.128	4.25166e+07	4.21143e+07	4.00161e+07	4.01718e+07	4.91493e+07	4.71757e+07	1.69972e+07	2.55181e+07	3.87403e+07	1.77699e+07	3.01591e+07	1.94903e+07	6.01432e+07	7.65543e+07	9.43377e+07	8.96181e+07	1.00126e+08	9.9207e+07	2.89584e+07	3.40524e+07	3.79033e+07	Flavonoids	2306-27-6	HMDB0036633	-	-	-	-
Com_28457_pos	(1E)-5-hydroxy-1,7-diphenylhept-1-en-3-one	--	C19 H20 O2	8.726	303.134	1.80501e+06	2.50276e+06	2.14375e+06	1.43398e+06	2.1037e+06	1.99908e+06	1.56748e+06	1.74468e+06	1.6434e+06	1.32286e+06	260192	4.28795e+06	1.5801e+06	1.64258e+06	1.9471e+06	1.43379e+06	1.75175e+06	1.63389e+06	2.00232e+06	1.82687e+06	1.21824e+06	--	--	--	-	-	-	-
Com_22980_pos	--	6-Shogaol	C17 H24 O3	10.962	277.18	1.59055e+06	1.3562e+06	1.05675e+06	1.20881e+06	1.11431e+06	1.19489e+06	902998	795770	947528	787959	745480	1.24935e+06	4.16526e+06	3.74879e+06	2.27469e+06	7.07859e+06	8.19323e+06	4.81717e+06	1.79024e+06	1.61291e+06	2.86988e+06	Benzene and substituted derivatives	-	HMDB0137236	-	-	-	-
Com_1478_pos	(2E,4E)-N-(2-methylpropyl)dodeca-2,4-dienamide	--	C16 H29 N O	14.388	252.232	3.30299e+08	2.04996e+08	2.51029e+08	2.21993e+08	3.32612e+08	2.06155e+08	2.54074e+08	2.88392e+08	1.53552e+08	1.53771e+08	2.77754e+08	2.24365e+08	4.9988e+08	4.65914e+08	1.42025e+08	3.26749e+08	2.77585e+08	2.42213e+08	2.8361e+08	2.9667e+08	2.84955e+08	--	--	--	-	-	-	-
Com_33542_pos	Peimine	--	C27 H45 N O3	13.986	432.347	536555	804912	1.73334e+06	1.15866e+06	1.74172e+06	845723	1.26041e+06	1.49826e+06	1.97047e+06	1.40034e+06	1.39479e+06	1.63163e+06	949302	1.43483e+06	414258	563089	837692	949097	901099	1.39907e+06	994241	--	--	--	-	-	-	-
Com_8604_pos	--	gamma,gamma-Dimethylallyl pyrophosphate	C5 H12 O7 P2	1.059	247.014	1.17406e+07	2.08893e+07	7.22033e+06	5.92537e+06	1.65941e+07	1.74006e+07	1.85501e+07	2.63979e+07	2.09202e+07	7.49857e+06	2.99843e+07	2.61371e+07	3.31305e+07	3.59619e+07	3.24275e+07	4.00839e+07	3.76333e+07	3.13935e+07	2.19271e+07	2.82164e+07	2.47525e+07	--	--	--	-	-	-	-
Com_32417_pos	2-{[4-(trifluoromethyl)-2-pyridyl]oxy}ethyl N-phenylcarbamate	--	C15 H13 F3 N2 O3	15.377	327.093	126863	171296	1.90647e+06	170142	171575	144197	109028	150116	2.02576e+06	67787.5	1.81623e+06	132197	300202	302660	213211	206848	142934	3.04492e+06	278512	229953	233497	--	--	--	-	-	-	-
Com_12740_pos	SB 205607	--	C23 H24 N2 O	12.177	345.191	5.27315e+06	9.29603e+06	9.61295e+06	6.2722e+06	1.38105e+07	9.06321e+06	9.99549e+06	1.11207e+07	1.31283e+07	7.83927e+06	9.53365e+06	1.53802e+07	1.61755e+07	2.24441e+07	1.9838e+07	1.19902e+07	1.75648e+07	1.84567e+07	9.33048e+06	1.02858e+07	1.20305e+07	--	--	--	-	-	-	-
Com_22293_pos	--	(S)-Zearalanone	C18 H24 O5	11.071	321.17	2.73811e+06	2.90405e+06	3.30301e+06	2.43056e+06	2.90724e+06	2.61476e+06	6.51687e+06	4.63083e+06	3.92079e+06	5.1865e+06	4.6599e+06	4.08982e+06	3.66157e+06	5.10438e+06	4.10171e+06	3.40714e+06	4.91404e+06	4.95099e+06	3.27811e+06	3.06901e+06	3.26492e+06	--	--	--	-	-	-	-
Com_31180_pos	--	Sclareolide	C16 H26 O2	15.147	251.2	480763	580522	654024	791111	577055	541602	400975	516058	482330	423040	491801	543608	5.36661e+06	2.27775e+06	921928	1.5081e+06	1.4004e+06	1.55923e+06	788762	721868	949671	Naphthofurans	564-20-5	HMDB0035293	-	-	-	-
Com_9308_pos	--	7-Hydroxy-4-methyl-8-nitrocoumarin	C10 H7 N O5	6.554	222.04	1.66899e+06	1.88246e+06	2.0918e+06	2.31644e+06	2.306e+06	2.58387e+06	3.79417e+06	2.40171e+06	3.07752e+06	3.89179e+06	4.49039e+06	3.54764e+06	2.8043e+07	3.95984e+07	3.03957e+07	3.57371e+07	3.83562e+07	3.21042e+07	1.08247e+07	1.33042e+07	1.11795e+07	--	--	--	-	-	-	-
Com_13664_pos	Dauricine	--	C38 H44 N2 O6	13.053	603.337	1.11351e+07	3.46843e+06	1.8244e+06	1.45864e+06	2.91039e+06	2.33545e+06	2.92413e+06	2.43264e+06	4.59858e+06	3.13356e+06	2.98692e+06	1.8919e+07	2.04115e+06	4.82743e+06	4.2153e+06	1.21613e+06	1.82092e+06	2.20707e+06	2.92552e+06	2.80249e+06	3.55443e+06	--	--	--	-	-	-	-
Com_38111_pos	--	Lysopg 18:1	C24 H47 O9 P	14.537	511.303	351967	883224	445200	345939	620175	709960	290106	193617	428416	225065	358905	265664	872699	856315	964377	1.16174e+06	912847	890201	280711	533122	430048	--	--	--	-	-	-	-
Com_1172_pos	--	N-lactoyl-phenylalanine	C12 H15 N O4	6.958	238.108	2.12273e+06	3.30589e+06	2.35909e+06	2.95989e+06	2.05763e+06	3.07923e+06	4.79862e+07	4.83731e+07	4.93583e+07	7.07126e+07	6.19725e+07	5.21333e+07	8.02015e+06	4.239e+07	4.56753e+08	5.29711e+06	8.33559e+06	5.47348e+07	4.41866e+07	5.08448e+07	5.26177e+07	Carboxylic acids and derivatives	-	HMDB0062175	-	-	-	-
Com_8322_pos	--	Corylifol A	C25 H26 O4	12.165	391.19	3.83445e+06	6.77288e+06	6.63991e+06	4.55079e+06	5.7812e+06	3.85568e+06	1.10453e+06	3.1507e+06	2.43415e+06	1.28289e+06	2.19191e+06	3.40747e+06	3.74125e+07	5.14767e+07	2.23306e+07	1.73256e+07	2.7696e+07	2.78227e+07	7.24522e+06	8.72551e+06	9.58113e+06	--	--	--	-	-	-	-
Com_38343_pos	Carnosine	--	C9 H14 N4 O3	12.003	227.107	1.1454e+06	937110	1.02192e+06	358500	789273	659935	294561	382257	545888	566896	605538	341658	496236	552274	755771	663167	816565	729596	553778	502345	892933	Peptidomimetics	305-84-0	HMDB0000033	C00386	ko01100//Metabolic pathways;ko00340//Histidine metabolism;ko00410//beta-Alanine metabolism	Amino acid metabolism;Global and overview maps;Metabolism of other amino acids	Metabolism
Com_2755_pos	6-methyl-7-nitro-2,3-dihydro-1,4-benzodioxine	--	C9 H9 N O4	6.576	178.05	5.72981e+06	6.14756e+06	5.19714e+06	5.81285e+06	5.61785e+06	4.51104e+06	4.10395e+07	4.12345e+07	5.43797e+07	7.1512e+07	7.59067e+07	5.83276e+07	1.27333e+08	1.78904e+08	1.67846e+08	1.14812e+08	1.07767e+08	1.2501e+08	6.31955e+07	6.88919e+07	6.59758e+07	--	--	--	-	-	-	-
Com_2559_pos	Methoxsalen	--	C12 H8 O4	9.148	217.049	2.20005e+07	1.81932e+07	1.47671e+07	9.72483e+06	6.53288e+06	1.14104e+07	1.63336e+08	1.58623e+08	1.47005e+08	1.33467e+08	1.54219e+08	1.76286e+08	4.71566e+07	3.37545e+07	6.5662e+07	5.79974e+07	5.54695e+07	5.5453e+07	9.5141e+07	1.09758e+08	1.08526e+08	Coumarins and derivatives	298-81-7	HMDB0014693	-	-	-	-
Com_32515_pos	Desloratadine	--	C19 H19 Cl N2	11.688	311.128	1.27736e+06	1.23479e+06	953703	787482	1.0022e+06	731831	1.05809e+06	1.12693e+06	997850	1.15229e+06	804686	1.02114e+06	1.54517e+06	1.72034e+06	2.5975e+06	2.34497e+06	2.74623e+06	2.19014e+06	1.36712e+06	1.04038e+06	1.07401e+06	Benzocycloheptapyridines	100643-71-8	HMDB0015102	-	-	-	-
Com_24402_pos	Fasciculic acid B	--	C36 H60 O9	14.391	637.429	825480	1.82408e+06	1.58271e+06	748722	1.27029e+06	690261	612276	947931	2.58755e+06	947205	1.15022e+06	2.13375e+06	5.62758e+06	8.00631e+06	3.49132e+06	1.783e+06	4.97864e+06	4.88767e+06	1.06021e+06	1.8935e+06	2.2352e+06	Prenol lipids	126882-55-1	HMDB0036438	-	-	-	-
Com_2118_pos	1-ethyl 4-(2-oxo-1,2-diphenylethyl) succinate	--	C20 H20 O5	9.276	323.127	1.88326e+08	1.96159e+08	1.97286e+08	2.35711e+08	2.6665e+08	1.95532e+08	5.63448e+06	5.61295e+06	6.98085e+06	4.76709e+06	6.19366e+06	7.37366e+06	6.81076e+07	9.86698e+07	1.40442e+08	9.81754e+07	9.2526e+07	1.24215e+08	4.87206e+07	5.21793e+07	5.46529e+07	--	--	--	-	-	-	-
Com_9602_pos	4-Methylumbelliferyl-α-D-glucopyranoside	--	C16 H18 O8	6.599	339.105	3.07677e+07	2.74498e+07	2.86133e+07	2.94592e+07	3.2464e+07	3.23346e+07	2.13667e+07	2.09824e+07	1.7382e+07	1.4807e+07	2.16127e+07	3.01475e+07	2.74334e+07	2.38096e+07	2.48889e+07	2.0249e+07	2.2218e+07	2.22569e+07	1.60308e+07	1.9664e+07	1.90323e+07	--	--	--	-	-	-	-
Com_18542_pos	N'-(4-methoxybenzoyl)-2-[(1-naphthylmethyl)thio]acetohydrazide	--	C21 H20 N2 O3 S	7.803	403.102	4.25284e+06	5.8669e+06	7.9397e+06	7.11167e+06	8.02044e+06	1.08334e+07	2.7764e+06	2.11373e+06	2.12256e+06	1.54573e+06	2.35079e+06	2.03994e+06	1.85943e+06	3.38134e+06	3.99283e+06	3.93309e+06	3.62432e+06	4.28013e+06	2.45554e+06	3.16418e+06	3.84817e+06	--	--	--	-	-	-	-
Com_5475_pos	Protopine	--	C20 H19 N O5	2.961	354.14	2.39475e+06	2.81575e+06	2.26748e+06	2.15285e+06	2.31943e+06	1.85587e+06	1.9865e+06	1.64006e+06	1.2583e+06	1.51971e+06	1.33986e+06	1.88037e+06	2.91404e+07	4.10037e+07	5.3252e+07	7.10926e+07	8.35554e+07	6.3283e+07	1.32038e+07	2.14799e+07	1.90231e+07	Protopine alkaloids	130-86-9	HMDB0003920	C05189	ko01100//Metabolic pathways;ko01110//Biosynthesis of secondary metabolites;ko00950//Isoquinoline alkaloid biosynthesis	Biosynthesis of other secondary metabolites;Global and overview maps	Metabolism
Com_34569_pos	Byakangelicol	--	C17 H16 O6	12.325	317.102	502909	481427	439180	448098	533278	540955	400854	399300	575964	604102	586916	459240	1.12973e+06	1.01641e+06	853587	2.21175e+06	1.4809e+06	1.44958e+06	465052	704089	462623	--	--	--	-	-	-	-
Com_6307_pos	3-hydroxy-4-methoxy-9H-xanthen-9-one	--	C14 H10 O4	7.99	243.065	4.47311e+07	5.59747e+07	5.05387e+07	5.70134e+07	5.18947e+07	4.14579e+07	8.06173e+06	8.63175e+06	7.83339e+06	6.69514e+06	7.76238e+06	1.09541e+07	2.33094e+07	3.11595e+07	3.13162e+07	1.64404e+07	2.12906e+07	2.32894e+07	2.03262e+07	2.09835e+07	2.17915e+07	--	--	--	-	-	-	-
Com_25668_pos	--	Tyramine	C8 H11 N O	7	138.091	4.54051e+06	3.92168e+06	3.98908e+06	4.18571e+06	4.3228e+06	5.20813e+06	2.74331e+06	3.03189e+06	3.89077e+06	2.49227e+06	2.91269e+06	3.40555e+06	4.8128e+06	5.75842e+06	4.22574e+06	5.40371e+06	6.32532e+06	5.08098e+06	3.08312e+06	3.20338e+06	3.40748e+06	Benzene and substituted derivatives	-	HMDB0062629	C00483	ko01110//Biosynthesis of secondary metabolites;ko00350//Tyrosine metabolism;ko00950//Isoquinoline alkaloid biosynthesis	Amino acid metabolism;Biosynthesis of other secondary metabolites;Global and overview maps	Metabolism
Com_30591_pos	Jasminoside B	--	C16 H26 O8	7.332	347.169	1.25916e+06	1.46517e+06	903946	752862	1.25975e+06	1.82054e+06	714571	636717	583123	793489	584048	714769	2.0512e+06	2.72236e+06	1.7335e+06	3.54894e+06	3.07614e+06	2.73515e+06	1.22295e+06	1.23919e+06	1.53549e+06	--	--	--	-	-	-	-
Com_2297_pos	SQH	--	C14 H22 N6 O6	8.944	349.186	9.44177e+07	1.19538e+08	9.85951e+07	8.13868e+07	1.03538e+08	9.20937e+07	9.47755e+06	1.23768e+07	1.30562e+07	8.52306e+06	9.60549e+06	1.50522e+07	1.30027e+08	1.65073e+08	2.02064e+08	1.79712e+08	1.72611e+08	2.42223e+08	3.80091e+07	3.07332e+07	3.19106e+07	--	--	--	-	-	-	-
Com_16760_pos	--	N-(2-Hydroxyethyl)iminodiacetic acid	C6 H11 N O5	1.375	178.071	1.09997e+07	1.22372e+07	1.2382e+07	8.36037e+06	8.55055e+06	1.04218e+07	3.96361e+06	3.43151e+06	3.26669e+06	2.17045e+06	4.8926e+06	5.36246e+06	6.79195e+06	8.17196e+06	9.74843e+06	6.11843e+06	6.18094e+06	7.73315e+06	4.7395e+06	6.35605e+06	5.60995e+06	--	--	--	-	-	-	-
Com_2985_pos	Gitogenin	--	C27 H44 O4	13.446	433.331	7.47245e+07	1.50309e+08	1.53031e+08	1.05794e+08	1.50443e+08	1.20872e+08	5.68093e+07	9.3585e+07	1.10972e+08	6.35193e+07	7.81182e+07	1.11062e+08	1.14322e+08	1.40501e+08	4.28929e+07	5.86947e+07	6.44041e+07	7.48741e+07	7.90264e+07	9.31052e+07	7.87316e+07	--	--	--	-	-	-	-
Com_1034_pos	N-Acetyl-D-galactosamine	--	C8 H15 N O6	1.369	222.097	4.45447e+08	4.2276e+08	3.43431e+08	3.33599e+08	4.08627e+08	3.16678e+08	1.18262e+08	1.38282e+08	1.53199e+08	1.37249e+08	1.21709e+08	1.66947e+08	3.22611e+08	3.764e+08	4.61269e+08	4.33513e+08	4.04841e+08	6.08888e+08	2.37004e+08	2.72272e+08	2.67233e+08	Organooxygen compounds	14131-60-3	HMDB0000853	C01132	ko00052//Galactose metabolism	Carbohydrate metabolism	Metabolism
Com_39528_pos	--	Songorine	C22 H31 N O3	14.268	358.238	94681.2	291986	489644	202333	216054	233778	262995	465650	332998	296381	264905	62814.9	251778	270009	309991	83468.7	203777	210898	154015	198423	108070	--	--	--	-	-	-	-
Com_12134_pos	Dofetilide	--	C19 H27 N3 O5 S2	10.995	442.15	333153	666365	345466	336104	325081	330630	233941	306101	529778	375843	377717	269994	2.33212e+07	2.11013e+07	1.18291e+07	2.37024e+07	1.64536e+07	1.46155e+07	4.72186e+06	4.88175e+06	5.22504e+06	Benzene and substituted derivatives	115256-11-6	HMDB0014349	-	-	-	-
Com_19135_pos	3,3-bis(methylthio)-1-(1,3-thiazol-2-yl)prop-2-en-1-one	--	C8 H9 N O S3	1.179	231.988	4.13259e+06	2.05551e+06	2.02441e+06	6.67053e+06	1.08125e+06	1.54708e+06	4.54404e+06	6.00514e+06	7.89656e+06	6.13602e+06	8.8745e+06	7.45093e+06	3.01295e+06	5.5829e+06	4.82019e+06	4.80933e+06	3.99407e+06	4.26625e+06	4.14384e+06	4.1344e+06	3.72159e+06	--	--	--	-	-	-	-
Com_10832_pos	4-Ethoxybenzaldehyde	--	C9 H10 O2	10.151	151.075	5.50876e+06	5.30635e+06	4.38548e+06	5.01596e+06	4.67231e+06	4.36171e+06	2.32424e+07	1.54812e+07	1.60235e+07	1.43933e+07	1.45553e+07	1.81956e+07	8.25438e+06	1.01821e+07	8.93869e+06	8.79061e+06	9.49455e+06	1.00852e+07	1.17563e+07	1.21177e+07	1.05801e+07	Phenol ethers	10031-82-0	HMDB0033970	-	-	-	-
Com_18652_pos	3-(3,4,5-trimethoxyphenyl)propanoic acid	--	C12 H16 O5	7.445	241.107	3.61768e+06	7.48714e+06	8.09437e+06	1.09216e+07	1.07263e+07	4.65021e+06	9.26154e+06	6.65881e+06	3.32278e+06	6.00218e+06	3.33514e+06	8.88192e+06	2.21204e+06	2.77838e+06	2.71109e+06	3.52307e+06	2.50902e+06	5.62248e+06	2.42851e+06	3.101e+06	2.46261e+06	Phenylpropanoic acids	25173-72-2	HMDB0030254	-	-	-	-
Com_16271_pos	Tetrahydroberberine THB	--	C20 H21 N O4	7.68	340.16	1.80304e+06	1.7499e+06	1.45758e+06	1.71518e+06	1.69208e+06	1.73575e+06	6.62422e+06	7.93794e+06	6.04131e+06	9.99896e+06	5.54042e+06	7.8658e+06	2.0864e+06	2.66015e+06	2.62982e+06	2.50425e+06	2.55691e+06	2.30705e+06	2.63422e+06	2.52983e+06	1.62714e+06	--	--	--	-	-	-	-
Com_11135_pos	1,4-Naphthoquinone	--	C10 H6 O2	2.707	159.029	3.27603e+06	5.01556e+06	5.69258e+06	3.10749e+06	4.35619e+06	2.62535e+06	1.67491e+06	2.35855e+06	2.65009e+06	2.11626e+06	2.76158e+06	3.23406e+06	2.27377e+07	3.33274e+07	2.30704e+07	1.12635e+07	2.0546e+07	2.61182e+07	7.89813e+06	8.68631e+06	8.09289e+06	--	--	--	-	-	-	-
Com_30087_pos	Nepodin	--	C13 H12 O3	11.675	217.085	362227	272210	236213	292371	266725	306504	514764	440714	286146	419135	3.07163e+06	282798	716694	641986	806661	1.00172e+06	879806	743570	546065	390918	397028	--	--	--	-	-	-	-
Com_23902_pos	Jatrorrhizine	--	C20 H19 N O4	7.355	338.144	5.80184e+06	5.09129e+06	5.95281e+06	7.37489e+06	6.61723e+06	5.15949e+06	1.0753e+06	1.14639e+06	1.0666e+06	813304	915682	894587	1.25565e+06	1.53178e+06	1.63116e+06	1.37327e+06	1.71085e+06	1.73021e+06	1.96258e+06	979713	1.37622e+06	--	--	--	-	-	-	-
Com_27714_pos	Cimifugin	--	C16 H18 O6	8.474	307.121	1.38279e+06	1.03107e+06	854461	992990	1.07266e+06	1.05469e+06	2.02643e+06	2.65247e+06	3.52152e+06	3.27197e+06	3.0702e+06	2.87737e+06	2.05864e+06	2.4898e+06	1.81655e+06	4.05748e+06	3.68294e+06	2.81041e+06	2.10187e+06	2.73229e+06	2.42374e+06	--	--	--	-	-	-	-
Com_33273_pos	--	Dihydrofolic acid	C19 H21 N7 O6	7.995	444.164	1.44974e+06	1.19541e+06	1.18244e+06	1.33705e+06	1.26804e+06	1.31287e+06	1.77767e+06	531342	533996	1.24882e+06	2.16091e+06	582035	672548	825311	798493	771207	1.48045e+06	754634	655216	692433	830755	Carboxylic acids and derivatives	4033-27-6	HMDB0001056	C00415	ko01100//Metabolic pathways;ko00790//Folate biosynthesis;ko00670//One carbon pool by folate	Global and overview maps;Metabolism of cofactors and vitamins	Metabolism
Com_36516_pos	--	Loureirin A	C17 H18 O4	10.707	287.127	581249	417507	477482	383932	573996	350011	401012	392005	377537	410939	460453	362492	686794	737274	1.4928e+06	854229	911005	964814	495269	616192	781259	--	--	--	-	-	-	-
Com_9492_pos	1,4-dihydroxyheptadec-16-en-2-yl acetate	--	C19 H36 O4	11.34	311.258	1.62279e+07	1.9387e+07	2.23967e+07	2.0707e+07	2.50342e+07	1.85153e+07	2.89284e+06	3.51704e+06	4.29388e+06	2.6808e+06	3.07418e+06	4.64576e+06	1.87838e+07	3.175e+07	3.14384e+07	2.54595e+07	3.32497e+07	3.46919e+07	1.43868e+07	1.67347e+07	2.24372e+07	--	--	--	-	-	-	-
Com_21328_pos	Piperazine-1,4-bis (2-ethanesulfonic acid)	--	C8 H18 N2 O6 S2	1.578	303.065	7.05846e+06	7.73612e+06	2.06134e+06	2.61885e+06	7.4058e+06	6.3799e+06	2.65586e+06	5.12896e+06	4.92518e+06	2.64807e+06	2.92241e+06	4.46145e+06	3.3931e+06	4.06699e+06	4.48738e+06	2.82637e+06	3.15805e+06	3.64669e+06	3.5347e+06	4.51458e+06	4.14952e+06	--	--	--	-	-	-	-
Com_14299_pos	--	N-Acetyl-L-Tyrosine	C11 H13 N O4	8.075	224.092	1.56879e+07	1.46431e+07	1.69634e+07	1.62675e+07	1.56808e+07	1.50115e+07	668475	480872	753477	766028	1.30182e+06	813908	7.28155e+06	9.88806e+06	2.61714e+06	5.38965e+06	5.53761e+06	5.20064e+06	6.55848e+06	6.7752e+06	6.98017e+06	Carboxylic acids and derivatives	537-55-3	HMDB0000866	-	-	-	-
Com_3426_pos	1H-indol-3-yl(pyridin-2-yl)methanol	--	C14 H12 N2 O	8.388	247.081	1.93192e+07	2.45547e+07	1.70344e+07	1.97067e+07	1.64345e+07	2.03721e+07	3.90232e+07	5.82037e+07	7.99757e+07	3.4093e+07	5.69275e+07	6.89047e+07	4.44976e+07	7.14593e+07	1.28485e+08	1.21326e+08	1.12389e+08	3.587e+07	3.4395e+07	4.18653e+07	4.4975e+07	--	--	--	-	-	-	-
Com_20390_pos	N'3-(2-furylmethylidene)pyridine-3-carbohydrazide	--	C11 H9 N3 O2	11.646	216.074	4.02002e+06	5.61378e+06	4.59434e+06	2.77889e+06	3.18574e+06	2.85457e+06	3.8007e+06	3.43351e+06	4.32578e+06	6.22144e+06	3.92387e+06	2.68252e+06	4.35659e+06	6.2734e+06	8.62281e+06	8.32927e+06	8.74876e+06	7.92907e+06	4.23902e+06	4.1252e+06	3.97118e+06	--	--	--	-	-	-	-
Com_14074_pos	Tetrahydroxyxanthone	--	C13 H8 O6	9.975	261.04	2.58725e+06	2.49272e+06	2.53886e+06	3.08267e+06	2.77924e+06	2.91556e+06	8.05508e+06	4.79007e+06	8.35134e+06	1.2834e+07	8.42163e+06	6.66185e+06	1.81813e+06	2.33899e+06	2.57426e+06	1.80591e+06	2.00581e+06	2.10808e+06	3.77969e+06	4.28494e+06	2.16675e+06	--	--	--	-	-	-	-
Com_20396_pos	Lumefantrine	--	C30 H32 Cl3 N O	6.044	510.14	1.0689e+06	1.18338e+06	954389	1.25835e+06	1.31236e+06	1.42975e+06	1.09331e+06	900706	1.16658e+06	895487	1.03016e+06	1.08884e+06	4.00553e+06	3.95398e+06	4.10525e+06	7.23369e+06	1.04451e+07	5.15694e+06	1.79747e+06	1.57023e+06	1.81178e+06	Fluorenes	82186-77-4	HMDB0015653	-	-	-	-
Com_17573_pos	--	delta-Hexanolactone	C6 H10 O2	11.515	115.075	5.80335e+06	5.58805e+06	7.26705e+06	6.29652e+06	5.73921e+06	5.99693e+06	2.3326e+06	2.64881e+06	3.78802e+06	2.53523e+06	3.41424e+06	4.48611e+06	1.42366e+07	1.54869e+07	1.06009e+07	5.96692e+06	1.03816e+07	1.28305e+07	3.75538e+06	4.37076e+06	4.29945e+06	Lactones	823-22-3	HMDB0000453	-	-	-	-
Com_8392_pos	Sarracenin	--	C11 H14 O5	1.462	227.091	1.21906e+07	1.37568e+07	1.17006e+07	2.09004e+07	1.94636e+07	1.04573e+07	8.26248e+06	7.0635e+06	6.49077e+06	7.2124e+06	8.58015e+06	8.21867e+06	3.94382e+07	5.0915e+07	1.5587e+07	1.33417e+07	2.60451e+07	4.29471e+07	1.20816e+07	1.67621e+07	1.8345e+07	--	--	--	-	-	-	-
Com_30693_pos	--	Tanshinone I	C18 H12 O3	10.877	277.086	1.77669e+06	109408	762110	1.38081e+06	103535	3.32699e+06	353634	154890	137009	109977	88517.5	137361	103742	116728	1.37148e+06	139928	167411	125001	94494.8	99960.5	153496	--	--	--	-	-	-	-
Com_14933_pos	Ingenol-5,20-acetonide-3-O-angelate	--	C28 H38 O6	10.946	471.275	1.5899e+07	1.49235e+07	1.44975e+07	1.69729e+07	1.50583e+07	1.49449e+07	3.85574e+06	2.55258e+06	2.27092e+06	1.87431e+06	2.40808e+06	4.74975e+06	9.80135e+06	1.27276e+07	1.30364e+07	1.21335e+07	1.41495e+07	1.22728e+07	7.31815e+06	7.97892e+06	7.39871e+06	--	--	--	-	-	-	-
Com_12183_pos	--	12,13-EODE	C18 H32 O3	10.198	297.242	5.93463e+06	6.07617e+06	4.08496e+06	5.57347e+06	5.70064e+06	6.52606e+06	9.87491e+06	1.26582e+07	1.35235e+07	1.10296e+07	1.56304e+07	1.19672e+07	1.87946e+07	2.77606e+07	2.10042e+07	1.48342e+07	2.39066e+07	2.47099e+07	1.02153e+07	1.23555e+07	1.29955e+07	--	--	--	-	-	-	-
Com_25404_pos	Tetranor-12R-HETE	--	C16 H26 O3	15.86	249.185	2.12391e+06	1.69438e+06	3.74605e+06	4.69613e+06	5.39188e+06	5.60262e+06	2.19617e+06	2.55428e+06	1.43734e+06	934432	1.33453e+06	1.16302e+06	6.10024e+06	3.21954e+06	1.24198e+06	1.62131e+06	2.35385e+06	4.19757e+06	2.93103e+06	3.62323e+06	3.98959e+06	--	--	--	-	-	-	-
Com_11561_pos	(5E)-7-methylidene-10-oxo-4-(propan-2-yl)undec-5-enoic acid	--	C15 H24 O3	9.778	271.19	4.02142e+06	4.13533e+06	4.56101e+06	4.56509e+06	4.46424e+06	4.72587e+06	2.28339e+06	1.92531e+06	1.71904e+06	2.1535e+06	1.91926e+06	1.7948e+06	8.96577e+06	1.43896e+07	2.31504e+07	1.88374e+07	1.40102e+07	1.84928e+07	4.99815e+06	5.70562e+06	6.79601e+06	--	--	--	-	-	-	-
Com_17934_pos	--	beta-Hydroxyisobutyrate	C4 H8 O3	2.902	105.054	8.89206e+06	1.08157e+07	1.04853e+07	9.13112e+06	9.80083e+06	1.02012e+07	673413	936588	970074	956404	1.27613e+06	1.04969e+06	3.23388e+06	3.34265e+06	2.46757e+06	4.4711e+06	3.5999e+06	4.47358e+06	3.84495e+06	4.23489e+06	3.21258e+06	--	--	--	-	-	-	-
Com_32447_pos	3'-O-Methylinosine	--	C11 H14 N4 O5	9.266	283.096	2.68199e+06	2.03887e+06	1.97764e+06	2.9648e+06	2.73799e+06	2.45194e+06	852962	1.69398e+06	1.62975e+06	1.52731e+06	1.23123e+06	772356	1.74923e+06	2.54087e+06	1.78209e+06	2.78548e+06	2.89788e+06	3.03657e+06	827716	1.3583e+06	1.02386e+06	--	--	--	-	-	-	-
Com_12333_pos	N-Methylisoleucine	--	C7 H15 N O2	6.76	146.117	2.65469e+06	1.55054e+06	2.18727e+06	2.6668e+06	2.2097e+06	1.89286e+06	1.21744e+07	1.54532e+07	1.27146e+07	1.59858e+07	1.76474e+07	1.18974e+07	2.80477e+06	1.86782e+06	2.03191e+06	2.43767e+06	2.15508e+06	2.18843e+06	5.13971e+06	6.60603e+06	5.91724e+06	--	--	--	-	-	-	-
Com_13142_pos	Isophorone	--	C9 H14 O	12.239	139.112	3.32458e+06	3.05925e+06	3.09875e+06	2.57554e+06	2.92347e+06	3.29451e+06	2.54142e+06	2.35173e+06	2.51677e+06	2.2989e+06	2.58858e+06	3.0496e+06	1.39358e+07	1.77867e+07	1.88167e+07	1.45632e+07	1.5366e+07	1.87388e+07	7.16639e+06	6.98267e+06	6.97188e+06	Carbonyl compounds	78-59-1	HMDB0031195	-	-	-	-
Com_1133_pos	Methyl 4-hydroxy-3-methoxycinnamate	--	C11 H12 O4	10.34	209.081	1.94362e+08	1.96138e+08	1.61415e+08	1.7081e+08	8.39933e+07	7.18877e+07	1.93786e+08	2.74581e+08	1.39149e+08	2.06804e+08	2.72562e+08	2.3463e+08	1.52056e+08	2.06577e+08	4.78472e+08	2.26808e+08	2.63147e+08	3.84745e+08	1.40892e+08	1.51447e+08	2.10081e+08	--	--	--	-	-	-	-
Com_17384_pos	--	L-Mimosine	C8 H10 N2 O4	1.423	199.071	7.68771e+06	7.70846e+06	6.57011e+06	5.52337e+06	6.29726e+06	6.55823e+06	5.1116e+06	4.54788e+06	5.74769e+06	5.8419e+06	7.7062e+06	8.20673e+06	1.13873e+07	9.17688e+06	8.47625e+06	8.83879e+06	1.00987e+07	1.35779e+07	6.22731e+06	7.46804e+06	6.53012e+06	Fatty Acyls	191936-12-6	HMDB0031398	-	-	-	-
Com_8221_pos	1-(2,4-diphenyl-2,3-dihydro-1H-1,5-benzodiazepin-1-yl)propan-1-one	--	C24 H22 N2 O	12.19	337.163	7.68431e+06	1.48878e+07	1.26966e+07	7.50479e+06	9.79547e+06	1.01926e+07	3.29531e+06	3.2489e+06	6.01787e+06	3.29746e+06	4.86002e+06	9.39915e+06	1.41972e+07	5.24869e+07	2.54962e+07	1.53737e+07	2.15261e+07	2.76277e+07	1.31237e+07	1.27221e+07	9.48546e+06	--	--	--	-	-	-	-
Com_25704_pos	1,4-dihydroxy-1,4-dimethyl-7-(propan-2-ylidene)-decahydroazulen-6-one	--	C15 H24 O3	12.541	275.161	3.2086e+06	2.45667e+06	1.61148e+06	1.5022e+06	1.45665e+06	1.19531e+06	378887	360040	401498	389142	364567	5.34191e+06	9.31281e+06	6.79063e+06	3.48884e+06	4.94906e+06	4.27154e+06	4.75038e+06	2.23252e+06	1.73545e+06	2.03993e+06	--	--	--	-	-	-	-
Com_521_pos	Dehydronuciferin	--	C19 H19 N O2	6.374	294.154	6.8448e+08	8.21964e+08	9.55128e+08	1.1494e+09	8.82091e+08	1.1617e+09	9.2993e+08	4.49807e+08	6.12631e+08	7.28855e+08	3.33028e+08	7.35036e+08	8.25977e+07	7.1175e+07	5.86192e+07	1.35184e+08	1.38211e+08	9.23097e+07	5.04098e+08	5.04456e+08	4.99033e+08	--	--	--	-	-	-	-
Com_1510_pos	α-Hydroxyalprazolam	--	C17 H13 Cl N4 O	2.406	325.089	3.01554e+07	4.10076e+07	4.3854e+07	3.83528e+07	3.52795e+07	4.58343e+07	1.84266e+08	1.52667e+08	1.53295e+08	1.64645e+08	1.43639e+08	2.09166e+08	1.71496e+08	1.57574e+08	3.37045e+08	8.38793e+07	1.05983e+08	1.67335e+08	1.05334e+08	1.2196e+08	1.03933e+08	--	--	--	-	-	-	-
Com_8225_pos	pentane-1,2,3,4,5-pentol	--	C5 H12 O5	1.413	153.076	3.85034e+07	3.28614e+07	4.01809e+07	3.86904e+07	4.10162e+07	3.38116e+07	1.46719e+07	1.18226e+07	1.49986e+07	1.37551e+07	1.42849e+07	1.13592e+07	2.19458e+07	1.99923e+07	2.45431e+07	2.57231e+07	3.17061e+07	2.79371e+07	2.17176e+07	2.01587e+07	2.14692e+07	--	--	--	-	-	-	-
Com_949_pos	(3R)-8-hydroxy-3-(4-methoxyphenyl)-3,4-dihydro-1H-2-benzopyran-1-one	--	C16 H14 O4	10.597	253.086	4.63058e+08	5.52586e+08	3.54538e+08	3.90641e+08	2.99916e+08	6.06812e+08	4.38747e+08	2.33655e+08	6.32062e+07	1.84544e+08	8.94654e+07	1.72316e+08	4.70211e+06	4.40687e+06	7.08877e+06	9.07363e+06	7.06157e+06	7.56228e+06	1.7949e+08	2.09489e+08	2.07328e+08	--	--	--	-	-	-	-
Com_7884_pos	NNK	--	C14 H26 N6 O6	10.296	357.188	2.08139e+07	1.3542e+07	9.48669e+06	1.17304e+07	1.70683e+07	1.72174e+07	3.27181e+06	3.45907e+06	4.57368e+06	4.38098e+06	7.43082e+06	6.66142e+06	2.36812e+07	2.05713e+07	4.11614e+07	2.66347e+07	2.1836e+07	4.73755e+07	1.04425e+07	1.24209e+07	1.27968e+07	Organooxygen compounds	64091-91-4	HMDB0011603	-	-	-	-
Com_17328_pos	(5ξ,9ξ,16ξ)-17-Hydroxykauran-19-oic acid	--	C20 H32 O3	14.776	338.275	4.10959e+06	6.33059e+06	4.37192e+06	4.73392e+06	7.42072e+06	4.71039e+06	4.43328e+06	7.12739e+06	1.00933e+07	2.89408e+06	7.30109e+06	6.62704e+06	1.71935e+07	8.18653e+06	2.01987e+06	4.80704e+06	6.6416e+06	9.95544e+06	4.23345e+06	5.8403e+06	5.70446e+06	--	--	--	-	-	-	-
Com_35732_pos	Corynoxeine	--	C22 H26 N2 O4	13.223	383.204	662858	636897	839549	927515	1.18565e+06	1.01922e+06	1.53408e+06	1.18997e+06	824279	868511	861668	983701	1.05225e+06	875107	675854	803316	897858	1.04056e+06	601010	695182	827789	--	--	--	-	-	-	-
Com_11511_pos	N-(4-butyl-2-methylphenyl)-N'-[4-(4-methylpiperazino)phenyl]urea	--	C23 H32 N4 O	14.439	381.262	6.79252e+06	1.24027e+07	8.85509e+06	7.44386e+06	1.03518e+07	8.32814e+06	3.10931e+06	9.78497e+06	1.33266e+07	7.14519e+06	1.00795e+07	1.18795e+07	2.33036e+07	3.16176e+07	1.53233e+07	1.43738e+07	1.64572e+07	2.45596e+07	1.03337e+07	1.12445e+07	1.24704e+07	--	--	--	-	-	-	-
Com_24687_pos	--	DL-m-Tyrosine	C9 H11 N O3	6.639	182.081	6.1214e+06	5.04949e+06	3.72893e+06	5.80822e+06	6.45055e+06	5.24895e+06	2.65254e+06	4.07423e+06	4.93879e+06	3.79945e+06	3.87099e+06	3.64689e+06	3.69522e+06	4.12157e+06	3.0434e+06	3.79442e+06	3.48553e+06	4.2782e+06	3.59234e+06	3.76637e+06	4.04457e+06	--	--	--	-	-	-	-
Com_17181_pos	L-Saccharopine	--	C11 H20 N2 O6	10.985	277.143	1.8589e+06	1.77356e+06	1.54382e+06	1.79671e+06	1.72644e+06	2.3043e+06	1.98141e+06	1.57018e+06	2.70917e+06	1.98693e+06	1.8502e+06	2.51115e+06	1.0399e+07	1.59304e+07	1.11977e+07	1.25138e+07	1.44393e+07	9.86974e+06	3.63883e+06	3.8692e+06	4.00517e+06	Carboxylic acids and derivatives	-	HMDB0062698	C00449	ko01100//Metabolic pathways;ko01110//Biosynthesis of secondary metabolites;ko01130//Biosynthesis of antibiotics;ko01230//Biosynthesis of amino acids;ko00300//Lysine biosynthesis;ko00310//Lysine degradation	Amino acid metabolism;Global and overview maps	Metabolism
Com_11515_pos	3-hydroxy-2-(3-nitro-4-piperidinobenzyl)propanenitrile	--	C15 H19 N3 O3	6.873	295.102	1.14433e+07	6.36888e+06	6.9028e+06	9.49233e+06	8.39261e+06	7.37922e+06	1.76494e+07	1.57329e+07	1.70862e+07	1.78222e+07	1.35886e+07	1.63059e+07	1.75483e+06	2.16088e+06	3.52162e+06	2.57372e+06	2.76535e+06	3.70667e+06	1.29491e+07	8.57512e+06	6.57404e+06	--	--	--	-	-	-	-
Com_23189_pos	Astragaloside II	--	C43 H70 O15	14.357	827.477	126979	154854	178494	164461	160759	162556	89221.8	109174	142896	76615.3	97232.5	117635	282633	294243	175772	7.31397e+06	196964	202619	160605	181307	280524	--	--	--	-	-	-	-
Com_9686_pos	--	Rauwolscine hydrochloride	C21 H27 Cl N2 O3	8.135	391.18	8.84691e+06	7.95461e+06	1.03382e+07	1.11817e+07	1.0723e+07	8.49902e+06	9.02301e+06	1.58548e+07	1.58521e+07	9.85576e+06	1.56313e+07	1.51033e+07	1.86952e+07	2.7099e+07	2.53346e+07	2.39992e+07	3.69728e+07	2.86083e+07	1.80577e+07	1.59109e+07	1.17427e+07	--	--	--	-	-	-	-
Com_1578_pos	3-Methoxycinnamic acid	--	C10 H10 O3	8.15	161.06	2.73333e+08	2.66895e+08	2.30583e+08	2.53223e+08	2.39716e+08	2.25808e+08	1.05873e+08	1.32085e+08	1.78569e+08	1.1899e+08	1.38424e+08	1.31856e+08	1.61674e+08	2.6632e+08	3.18161e+08	2.41687e+08	3.21518e+08	3.00893e+08	1.68047e+08	1.79898e+08	1.84303e+08	--	--	--	-	-	-	-
Com_15694_pos	Isopropylidenylacetyl-marmesin	--	C19 H20 O5	9.782	329.139	3.5077e+06	3.32714e+06	3.15969e+06	4.42065e+06	3.78169e+06	2.9612e+06	3.76294e+06	2.8825e+06	4.15126e+06	3.49873e+06	3.62183e+06	3.70442e+06	3.28577e+06	4.30235e+06	7.52726e+06	5.88783e+06	1.68491e+07	7.38935e+06	2.84028e+06	3.94457e+06	3.75511e+06	--	--	--	-	-	-	-
Com_98_pos	Gallic acid trimethyl ether	--	C10 H12 O5	8.896	213.075	2.64957e+08	2.58066e+08	2.659e+08	1.52753e+09	1471869831	2.65224e+08	4.23817e+09	2.45876e+07	4.06191e+07	4.68924e+09	5.58436e+09	1.00596e+09	5.96657e+06	4.58261e+06	3.97106e+06	9.25851e+08	3.09637e+09	2.05782e+09	4.26805e+07	4.02695e+07	4.04621e+07	Benzene and substituted derivatives	118-41-2	HMDB0033839	-	-	-	-
Com_5468_pos	Dehydroandrographolide	--	C20 H28 O4	10.025	333.205	1.14322e+06	1.22393e+06	1.42973e+06	1.40316e+06	1.2836e+06	1.29188e+06	3.89819e+06	6.95413e+06	8.71781e+06	3.47475e+06	8.73638e+06	4.76097e+06	4.40082e+07	5.6261e+07	2.87365e+07	7.62939e+07	6.03344e+07	7.69024e+07	2.51144e+07	3.12042e+07	1.74129e+07	--	--	--	-	-	-	-
Com_7903_pos	(R)-3-Hydroxy myristic acid	--	C14 H28 O3	10.067	262.238	3.17987e+07	8.25545e+06	8.55387e+06	1.26189e+07	5.06083e+06	1.10585e+07	8.47828e+06	7.73384e+06	1.19515e+07	9.75741e+06	1.35483e+07	1.38565e+07	3.55593e+07	1.54846e+07	4.10141e+07	1.9362e+07	9.3914e+06	1.23573e+07	9.6012e+06	1.23988e+07	1.35784e+07	--	--	--	-	-	-	-
Com_13095_pos	--	Ala-trp	C14 H17 N3 O3	6.72	276.134	1.72926e+06	1.67279e+06	2.21123e+06	2.69954e+06	1.99957e+06	4.02627e+06	3.70323e+06	3.023e+06	2.9391e+06	3.15111e+06	3.01676e+06	3.28268e+06	8.18523e+06	1.10589e+07	1.89613e+07	1.15712e+07	1.08083e+07	1.12201e+07	5.17834e+06	5.41471e+06	5.3923e+06	Carboxylic acids and derivatives	-	HMDB0013209	-	-	-	-
Com_38872_pos	Aurantio-obtusin	--	C17 H14 O7	6.198	331.082	578970	798953	791360	678561	781878	464169	112276	164603	75107.6	72332.8	75095.4	207025	753406	873233	547429	851086	841365	586715	356676	506196	417402	--	--	--	-	-	-	-
Com_28475_pos	alpha-Santonin	--	C15 H18 O3	1.356	229.129	4.83083e+06	3.64519e+06	4.13571e+06	3.26796e+06	3.18101e+06	3.4483e+06	2.27962e+06	1.56229e+06	1.30068e+06	2.30006e+06	1.92142e+06	2.61559e+06	2.0718e+06	2.66941e+06	2.17645e+06	1.23879e+06	2.25399e+06	2.22369e+06	2.02305e+06	2.44291e+06	2.67807e+06	--	--	--	-	-	-	-
Com_21059_pos	--	Timosaponin A1	C33 H54 O8	13.96	579.387	713932	1.1549e+06	1.77938e+06	532884	1.18364e+06	765620	650933	788865	1.11002e+06	516355	673507	1.35089e+06	5.1913e+06	6.90943e+06	8.08119e+06	900355	5.27694e+06	5.9676e+06	1.48148e+06	1.75079e+06	1.77804e+06	--	--	--	-	-	-	-
Com_3055_pos	Allantoin	--	C4 H6 N4 O3	1.062	159.05	1.38833e+08	1.03936e+08	1.02193e+08	9.44e+07	9.59202e+07	8.84417e+07	1.09552e+08	1.17317e+08	1.1113e+08	9.74517e+07	1.34192e+08	1.18754e+08	1.50566e+08	1.58619e+08	1.24848e+08	1.54113e+08	1.59242e+08	1.4096e+08	9.95825e+07	1.10277e+08	1.08718e+08	Azoles	97-59-6	HMDB0000462	-	-	-	-
Com_19745_pos	--	2-Hydroxyisocaproic Acid	C6 H12 O3	3.168	133.086	441983	325132	453826	413847	329484	299836	478260	507725	477330	525834	405134	635301	4.16348e+06	1.06913e+07	5.79324e+06	5.35457e+06	8.6217e+06	1.06575e+07	2.29913e+06	2.31575e+06	2.15549e+06	Fatty Acyls	498-36-2	HMDB0000665	-	-	-	-
Com_8011_pos	N1-pyrazin-2-yl-4-chlorobenzamide	--	C11 H8 Cl N3 O	5.811	234.043	2.81437e+07	2.96266e+07	3.42481e+07	2.43717e+07	2.08222e+07	2.50826e+07	1.3853e+07	2.08452e+07	3.45225e+07	2.05986e+07	2.52156e+07	1.58581e+07	749537	742529	2.27552e+06	1.05918e+06	1.22067e+06	1.66339e+06	1.5015e+07	1.43388e+07	1.36196e+07	--	--	--	-	-	-	-
Com_38440_pos	Glucose-6-phosphate	--	C6 H13 O9 P	7.922	261.034	856205	590130	592570	627751	643783	712499	226535	202507	199090	180535	174506	305878	1.69314e+06	1.27805e+06	953073	658305	984066	964642	311545	328067	318428	Organooxygen compounds	56-73-5	HMDB0001401	C00092	ko01100//Metabolic pathways;ko01130//Biosynthesis of antibiotics;ko00500//Starch and sucrose metabolism;ko00562//Inositol phosphate metabolism;ko04931//Insulin resistance	Carbohydrate metabolism;Endocrine and metabolic diseases;Global and overview maps	Human Diseases;Metabolism
Com_7097_pos	octadec-9-ynoic acid	--	C18 H32 O2	11.828	263.237	1.12698e+07	1.5111e+07	1.56023e+07	1.8109e+07	1.69671e+07	1.57082e+07	6.07971e+06	5.64963e+06	4.69715e+06	5.34706e+06	5.04217e+06	5.5989e+06	2.98186e+07	4.0357e+07	2.19333e+07	5.30782e+07	4.80039e+07	4.93202e+07	1.55748e+07	1.59981e+07	1.69775e+07	--	--	--	-	-	-	-
Com_7616_pos	Prostaglandin E2-1-glyceryl ester	--	C23 H38 O7	13.998	409.256	6.81513e+06	1.11638e+07	9.00652e+06	4.51517e+06	7.92293e+06	6.36748e+06	5.30082e+06	1.01823e+07	1.75834e+07	7.96621e+06	1.24199e+07	1.25584e+07	3.78772e+07	5.87198e+07	3.99519e+07	1.3452e+07	3.29909e+07	3.91261e+07	1.36129e+07	1.83439e+07	1.76575e+07	--	--	--	-	-	-	-
Com_14833_pos	Diphenoxylate	--	C30 H32 N2 O2	11.383	453.248	5.9978e+06	2.82435e+06	4.30108e+06	3.835e+06	4.03382e+06	2.06446e+06	1.2512e+07	9.29864e+06	7.35427e+06	5.86309e+06	7.66971e+06	1.65134e+07	5.55682e+06	7.8431e+06	5.55538e+06	7.09491e+06	7.60915e+06	8.11162e+06	8.64033e+06	7.39418e+06	7.15335e+06	Benzene and substituted derivatives	915-30-0	HMDB0015213	-	-	-	-
Com_39196_pos	--	Corydaline	C22 H27 N O4	13.641	370.202	71911.2	69885.8	77388.8	70274.9	81260.7	71066.2	156541	131565	73428.5	85723.1	60366.3	141288	607795	377529	702269	354217	684017	276417	222681	170419	208350	--	--	--	C15530	ko01110//Biosynthesis of secondary metabolites;ko00950//Isoquinoline alkaloid biosynthesis	Biosynthesis of other secondary metabolites;Global and overview maps	Metabolism
Com_10598_pos	Oleoyl ethanolamide	--	C20 H39 N O2	15.118	326.305	2.65012e+06	815192	619876	874901	3.07418e+07	669994	1.02673e+06	636023	566716	262718	2.99333e+06	1.84624e+06	6.0864e+06	2.39225e+06	2.95565e+06	4.63338e+06	4.86461e+06	2.94511e+06	2.14962e+06	1.56629e+06	1.56147e+06	--	--	--	-	-	-	-
Com_28581_pos	DGDG (14:1/26:1)	--	C55 H100 O15	6.338	1018.73	2.605e+06	1.76184e+06	1.70201e+06	1.61169e+06	4.05287e+06	4.12246e+06	185749	209969	210878	271232	392816	210150	186162	187778	173678	276825	193962	191380	859931	953529	1.20169e+06	--	--	--	-	-	-	-
Com_23248_pos	Υ-L-Glutamyl-L-glutamic acid	--	C10 H16 N2 O7	1.364	277.103	8.11202e+06	1.93173e+06	1.32646e+06	1.42332e+06	1.46302e+06	1.43143e+06	3.20589e+06	2.14478e+06	2.12421e+06	4.46511e+06	3.26289e+06	4.25669e+06	7.28476e+06	4.0776e+06	3.94674e+06	2.99095e+06	6.85865e+06	4.23789e+06	2.55165e+06	2.17427e+06	2.9323e+06	--	--	--	-	-	-	-
Com_6394_pos	2-chloro-6-(3,5-dimethyl-1H-pyrazol-1-yl)benzonitrile	--	C12 H10 Cl N3	4.106	232.064	2.21714e+07	1.64308e+07	1.02071e+07	6.46509e+06	7.95266e+06	7.03993e+06	2.07019e+07	3.9207e+07	4.78948e+07	3.44021e+07	3.62301e+07	3.29475e+07	5.26871e+06	4.87379e+06	1.03801e+07	2.2174e+07	8.3762e+06	1.29126e+07	2.14853e+07	1.67788e+07	2.06826e+07	--	--	--	-	-	-	-
Com_38273_pos	Oxypeucedanin hydrate	--	C16 H16 O6	7.324	323.113	728663	988684	618132	532794	686362	1.04208e+06	353217	384536	310241	296257	433312	356325	656373	667233	552972	600998	719446	539525	526896	434382	353867	--	--	--	-	-	-	-
Com_37366_pos	FQH	--	C20 H26 N6 O5	13.982	861.409	500426	704386	789387	1.11621e+06	442547	1.26069e+06	83507.2	122887	1.08403e+06	246008	93241.9	144221	262489	234317	212207	662747	457800	435568	486147	475490	393498	--	--	--	-	-	-	-
Com_21739_pos	(+)-Bicuculline	--	C20 H17 N O6	6.833	368.119	3.46766e+06	7.45283e+06	2.85443e+06	2.65266e+06	2.66736e+06	7.91124e+06	2.60656e+06	3.70171e+06	4.72539e+06	3.96168e+06	4.10577e+06	2.38566e+06	4.82836e+06	5.46065e+06	4.1798e+06	6.37106e+06	6.58545e+06	4.84696e+06	2.7881e+06	2.71586e+06	3.60355e+06	--	--	--	-	-	-	-
Com_8919_pos	trans,trans-2,4-Heptadienal	--	C7 H10 O	9.684	111.08	1.22763e+07	9.38758e+06	8.63643e+06	9.57064e+06	9.92641e+06	9.48476e+06	5.95314e+06	6.24672e+06	6.65189e+06	6.86274e+06	5.87553e+06	7.14746e+06	1.75109e+07	3.02051e+07	3.43094e+07	2.21316e+07	2.16314e+07	3.09901e+07	1.54542e+07	1.4389e+07	1.41991e+07	--	--	--	-	-	-	-
Com_32411_pos	Quillaic acid	--	C30 H46 O5	10.538	487.342	709007	736772	702827	705916	702409	845302	771462	565460	586842	625775	527546	557485	1.40767e+06	1.66849e+06	926320	2.53706e+06	2.45631e+06	3.04722e+06	761966	623937	865811	--	--	--	-	-	-	-
Com_34742_pos	YLH	--	C21 H29 N5 O5	10.667	415.195	1.83725e+06	1.91759e+06	1.63468e+06	1.68417e+06	2.12843e+06	1.85523e+06	724280	1.14313e+06	1.09503e+06	1.08793e+06	1.09074e+06	1.53175e+06	1.45776e+06	1.76665e+06	1.64315e+06	1.55339e+06	1.91868e+06	1.78517e+06	1.12292e+06	1.21046e+06	1.45255e+06	--	--	--	-	-	-	-
Com_33003_pos	Resiniferatoxin	--	C37 H40 O9	10.401	685.232	2.18554e+06	2.41171e+06	1.93259e+06	1.74793e+06	1.78089e+06	1.94695e+06	515837	518563	541700	474369	462816	497427	1.03805e+06	1.11992e+06	1.51786e+06	1.21237e+06	1.57689e+06	1.91641e+06	777422	868172	892740	--	--	--	-	-	-	-
Com_5432_pos	--	Oroxylin A	C16 H12 O5	9.066	285.076	2.14831e+07	2.04594e+07	1.962e+07	1.8626e+07	1.41989e+07	2.32663e+07	4.5743e+07	6.02105e+07	2.73994e+07	4.58573e+07	3.57298e+07	4.05122e+07	6.34969e+06	1.05521e+07	1.35785e+07	1.32582e+07	1.25834e+07	1.18589e+07	3.82811e+07	3.50343e+07	4.99717e+07	--	--	--	-	-	-	-
Com_6769_pos	Cefradine	--	C16 H19 N3 O4 S	9.822	368.121	1.70266e+06	1.90232e+06	1.92687e+06	2.28949e+06	1.93009e+06	1.92843e+06	4.67355e+07	4.07416e+07	3.56578e+07	3.85083e+07	4.02429e+07	4.97935e+07	4.29383e+06	5.62326e+06	5.56733e+06	5.93741e+06	5.02324e+06	5.04045e+06	1.36886e+07	2.09395e+07	1.54683e+07	Carboxylic acids and derivatives	38821-53-3	HMDB0015428	-	-	-	-
Com_13151_pos	Methionine sulfoxide	--	C5 H11 N O3 S	1.336	149.027	1.67509e+07	9.65355e+06	8.04295e+06	7.67146e+06	6.84077e+06	1.29811e+07	4.39028e+06	3.40579e+06	3.26868e+06	2.60531e+06	3.72357e+06	7.69312e+06	1.46242e+07	2.54854e+07	1.34358e+07	1.4848e+07	1.13226e+07	1.34489e+07	7.64643e+06	8.59492e+06	8.31428e+06	Carboxylic acids and derivatives	62697-73-8	HMDB0002005	-	-	-	-
Com_25843_pos	N-[methyl(oxo)phenyl-lambda~6~-sulfanylidene]-N'-phenylurea	--	C14 H14 N2 O2 S	7.464	297.061	1.96172e+06	1.95009e+06	1.41288e+06	1.72654e+06	1.59055e+06	1.36921e+06	1.46397e+06	2.36612e+06	1.84672e+06	1.57302e+06	1.52415e+06	2.31977e+06	3.56339e+06	3.5003e+06	3.07852e+06	5.6786e+06	4.128e+06	3.71151e+06	1.5485e+06	2.01364e+06	1.649e+06	--	--	--	-	-	-	-
Com_4123_pos	5,8-dihydroxy-10-methyl-5,8,9,10-tetrahydro-2H-oxecin-2-one	--	C10 H14 O4	9.8	181.086	5.01037e+07	4.67584e+07	5.40491e+07	4.72528e+07	4.33623e+07	4.24758e+07	5.49832e+07	5.07315e+07	5.38538e+07	5.11488e+07	5.76753e+07	5.0309e+07	7.51884e+07	8.20337e+07	1.01925e+08	7.72318e+07	7.23485e+07	9.11536e+07	3.61419e+07	5.31335e+07	4.56599e+07	--	--	--	-	-	-	-
Com_18381_pos	Piperine	--	C17 H19 N O3	1.244	286.139	6.59951e+06	3.7849e+06	5.22844e+06	3.89742e+06	4.01598e+06	6.5794e+06	7.83883e+06	5.90472e+06	7.379e+06	8.02454e+06	7.49175e+06	7.95203e+06	8.55232e+06	4.70429e+06	7.40407e+06	3.8723e+06	7.5879e+06	4.4802e+06	3.32898e+06	4.35668e+06	3.79199e+06	-	94-62-2	HMDB0029377	C03882	ko00960//Tropane, piperidine and pyridine alkaloid biosynthesis	Biosynthesis of other secondary metabolites	Metabolism
Com_12295_pos	Nafadotride	--	C22 H27 N3 O2	7.398	366.212	1.76224e+07	1.73609e+07	1.51554e+07	1.47873e+07	1.75796e+07	1.70011e+07	2.74604e+06	4.31573e+06	4.77372e+06	3.22548e+06	3.84664e+06	3.44631e+06	1.02374e+07	1.91812e+07	2.10029e+07	1.85191e+07	1.9699e+07	1.95496e+07	9.05068e+06	1.03294e+07	1.00887e+07	--	--	--	-	-	-	-
Com_7238_pos	Cyclohexanecarboxylic acid	--	C7 H12 O2	12.37	129.091	1.37258e+07	2.21111e+07	2.15596e+07	1.36648e+07	1.78668e+07	1.58775e+07	8.06266e+06	1.17192e+07	1.27814e+07	1.05408e+07	1.19777e+07	1.09029e+07	4.38902e+07	6.0269e+07	4.66268e+07	2.25526e+07	3.64522e+07	4.55137e+07	2.24919e+07	2.28487e+07	2.09451e+07	Carboxylic acids and derivatives	98-89-5	HMDB0031342	C09822	ko01120//Microbial metabolism in diverse environments	Global and overview maps	Metabolism
Com_7897_pos	Biopterin	--	C9 H11 N5 O3	1.318	238.092	1.17719e+07	8.28365e+06	7.91539e+06	1.11062e+07	9.35956e+06	9.61423e+06	4.69728e+06	4.94376e+06	4.45683e+06	4.98167e+06	4.15554e+06	6.68638e+06	2.9511e+07	2.1043e+07	1.2119e+07	4.5365e+07	4.2907e+07	2.41539e+07	1.39413e+07	1.29334e+07	1.66808e+07	Pteridines and derivatives	13039-82-2	HMDB0000817	-	-	-	-
Com_13206_pos	--	1-Methylguanosine	C11 H15 N5 O5	5.444	298.114	1.29768e+07	1.52248e+07	1.45201e+07	1.69133e+07	1.678e+07	1.954e+07	3.05403e+06	2.32834e+06	3.00639e+06	2.84658e+06	2.1385e+06	2.73535e+06	1.88738e+06	2.55855e+06	3.20742e+06	2.44554e+06	4.28478e+06	2.84189e+06	5.34108e+06	6.35689e+06	5.55965e+06	Purine nucleosides	2140-65-0	HMDB0001563	-	-	-	-
Com_30005_pos	Benidipine	--	C28 H31 N3 O6	5.626	506.224	145468	213023	125545	137159	267750	250820	195497	228485	309809	227081	401505	304247	222352	408899	3.41114e+06	1.21998e+06	939707	1.0047e+06	384284	544658	526877	--	--	--	-	-	-	-
Com_3782_pos	Betulin	--	C30 H50 O2	15.145	461.398	431716	1.12543e+06	1.74693e+06	1.7181e+06	2.81669e+06	2.00105e+06	937549	4.79239e+06	1.92333e+06	5.16913e+06	991978	360689	1.92376e+08	1.54494e+08	3.65209e+07	9.86139e+07	7.1674e+07	8.8876e+07	1.73813e+07	2.3023e+07	2.11068e+07	Prenol lipids	473-98-3	HMDB0036838	-	-	-	-
Com_17405_pos	Nerylacetate	--	C12 H20 O2	11.09	197.154	5.48378e+06	5.05354e+06	6.70454e+06	6.75109e+06	5.43563e+06	7.50133e+06	6.1008e+06	3.39383e+06	3.59071e+06	3.02382e+06	3.3357e+06	5.34695e+06	1.1548e+07	1.32742e+07	1.16671e+07	1.26149e+07	1.20748e+07	1.24089e+07	4.5586e+06	5.83909e+06	5.17917e+06	--	--	--	-	-	-	-
Com_32651_pos	1-(7-methoxy-2-oxo-2H-chromen-8-yl)-3-methyl-2-oxobutyl acetate	--	C17 H18 O6	11.652	341.101	967055	1.47437e+06	1.38941e+06	1.49397e+06	1.41466e+06	1.59768e+06	321431	447410	704059	583319	476193	279496	1.54832e+06	1.87123e+06	1.81018e+06	2.82993e+06	2.31158e+06	2.67601e+06	925916	925157	1.18151e+06	--	--	--	-	-	-	-
Com_32876_pos	3-Methyloxyindole	--	C9 H9 N O	1.269	126.091	2.01151e+06	1.92985e+06	1.09527e+06	1.24096e+06	1.41946e+06	1.75351e+06	1.8272e+06	1.29791e+06	1.882e+06	1.53342e+06	2.26125e+06	1.17183e+06	448439	789441	1.00506e+06	1.16638e+06	547404	349242	1.12648e+06	1.16661e+06	1.46845e+06	--	--	--	-	-	-	-
Com_12959_pos	2-Arachidonoyl glycerol	--	C23 H38 O4	14.108	361.272	2.90517e+06	5.4831e+06	4.72037e+06	3.67006e+06	4.69596e+06	4.12811e+06	2.21651e+06	3.36178e+06	4.76307e+06	2.69787e+06	3.91387e+06	1.56612e+06	1.18913e+07	2.34957e+07	2.16805e+06	6.38715e+06	2.33686e+07	1.14532e+07	4.54342e+06	5.89059e+06	5.22612e+06	--	--	--	-	-	-	-
Com_25031_pos	--	Isotanshinone IIA	C19 H18 O3	12.176	295.133	698971	608669	623418	698960	669624	633786	1.98191e+06	709091	787102	1.13079e+06	842101	823206	2.42722e+06	2.12745e+06	1.97913e+06	6.13826e+06	2.36792e+06	1.78233e+06	917487	908344	1.34903e+06	--	--	--	-	-	-	-
Com_20407_pos	5-nitro-2-furaldehyde 2,2-dimethylhydrazone	--	C7 H9 N3 O3	14.538	184.073	2.28758e+06	5.51482e+06	5.76556e+06	5.37462e+06	3.75345e+06	7.16304e+06	3.5365e+06	2.62184e+06	7.3895e+06	4.2275e+06	3.31111e+06	1.38295e+06	2.41952e+06	1.78214e+06	1.53575e+06	1.82606e+06	1.44114e+06	1.66305e+06	3.5807e+06	3.40307e+06	3.43908e+06	--	--	--	-	-	-	-
Com_22422_pos	17(S)-HETE	--	C20 H32 O3	15.106	321.24	4.03223e+06	3.41156e+06	2.90533e+06	3.96866e+06	3.83699e+06	3.31627e+06	2.80114e+06	3.94978e+06	3.93926e+06	2.12783e+06	3.51343e+06	3.42083e+06	1.08863e+07	9.64064e+06	3.5321e+06	3.61838e+06	4.86644e+06	6.31173e+06	2.76624e+06	3.58257e+06	3.05303e+06	--	--	--	-	-	-	-
Com_4127_pos	Oleoyl ethylamide	--	C20 H39 N O	15.791	619.613	750745	4.46934e+06	6.64689e+06	9.82161e+06	7.30237e+06	8.64158e+06	2.18553e+06	163853	171722	41315.9	512144	2.01578e+06	3.32468e+07	7.52922e+06	114809	350051	537557	3.14281e+06	8.93091e+07	7.52206e+07	5.32639e+07	--	--	--	-	-	-	-
Com_32696_pos	--	Bulleyaconi cine A	C35 H49 N O9	10.961	628.346	475863	656279	275175	225802	373390	567160	1.52488e+06	360472	452800	261468	878713	569532	1.48137e+06	1.85461e+06	1.73665e+06	2.43122e+06	2.7321e+06	2.95267e+06	730529	659985	971116	--	--	--	-	-	-	-
Com_34308_pos	Pitavastatin	--	C25 H24 F N O4	11.395	422.182	1.06239e+06	584961	1.12582e+06	1.7434e+06	971501	1.40078e+06	1.65119e+06	953076	875957	569871	610699	2.2303e+06	925109	799200	1.07162e+06	804866	694127	611202	1.00462e+06	957037	579208	Quinolines and derivatives	147511-69-1	HMDB0041991	-	-	-	-
Com_38208_pos	--	Vitamin B3	C6 H6 N2 O	7.048	283.06	708068	835355	594949	1.02352e+06	1.18184e+06	991070	599371	663615	616251	439542	378083	712192	423583	463593	531147	425026	877757	403104	676507	579353	387569	Pyridines and derivatives	59-67-6	HMDB0001488	-	-	-	-
Com_3966_pos	Voglibose	--	C10 H21 N O7	3.505	268.139	4.18754e+07	7.29731e+07	7.23865e+07	4.06289e+07	8.24882e+07	1.1153e+08	9.45665e+06	1.11775e+07	1.35317e+07	1.07243e+07	9.33266e+06	1.48804e+07	8.34274e+06	1.38974e+07	2.28835e+07	2.69035e+07	2.96046e+07	2.09208e+07	3.25278e+07	3.00476e+07	2.51161e+07	Organooxygen compounds	83480-29-9	HMDB0015598	-	-	-	-
Com_8026_pos	Panaxtriol	--	C30 H52 O4	14.115	477.394	9.23712e+06	1.81215e+07	2.0746e+07	2.10836e+07	2.25751e+07	2.39352e+07	2.50744e+06	3.58397e+06	3.86567e+06	2.90885e+06	4.01182e+06	4.88088e+06	6.74403e+07	4.97351e+07	1.80944e+07	4.07745e+07	4.8641e+07	3.477e+07	1.45596e+07	1.66551e+07	1.63611e+07	--	--	--	-	-	-	-
Com_13930_pos	methyl 1-(1-benzylpiperidin-4-yl)-1H-1,2,3-benzotriazole-5-carboxylate	--	C20 H22 N4 O2	11.807	351.178	4.29161e+06	7.11016e+06	6.1055e+06	3.791e+06	4.83131e+06	4.36242e+06	1.96441e+06	2.54188e+06	4.13554e+06	1.78344e+06	3.2332e+06	6.38318e+06	1.81272e+07	2.25202e+07	1.70708e+07	6.124e+06	1.15336e+07	1.45182e+07	4.12717e+06	4.94418e+06	6.26478e+06	--	--	--	-	-	-	-
Com_21003_pos	--	8-Hydroxy-2-Deoxyguanosine	C10 H13 N5 O5	10.852	284.099	4.33321e+06	2.5981e+06	4.35339e+06	4.91761e+06	4.74872e+06	3.24437e+06	3.3739e+06	2.3357e+06	2.13344e+06	2.04656e+06	1.8303e+06	2.48165e+06	3.77373e+06	4.55477e+06	2.24391e+06	8.97733e+06	5.40471e+06	3.82336e+06	3.34974e+06	2.59469e+06	2.82666e+06	Purine nucleosides	88847-89-6	HMDB0003333	-	-	-	-
Com_6036_pos	2,3-dihydroxypropyl 12-methyltridecanoate	--	C17 H34 O4	13.531	325.237	1.67902e+07	2.39767e+07	2.06835e+07	1.83687e+07	2.38531e+07	2.0049e+07	8.11177e+06	1.78748e+07	1.80713e+07	1.19261e+07	1.34845e+07	2.07681e+07	4.16997e+07	7.70735e+07	5.55809e+07	2.35194e+07	3.96278e+07	6.99583e+07	2.60658e+07	2.71405e+07	2.47502e+07	--	--	--	-	-	-	-
Com_19652_pos	3-(3,4-dimethoxyphenyl)-1-(2-hydroxy-4,6-dimethoxyphenyl)propan-1-one	--	C19 H22 O6	11.49	347.149	5.97058e+06	5.34777e+06	5.9564e+06	7.30169e+06	5.37152e+06	6.33163e+06	8.39192e+06	4.16245e+06	4.25702e+06	3.43295e+06	3.6316e+06	9.6527e+06	7.38409e+06	7.23478e+06	9.0459e+06	8.28749e+06	1.12513e+07	9.8819e+06	4.99729e+06	5.02452e+06	5.38239e+06	--	--	--	-	-	-	-
Com_11178_pos	3-Methoxy prostaglandin F1α	--	C21 H38 O6	13.655	369.263	4.75116e+06	8.08157e+06	8.51014e+06	4.66017e+06	8.54329e+06	6.20051e+06	2.99749e+06	4.24947e+06	8.71577e+06	2.89809e+06	5.6847e+06	7.65276e+06	1.53323e+07	2.90543e+07	2.43671e+07	9.56635e+06	1.92827e+07	2.05722e+07	8.90447e+06	7.91025e+06	1.04923e+07	--	--	--	-	-	-	-
Com_8791_pos	2-[(5-anilino-4-phenyl-4H-1,2,4-triazol-3-yl)thio]acetic acid	--	C16 H14 N4 O2 S	9.274	327.086	4.01246e+06	2.81599e+06	2.53725e+06	4.3016e+06	2.555e+06	3.73219e+06	3.19852e+06	5.08732e+06	4.395e+06	4.85088e+06	3.62126e+06	3.3965e+06	8.81243e+06	9.81228e+06	2.0244e+07	3.87966e+07	2.4337e+07	1.89975e+07	7.23782e+06	5.02434e+06	7.60571e+06	--	--	--	-	-	-	-
Com_12025_pos	KPH	--	C17 H28 N6 O4	13.227	363.215	7.61107e+06	1.07597e+07	1.36305e+07	6.88659e+06	9.96387e+06	7.92057e+06	3.50291e+06	6.24464e+06	6.83831e+06	3.79148e+06	6.15041e+06	7.17806e+06	2.46641e+07	2.94627e+07	1.24833e+07	8.49702e+06	1.7298e+07	1.39205e+07	7.16063e+06	8.76866e+06	4.67161e+06	--	--	--	-	-	-	-
Com_18152_pos	Palmitoleic Acid	--	C16 H30 O2	14.507	277.214	3.14723e+06	4.49951e+06	3.75831e+06	3.664e+06	4.48901e+06	4.56297e+06	2.93017e+06	4.48657e+06	3.58397e+06	2.04638e+06	2.77694e+06	3.31739e+06	1.30349e+07	1.45701e+07	5.26437e+06	4.42258e+06	5.53482e+06	7.13754e+06	4.96566e+06	4.71832e+06	6.05431e+06	Fatty Acyls	10030-73-6	HMDB0012328	C08362	ko00061//Fatty acid biosynthesis	Lipid metabolism	Metabolism
Com_31200_pos	N-{4-methyl-3-[(2-toluidinocarbothioyl)amino]phenyl}methanesulfonamide	--	C16 H19 N3 O2 S2	9.9	350.106	1.60551e+06	1.05565e+06	902679	1.58095e+06	1.13942e+06	1.2439e+06	1.91346e+06	1.00227e+06	800859	2.28717e+06	2.44415e+06	1.83054e+06	750343	796508	876282	844869	679425	862725	1.26239e+06	754597	1.19589e+06	--	--	--	-	-	-	-
Com_8847_pos	Trovafloxacin	--	C20 H15 F3 N4 O3	9.754	417.118	9.60796e+06	6.90312e+06	7.42796e+06	9.09924e+06	8.48188e+06	1.00953e+07	2.41086e+07	1.81144e+07	1.7258e+07	2.659e+07	1.72302e+07	1.95624e+07	7.35442e+06	4.84254e+06	7.57942e+06	9.91192e+06	6.47842e+06	5.83275e+06	8.53333e+06	1.11621e+07	8.30724e+06	Diazanaphthalenes	147059-72-1	HMDB0014823	-	-	-	-
Com_34442_pos	--	Wighteone	C20 H18 O5	8.98	699.223	233580	233048	283594	241383	238417	375762	1.84586e+06	1.33151e+06	974987	1.13217e+06	1.52845e+06	437733	176104	172793	180544	189982	182920	179259	1.3002e+06	887434	917071	--	--	--	-	-	-	-
Com_6851_pos	1,2-dihydroxyheptadec-16-yn-4-yl acetate	--	C19 H34 O4	13.999	349.235	9.2743e+06	1.49599e+07	1.20996e+07	9.55985e+06	1.38008e+07	1.02478e+07	1.10529e+07	1.54137e+07	2.28453e+07	1.21832e+07	1.61727e+07	2.14337e+07	3.62509e+07	6.8884e+07	4.67249e+07	2.17813e+07	3.60631e+07	5.15731e+07	1.55069e+07	1.74498e+07	2.23916e+07	--	--	--	-	-	-	-
Com_2873_pos	PE (3:0/8:0)	--	C16 H32 N O8 P	8.296	398.202	9.67437e+07	8.87582e+07	1.03038e+08	1.11767e+08	1.09263e+08	9.08021e+07	1.36354e+08	1.37892e+08	1.25169e+08	9.07768e+07	1.07293e+08	1.28899e+08	1.1699e+08	1.29485e+08	1.24761e+08	1.18795e+08	1.18245e+08	1.32926e+08	1.19002e+08	9.68825e+07	8.28719e+07	--	--	--	-	-	-	-
Com_9356_pos	D-Glucono-1,5-lactone	--	C6 H10 O6	1.065	179.058	3.28499e+07	2.46337e+07	2.51391e+07	2.2713e+07	2.23987e+07	2.16105e+07	2.45578e+07	2.58755e+07	2.51813e+07	2.1826e+07	2.91279e+07	2.64672e+07	3.18575e+07	3.40894e+07	2.70814e+07	3.50512e+07	3.53061e+07	3.10262e+07	2.33096e+07	2.50808e+07	2.4816e+07	Organooxygen compounds	90-80-2	HMDB0000150	C00198	ko01100//Metabolic pathways;ko01110//Biosynthesis of secondary metabolites;ko01120//Microbial metabolism in diverse environments;ko01130//Biosynthesis of antibiotics;ko01200//Carbon metabolism;ko00030//Pentose phosphate pathway	Carbohydrate metabolism;Global and overview maps	Metabolism
Com_32764_pos	--	Petunidin 3-O-rutinoside	C28 H33 O16	8.281	626.187	176444	519721	166235	185654	188959	183254	1.18048e+06	320901	454611	837034	300920	826189	994766	1.18066e+06	2.52167e+06	932601	996462	1.23757e+06	186603	193176	182168	Flavonoids	39824-84-5	HMDB0038098	-	-	-	-
Com_19879_pos	2-(14,15-Epoxyeicosatrienoyl) glycerol	--	C23 H38 O5	14.697	395.277	3.42037e+06	3.62533e+06	3.11677e+06	2.47986e+06	3.40286e+06	4.22841e+06	2.12605e+06	4.31118e+06	4.96097e+06	2.16278e+06	4.81581e+06	6.60125e+06	1.15687e+07	1.02549e+07	3.7701e+06	5.31967e+06	8.3451e+06	1.05101e+07	2.78258e+06	3.72643e+06	3.16588e+06	Glycerolipids	848667-56-1	HMDB0013651	-	-	-	-
Com_30328_pos	Deoxyinosine	--	C10 H12 N4 O4	8.538	253.085	1.58539e+06	1.4266e+06	1.06997e+06	1.53465e+06	1.46659e+06	1.96551e+06	2.29807e+06	2.51911e+06	2.83393e+06	1.79138e+06	2.24808e+06	2.60376e+06	1.55285e+06	1.73314e+06	1.50934e+06	2.21687e+06	1.58267e+06	2.14871e+06	1.57061e+06	1.47777e+06	1.88144e+06	Purine nucleosides	890-38-0	HMDB0000071	C05512	ko01100//Metabolic pathways;ko00230//Purine metabolism	Global and overview maps;Nucleotide metabolism	Metabolism
Com_31940_pos	ACar 21:5	--	C28 H46 N O4	10.07	222.157	1.35253e+06	1.88873e+06	2.17918e+06	1.47943e+06	1.80884e+06	1.76487e+06	2.28787e+06	1.49349e+06	2.37817e+06	1.63508e+06	1.7993e+06	1.98404e+06	2.6671e+06	2.52822e+06	2.52167e+06	2.79478e+06	2.88013e+06	2.97501e+06	1.50978e+06	2.32151e+06	1.63734e+06	--	--	--	-	-	-	-
Com_10324_pos	Theophylline	--	C7 H8 N4 O2	1.266	181.071	3.40767e+07	2.33489e+07	2.74568e+07	2.92042e+07	3.03098e+07	2.37278e+07	1.45662e+07	1.55978e+07	1.5674e+07	1.09024e+07	1.47191e+07	1.67551e+07	3.03573e+07	2.32554e+07	2.63551e+07	2.72681e+07	2.51543e+07	2.37687e+07	1.8703e+07	2.31582e+07	1.74365e+07	Imidazopyrimidines	58-55-9	HMDB0001889	C07130	ko01100//Metabolic pathways;ko01110//Biosynthesis of secondary metabolites;ko01120//Microbial metabolism in diverse environments;ko00232//Caffeine metabolism	Biosynthesis of other secondary metabolites;Global and overview maps	Metabolism
Com_36704_pos	Phillygenin	--	C21 H24 O6	8.685	373.165	218942	472950	228544	246842	254374	255658	180136	171558	168285	383477	162954	187195	1.14429e+06	1.9585e+06	431365	714901	601342	719295	194152	194434	306337	--	--	--	-	-	-	-
Com_10619_pos	3,14-dihydro-15-keto-tetranor Prostaglandin E2	--	C16 H26 O5	12.189	321.17	4.95737e+06	4.53075e+06	5.03999e+06	5.68239e+06	781267	4.23922e+06	2.40399e+07	1.76305e+07	1.38165e+07	1.19561e+07	1.34363e+07	1.4932e+07	5.07082e+06	8.23242e+06	6.3597e+06	8.78329e+06	4.89496e+06	8.42489e+06	7.53024e+06	1.14053e+07	1.18945e+07	--	--	--	-	-	-	-
Com_16825_pos	Alosetron	--	C17 H18 N4 O	8.331	295.154	4.17951e+06	4.28343e+06	5.14012e+06	1.55404e+06	3.40801e+06	3.64168e+06	8.23938e+06	8.43348e+06	1.06039e+07	8.71022e+06	8.48981e+06	1.22248e+07	6.178e+06	8.4135e+06	6.53594e+06	1.22624e+07	9.14304e+06	7.83492e+06	6.47872e+06	6.19533e+06	6.27372e+06	Indoles and derivatives	122852-42-0	HMDB0015104	-	-	-	-
Com_36049_pos	--	N-Acetylphenylalanine	C11 H13 N O3	7.869	208.097	828149	809362	726743	663601	649742	725032	217115	310193	411197	325068	434447	374814	757351	1.11547e+06	1.24827e+06	1.48348e+06	1.43823e+06	1.87541e+06	653543	689974	743372	Carboxylic acids and derivatives	2018-61-3	HMDB0000512	C03519	ko00360//Phenylalanine metabolism	Amino acid metabolism	Metabolism
Com_20500_pos	PC (5:0/13:1)	--	C26 H50 N O8 P	13.364	536.335	6.87419e+06	3.61961e+06	5.06316e+06	5.42784e+06	3.03476e+06	3.35403e+06	3.8864e+06	4.02816e+06	7.31657e+06	5.52701e+06	3.298e+06	2.1851e+06	2.85363e+06	5.79312e+06	5.89e+06	5.01412e+06	2.00048e+06	5.33319e+06	3.77229e+06	4.10216e+06	4.34518e+06	--	--	--	-	-	-	-
Com_7923_pos	Glycerol 3-phosphate	--	C3 H9 O6 P	1.408	173.021	3.1766e+07	4.02034e+07	3.76505e+07	4.61873e+07	3.5848e+07	4.20104e+07	2.75426e+07	1.97559e+07	3.36684e+07	2.77935e+07	2.50607e+07	2.99381e+07	2.22564e+07	3.86217e+07	2.38352e+07	3.7595e+07	2.73938e+07	2.75368e+07	2.79358e+07	3.51554e+07	3.47587e+07	Glycerophospholipids	1957-03-04	HMDB0000126	C00093	ko01100//Metabolic pathways;ko01110//Biosynthesis of secondary metabolites;ko02010//ABC transporters;ko00564//Glycerophospholipid metabolism;ko00561//Glycerolipid metabolism	Global and overview maps;Lipid metabolism;Membrane transport	Environmental Information Processing;Metabolism
Com_12186_pos	8-Shogaol	--	C19 H28 O3	11.298	305.211	1.2072e+07	1.3335e+07	1.24534e+07	1.66267e+07	2.45624e+07	1.5692e+07	5.20167e+06	4.1452e+06	2.53303e+06	5.16687e+06	3.21552e+06	3.7485e+06	5.27447e+06	7.78384e+06	5.70957e+06	1.02438e+07	9.79794e+06	9.57543e+06	6.5497e+06	6.00272e+06	7.3913e+06	Benzene and substituted derivatives	-	HMDB0031464	-	-	-	-
Com_17183_pos	Uric acid	--	C5 H4 N4 O3	1.058	186.062	8.66076e+06	5.50802e+06	5.65286e+06	5.02279e+06	5.24578e+06	4.43159e+06	6.69637e+06	7.21055e+06	8.0763e+06	5.84937e+06	7.88568e+06	1.00071e+07	7.99376e+06	1.11751e+07	9.48911e+06	1.31639e+07	9.71635e+06	8.54741e+06	5.70209e+06	9.38954e+06	7.24932e+06	Imidazopyrimidines	69-93-2	HMDB0000289	C00366	ko01100//Metabolic pathways;ko01120//Microbial metabolism in diverse environments;ko00230//Purine metabolism	Global and overview maps;Nucleotide metabolism	Metabolism
Com_6767_pos	Argatroban	--	C23 H36 N6 O5 S	10.863	531.242	7.06962e+06	5.61041e+06	5.94243e+06	7.54261e+06	6.55745e+06	6.47687e+06	3.49869e+06	5.60766e+06	6.73784e+06	3.42052e+06	1.04008e+07	5.51622e+06	4.4001e+07	4.61573e+07	3.00167e+07	5.70411e+07	4.74662e+07	4.95159e+07	1.65229e+07	1.47914e+07	1.21938e+07	Carboxylic acids and derivatives	74863-84-6	HMDB0014423	-	-	-	-
Com_5164_pos	4-decyl-3-hydroxy-5-oxooxolane-2,3-dicarboxylic acid	--	C16 H26 O7	11.7	353.16	7.30897e+07	7.35041e+07	7.67255e+07	7.97193e+07	7.05524e+07	7.8762e+07	6.67712e+07	5.25583e+07	4.17464e+07	3.96107e+07	4.03568e+07	5.46027e+07	3.35083e+07	3.59154e+07	4.94448e+07	3.11132e+07	4.2563e+07	4.414e+07	4.56131e+07	5.57279e+07	4.47848e+07	--	--	--	-	-	-	-
Com_22511_pos	L-Nicotine	--	C10 H14 N2	1.965	163.123	4.83118e+06	1.1048e+06	885377	923132	1.14582e+06	1.15573e+06	2.96717e+06	6.09135e+06	2.18372e+06	2.052e+06	3.3942e+06	4.7606e+06	847683	1.85439e+06	937820	763262	3.20223e+06	2.89609e+06	1.81986e+06	2.33594e+06	2.08702e+06	Pyridines and derivatives	1954-11-05	HMDB0001934	C16150	ko01120//Microbial metabolism in diverse environments;ko00760//Nicotinate and nicotinamide metabolism	Global and overview maps;Metabolism of cofactors and vitamins	Metabolism
Com_8077_pos	20(S)-Protopanaxadiol	--	C30 H52 O3	14.535	483.381	1.49388e+07	2.96156e+07	2.62523e+07	4.21464e+07	3.33313e+07	3.86936e+07	2.08659e+07	2.02597e+07	2.6951e+07	1.05222e+07	1.51351e+07	2.46447e+07	3.85207e+07	2.60901e+07	1.2955e+07	3.58369e+07	4.82111e+07	2.35314e+07	1.63992e+07	2.27467e+07	2.68063e+07	Prenol lipids	-	HMDB0035777	-	-	-	-
Com_7407_pos	7-(2-hydroxypropan-2-yl)-1,4a-dimethyl-decahydronaphthalen-1-ol	--	C15 H28 O2	13.682	223.206	1.92419e+07	2.61345e+07	2.32783e+07	1.91613e+07	1.9194e+07	2.08818e+07	1.01989e+07	1.61889e+07	2.02551e+07	1.081e+07	1.4678e+07	1.81337e+07	4.22494e+07	5.63308e+07	4.49776e+07	2.46382e+07	3.72688e+07	4.82321e+07	2.07458e+07	2.23792e+07	2.1613e+07	--	--	--	-	-	-	-
Com_31535_pos	Schisanhenol	--	C23 H30 O6	10.994	403.212	377414	408655	391363	380757	373441	374556	269965	346768	418481	410977	427899	305863	423859	1.28925e+06	1.57036e+06	1.10583e+06	750790	3.35473e+06	521655	462704	337570	--	--	--	-	-	-	-
Com_13447_pos	VNH	--	C15 H24 N6 O5	12.104	369.189	4.62297e+06	6.6228e+06	5.2405e+06	3.26589e+06	5.45108e+06	4.71268e+06	2.01695e+06	3.07195e+06	3.85311e+06	1.57311e+06	3.62296e+06	7.01164e+06	1.67445e+07	2.44689e+07	1.48851e+07	5.66764e+06	1.18876e+07	1.5627e+07	4.44971e+06	6.81947e+06	7.4856e+06	--	--	--	-	-	-	-
Com_30155_pos	Neoruscogenin	--	C27 H40 O4	14.002	429.302	1.35021e+06	2.07292e+06	1.90436e+06	1.63053e+06	1.71103e+06	1.82539e+06	992207	1.16038e+06	1.57433e+06	883518	1.18415e+06	1.38479e+06	3.62578e+06	4.06728e+06	3.35639e+06	1.68848e+06	2.62479e+06	3.56181e+06	1.64205e+06	1.71589e+06	1.61547e+06	--	--	--	-	-	-	-
Com_3489_pos	Chelerythrine	--	C21 H17 N O4	5.949	348.129	4.56289e+07	3.68595e+07	3.14954e+07	3.18523e+07	3.40576e+07	3.17096e+07	2.38188e+07	3.59495e+07	4.58999e+07	3.19864e+07	4.28652e+07	2.80994e+07	9.82046e+07	1.05512e+08	8.3549e+07	1.35817e+08	1.52283e+08	1.01632e+08	4.49148e+07	4.81486e+07	4.55258e+07	--	--	--	-	-	-	-
Com_24909_pos	--	Lindenenol	C15 H18 O2	9.288	231.138	5.10573e+06	3.92782e+06	3.96282e+06	3.84149e+06	4.04231e+06	3.65055e+06	2.13921e+06	2.08264e+06	2.18729e+06	2.06383e+06	1.55582e+06	2.37462e+06	4.52195e+06	4.84268e+06	4.22539e+06	4.84606e+06	5.26617e+06	6.51821e+06	2.39242e+06	2.82858e+06	2.7347e+06	--	--	--	-	-	-	-
Com_26689_pos	5-Nonyloxytryptamine	--	C19 H30 N2 O	13.527	303.243	1.39049e+06	2.51994e+06	1.93227e+06	1.51584e+06	1.78693e+06	1.57918e+06	731423	1.57077e+06	2.1483e+06	1.02375e+06	1.47618e+06	1.77253e+06	4.29114e+06	6.16584e+06	4.72682e+06	1.9371e+06	3.70058e+06	5.45162e+06	2.20388e+06	2.12521e+06	2.33836e+06	--	--	--	-	-	-	-
Com_39049_pos	6,7,8-trimethoxy-2-(2-phenoxy-3-pyridyl)-4H-3,1-benzoxazin-4-one	--	C22 H18 N2 O6	4.788	445.078	586827	741732	325169	297130	318533	196427	31462.2	30718.4	46336.5	29039.4	33955.6	38220	291721	540432	550474	362782	569128	617582	186263	296414	275116	--	--	--	-	-	-	-
Com_2543_pos	5-(6-hydroxy-6-methyloctyl)-2,5-dihydrofuran-2-one	--	C13 H22 O3	11.554	209.154	1.42807e+07	1.53608e+07	1.31837e+07	1.69318e+07	1.48316e+07	1.67168e+07	2.56869e+07	2.76002e+07	3.5561e+07	1.96232e+07	2.81406e+07	5.43113e+07	8.11589e+07	1.72631e+08	9.82914e+07	1.42777e+08	2.25072e+08	1.85509e+08	3.91166e+07	4.91114e+07	5.01377e+07	--	--	--	-	-	-	-
Com_2253_pos	--	Lapachol	C15 H14 O3	8.996	243.101	3.44291e+06	3.64475e+06	3.24993e+06	2.90458e+06	3.61754e+06	3.6684e+06	1.93812e+08	1.53957e+08	1.04646e+08	1.45055e+08	1.10034e+08	1.25067e+08	4.22163e+06	6.02407e+06	8.03983e+06	6.9574e+06	9.71934e+06	9.15682e+06	4.47237e+07	5.7736e+07	5.83809e+07	--	--	--	-	-	-	-
Com_1877_pos	Tangeretin	--	C20 H20 O7	10.516	373.128	7.95978e+07	9.28533e+07	1.23732e+08	1.16202e+08	1.18885e+08	9.26663e+07	3.16976e+07	6.39076e+07	1.39969e+08	2.00727e+08	1.40445e+08	4.46265e+07	1.00967e+07	1.55289e+07	3.65961e+07	5.52958e+06	6.61384e+06	6.74354e+06	6.2207e+07	5.50392e+07	5.63023e+07	--	--	--	-	-	-	-
Com_25388_pos	QNK	--	C15 H28 N6 O6	13.124	371.204	421409	428903	423959	459396	461743	409078	4.85602e+06	3.17735e+06	1.35244e+06	1.45072e+06	1.83612e+06	5.18716e+06	758953	869073	463678	508628	811058	557969	727851	1.0469e+06	951514	--	--	--	-	-	-	-
Com_31577_pos	Norcimifugin	--	C15 H16 O6	6.226	293.102	1.0874e+06	1.34353e+06	866989	1.0871e+06	1.36366e+06	1.27055e+06	2.51726e+06	1.45709e+06	2.46865e+06	2.0367e+06	2.2542e+06	2.05581e+06	1.37772e+06	1.86089e+06	2.50658e+06	2.24794e+06	2.77548e+06	2.59849e+06	1.31382e+06	1.07616e+06	1.45738e+06	--	--	--	-	-	-	-
Com_32369_pos	--	(20R)Ginsenoside Rh2	C36 H62 O8	14.511	623.451	1.22259e+06	2.08082e+06	2.73667e+06	1.19809e+06	2.71988e+06	1.35744e+06	617088	875100	2.12326e+06	708314	1.07417e+06	921966	1.56692e+06	2.84333e+06	887774	797574	2.06514e+06	1.74879e+06	1.24153e+06	1.31385e+06	1.28163e+06	--	--	--	-	-	-	-
Com_16100_pos	N,N-dimethyl-5-nitro-6-[3-(trifluoromethyl)phenoxy]pyrimidin-4-amine	--	C13 H11 F3 N4 O3	5.676	329.085	2.17535e+06	1.81633e+06	1.98742e+06	1.92774e+06	1.71112e+06	1.6617e+06	790775	958357	939884	571046	566680	999963	1.10871e+07	8.44216e+06	3.47278e+06	1.47291e+07	1.40401e+07	6.57302e+06	2.89741e+06	3.12133e+06	2.56361e+06	--	--	--	-	-	-	-
Com_4950_pos	Spiculisporic	--	C17 H28 O6	11.807	329.196	1.91913e+07	3.0799e+07	2.89128e+07	1.70598e+07	2.26759e+07	1.98812e+07	1.26461e+07	1.56745e+07	2.3561e+07	1.07789e+07	1.66351e+07	3.1988e+07	7.10615e+07	1.06991e+08	7.97835e+07	3.36522e+07	6.11536e+07	7.90062e+07	3.05048e+07	3.23611e+07	3.32504e+07	--	--	--	-	-	-	-
Com_28160_pos	--	N-Methylnicotinamide	C7 H8 N2 O	6.515	137.071	3.18721e+06	2.89526e+06	4.15537e+06	3.59874e+06	4.53407e+06	4.29337e+06	949680	854296	958860	851944	811359	824782	1.22803e+06	1.04147e+06	810595	1.14359e+06	1.27533e+06	830433	1.17099e+06	974651	892233	Pyridines and derivatives	114-33-0	HMDB0003152	-	-	-	-
Com_7912_pos	2-morpholinophenyl 1-methyl-1H-imidazole-4-sulfonate	--	C14 H17 N3 O4 S	8.063	302.123	3.64497e+07	4.02883e+07	3.67272e+07	3.10038e+07	4.12707e+07	2.75959e+07	1.42856e+07	1.16958e+07	1.15973e+07	1.33778e+07	1.35541e+07	1.29514e+07	1.82183e+07	3.36566e+07	2.76617e+07	2.42532e+07	2.47898e+07	2.72459e+07	2.02265e+07	2.06214e+07	2.07942e+07	--	--	--	-	-	-	-
Com_17021_pos	EGCG Octaacetate	--	C38 H34 O19	7.332	795.176	7.66371e+06	1.14204e+07	1.07322e+07	1.13732e+07	1.11276e+07	1.26878e+07	408203	340146	329201	319252	312010	613796	1.01827e+06	859102	1.02385e+06	882366	824802	922302	2.755e+06	2.95669e+06	3.00585e+06	--	--	--	-	-	-	-
Com_106_pos	Hexadecanamide	--	C16 H33 N O	15.091	256.263	1.41626e+09	1.83707e+09	1.68595e+09	2.76935e+09	1.89747e+09	1.76045e+09	1.6279e+09	1.00588e+09	1.26701e+09	8.20442e+08	1.55579e+09	2.58879e+09	4.96348e+09	2.34705e+09	8.31296e+08	1.15326e+09	1.25794e+09	1.43523e+09	5.15011e+09	5.326e+09	4.91206e+09	Fatty Acyls	629-54-9	HMDB0012273	-	-	-	-
Com_12414_pos	2,2-dimethyl-6,7-di[(4-nitrobenzyl)oxy]chroman-4-one	--	C25 H22 N2 O8	2.426	479.138	4.19886e+06	6.89832e+06	8.72159e+06	5.32229e+06	5.13667e+06	5.41182e+06	6.18569e+06	5.90268e+06	5.60345e+06	5.85779e+06	4.35971e+06	6.81339e+06	5.71343e+06	1.02759e+07	2.06769e+07	9.49552e+06	1.03076e+07	8.34362e+06	5.56797e+06	9.56531e+06	7.71603e+06	--	--	--	-	-	-	-
Com_18477_pos	Pleuromutilin	--	C22 H34 O5	6.187	417.202	5.0548e+06	5.89623e+06	5.36727e+06	4.56202e+06	3.80616e+06	4.69652e+06	5.0757e+06	6.13366e+06	8.93451e+06	7.73097e+06	4.61813e+06	5.40577e+06	1.58065e+06	2.20337e+06	8.15535e+06	6.40362e+06	5.98381e+06	4.03765e+06	3.39415e+06	3.56039e+06	4.86092e+06	--	--	--	-	-	-	-
Com_22977_pos	1-Caffeoylquinic acid	--	C16 H18 O9	9.27	355.103	917804	923123	946748	933850	1.0424e+06	1.03687e+06	1.51709e+06	1.28699e+06	1.86572e+06	1.29356e+06	2.01799e+06	1.77755e+06	2.26568e+06	2.69776e+06	1.74544e+06	2.41415e+06	3.47166e+06	7.84571e+06	1.27435e+06	1.34435e+06	1.26779e+06	Organooxygen compounds	1241-87-8	HMDB0030652	-	-	-	-
Com_24171_pos	Pilocarpine	--	C11 H16 N2 O2	11.151	209.133	2.19026e+06	2.26138e+06	2.22598e+06	2.04758e+06	2.14018e+06	1.93555e+06	2.0916e+06	2.39821e+06	2.95064e+06	3.07128e+06	3.11461e+06	1.69568e+06	4.70134e+06	4.11566e+06	2.51086e+06	6.67515e+06	5.55195e+06	3.301e+06	1.89122e+06	2.03629e+06	1.95115e+06	-	54-71-7	HMDB0015217	C07474	ko01110//Biosynthesis of secondary metabolites	Global and overview maps	Metabolism
Com_25414_pos	9-Aminocamptothecin	--	C20 H17 N3 O4	6.028	346.114	2.02856e+06	1.78509e+06	2.31866e+06	1.72106e+06	2.30524e+06	1.74595e+06	630588	486443	626551	537834	467631	524817	3.33893e+06	2.68891e+06	1.49884e+06	5.91184e+06	5.75279e+06	4.27674e+06	1.84387e+06	1.69594e+06	1.23929e+06	--	--	--	-	-	-	-
Com_4143_pos	--	Ganoderiol A	C30 H46 O2	14.73	439.357	1.48815e+07	2.38842e+07	3.12333e+07	2.89483e+07	2.61784e+07	3.03846e+07	1.68142e+07	2.14467e+07	2.14181e+07	1.36415e+07	1.34446e+07	1.54089e+07	1.78704e+08	5.13408e+07	7.60818e+07	6.05794e+07	6.03894e+07	1.17554e+08	2.35947e+07	2.08349e+07	2.07048e+07	Prenol lipids	-	HMDB0035326	-	-	-	-
Com_36962_pos	Isradipine	--	C19 H21 N3 O5	14.925	372.159	643490	396154	445522	658079	546012	553974	693251	654831	198420	528926	1.07018e+06	916621	1.48924e+06	1.44126e+06	406438	768179	959676	1.25303e+06	640758	1.28964e+06	1.01276e+06	Benzoxadiazoles	75695-93-1	HMDB0014415	-	-	-	-
Com_21076_pos	Methyl rosmarinate	--	C19 H18 O8	7.941	375.109	4.67977e+06	3.09324e+06	2.8699e+06	4.03247e+06	3.19039e+06	3.31615e+06	1.11762e+06	2.03356e+06	2.06338e+06	978752	1.75639e+06	1.20511e+06	1.38213e+06	6.04811e+06	8.07365e+06	8.45736e+06	7.45021e+06	7.60133e+06	1.71833e+06	1.67746e+06	1.68467e+06	Cinnamic acids and derivatives	99353-00-1	HMDB0035446	-	-	-	-
Com_11816_pos	(+/-)-epi CP 47, 497	--	C21 H34 O2	14.57	319.261	2.36263e+06	3.1442e+06	3.00085e+06	2.83155e+06	2.91026e+06	2.33749e+07	1.48533e+06	1.69204e+06	2.45164e+06	1.28714e+06	1.92994e+06	2.06958e+06	1.21181e+07	1.17879e+07	5.39858e+06	4.71789e+06	5.77585e+06	2.37576e+06	3.86402e+06	4.62561e+06	4.508e+06	--	--	--	-	-	-	-
Com_931_pos	4-Hydroxyisoleucine	--	C6 H13 N O3	1.436	148.097	6.10943e+08	5.14399e+08	6.16452e+08	3.99446e+08	4.34008e+08	3.98439e+08	2.55973e+08	2.55265e+08	1.87515e+08	1.09835e+08	2.67782e+08	1.55014e+08	1.85348e+08	1.27251e+08	2.59859e+08	2.26185e+08	2.49373e+08	1.26227e+08	2.70123e+08	2.66347e+08	2.37017e+08	--	--	--	-	-	-	-
Com_14370_pos	Taldalafil	--	C22 H19 N3 O4	5.345	390.14	223092	409228	234333	438058	223550	344792	335023	296363	226164	265564	279043	219338	2.70371e+06	3.05706e+06	651446	1.79195e+07	1.0511e+07	5.15843e+06	2.4793e+06	2.14311e+06	1.71596e+06	--	--	--	-	-	-	-
Com_19663_pos	5-methyl-N-(2-oxo-3-azepanyl)-2-(trifluoromethyl)-3-furansulfonamide	--	C12 H15 F3 N2 O4 S	2.551	341.072	2.73459e+06	1.9815e+06	3.57952e+06	4.05669e+06	3.6841e+06	4.01113e+06	3.37235e+06	3.26746e+06	2.69138e+06	3.71897e+06	1.66404e+06	4.04135e+06	4.82673e+06	3.64279e+06	3.41336e+06	7.81987e+06	1.12384e+07	6.26258e+06	3.57197e+06	4.06645e+06	2.79443e+06	--	--	--	-	-	-	-
Com_20205_pos	Scopolamine butylbromide	--		11.892	360.21	3.29553e+06	5.01614e+06	4.4129e+06	3.22444e+06	3.55658e+06	3.95744e+06	1.20609e+06	1.26756e+06	2.2084e+06	1.15276e+06	1.49899e+06	2.71818e+06	7.1772e+06	1.18996e+07	8.3075e+06	3.95073e+06	7.58569e+06	7.62628e+06	3.43095e+06	4.22978e+06	3.80302e+06	--	--	--	-	-	-	-
Com_23594_pos	Suberosin	--	C15 H16 O3	10.816	245.117	826893	1.8117e+06	1.51847e+06	1.75318e+06	2.04907e+06	1.95703e+06	824660	1.34681e+06	770009	1.06168e+06	986316	1.56723e+06	3.62823e+06	3.77178e+06	2.01222e+06	7.03624e+06	2.8917e+06	3.30531e+06	1.5919e+06	1.80208e+06	1.55368e+06	--	--	--	-	-	-	-
Com_4607_pos	Eucalyptol	--	C10 H18 O	10.292	137.133	4.66856e+07	3.33901e+07	2.95808e+07	3.18249e+07	3.83697e+07	3.96485e+07	1.749e+07	2.04251e+07	2.97127e+07	2.33872e+07	2.89405e+07	2.53811e+07	4.28099e+07	4.54753e+07	8.77607e+07	5.07728e+07	5.46229e+07	8.01366e+07	3.09221e+07	3.03526e+07	3.77794e+07	Oxanes	470-82-6	HMDB0004472	C09844	ko01110//Biosynthesis of secondary metabolites;ko00902//Monoterpenoid biosynthesis	Global and overview maps;Metabolism of terpenoids and polyketides	Metabolism
Com_9834_pos	Prostaglandin F2α-1-glyceryl ester	--	C23 H40 O7	13.092	451.267	3.00188e+06	7.85044e+06	6.28199e+06	3.45726e+06	4.50637e+06	5.19928e+06	1.4595e+06	3.7204e+06	5.84852e+06	2.31862e+06	4.30247e+06	5.54011e+06	2.27021e+07	3.89647e+07	1.15146e+07	1.23269e+07	2.50106e+07	3.46967e+07	7.77562e+06	1.03213e+07	1.15725e+07	--	--	--	-	-	-	-
Com_18615_pos	N-[5-methyl-2-(1H-pyrrol-1-yl)phenyl]-3-(trifluoromethyl)benzamide	--	C19 H15 F3 N2 O	5.581	345.115	4.89793e+06	7.7755e+06	9.28925e+06	9.50147e+06	1.18659e+07	9.32195e+06	4.44214e+06	3.87811e+06	3.99017e+06	3.88932e+06	3.66504e+06	3.16286e+06	3.86148e+06	4.37404e+06	3.79234e+06	6.82731e+06	6.01445e+06	4.63531e+06	3.52211e+06	3.77423e+06	4.96728e+06	--	--	--	-	-	-	-
Com_27293_pos	Celestolide	--	C17 H24 O	15.502	245.19	914481	1.3059e+06	1.17007e+06	1.73332e+06	1.68787e+06	1.57845e+06	546692	549513	757251	357260	502027	486923	6.60341e+06	6.04553e+06	1.0868e+06	1.79346e+06	2.46852e+06	2.65985e+06	1.84433e+06	1.49503e+06	1.81813e+06	Indanes	13171-00-1	HMDB0031867	-	-	-	-
Com_19773_pos	L-Abrine	--	C12 H14 N2 O2	8.231	202.086	3.17218e+06	2.35778e+06	3.39296e+06	2.62613e+06	2.72962e+06	2.22579e+06	3.92462e+06	4.43163e+06	4.87158e+06	6.99505e+06	4.14354e+06	4.79088e+06	4.25406e+06	3.77342e+06	2.48294e+06	1.98058e+06	3.12792e+06	2.27388e+06	2.93871e+06	3.98715e+06	3.48543e+06	--	--	--	-	-	-	-
Com_32724_pos	--	p-Aminocinnamic acid	C9 H9 N O2	8.791	164.07	1.00354e+06	825614	943292	1.66377e+06	1.65344e+06	1.14265e+06	1.33275e+06	1.32909e+06	803304	1.75282e+06	1.3646e+06	1.9492e+06	2.37051e+06	2.5832e+06	2.03053e+06	2.16619e+06	2.63642e+06	2.94274e+06	1.39489e+06	1.64061e+06	1.73772e+06	--	--	--	-	-	-	-
Com_37217_pos	--	Isosilybin	C25 H22 O10	8.602	483.129	579733	935578	937585	1.55182e+06	881611	966284	160010	103306	247380	190126	231247	229720	1.05159e+06	883862	651919	645148	756557	1.05073e+06	455303	522455	543308	Flavonolignans	72581-71-6	HMDB0033322	-	-	-	-
Com_22684_pos	--	iP9G	C16 H23 N5 O5	7.036	366.176	8.57982e+06	6.49762e+06	6.70131e+06	7.01745e+06	7.36091e+06	6.95325e+06	2.7322e+06	2.73737e+06	3.91758e+06	2.6299e+06	3.27911e+06	2.93385e+06	3.27705e+06	3.50532e+06	3.4837e+06	3.48948e+06	4.19602e+06	4.00206e+06	4.28174e+06	4.69544e+06	3.11896e+06	--	--	--	-	-	-	-
Com_36345_pos	Irganox 259	--	C40 H62 O6	12.965	661.428	341751	293621	209108	355608	268732	263295	115261	106833	131054	96998	117285	139433	1.77255e+06	1.71859e+06	1.54174e+06	637962	755780	704090	384814	330020	429371	--	--	--	-	-	-	-
Com_2013_pos	2,4-Dimethylbenzaldehyde	--	C9 H10 O	12.231	135.08	1.73006e+08	1.4148e+08	1.64973e+08	1.80685e+08	1.90005e+08	1.57712e+08	1.89477e+08	1.78149e+08	2.09022e+08	1.66015e+08	1.94067e+08	1.70777e+08	3.11284e+08	2.03724e+08	1.33531e+08	1.35596e+08	1.47247e+08	1.78028e+08	1.41895e+08	1.85105e+08	1.90651e+08	Benzene and substituted derivatives	15764-16-6	HMDB0032142	-	-	-	-
Com_8462_pos	ethyl 2-(4-oxo-4,5-dihydro-1,3-thiazol-2-yl)acetate	--	C7 H9 N O3 S	6.214	188.038	5.62231e+06	6.09141e+06	5.31162e+06	3.95737e+06	4.09041e+06	5.4206e+06	5.70772e+06	8.47297e+06	1.03614e+07	6.84082e+06	8.88045e+06	5.38586e+06	1.20029e+07	1.86744e+07	3.71878e+07	2.35166e+07	2.31101e+07	3.9523e+07	9.14381e+06	1.04878e+07	1.07974e+07	--	--	--	-	-	-	-
Com_33762_pos	Chelidonine	--	C20 H19 N O5	5.605	354.14	1.53322e+06	1.74081e+06	2.31715e+06	1.32975e+06	1.48028e+06	1.55751e+06	559114	303166	456592	310903	269670	297633	406614	627018	424433	621727	751029	543458	564451	599975	508100	--	--	--	-	-	-	-
Com_33303_pos	--	Phellodendrine	C20 H24 N O4	15.186	343.178	1.93599e+06	869581	1.74957e+06	1.34451e+06	1.03625e+06	959908	2.14486e+06	671919	1.82258e+06	818367	922918	1.01596e+06	2.24279e+06	1.34355e+06	704215	608840	752988	980849	1.38464e+06	1.52009e+06	1.26181e+06	--	--	--	-	-	-	-
Com_12452_pos	NAT13-331713_POS	--	C26 H30 N4 O3	11.374	485.2	3.62945e+06	3.71559e+06	2.0063e+06	3.14925e+06	3.06962e+06	1.76319e+06	3.91746e+06	5.73357e+06	2.55545e+06	3.33559e+06	3.96825e+06	1.10018e+07	2.57809e+07	2.79104e+07	7.68773e+06	8.98947e+06	1.13216e+07	1.10693e+07	5.14401e+06	4.20048e+06	5.20379e+06	--	--	--	-	-	-	-
Com_36350_pos	--	Nortanshinone	C17 H12 O4	9.584	281.081	887757	838991	970645	913924	861705	859085	720729	749561	913859	562793	724306	798853	789281	1.03014e+06	844076	1.703e+06	1.48442e+06	1.31386e+06	795115	662021	1.26962e+06	--	--	--	-	-	-	-
Com_12518_pos	(2R)-2-[(2R,5S)-5-[(2S)-2-hydroxybutyl]oxolan-2-yl]propanoic acid	--	C11 H20 O4	13.056	217.144	6.99017e+06	1.26053e+07	1.41536e+07	7.19356e+06	1.09018e+07	8.47401e+06	3.4348e+06	6.97637e+06	1.00562e+07	5.15403e+06	8.34806e+06	7.59117e+06	1.46536e+07	2.40097e+07	2.04094e+07	5.27616e+06	1.33331e+07	1.89266e+07	1.03505e+07	9.61387e+06	1.05167e+07	--	--	--	-	-	-	-
Com_22019_pos	1-(3-ethyl-2,4-dihydroxy-6-methoxyphenyl)butan-1-one	--	C13 H18 O4	11.807	221.117	1.98018e+06	1.83389e+06	1.85378e+06	1.86485e+06	1.23881e+06	1.91619e+06	6.0721e+06	4.2912e+06	2.2284e+06	2.47062e+06	2.67119e+06	7.93179e+06	2.09747e+06	2.10152e+06	3.08122e+06	1.99252e+06	2.4423e+06	2.75224e+06	2.54249e+06	2.74091e+06	2.26315e+06	--	--	--	-	-	-	-
Com_1980_pos	--	Coumalic acid	C6 H4 O4	1.442	141.018	1.19383e+08	9.00561e+07	1.87003e+08	1.78692e+08	8.97664e+07	1.01738e+08	1.01839e+08	1.16318e+08	9.80627e+07	1.23299e+08	2.22036e+08	2.65118e+08	1.26909e+08	7.57311e+07	6.15226e+07	1.64943e+08	1.98829e+08	9.35886e+07	8.96117e+07	1.02e+08	9.5039e+07	--	--	--	-	-	-	-
Com_1557_pos	Camphor	--	C10 H16 O	9.88	153.127	6.66549e+07	6.60339e+07	6.23758e+07	1.01697e+08	8.28313e+07	6.21342e+07	4.64033e+07	6.99016e+07	1.0641e+08	7.56611e+07	9.41087e+07	7.9952e+07	2.42281e+08	2.86407e+08	3.24712e+08	3.32768e+08	3.14917e+08	2.7472e+08	1.17813e+08	1.18121e+08	1.14281e+08	Prenol lipids	464-49-3	HMDB0059838	-	-	-	-
Com_35331_pos	Sinomenine HCl	--	C19 H23 N O4	7.875	330.173	1.1415e+06	774917	775111	836926	805746	931087	997758	509942	1.54756e+06	911889	930666	1.10151e+06	351324	418127	950534	538131	659486	710972	722297	603106	677899	--	--	--	-	-	-	-
Com_25997_pos	3-hydroxyquinuclidine-3-carbonitrile hydrochloride	--	C8 H12 N2 O	2.224	153.102	832504	651989	1.04233e+06	862184	663519	826213	1.9892e+06	1.45078e+06	1.28825e+06	1.65679e+06	1.74739e+06	1.4913e+06	1.24192e+06	1.29009e+06	5.05821e+06	976283	1.25122e+06	3.00304e+06	1.54747e+06	1.55488e+06	1.51623e+06	--	--	--	-	-	-	-
Com_21992_pos	DAG (7:0/18:5)	--	C28 H44 O5	13.986	478.361	1.1997e+06	2.73851e+06	2.633e+06	2.96912e+06	2.82405e+06	3.16876e+06	2.36583e+06	2.42858e+06	3.49336e+06	2.26828e+06	2.03154e+06	3.54998e+06	1.1377e+07	1.0023e+07	4.49725e+06	6.86758e+06	6.30963e+06	6.06804e+06	3.0071e+06	3.31785e+06	3.83529e+06	--	--	--	-	-	-	-
Com_4387_pos	Sunitinib	--	C22 H27 F N4 O2	11.217	437.175	668778	742249	657848	647179	684188	636581	8.47836e+07	5.29928e+07	2.27783e+07	4.28583e+07	2.64316e+07	4.45163e+07	655813	833021	2.14746e+06	1.23862e+06	1.63343e+06	1.17231e+06	9.30837e+06	1.13584e+07	1.36632e+07	Indoles and derivatives	557795-19-4	HMDB0015397	-	-	-	-
Com_178_pos	(9cis)-Retinal	--	C20 H28 O	11.916	285.221	1.73477e+06	2.30674e+06	2.14951e+06	1.5516e+06	1.81267e+06	1.68781e+06	1.28033e+06	1.42841e+06	935874	748550	827227	1.96494e+06	1.95622e+09	2.74518e+09	8.80094e+08	4.00984e+09	2.38489e+09	3.09133e+09	7.1944e+08	7.97671e+08	7.1178e+08	--	--	--	-	-	-	-
Com_7480_pos	4-acetyl-3-methyl-5-(methylthio)thiophene-2-carbothioamide	--	C9 H11 N O S3	10.958	458.243	6.25461e+06	4.9092e+06	4.21668e+06	4.74956e+06	6.35624e+06	5.37819e+06	1.45579e+06	1.2915e+06	1.45302e+06	1.57786e+06	1.58258e+06	1.18883e+06	3.06833e+07	3.89479e+07	4.44752e+07	2.73866e+07	3.13134e+07	4.66238e+07	6.08878e+06	8.0383e+06	6.90631e+06	--	--	--	-	-	-	-
Com_33481_pos	--	1,7-Dimethoxyxanthone	C15 H12 O4	7.635	257.081	789219	1.63239e+06	1.21702e+06	1.45669e+06	1.51033e+06	1.18062e+06	1.72204e+06	1.17397e+06	970799	1.28096e+06	977448	1.04082e+06	2.23865e+06	2.71395e+06	2.17235e+06	2.55612e+06	2.51969e+06	2.3281e+06	1.26659e+06	1.2822e+06	1.2571e+06	--	--	--	-	-	-	-
Com_22726_pos	Fraxinellone	--	C14 H16 O3	8.19	233.117	6.77319e+06	6.56245e+06	1.79109e+06	7.31737e+06	7.5863e+06	7.25712e+06	1.41926e+06	2.29033e+06	3.08572e+06	2.34839e+06	3.27907e+06	2.38366e+06	3.53446e+06	5.63732e+06	5.41767e+06	4.32047e+06	4.22539e+06	4.31363e+06	1.76187e+06	2.38386e+06	2.78476e+06	--	--	--	-	-	-	-
Com_10474_pos	Sulfamethazine	--	C12 H14 N4 O2 S	6.597	279.09	2.17858e+07	1.78006e+07	2.18756e+07	3.22718e+07	2.50325e+07	2.78102e+07	1.23041e+07	1.34551e+07	1.49931e+07	1.01687e+07	1.18418e+07	1.45042e+07	5.98791e+06	1.0048e+07	5.01198e+06	5.81392e+06	8.66937e+06	8.43218e+06	8.70623e+06	1.39276e+07	9.95319e+06	Benzene and substituted derivatives	57-68-1	HMDB0015522	-	-	-	-
Com_2321_pos	Nicotinamide	--	C6 H6 N2 O	1.342	106.029	2.45714e+08	2.03552e+08	1.67301e+08	1.82478e+08	1.66492e+08	1.59348e+08	4.5299e+07	3.75881e+07	5.64227e+07	4.173e+07	4.54144e+07	4.94695e+07	1.10363e+08	4.88546e+07	4.18805e+07	1.87222e+07	2.53759e+07	2.95132e+07	4.9411e+07	5.37642e+07	8.42949e+07	Pyridines and derivatives	98-92-0	HMDB0001406	C00153	ko01100//Metabolic pathways;ko00760//Nicotinate and nicotinamide metabolism	Global and overview maps;Metabolism of cofactors and vitamins	Metabolism
Com_26086_pos	Dexbrompheniramine	--	C16 H19 Br N2	10.746	319.081	1.45069e+06	1.16865e+06	1.63922e+06	1.62336e+06	1.24499e+06	1.51321e+06	4.54379e+06	1.3662e+06	1.23678e+06	3.73105e+06	4.38761e+06	1.32618e+06	3.53305e+06	5.13722e+06	3.04691e+06	3.00614e+06	3.59938e+06	2.79752e+06	1.5866e+06	1.45771e+06	1.17475e+06	Pyridines and derivatives	132-21-8	HMDB0014549	-	-	-	-
Com_3632_pos	PE (3:0/18:5)	--	C26 H42 N O8 P	12.606	528.281	5.08334e+06	5.11499e+06	4.82474e+06	4.54554e+06	5.22243e+06	3.62711e+06	335481	426645	380531	389574	353598	474604	1.57669e+08	1.20828e+08	9.33796e+07	1.23883e+08	1.45589e+08	1.03124e+08	5.24701e+07	4.59709e+07	4.21874e+07	--	--	--	-	-	-	-
Com_1662_pos	2-Methoxyresorcinol	--	C7 H8 O3	5.116	141.055	1.27028e+08	8.27103e+07	8.38047e+07	7.3794e+07	6.41142e+07	8.38769e+07	6.81879e+07	6.09174e+07	6.60909e+07	6.53755e+07	5.75861e+07	5.37467e+07	1.26725e+08	1.2932e+08	2.99459e+08	2.73362e+08	1.66547e+08	1.95254e+08	9.00456e+07	8.76061e+07	7.93893e+07	--	--	--	-	-	-	-
Com_12040_pos	1-Methylguanine	--	C6 H7 N5 O	5.451	166.072	1.56342e+07	1.91917e+07	1.70953e+07	1.93185e+07	2.01536e+07	2.26913e+07	7.87982e+06	5.57266e+06	7.09526e+06	6.87906e+06	6.43994e+06	8.12847e+06	5.31562e+06	8.00399e+06	1.22966e+07	1.05387e+07	1.16044e+07	1.04653e+07	8.88544e+06	9.30426e+06	9.61984e+06	Imidazopyrimidines	938-85-2	HMDB0003282	-	-	-	-
Com_22007_pos	1-[1,1'-biphenyl]-4-yl-2-(2-methyl-4-nitro-1H-imidazol-1-yl)-1-ethanol	--	C18 H17 N3 O3	6.137	346.12	4.10846e+06	5.10981e+06	3.19021e+06	4.74642e+06	4.86242e+06	5.13954e+06	5.02273e+06	5.39813e+06	4.25112e+06	5.644e+06	3.40821e+06	7.19974e+06	5.22381e+06	4.4261e+06	3.21107e+06	3.88892e+06	4.99002e+06	3.94514e+06	3.31256e+06	4.28414e+06	4.24255e+06	--	--	--	-	-	-	-
Com_7063_pos	tetranor-12(R)-HETE	--	C16 H26 O3	12.301	249.185	2.26386e+07	3.31867e+07	2.87299e+07	1.63487e+07	2.34467e+07	1.67149e+07	6.91529e+06	1.33682e+07	1.7033e+07	7.77048e+06	1.37354e+07	2.59116e+07	5.51929e+07	6.56922e+07	3.32001e+07	3.05619e+07	4.33906e+07	5.40008e+07	2.48491e+07	2.95432e+07	2.75805e+07	--	--	--	-	-	-	-
Com_34379_pos	--	alpha-Asarone	C12 H16 O3	7.666	209.117	2.33171e+06	1.82048e+06	1.32803e+06	1.72784e+06	1.7276e+06	1.61903e+06	1.16832e+06	1.10444e+06	1.00472e+06	907862	1.18776e+06	1.12922e+06	1.89703e+06	1.99829e+06	1.68081e+06	1.94423e+06	2.35532e+06	2.26666e+06	1.20379e+06	1.18139e+06	1.91674e+06	Benzene and substituted derivatives	2883-98-9	HMDB0031469	-	-	-	-
Com_15707_pos	4-oxo-5-phenylpentanoic acid	--	C11 H12 O3	7.652	175.075	5.1675e+06	4.52084e+06	4.53107e+06	5.03476e+06	4.85591e+06	4.15253e+06	4.15792e+06	4.72542e+06	1.19119e+07	7.10496e+06	6.70304e+06	8.15515e+06	8.20084e+06	7.74733e+06	6.10932e+06	8.10619e+06	8.53892e+06	7.24279e+06	4.85192e+06	5.35021e+06	6.04701e+06	--	--	--	-	-	-	-
Com_17794_pos	Diacetoxyscirpenol	--	C19 H26 O7	8.392	349.165	1.52589e+06	1.77907e+06	1.85459e+06	1.47281e+06	1.58493e+06	1.74337e+06	2.59081e+06	2.69873e+06	4.91841e+06	3.22832e+06	3.9231e+06	2.30818e+06	3.54873e+06	6.23223e+06	1.11618e+07	6.6069e+06	8.13007e+06	7.32218e+06	3.17821e+06	3.91023e+06	3.31637e+06	Prenol lipids	2270-40-8	HMDB0035104	-	-	-	-
Com_22710_pos	5-Methoxy-3-indoleacetic acid	--	C11 H11 N O3	6.743	189.054	1.66363e+06	2.08926e+06	2.1638e+06	1.79119e+06	2.07759e+06	2.16641e+06	1.63368e+06	1.89969e+06	2.52975e+06	2.90537e+06	2.6123e+06	3.09625e+06	7.18228e+06	5.86552e+06	5.52745e+06	7.67464e+06	5.28806e+06	5.16373e+06	2.67862e+06	2.71155e+06	2.49404e+06	Indoles and derivatives	3471-31-6	HMDB0004096	-	-	-	-
Com_91_pos	Sulforidazine	--	C21 H26 N2 O2 S2	8.392	403.159	3.49704e+09	3.21458e+09	3.66531e+09	4.16093e+09	4.0121e+09	3.57035e+09	5.47069e+09	5.26232e+09	5.63572e+09	3.77669e+09	5.03675e+09	6.77489e+09	7.16329e+09	6.15651e+09	5.34408e+09	6.28481e+09	6.73395e+09	5.71311e+09	5.03909e+09	4.54775e+09	4.05732e+09	Benzothiazines	14759-06-9	HMDB0042015	-	-	-	-
Com_25313_pos	--	beta-Tocopherol	C28 H48 O2	14.93	417.372	1.34183e+06	2.09809e+06	2.02127e+06	1.29935e+06	2.06294e+06	1.95967e+06	689851	636335	1.31516e+06	388239	767351	746766	1.81363e+06	4.56612e+06	5.39764e+06	3.46341e+06	3.30805e+06	5.41097e+06	1.18563e+06	1.17559e+06	1.20374e+06	Prenol lipids	148-03-8	HMDB0006335	C14152	ko01100//Metabolic pathways;ko01110//Biosynthesis of secondary metabolites;ko00130//Ubiquinone and other terpenoid-quinone biosynthesis	Global and overview maps;Metabolism of cofactors and vitamins	Metabolism
Com_19013_pos	--	Acetaminophen	C8 H9 N O2	8.372	152.07	1.08591e+07	9.7036e+06	9.06448e+06	8.22321e+06	1.00848e+07	1.00954e+07	7.24054e+06	6.59176e+06	7.92487e+06	5.45811e+06	6.63771e+06	7.93669e+06	5.83323e+06	5.86063e+06	5.83509e+06	9.56986e+06	9.07884e+06	7.77983e+06	6.04712e+06	8.4811e+06	7.3444e+06	Phenols	103-90-2	HMDB0001859	-	-	-	-
Com_12722_pos	Gardenin B	--	C19 H18 O7	9.726	359.112	1.21924e+07	1.46034e+07	1.71883e+07	1.73085e+07	1.41299e+07	1.81964e+07	6.8136e+06	9.37262e+06	1.24549e+07	4.28484e+06	5.35427e+06	5.55698e+06	1.40041e+07	1.72173e+07	1.10252e+07	2.19785e+07	1.42256e+07	2.20061e+07	1.05453e+07	1.00317e+07	7.00236e+06	--	--	--	-	-	-	-
Com_23530_pos	Schizandrin A	--	C24 H32 O6	10.986	417.226	1.52696e+06	1.08724e+06	1.20498e+06	1.78499e+06	1.36266e+06	970491	830220	579454	1.01629e+06	560609	920964	476678	7.83802e+06	7.17406e+06	3.27322e+06	6.18128e+06	7.7712e+06	6.66632e+06	1.53043e+06	1.64616e+06	1.66249e+06	--	--	--	-	-	-	-
Com_24018_pos	--	(-)-chimonanthine	C22 H26 N4	10.966	347.222	4.69555e+06	4.3068e+06	3.98584e+06	3.39642e+06	4.88925e+06	4.56503e+06	1.16054e+06	1.15643e+06	909123	1.23243e+06	1.10834e+06	1.43983e+06	9.62765e+06	4.73079e+06	3.74348e+06	5.51683e+06	5.30596e+06	7.10004e+06	2.76883e+06	2.48234e+06	2.67096e+06	--	--	--	-	-	-	-
Com_34611_pos	--	Kaempferide	C16 H12 O6	5.829	301.07	1.41518e+06	1.82561e+06	1.00862e+06	1.88202e+06	2.22921e+06	2.0803e+06	404287	526060	767664	469882	368630	438338	306610	294743	472122	750461	800141	595563	940667	943073	1.10496e+06	Flavonoids	491-54-3	HMDB0037441	C10098	ko00944//Flavone and flavonol biosynthesis	Biosynthesis of other secondary metabolites	Metabolism
Com_35187_pos	NNH	--	C14 H21 N7 O6	5.692	406.153	327810	474821	415486	700477	502602	486599	1.54863e+06	890530	1.05317e+06	1.40699e+06	887919	1.18505e+06	155037	91606.9	106903	86754.3	208070	171826	425680	514309	572510	--	--	--	-	-	-	-
Com_35060_pos	(1E,4E)-1,5-bis(4-methoxyphenyl)penta-1,4-dien-3-one	--	C19 H18 O3	12.008	295.133	530776	587596	527836	455048	465222	416252	1.6976e+06	1.3639e+06	1.41089e+06	1.36954e+06	975961	1.27721e+06	842481	769964	1.35629e+06	1.60182e+06	1.67793e+06	971840	731329	935014	749203	--	--	--	-	-	-	-
Com_26792_pos	16,16-Dimethyl prostaglandin A1	--	C22 H36 O4	12.115	387.252	2.62254e+06	4.60269e+06	3.22618e+06	4.98612e+06	5.2085e+06	4.52194e+06	769208	1.0726e+06	817491	541028	849356	1.65581e+06	5.04849e+06	5.59532e+06	3.29407e+06	1.7892e+06	2.94868e+06	3.20392e+06	1.76756e+06	2.19212e+06	1.95506e+06	--	--	--	-	-	-	-
Com_23918_pos	Cryptotanshinone	--	C19 H20 O3	1.431	297.145	2.79717e+06	1.81925e+06	2.06463e+06	3.60219e+06	2.09611e+06	2.26595e+06	4.03226e+06	3.1558e+06	4.69247e+06	4.72017e+06	2.86647e+06	3.17273e+06	5.30523e+06	2.55659e+06	3.29741e+06	3.99954e+06	3.98597e+06	3.05936e+06	2.51508e+06	2.47268e+06	2.37251e+06	Prenol lipids	35825-57-1	HMDB0035220	-	-	-	-
Com_8359_pos	4-(2-Hydroxyethyl)-2-methoxyphenyl β-D-glucopyranoside	--	C15 H22 O8	7.313	348.165	1.61203e+07	3.71381e+07	1.74126e+07	2.11443e+07	3.18021e+07	2.35661e+07	594471	596166	890824	428918	440354	683344	2.17257e+06	1.42136e+06	2.70515e+06	2.64386e+06	2.09449e+06	1.69875e+06	6.0571e+06	3.65996e+06	3.58217e+06	--	--	--	-	-	-	-
Com_29473_pos	Saxitoxin	--	C10 H17 N7 O4	1.741	322.129	1.25049e+06	1.03179e+06	1.03261e+06	1.07037e+06	933931	1.17445e+06	537166	579523	767516	717598	896466	707786	1.09917e+06	1.22621e+06	3.49325e+06	3.97901e+06	1.05668e+06	1.89135e+06	1.04668e+06	946395	957767	Saxitoxins, gonyautoxins, and derivatives	35523-89-8	HMDB0029368	-	-	-	-
Com_6480_pos	2-(carboxymethoxy)-4-methoxybenzoic acid	--	C10 H10 O6	6.826	209.044	2.17974e+07	2.25193e+07	1.71948e+07	1.92429e+07	2.20735e+07	1.50052e+07	3.08064e+07	3.31115e+07	4.70932e+07	3.07266e+07	4.06481e+07	4.32461e+07	8.68095e+06	1.00597e+07	1.51106e+07	1.44797e+07	1.14412e+07	1.31036e+07	2.15814e+07	1.95583e+07	2.18226e+07	--	--	--	-	-	-	-
Com_38573_pos	Isobutyl 4-hydroxybenzoate	--	C11 H14 O3	15.396	195.099	763343	578352	604146	772449	774437	618404	688262	599660	540586	151684	520626	801799	1.19576e+06	766758	144156	130560	718711	899846	515117	857995	704406	--	--	--	-	-	-	-
Com_20296_pos	Loteprednol Etabonate	--	C24 H31 Cl O7	8.697	467.192	5.87422e+06	6.44106e+06	6.76381e+06	7.82449e+06	7.52473e+06	7.55382e+06	5.77641e+06	5.44797e+06	7.30792e+06	5.05782e+06	7.91597e+06	7.36401e+06	8.38358e+06	8.74295e+06	6.40568e+06	4.90622e+06	7.77678e+06	8.24508e+06	5.79263e+06	5.51908e+06	6.43987e+06	Steroids and steroid derivatives	82034-46-6	HMDB0015011	-	-	-	-
Com_35540_pos	--	Acetyl-trans-resveratrol	C20 H18 O6	10.7	355.117	627781	709586	513218	1.1355e+06	408822	503424	1.10163e+06	1.20216e+06	1.49764e+06	902089	1.14012e+06	927565	351595	811391	1.12082e+06	967704	1.16174e+06	792950	686404	738793	711838	--	--	--	-	-	-	-
Com_19797_pos	Jasmone	--	C11 H16 O	6.829	165.127	6.82907e+06	8.97705e+06	7.99916e+06	9.50545e+06	8.17953e+06	6.179e+06	2.06037e+06	3.08397e+06	2.5138e+06	2.66274e+06	2.33804e+06	2.60625e+06	4.05126e+06	5.47963e+06	5.03912e+06	6.24099e+06	5.26416e+06	6.3693e+06	4.15773e+06	4.04584e+06	4.11146e+06	Organooxygen compounds	488-10-8	HMDB0035601	-	-	-	-
Com_2189_pos	--	Rhodionin	C21 H20 O11	9.077	449.107	1.91563e+08	2.16983e+08	1.92234e+08	2.41345e+08	1.90256e+08	1.86361e+08	1.49168e+07	2.07191e+07	3.70392e+07	1.40945e+07	2.2091e+07	2.5417e+07	1.89675e+08	2.26733e+08	1.84163e+08	1.98922e+08	1.93172e+08	1.93058e+08	1.767e+08	9.4989e+07	1.97506e+08	--	--	--	-	-	-	-
Com_32099_pos	Daunorubicin hydrochloride	--	C27 H29 N O10	11.361	528.189	968984	947905	1.05174e+06	832611	787764	755102	707606	1.11191e+06	1.47911e+06	2.08008e+06	2.01394e+06	671289	855337	906721	841592	951382	966633	915100	718276	933851	808550	Anthracyclines	20830-81-3	HMDB0014832	-	-	-	-
Com_32000_pos	1-adamantyl(piperidino)methanone	--	C16 H25 N O	13.749	248.201	2.64455e+06	1.87996e+06	2.85728e+06	2.29664e+06	2.57906e+06	1.34029e+06	2.15105e+06	1.5962e+06	1.17191e+06	1.41744e+06	2.11278e+06	1.60264e+06	3.95455e+06	2.47123e+06	1.22634e+06	2.58829e+06	1.81791e+06	1.91658e+06	2.0369e+06	2.23089e+06	1.99093e+06	--	--	--	-	-	-	-
Com_3795_pos	Sinapic acid	--	C11 H12 O5	10.16	225.076	8.32704e+07	9.83309e+07	9.87726e+07	5.76979e+07	6.26556e+07	1.02608e+08	7.70933e+07	6.68651e+07	9.74482e+07	8.11184e+07	7.4012e+07	6.03768e+07	3.01496e+07	4.12365e+07	4.54723e+07	4.42674e+07	4.02969e+07	6.02125e+07	5.11404e+07	5.00464e+07	5.54178e+07	-	-	HMDB0127488	C00482	ko01100//Metabolic pathways;ko01110//Biosynthesis of secondary metabolites;ko00940//Phenylpropanoid biosynthesis	Biosynthesis of other secondary metabolites;Global and overview maps	Metabolism
Com_5672_pos	tetranor-PGDM	--	C16 H24 O7	10.107	145.086	8.03856e+06	9.88258e+06	9.97388e+06	8.20454e+06	1.27882e+07	1.24058e+07	1.15564e+07	1.21573e+07	9.43014e+06	1.21187e+07	9.33267e+06	1.12339e+07	4.59406e+07	5.77751e+07	5.52704e+07	6.31436e+07	5.75396e+07	7.61338e+07	2.0488e+07	2.44714e+07	2.52042e+07	--	--	--	-	-	-	-
Com_240_pos	Avicularin	--	C20 H18 O11	9.645	435.092	2.05796e+09	2.54533e+09	2.43827e+09	2.10953e+09	2.24833e+09	1.90081e+09	1.63942e+08	2.24808e+08	2.86772e+08	1.65775e+08	2.22955e+08	2.90354e+08	6.85005e+08	9.78555e+08	1.62883e+09	4.78044e+08	6.09283e+08	9.60538e+08	9.67928e+08	1.1794e+09	1.01176e+09	Flavonoids	572-30-5	HMDB0030860	-	-	-	-
Com_16718_pos	Ubenimex	--	C16 H24 N2 O4	12.957	271.227	3.4745e+06	5.91263e+06	5.10673e+06	3.94565e+06	4.0706e+06	3.70728e+06	5.21069e+06	5.12458e+06	7.52076e+06	7.88081e+06	6.78759e+06	9.17096e+06	1.05861e+07	1.69315e+07	1.18143e+07	6.87286e+06	9.44494e+06	1.30657e+07	6.79017e+06	7.07057e+06	6.82843e+06	--	--	--	-	-	-	-
Com_3281_pos	Toradol	--	C15 H13 N O3	1.814	256.102	1.30622e+08	9.64636e+07	8.41533e+07	9.33813e+07	1.25643e+08	1.41717e+08	4.61383e+07	6.80841e+07	7.2472e+07	3.51199e+07	3.53312e+07	4.63378e+07	6.91212e+07	1.47354e+08	7.65303e+07	7.6002e+07	5.12383e+07	7.95358e+07	5.19056e+07	4.53333e+07	7.55756e+07	Organooxygen compounds	66635-83-4	HMDB0014608	-	-	-	-
Com_3344_pos	Ligustilide	--	C12 H14 O2	8.425	191.107	1.11388e+08	1.00041e+08	6.18197e+07	5.81363e+07	6.98773e+07	5.33745e+07	4.45331e+07	3.79096e+07	4.14661e+07	4.0592e+07	4.00417e+07	3.06489e+07	6.02233e+07	4.55838e+07	1.32451e+08	3.05759e+07	4.61151e+07	8.51903e+07	5.29397e+07	5.44605e+07	4.93732e+07	Dihydrofurans	4431-01-0	HMDB0034277	-	-	-	-
Com_7538_pos	4-Hexylresorcinol	--	C12 H18 O2	6.375	195.123	4.85786e+06	3.03697e+06	2.63119e+06	1.87172e+06	2.12508e+06	2.13912e+06	1.21004e+06	1.01695e+06	1.43082e+06	1.15473e+06	4.51784e+06	5.5238e+06	3.4166e+06	5.97248e+07	1.23058e+07	6.07802e+06	5.809e+06	8.89867e+06	5.16369e+06	7.05536e+06	6.93246e+06	--	--	--	-	-	-	-
Com_14329_pos	Magnolin	--	C23 H28 O7	10.502	417.19	1.21809e+07	8.53909e+06	3.67905e+06	7.4656e+06	1.32805e+07	1.35306e+07	1.15188e+06	1.19731e+06	1.59285e+06	1.80329e+06	2.55475e+06	845903	2.93858e+06	4.24594e+06	1.62943e+07	4.2578e+06	6.74087e+06	1.06877e+07	6.40484e+06	5.89963e+06	5.03063e+06	--	--	--	-	-	-	-
Com_13503_pos	Anserine	--	C10 H16 N4 O3	2.134	241.128	785807	763089	531901	526009	519118	410999	848078	665122	642142	473090	1.08924e+06	1.07181e+06	2.04167e+07	1.40077e+07	1.48175e+07	1.98163e+07	1.09971e+07	9.51418e+06	3.36022e+06	5.09189e+06	3.93333e+06	Peptidomimetics	584-85-0	HMDB0000194	C01262	ko01100//Metabolic pathways;ko00340//Histidine metabolism;ko00410//beta-Alanine metabolism	Amino acid metabolism;Global and overview maps;Metabolism of other amino acids	Metabolism
Com_38106_pos	--	4-Hydroxy-6-methylquinoline-3-carboxylic acid	C11 H9 N O3	8.585	204.065	807048	724232	575443	734384	878256	750569	580237	702669	903634	594351	934138	748415	1.1337e+06	999981	724200	1.15904e+06	1.22229e+06	864652	678024	700509	720974	--	--	--	-	-	-	-
Com_22136_pos	(2β,3β,9ξ,17ξ,22R)-2,3,14,20,22-Pentahydroxyergost-7-en-6-one	--	C28 H46 O6	13.692	479.333	2.99936e+06	6.06187e+06	7.58014e+06	3.06279e+06	6.3908e+06	3.88565e+06	2.87615e+06	3.99241e+06	5.87982e+06	2.91346e+06	6.09656e+06	4.61377e+06	4.63919e+06	8.38678e+06	3.92179e+06	2.9022e+06	5.75486e+06	4.79216e+06	3.3659e+06	5.18791e+06	3.51145e+06	--	--	--	-	-	-	-
Com_16692_pos	N'-{6-[(5-chloro-3-pyridyl)oxy]-3-pyridyl}-N,N-dimethyliminoformamide	--	C13 H13 Cl N4 O	1.384	277.09	1.04952e+07	8.68289e+06	5.96948e+06	1.25092e+07	1.14491e+07	7.92147e+06	1.09693e+07	1.08082e+07	7.50405e+06	5.08156e+06	5.72827e+06	5.26934e+06	1.35897e+07	1.27204e+07	7.32745e+06	6.92125e+06	8.67309e+06	1.4087e+07	9.63161e+06	9.52694e+06	8.92345e+06	--	--	--	-	-	-	-
Com_22653_pos	Trehalose	--	C12 H22 O11	8.038	360.145	3.93621e+06	3.89057e+06	5.11165e+06	3.95237e+06	4.91426e+06	4.34651e+06	4.25659e+06	3.94252e+06	5.29091e+06	5.33107e+06	4.56879e+06	6.65518e+06	2.22794e+06	3.37953e+06	4.71386e+06	2.51389e+06	3.35048e+06	3.00493e+06	3.73459e+06	3.66674e+06	2.75702e+06	Organooxygen compounds	99-20-7	HMDB0000975	C01083	ko01100//Metabolic pathways;ko01110//Biosynthesis of secondary metabolites;ko02010//ABC transporters;ko00500//Starch and sucrose metabolism	Carbohydrate metabolism;Global and overview maps;Membrane transport	Environmental Information Processing;Metabolism
Com_148_pos	Stearoyl Ethanolamide	--	C20 H41 N O2	15.8	310.31	3.40016e+08	9.34314e+08	1.01349e+09	1.28032e+09	1.18707e+09	1.18372e+09	5.3094e+08	1.78516e+08	1.56162e+08	8.08632e+07	3.09831e+08	6.26326e+08	3.52109e+09	1.41211e+09	1.53682e+08	2.65742e+08	3.76474e+08	8.68574e+08	3.61276e+09	3.9557e+09	3.34287e+09	Organonitrogen compounds	111-57-9	HMDB0013078	-	-	-	-
Com_10065_pos	2-(1H-benzimidazol-2-yl)-N-[4-(benzyloxy)phenyl]benzamide	--	C27 H22 N4 O2	10.129	457.165	1.04103e+06	1.21635e+06	1.65737e+06	3.15613e+06	883736	6.01588e+06	2.60671e+07	2.04084e+07	1.3235e+07	1.77997e+07	1.5439e+07	1.11782e+07	1.38617e+06	1.41815e+06	2.63377e+06	1.45399e+06	1.45354e+06	1.44076e+06	6.36326e+06	5.5655e+06	6.56465e+06	--	--	--	-	-	-	-
Com_6635_pos	4-Methoxycinnamic acid	--	C10 H10 O3	6.899	161.06	3.65104e+07	3.47843e+07	3.25114e+07	4.30957e+07	3.88399e+07	4.00831e+07	3.29144e+07	3.24351e+07	3.63061e+07	2.96059e+07	2.83426e+07	2.54436e+07	2.5623e+07	4.51606e+07	5.2932e+07	3.98537e+07	3.67927e+07	4.06661e+07	3.02211e+07	2.42387e+07	3.0713e+07	Cinnamic acids and derivatives	830-09-1	HMDB0002040	-	-	-	-
Com_31242_pos	Troxerutin	--	C33 H42 O19	15.922	781.188	1.77918e+06	1.22221e+06	1.57798e+06	985234	1.54272e+06	1.84554e+06	1.69639e+06	709701	1.14213e+06	1.06682e+06	2.55539e+06	2.24367e+06	3.17018e+06	2.81931e+06	1.52025e+06	1.76634e+06	2.02322e+06	3.45751e+06	958431	1.63186e+06	1.86718e+06	Flavonoids	7085-55-4	HMDB0006083	-	-	-	-
Com_24771_pos	2-(3,5-dichlorophenyl)-5-[(propylsulfonyl)methyl]-1,3,4-oxadiazole	--	C12 H12 Cl2 N2 O3 S	6.332	261.098	2.57073e+06	1.97576e+06	2.31009e+06	1.85551e+06	1.5319e+06	1.80241e+06	2.36287e+06	2.55198e+06	2.65246e+06	2.43323e+06	2.00808e+06	1.87505e+06	2.92614e+06	3.85313e+06	5.71184e+06	5.27136e+06	5.45515e+06	5.31965e+06	2.292e+06	2.29032e+06	2.42762e+06	--	--	--	-	-	-	-
Com_7383_pos	Ginkgolide J	--	C20 H24 O10	11.372	425.144	1.6601e+07	1.98927e+07	1.73515e+07	1.75595e+07	1.56121e+07	1.68288e+07	1.11254e+07	1.00494e+07	4.81308e+06	4.78747e+06	5.44198e+06	1.04529e+07	5.38444e+06	3.14397e+06	4.5166e+07	5.27489e+06	3.97977e+06	6.33441e+06	1.37065e+07	1.5028e+07	1.46447e+07	Prenol lipids	107438-79-9	HMDB0029605	-	-	-	-
Com_30353_pos	PC (18:2e/2:0)	--	C28 H54 N O7 P	14.57	548.38	549480	941997	755341	673698	776861	568010	364978	643803	1.11657e+06	426623	502051	626521	3.16389e+06	4.46185e+06	2.3347e+06	1.11134e+06	2.52642e+06	3.11765e+06	1.06033e+06	1.00714e+06	905491	--	--	--	-	-	-	-
Com_2074_pos	--	Apigeninidin 5-glucoside	C21 H21 O9	5.858	418.128	1.39256e+07	1.01639e+07	4.60025e+06	5.81644e+06	1.2097e+07	8.10627e+06	8.37688e+07	7.52821e+07	6.2809e+07	7.52864e+07	5.99014e+07	7.7893e+07	7.27835e+06	1.10687e+07	2.36105e+08	2.91186e+07	3.7192e+07	6.65754e+07	3.31695e+07	3.48501e+07	3.60806e+07	--	--	--	-	-	-	-
Com_28952_pos	PC (19:2/19:2)	--	C46 H84 N O8 P	15.883	810.601	469104	556600	718484	542611	1.29555e+06	559641	3.44241e+06	252151	459048	147701	244074	216041	768567	455173	291536	297608	233631	327218	588422	633136	571103	--	--	--	-	-	-	-
Com_489_pos	Decursinol	--	C14 H14 O4	9.448	247.097	1.30254e+07	1.27681e+07	1.24479e+07	1.35016e+07	1.06199e+07	1.17716e+07	1.06279e+09	7.00925e+08	3.86524e+08	6.87508e+08	4.22788e+08	5.00519e+08	1.92363e+07	1.18005e+07	2.10441e+07	2.35517e+07	2.00799e+07	1.80495e+07	9.23068e+07	1.12075e+08	1.23832e+08	--	--	--	-	-	-	-
Com_30286_pos	--	Scopoletin	C10 H8 O4	12.007	193.05	3.48408e+06	3.25698e+06	2.9612e+06	3.41823e+06	3.10564e+06	2.84159e+06	1.33047e+06	1.32726e+06	2.00371e+06	1.39564e+06	1.64019e+06	916542	1.57075e+06	2.29465e+06	1.84487e+06	2.00057e+06	2.31245e+06	1.87763e+06	1.21453e+06	1.64277e+06	1.42055e+06	Coumarins and derivatives	92-61-5	HMDB0034344	C01752	ko01110//Biosynthesis of secondary metabolites;ko00940//Phenylpropanoid biosynthesis	Biosynthesis of other secondary metabolites;Global and overview maps	Metabolism
Com_7996_pos	6-methyl-2-[5-(2-pyridinyl)-2-thienyl]imidazo[1,2-a]pyridine	--	C17 H13 N3 S	11.218	292.09	3.66722e+06	4.54478e+06	2.90275e+06	3.01443e+06	3.60717e+06	3.23869e+06	3.65433e+07	2.93961e+07	1.92375e+07	2.08362e+07	1.9341e+07	2.66701e+07	9.83663e+06	7.10472e+06	8.89005e+06	1.18842e+07	1.00287e+07	7.50141e+06	1.43907e+07	1.94324e+07	1.5518e+07	--	--	--	-	-	-	-
Com_10978_pos	--	Smyrindioloside	C20 H24 O10	11.703	425.145	3.33187e+06	2.95079e+06	2.64115e+06	2.36303e+06	2.4686e+06	2.71684e+06	2.27479e+07	1.28036e+07	9.85689e+06	1.13405e+07	8.35839e+06	1.54845e+07	1.04327e+07	9.66441e+06	1.30664e+07	1.33481e+07	1.32138e+07	1.34164e+07	8.12734e+06	7.93896e+06	7.3139e+06	Coumarins and derivatives	87592-77-6	HMDB0039037	-	-	-	-
Com_30279_pos	Polygalaxanthone III	--	C25 H28 O15	10.797	569.157	962396	1.24192e+06	1.05317e+06	754202	857658	871654	3.00233e+06	1.69244e+06	574561	1.12353e+06	895771	1.74561e+06	223254	244095	312928	275571	275143	269765	868189	1.03129e+06	935164	--	--	--	-	-	-	-
Com_35221_pos	--	Ziyuglycoside II	C35 H56 O8	12.544	605.404	111764	123255	121290	118843	119454	104068	804268	530755	816404	228640	418929	485942	1.49438e+06	1.16077e+06	831142	2.02239e+06	1.72202e+06	1.08622e+06	729535	344736	634009	--	--	--	-	-	-	-
Com_550_pos	D-(+)-Maltose	--	C12 H22 O11	1.517	365.106	8.74041e+08	7.36571e+08	7.69031e+08	9.14156e+08	8.0546e+08	9.35567e+08	7.60537e+08	6.41191e+08	6.40191e+08	7.10129e+08	8.56881e+08	1.12645e+09	1.51597e+09	1.13117e+09	6.24641e+08	8.79803e+08	9.98389e+08	8.56711e+08	6.2068e+08	7.56249e+08	7.30333e+08	Organooxygen compounds	69-79-4	HMDB0000163	C00208	ko01100//Metabolic pathways;ko02010//ABC transporters;ko00500//Starch and sucrose metabolism	Carbohydrate metabolism;Global and overview maps;Membrane transport	Environmental Information Processing;Metabolism
Com_23511_pos	Fluprostenol	--	C23 H29 F3 O6	12.318	459.201	780830	771331	812282	735287	837380	781928	1.53885e+06	2.6034e+06	5.51139e+06	4.17815e+06	4.19494e+06	1.83741e+06	2.1882e+06	2.01152e+06	1.60964e+06	2.11788e+06	2.9853e+06	1.7691e+06	1.44806e+06	1.74019e+06	1.53825e+06	--	--	--	-	-	-	-
Com_5470_pos	8-phenyl-4,5-dihydro[1,2,5]oxadiazolo[3,4-f]cinnoline	--	C14 H10 N4 O	7.004	251.091	2.76795e+07	2.65374e+07	2.73787e+07	2.85884e+07	2.28268e+07	3.07903e+07	1.93621e+07	1.77998e+07	1.38172e+07	1.6741e+07	1.5162e+07	1.90976e+07	5.39357e+07	5.38211e+07	3.01167e+07	6.99809e+07	8.36509e+07	5.04747e+07	2.512e+07	3.19544e+07	2.92606e+07	--	--	--	-	-	-	-
Com_877_pos	Tributyl citrate	--	C18 H32 O7	13.697	361.222	4.71611e+07	2.23689e+08	2.03602e+08	1.04031e+08	2.85829e+07	7.07135e+07	3.36706e+08	2.39601e+08	5.49264e+08	3.18789e+08	3.71562e+08	1.22739e+08	6.42626e+06	9.90461e+06	1.21392e+07	1.29004e+07	9.12068e+06	1.15317e+07	1.32775e+08	1.5139e+08	1.56036e+08	--	--	--	-	-	-	-
Com_17646_pos	--	N-Acetylaspartate	C6 H9 N O5	2.515	176.055	7.28861e+06	6.91286e+06	7.45248e+06	4.73689e+06	6.27277e+06	3.28995e+06	2.37731e+06	2.95225e+06	3.47636e+06	3.35488e+06	4.19516e+06	3.19595e+06	8.59066e+06	8.6439e+06	8.9034e+06	1.25335e+07	1.16285e+07	1.237e+07	4.75787e+06	5.30801e+06	5.3934e+06	Carboxylic acids and derivatives	997-55-7	HMDB0000812	C01042	ko01100//Metabolic pathways;ko00250//Alanine, aspartate and glutamate metabolism	Amino acid metabolism;Global and overview maps	Metabolism
Com_11337_pos	N-(2-morpholinophenyl)-2-furamide	--	C15 H16 N2 O3	6.741	273.123	247123	254929	256123	276380	316029	311231	464076	254061	371885	331786	373177	300160	2.29222e+07	3.04385e+07	2.17762e+07	2.63429e+07	2.14127e+07	2.00431e+07	5.51895e+06	5.51817e+06	4.87778e+06	--	--	--	-	-	-	-
Com_1948_pos	--	Magnolol	C18 H18 O2	7.908	267.138	3.0919e+08	1.44909e+08	1.27591e+08	1.09268e+08	1.17323e+08	1.86491e+08	164499	167863	160673	152195	149546	166975	206435	223281	208194	215831	222905	212284	2.72537e+07	3.44332e+07	3.31739e+07	--	--	--	-	-	-	-
Com_28626_pos	--	Thymopentin	C30 H49 N9 O9	11.779	680.371	2.03573e+06	1.85784e+06	1.86001e+06	2.34859e+06	2.48974e+06	2.06111e+06	309743	419081	511766	385531	583725	384681	1.57343e+06	1.8458e+06	1.50845e+06	1.79986e+06	1.67205e+06	4.54736e+06	767156	676847	1.00026e+06	--	--	--	-	-	-	-
Com_33435_pos	Flavone	--	C15 H10 O2	10.764	240.102	1.06033e+06	1.1841e+06	1.06821e+06	1.05109e+06	1.18746e+06	1.23265e+06	1.08323e+06	973749	821176	776169	703578	837816	884000	1.02442e+06	2.32574e+06	1.50982e+06	1.78756e+06	2.11255e+06	952722	854323	1.08907e+06	Flavonoids	525-82-6	HMDB0003075	-	-	-	-
Com_24192_pos	--	4-Dimethylaminobenzaldehyde	C9 H11 N O	8.106	150.091	798987	796676	774604	951815	813278	796182	651546	718369	774510	935788	940367	902374	8.41168e+06	8.17178e+06	2.81245e+06	5.86379e+06	5.79119e+06	5.06473e+06	1.83484e+06	2.20838e+06	2.39868e+06	--	--	--	-	-	-	-
Com_38452_pos	Alisol B 23-acetate	--	C32 H50 O5	13.578	515.375	145465	346873	198713	246910	172699	284317	165822	181108	263021	156942	136996	153758	1.14441e+06	1.28809e+06	507204	600328	891937	714684	243119	217723	405404	--	--	--	-	-	-	-
Com_31588_pos	Aristolochic acid	--	C17 H11 N O7	5.855	359.093	233984	210154	217635	263702	206702	218580	205443	192053	177512	145377	167786	222746	2.95499e+06	3.3477e+06	1.41968e+06	3.17624e+06	3.22666e+06	2.45507e+06	706078	611099	763550	--	--	--	-	-	-	-
Com_1735_pos	APH	--	C14 H21 N5 O4	8.382	340.139	1.02674e+07	1.00014e+07	9.47101e+06	4.07461e+07	9.62682e+06	9.66829e+06	6.67669e+07	4.9886e+07	8.03423e+07	9.11882e+07	1.53176e+08	1.25843e+08	4.0863e+08	3.91173e+08	1.91687e+08	2.73708e+08	2.86975e+08	1.8858e+08	7.46549e+07	7.68191e+07	8.52657e+07	--	--	--	-	-	-	-
Com_36140_pos	2-Methoxy-4-vinylphenol	--	C9 H10 O2	7.915	151.081	976508	673048	675830	715955	734240	812611	492763	332664	457308	340745	357125	219649	847436	1.16123e+06	757749	1.76163e+06	1.86278e+06	1.37567e+06	723385	805651	632819	Phenols	7786-61-0	HMDB0013744	-	-	-	-
Com_384_pos	Stearamide	--	C18 H37 N O	15.666	284.294	7.09217e+07	2.41974e+08	1.89355e+08	2.53891e+08	2.29177e+08	2.92064e+08	1.49104e+08	5.95336e+07	7.26111e+07	4.04754e+07	9.31503e+07	2.92108e+08	9.13159e+08	3.18253e+08	5.87589e+07	1.00882e+08	1.29644e+08	2.01197e+08	1.23174e+09	1.45114e+09	1.21212e+09	Fatty Acyls	124-26-5	HMDB0034146	-	-	-	-
Com_11795_pos	DL-Ethionine	--	C6 H13 N O2 S	8.062	182.081	2.0863e+07	1.97265e+07	1.88585e+07	1.93778e+07	1.96791e+07	1.98957e+07	7.54926e+06	8.71913e+06	1.18758e+07	8.45032e+06	1.194e+07	8.96443e+06	1.28383e+07	1.93006e+07	2.23765e+07	1.63843e+07	2.22382e+07	1.89223e+07	1.36526e+07	1.63225e+07	1.36841e+07	--	--	--	-	-	-	-
Com_26089_pos	--	Dihydrocapsaicin	C18 H29 N O3	12.082	308.22	1.19562e+06	1.0967e+06	670543	1.30244e+06	1.17357e+06	974319	1.32482e+06	1.65876e+06	2.68257e+06	2.20577e+06	2.89201e+06	2.23974e+06	1.12157e+06	5.65978e+06	3.48047e+06	3.39705e+06	5.4097e+06	5.81857e+06	1.8352e+06	1.74337e+06	1.49859e+06	Benzene and substituted derivatives	19408-84-5	HMDB0038457	-	-	-	-
Com_13860_pos	L-Ornithine	--	C5 H12 N2 O2	7.847	133.101	6.18435e+06	6.02429e+06	6.43915e+06	4.74453e+06	6.19596e+06	6.48972e+06	8.56894e+06	1.36772e+07	1.47523e+07	8.48099e+06	9.80794e+06	1.55255e+07	8.01472e+06	9.32906e+06	9.14698e+06	9.77588e+06	1.01815e+07	9.00737e+06	7.44885e+06	7.96182e+06	7.26664e+06	Carboxylic acids and derivatives	3184-13-2	HMDB0000214	C00077	ko01100//Metabolic pathways;ko01110//Biosynthesis of secondary metabolites;ko01130//Biosynthesis of antibiotics;ko01230//Biosynthesis of amino acids;ko02010//ABC transporters;ko01210//2-Oxocarboxylic acid metabolism;ko00220//Arginine biosynthesis;ko00330//Arginine and proline metabolism;ko00480//Glutathione metabolism;ko00472//D-Arginine and D-ornithine metabolism	Amino acid metabolism;Global and overview maps;Membrane transport;Metabolism of other amino acids	Environmental Information Processing;Metabolism
Com_5505_pos	5-Hydroxy-L-lysine	--	C6 H14 N2 O3	8.656	163.112	1.76121e+07	1.98277e+07	2.25371e+07	1.67945e+07	2.0193e+07	1.95031e+07	3.62417e+07	3.60886e+07	4.74827e+07	3.82337e+07	4.68477e+07	3.40455e+07	2.90282e+07	5.59977e+07	6.84368e+07	4.77278e+07	5.88342e+07	4.60385e+07	3.16517e+07	3.20999e+07	3.23354e+07	Carboxylic acids and derivatives	1190-94-9	HMDB0000450	C16741	ko01100//Metabolic pathways;ko00310//Lysine degradation	Amino acid metabolism;Global and overview maps	Metabolism
Com_14631_pos	--	Neocnidilide	C12 H18 O2	11.821	195.138	7.44809e+06	8.10892e+06	8.32454e+06	9.60901e+06	8.491e+06	9.81212e+06	3.26491e+06	2.48051e+06	2.43651e+06	2.221e+06	2.43592e+06	2.58404e+06	1.34247e+07	2.13377e+07	7.7109e+06	1.25384e+07	1.16013e+07	1.34123e+07	6.79811e+06	6.67093e+06	6.28686e+06	Lactones	4567-33-3	HMDB0034450	-	-	-	-
Com_8395_pos	Octadecanedioic acid	--	C18 H34 O4	10.168	315.253	8.81289e+06	1.03269e+07	7.23268e+06	1.10591e+07	9.52866e+06	1.04391e+07	2.22933e+07	2.46108e+07	2.7695e+07	2.87025e+07	2.66837e+07	1.8645e+07	2.5734e+07	3.98779e+07	3.69169e+07	2.39459e+07	3.82794e+07	4.04612e+07	1.99218e+07	2.36426e+07	2.45288e+07	Fatty Acyls	871-70-5	HMDB0000782	-	-	-	-
Com_27846_pos	--	(-)-Menthol	C10 H20 O	12.362	157.159	4.66612e+06	2.82056e+06	4.39387e+06	2.83748e+06	3.01881e+06	2.95964e+06	172148	208483	209711	218954	183122	191459	428862	439854	347636	416329	472467	416531	655018	489225	601506	--	--	--	-	-	-	-
Com_11235_pos	--	pteroside A	C21 H30 O8	9.675	411.2	5.36105e+06	4.27156e+06	4.86678e+06	3.75771e+06	5.8838e+06	5.27888e+06	3.6065e+06	1.92632e+06	2.07626e+07	2.90007e+06	2.53459e+06	5.64348e+06	7.00556e+06	7.57734e+06	6.93851e+06	6.98239e+06	8.92227e+06	9.12236e+06	3.92067e+06	4.36782e+06	5.47576e+06	Organooxygen compounds	35910-15-7	HMDB0030758	-	-	-	-
Com_1434_pos	DNH	--	C14 H20 N6 O7	7.038	385.147	3.90115e+08	3.54766e+08	3.61867e+08	3.85729e+08	3.85779e+08	3.21431e+08	2.3139e+07	1.36564e+07	2.87304e+07	1.17417e+07	1.78063e+07	2.79099e+07	1.23168e+08	1.40261e+08	2.10385e+08	1.75694e+08	1.51877e+08	1.93502e+08	1.62619e+08	1.78777e+08	1.86353e+08	--	--	--	-	-	-	-
Com_14264_pos	--	3-Butylidenephthalide	C12 H12 O2	10.357	189.091	1.42058e+07	9.49653e+06	1.07653e+07	1.24762e+07	1.68201e+07	1.7179e+07	5.11574e+06	7.02377e+06	6.31438e+06	5.11216e+06	6.65802e+06	5.64853e+06	9.04498e+06	9.42577e+06	7.57801e+06	9.11165e+06	8.45062e+06	6.61438e+06	7.35085e+06	7.92885e+06	8.16833e+06	--	--	--	-	-	-	-
Com_34485_pos	N'-{[(4-chlorophenyl)sulfonyl]oxy}-2-(phenylsulfonyl)ethanimidamide	--	C14 H13 Cl N2 O5 S2	5.493	388.998	729446	442165	362622	370664	487675	469058	1.44357e+06	1.15379e+06	1.5781e+06	1.44822e+06	1.84327e+06	1.27551e+06	524755	611752	423656	304364	370881	424487	800466	664135	703619	--	--	--	-	-	-	-
Com_11487_pos	11-Hydroxy-δ(9)-THC	--	C21 H30 O3	10.93	331.226	9.30357e+06	6.32373e+06	4.02686e+06	3.76882e+06	1.85121e+07	7.00434e+06	1.72841e+07	1.07339e+07	1.153e+07	1.79034e+07	1.01557e+07	1.34157e+07	4.25353e+06	4.66833e+06	2.62899e+06	7.84172e+06	6.62859e+06	7.77557e+06	7.23139e+06	9.08563e+06	8.67611e+06	--	--	--	-	-	-	-
Com_10451_pos	Reynoutrin	--	C20 H18 O11	5.93	435.092	1.96799e+07	2.67037e+07	1.78301e+07	1.42871e+07	1.83643e+07	1.74511e+07	1.2114e+06	1.03959e+06	1.06029e+06	926998	959856	1.36198e+06	8.74246e+06	1.582e+07	9.88784e+06	1.62169e+07	1.9282e+07	1.72602e+07	9.10562e+06	1.11519e+07	9.39739e+06	--	--	--	-	-	-	-
Com_14137_pos	13-OxoODE	--	C18 H30 O3	13.693	317.209	1.67303e+07	9.19516e+06	1.182e+07	1.67309e+07	3.99234e+06	1.74402e+07	4.58389e+06	5.33087e+06	1.37224e+07	4.45875e+06	3.91534e+06	3.9448e+06	3.71542e+06	4.05563e+06	7.83726e+06	8.99316e+06	5.80256e+06	8.04719e+06	9.57988e+06	9.24772e+06	1.04205e+07	Fatty Acyls	-	HMDB0004668	C14765	ko00591//Linoleic acid metabolism	Lipid metabolism	Metabolism
Com_27812_pos	Oxymorphone	--	C17 H19 N O4	1.429	302.144	3.6577e+06	3.10729e+06	3.00198e+06	3.69958e+06	3.24483e+06	3.13629e+06	2.51678e+06	1.84837e+06	2.41342e+06	2.30722e+06	3.29608e+06	3.40379e+06	3.63344e+06	4.14086e+06	3.07108e+06	4.0988e+06	5.14146e+06	4.18161e+06	3.06872e+06	2.62684e+06	2.76742e+06	Phenanthrenes and derivatives	76-41-5	HMDB0015323	-	-	-	-
Com_22201_pos	(-)-Epigallocatechin gallate	--	C22 H18 O11	8.233	459.092	5.05222e+06	5.51635e+06	4.43346e+06	3.88964e+06	4.81868e+06	3.36259e+06	1.19757e+06	2.44121e+06	1.20816e+06	1.49936e+06	1.621e+06	1.68478e+06	7.30799e+06	9.82421e+06	5.37237e+06	5.11856e+06	5.50834e+06	8.41529e+06	3.2765e+06	2.81414e+06	3.68225e+06	--	--	--	-	-	-	-
Com_30770_pos	Allocryptopine	--	C21 H23 N O5	6.345	388.182	1.18604e+06	1.25742e+06	1.64774e+06	1.18628e+06	1.141e+06	1.26286e+06	340908	802988	1.38179e+06	772246	774601	721657	1.95061e+06	4.23788e+06	3.14903e+06	2.28703e+06	2.6673e+06	3.4985e+06	1.03054e+06	1.04042e+06	820788	--	--	--	C02134	ko01110//Biosynthesis of secondary metabolites;ko00950//Isoquinoline alkaloid biosynthesis	Biosynthesis of other secondary metabolites;Global and overview maps	Metabolism
Com_21766_pos	--	L-Cysteine-glutathione gisulfide	C13 H22 N4 O8 S2	1.368	427.095	7.2481e+06	4.40362e+06	4.23956e+06	5.12026e+06	3.92137e+06	2.63197e+06	1.80701e+06	2.35718e+06	2.65655e+06	1.24067e+06	3.60096e+06	4.59171e+06	8.56591e+06	6.99281e+06	7.56007e+06	3.8945e+06	5.84049e+06	6.65647e+06	2.08929e+06	2.69517e+06	3.76376e+06	--	--	--	-	-	-	-
Com_18771_pos	--	Gossypol	C30 H30 O8	9.056	519.202	1.68885e+06	3.0041e+06	4.29347e+06	2.95108e+06	3.17036e+06	2.07342e+06	2.28814e+06	2.217e+06	2.13847e+06	2.18223e+06	2.57649e+06	2.3547e+06	1.66709e+06	8.8176e+06	1.00945e+07	8.81074e+06	6.55723e+06	8.08876e+06	1.41639e+06	2.60789e+06	1.83189e+06	Prenol lipids	90141-22-3	HMDB0040723	C07667	ko01110//Biosynthesis of secondary metabolites;ko00909//Sesquiterpenoid and triterpenoid biosynthesis	Global and overview maps;Metabolism of terpenoids and polyketides	Metabolism
Com_7981_pos	--	1,3,5-Trimethoxybenzene	C9 H12 O3	11.443	169.086	3.58882e+07	3.9425e+07	4.20358e+07	4.66818e+07	3.73044e+07	4.08367e+07	5.36702e+06	4.58441e+06	5.43374e+06	4.38323e+06	3.27923e+06	6.75674e+06	1.22528e+07	1.88211e+07	1.39685e+07	9.32215e+06	1.38211e+07	1.21851e+07	7.50731e+06	8.42244e+06	8.26485e+06	Phenol ethers	621-23-8	HMDB0059963	-	-	-	-
Com_8523_pos	7-Methoxyflavone	--	C16 H12 O3	10.627	505.169	1.43702e+06	2.2949e+06	1.88069e+06	1.40334e+06	1.45191e+06	1.30294e+06	2.94382e+06	2.82241e+06	2.31254e+06	1.74428e+06	1.62304e+06	3.06296e+06	1.22737e+07	1.74378e+07	3.67956e+07	8.52094e+06	1.29193e+07	2.42466e+07	4.06299e+06	3.82012e+06	4.5843e+06	--	--	--	-	-	-	-
Com_31812_pos	PC (14:0e/3:0)	--	C25 H52 N O7 P	15.141	510.355	797160	1.4976e+06	2.91742e+06	1.76377e+06	1.59727e+06	2.68561e+06	335554	396040	638607	247042	370890	207614	2.78351e+06	3.47559e+06	329135	569115	646647	1.00091e+06	1.22304e+06	910714	984778	--	--	--	-	-	-	-
Com_14963_pos	1,4-Cyclohexanedicarboxylic acid	--	C8 H12 O4	5.923	173.076	4.37676e+06	4.95849e+06	4.84039e+06	4.53395e+06	4.19263e+06	3.59945e+06	9.58844e+06	1.04525e+07	1.29741e+07	1.10467e+07	9.40356e+06	1.28334e+07	1.71864e+06	2.78399e+06	2.75719e+06	3.65065e+06	3.33581e+06	2.89149e+06	5.19276e+06	5.2758e+06	5.16439e+06	--	--	--	-	-	-	-
Com_4672_pos	15-Acetyldeoxynivalenol	--	C17 H22 O7	10.486	339.144	9.53685e+07	6.25505e+07	4.82035e+07	5.42858e+07	4.38848e+07	5.16546e+07	2.8833e+07	4.55249e+07	6.50483e+07	6.13196e+07	7.82773e+07	3.44859e+07	1.04509e+07	1.43698e+07	1.05041e+07	1.94921e+07	1.68062e+07	1.86876e+07	3.40307e+07	4.09787e+07	3.73427e+07	Prenol lipids	88337-96-6	HMDB0033444	-	-	-	-
Com_33765_pos	Isoxanthohumol	--	C21 H22 O5	8.568	355.149	1.22082e+06	1.18739e+06	949039	1.43705e+06	1.57078e+06	979239	1.1747e+06	1.23131e+06	1.67236e+06	1.70484e+06	1.11727e+06	1.73602e+06	1.07929e+06	1.24179e+06	1.13923e+06	1.26046e+06	1.41308e+06	973719	1.41962e+06	1.32842e+06	1.25812e+06	--	--	--	-	-	-	-
Com_33991_pos	Bufalin	--	C24 H34 O4	13.691	387.253	911401	1.12372e+06	621908	672688	1.04055e+06	784511	711466	729714	413694	628796	426361	348818	3.87815e+06	1.65344e+06	1.12016e+06	1.24749e+06	1.08569e+06	1.46889e+06	638680	884832	666638	--	--	--	-	-	-	-
Com_14946_pos	Isoliquiritigenin	--	C15 H12 O4	11.674	275.091	9.05647e+06	1.3972e+07	8.82417e+06	7.1294e+06	7.5205e+06	7.45456e+06	9.73698e+06	1.1007e+07	1.30083e+07	1.07649e+07	1.02785e+07	6.31429e+06	2.78913e+06	3.04526e+06	4.65801e+06	3.99307e+06	3.73946e+06	3.95631e+06	5.3415e+06	6.94273e+06	6.81117e+06	Linear 1,3-diarylpropanoids	961-29-5	HMDB0037316	C08650	ko01110//Biosynthesis of secondary metabolites;ko00941//Flavonoid biosynthesis	Biosynthesis of other secondary metabolites;Global and overview maps	Metabolism
Com_3439_pos	3-hydroxy-3,4-bis[(4-hydroxy-3-methoxyphenyl)methyl]oxolan-2-one	--	C20 H22 O7	6.629	393.154	8.28314e+07	7.62564e+07	1.06991e+08	9.29724e+07	1.22961e+08	1.03115e+08	1.07474e+08	1.07835e+08	1.09857e+08	8.58993e+07	9.65026e+07	8.48188e+07	4.96145e+07	5.21744e+07	1.0543e+08	7.22875e+07	7.93258e+07	9.11775e+07	7.69019e+07	6.71273e+07	6.05564e+07	--	--	--	-	-	-	-
Com_14313_pos	L-Kawain	--	C14 H14 O3	8.068	231.101	1.67991e+07	1.13792e+07	1.69407e+07	1.37758e+07	1.4859e+07	1.26608e+07	924747	1.39974e+06	1.50716e+06	807200	1.06039e+06	1.60505e+06	2.39814e+06	2.66384e+06	6.30647e+06	6.74867e+06	4.29951e+06	4.38966e+06	4.92434e+06	4.24297e+06	4.38382e+06	--	--	--	-	-	-	-
Com_17341_pos	4-hydroxy-6,7-diphenyl-5,6-dihydro-2H-pyrano[3,2-c]pyridine-2,5-dione	--	C20 H13 N O4	6.821	332.097	9.01036e+06	9.73625e+06	1.22018e+07	1.18924e+07	7.07114e+06	8.11957e+06	2.02772e+06	2.43212e+06	2.27892e+06	2.45405e+06	2.35641e+06	2.29452e+06	1.83487e+06	1.50311e+06	2.22443e+06	2.97921e+06	2.10224e+06	1.54774e+06	2.95156e+06	2.7458e+06	2.73341e+06	--	--	--	-	-	-	-
Com_15972_pos	(2E)-3-(3,4-dimethoxyphenyl)prop-2-enoic acid	--	C11 H12 O4	6.896	191.07	9.76956e+06	6.07947e+06	6.8511e+06	8.77517e+06	7.16694e+06	8.98652e+06	1.22466e+07	6.58184e+06	8.66924e+06	4.72234e+06	6.99729e+06	4.92769e+06	6.03856e+06	6.84574e+06	1.07989e+07	9.49937e+06	9.35164e+06	9.11864e+06	6.62409e+06	7.49036e+06	6.70618e+06	--	--	--	-	-	-	-
Com_14418_pos	2-{2-oxo-2H,8H,9H-furo[2,3-h]chromen-8-yl}propan-2-yl acetate	--	C16 H16 O5	11.143	311.092	1.9911e+07	1.18878e+07	1.23818e+07	1.09292e+07	1.13557e+07	1.05636e+07	8.46142e+06	1.05364e+07	1.25921e+07	8.34456e+06	1.28779e+07	1.3407e+07	961392	1.37621e+06	6.2711e+06	1.63938e+06	1.95202e+06	2.38752e+06	9.51824e+06	1.21552e+07	1.06032e+07	--	--	--	-	-	-	-
Com_18775_pos	Tectoridin	--	C22 H22 O11	5.582	463.127	1.80248e+06	2.57776e+06	1.55059e+06	1.62533e+06	2.06666e+06	1.99253e+06	151318	269616	590734	254577	215782	257747	3.02601e+06	5.78688e+06	9.49951e+06	6.7251e+06	9.53627e+06	1.17096e+07	2.58919e+06	3.08176e+06	2.54576e+06	--	--	--	-	-	-	-
Com_19272_pos	--	Phellodensin F	C26 H30 O10	8.42	503.192	2.3853e+06	2.9856e+06	1.37831e+06	3.47648e+06	2.64065e+06	2.33422e+06	3.0168e+06	2.69372e+06	3.93673e+06	2.07565e+06	2.74498e+06	2.41167e+06	1.58208e+06	2.67869e+06	9.6121e+06	2.8901e+06	2.64983e+06	3.02725e+06	2.65455e+06	2.98247e+06	2.34344e+06	--	--	--	-	-	-	-
Com_24150_pos	HPK	--	C17 H28 N6 O4	13.241	381.225	1.5434e+06	2.48344e+06	2.63783e+06	1.46299e+06	2.36666e+06	2.0885e+06	748781	1.15462e+06	1.6581e+06	1.11534e+06	1.40277e+06	2.25106e+06	6.61173e+06	1.76874e+06	6.0522e+06	863191	1.29478e+06	7.01614e+06	2.43929e+06	2.58276e+06	2.78585e+06	--	--	--	-	-	-	-
Com_34198_pos	1-benzyl-3-butyl-4-hydroxy-6-phenylpyridin-2(1H)-one	--	C22 H23 N O2	14.7	356.158	672906	1.02062e+06	2.18839e+06	1.75447e+06	1.55788e+06	2.14035e+06	489623	699786	1.20793e+06	469317	392563	173942	749085	365823	686719	886290	889693	981905	626210	967385	862739	--	--	--	-	-	-	-
Com_15228_pos	MF498	--	C32 H33 N3 O7 S	7.997	626.187	490969	739539	489140	554460	481590	613849	1.55576e+06	982302	1.1359e+06	1.74836e+06	1.55914e+06	2.3585e+06	2.23021e+07	1.98632e+07	1.02973e+07	1.26268e+07	1.182e+07	9.73047e+06	2.81745e+06	3.42031e+06	2.61863e+06	--	--	--	-	-	-	-
Com_18717_pos	4,6-dimethyl-2,7-diphenyl-3,7-dihydro-2H-pyrazolo[3,4-b]pyridin-3-one	--	C20 H17 N3 O	8.584	316.139	6.44228e+06	9.98808e+06	1.00284e+07	1.00066e+07	9.91163e+06	1.0141e+07	2.90786e+06	4.82231e+06	4.88155e+06	4.46824e+06	3.95058e+06	5.19899e+06	2.13897e+06	3.94028e+06	4.7399e+06	4.25104e+06	4.43876e+06	4.51306e+06	5.00595e+06	6.05061e+06	5.2509e+06	--	--	--	-	-	-	-
Com_11226_pos	1-Phenyl-3-methyl-5-pyrazolone	--	C10 H10 N2 O	3.985	158.06	2.98645e+07	2.32515e+07	1.34632e+07	9.61568e+06	1.10193e+07	8.10465e+06	6.1364e+06	7.66608e+06	7.90015e+06	8.78243e+06	1.19041e+07	4.08187e+06	1.2969e+07	1.59777e+07	1.7284e+07	2.32346e+07	1.19557e+07	2.15034e+07	1.12885e+07	1.14578e+07	1.08414e+07	Azoles	89-25-8	HMDB0006240	-	-	-	-
Com_23474_pos	Cinobufotalin	--	C26 H34 O7	10.168	441.229	2.48354e+06	2.36264e+06	2.31389e+06	2.33377e+06	2.2015e+06	2.14118e+06	2.67169e+06	2.3168e+06	1.81908e+06	2.03514e+06	1.88439e+06	2.28196e+06	2.87941e+06	4.99427e+06	2.68472e+06	7.11804e+06	5.47313e+06	4.6134e+06	1.74449e+06	3.1165e+06	2.49387e+06	--	--	--	-	-	-	-
Com_293_pos	--	D-threo-Isocitric acid	C6 H8 O7	2.171	193.034	8.84005e+08	5.02495e+08	7.80345e+08	3.75076e+08	3.54875e+08	4.61946e+08	1.35936e+09	1.50464e+09	1.23302e+09	1.30718e+09	1.92999e+09	1.47654e+09	1.53174e+09	1.18878e+09	6.82136e+08	1.1854e+09	1.1582e+09	9.30993e+08	9.12328e+08	1.01117e+09	9.09322e+08	Carboxylic acids and derivatives	6061-97-8	HMDB0001874	-	-	-	-
Com_8414_pos	--	5-Methylcytosine	C5 H7 N3 O	1.375	126.066	747901	1.27892e+06	743471	1.12686e+06	1.13259e+06	1.02708e+06	2.41228e+07	2.42169e+07	2.97293e+07	2.86364e+07	1.87281e+07	3.36944e+07	1.19108e+07	1.22505e+07	1.29147e+07	1.293e+07	1.48807e+07	1.36967e+07	1.1726e+07	1.35143e+07	1.79899e+07	Diazines	554-01-8	HMDB0002894	C02376	ko00240//Pyrimidine metabolism	Nucleotide metabolism	Metabolism
Com_8035_pos	JWH 019 N-(6-hydroxyhexyl) metabolite	--	C25 H25 N O2	6.305	372.202	1.2117e+06	3.42423e+06	1.8779e+06	968881	1.33415e+06	1.21602e+06	1.12927e+06	1.44777e+06	1.61245e+06	2.59255e+06	1.98031e+06	1.53384e+06	2.64202e+06	4.40686e+06	4.00598e+07	2.75648e+06	5.78575e+06	1.9604e+07	3.99539e+06	4.02075e+06	4.52904e+06	--	--	--	-	-	-	-
Com_4609_pos	Ethyl oleate	--	C20 H38 O2	15.036	311.294	3.18593e+07	3.39933e+07	3.66621e+07	4.08413e+07	5.99224e+07	3.85828e+07	4.32511e+07	6.00263e+07	7.52982e+07	1.79727e+07	5.01639e+07	3.41053e+07	1.27431e+08	5.83291e+07	8.06833e+06	3.64136e+07	3.50135e+07	5.15447e+07	3.12613e+07	3.14613e+07	2.99502e+07	Fatty Acyls	111-62-6	HMDB0034451	-	-	-	-
Com_8314_pos	1-Methyluric acid	--	C6 H6 N4 O3	8.252	183.029	5.3611e+06	5.11297e+06	4.5394e+06	5.88437e+06	7.1827e+06	5.68171e+06	3.4472e+07	2.62657e+07	2.30543e+07	2.43293e+07	2.47094e+07	2.69606e+07	2.34048e+06	4.07442e+06	2.74447e+06	2.45689e+06	3.30936e+06	2.66607e+06	1.37668e+07	1.49006e+07	1.43154e+07	Imidazopyrimidines	708-79-2	HMDB0003099	C16359	ko00232//Caffeine metabolism	Biosynthesis of other secondary metabolites	Metabolism
Com_7094_pos	3,4,5-Trimethoxyphenyl 6-O-pentopyranosyl-β-D-glucopyranoside	--	C20 H30 O13	9.823	501.154	2.27674e+06	2.59018e+06	2.53159e+06	2.57354e+06	2.43362e+06	2.53364e+06	4.35526e+07	3.51731e+07	2.83621e+07	3.41437e+07	2.52396e+07	3.41979e+07	6.23611e+06	5.07538e+06	4.44711e+06	1.06135e+07	7.19908e+06	7.58451e+06	5.24143e+06	8.22875e+06	6.87668e+06	--	--	--	-	-	-	-
Com_2689_pos	ethyl 2-(tert-butyl)-3-chloro-5-cyano-6-morpholinoisonicotinate	--	C17 H22 Cl N3 O3	5.189	352.139	1.87552e+06	2.09281e+06	2.02162e+06	2.25683e+06	2.62078e+06	3.17639e+06	1.36961e+07	9.21972e+06	1.41905e+07	1.91658e+07	9.49002e+06	1.87611e+07	4.31259e+07	7.11902e+07	1.41654e+08	1.90647e+08	1.42082e+08	8.06991e+07	2.95551e+07	2.90009e+07	2.88626e+07	--	--	--	-	-	-	-
Com_38955_pos	GlcADG (18:3-18:3)	--	C45 H72 O11	15.698	806.537	139851	122317	224248	126610	446326	821712	64193.4	53521.5	53202	49136.3	46380.9	56111.3	210049	153732	84471.3	76936.3	62770.7	73060.2	188604	116957	162289	--	--	--	-	-	-	-
Com_4058_pos	N1-(1H-indol-4-yl)cyclohexane-1-carboxamide	--	C15 H18 N2 O	5.997	281.107	2.65274e+07	3.64682e+07	3.06975e+07	2.15849e+07	2.73709e+07	2.71212e+07	5.59068e+07	5.37947e+07	8.91664e+07	7.88076e+07	6.74859e+07	5.59529e+07	9.22253e+06	2.16241e+07	3.3991e+07	2.07818e+07	2.60594e+07	2.92926e+07	3.58091e+07	3.30057e+07	3.7677e+07	--	--	--	-	-	-	-
Com_322_pos	TKK	--	C16 H33 N5 O5	12.127	376.259	7.08774e+08	5.73044e+08	6.53496e+08	1.73069e+09	1.18407e+09	1.24298e+09	1.00901e+09	1.16389e+09	1.0556e+09	7.36759e+08	5.52888e+08	1.31744e+09	3.32873e+09	9.10014e+08	9.55756e+08	1.14083e+09	9.12427e+08	1.1135e+09	3.78239e+08	3.88754e+08	3.44081e+08	--	--	--	-	-	-	-
Com_30735_pos	Pectolinarigenin	--	C17 H14 O6	11.929	315.086	1.67679e+06	3.10904e+06	2.35506e+06	1.72956e+06	1.89739e+06	1.7081e+06	1.44925e+06	1.10614e+06	720818	1.28256e+06	547257	562080	649542	720891	533733	752086	739409	813399	734801	812382	755551	--	--	--	-	-	-	-
Com_15359_pos	Neosaxitoxin	--	C10 H17 N7 O5	1.438	316.139	4.94806e+06	2.70319e+06	2.62885e+06	2.0328e+06	2.05713e+06	1.79464e+06	2.16149e+06	2.15375e+06	1.1287e+06	886219	2.22977e+06	2.28314e+06	1.05796e+07	1.21373e+07	7.22673e+06	1.05768e+07	1.75094e+07	9.98484e+06	4.44556e+06	4.61313e+06	4.74304e+06	Saxitoxins, gonyautoxins, and derivatives	64296-20-4	HMDB0029369	-	-	-	-
Com_22846_pos	--	Benzoyleneurea	C8 H6 N2 O2	6.028	163.05	3.73164e+06	3.52383e+06	3.74943e+06	3.82489e+06	1.60454e+06	4.39183e+06	851655	1.27505e+06	1.16658e+06	914808	1.15378e+06	1.64797e+06	4.88468e+06	6.30677e+06	2.87628e+06	5.03182e+06	4.85536e+06	7.95005e+06	2.20637e+06	2.7191e+06	2.67508e+06	--	--	--	-	-	-	-
Com_12337_pos	11-Deoxy prostaglandin F1α	--	C20 H36 O4	14.269	363.251	6.75941e+06	1.26608e+07	6.67275e+06	5.45031e+06	8.0006e+06	6.35343e+06	6.86062e+06	7.34326e+06	1.1264e+07	4.27494e+06	7.78655e+06	9.5373e+06	2.83089e+07	2.83418e+07	1.35901e+07	9.1523e+06	1.46204e+07	1.93932e+07	7.19475e+06	1.04814e+07	1.14927e+07	--	--	--	-	-	-	-
Com_12450_pos	PE (3:0/12:0)	--	C20 H40 N O8 P	11.997	454.264	2.53742e+07	1.46066e+07	1.92199e+07	2.08306e+07	1.82683e+07	2.15592e+07	7.77597e+06	4.74135e+06	4.35639e+06	2.1981e+06	4.48767e+06	6.14354e+06	9.10094e+06	7.78125e+06	8.04163e+06	7.5946e+06	8.82033e+06	8.22911e+06	9.16334e+06	8.43564e+06	9.35447e+06	--	--	--	-	-	-	-
Com_475_pos	3-(3,4-dihydroxyphenyl)propanoic acid	--	C9 H10 O4	10.856	165.055	3.99675e+08	5.88674e+08	3.28293e+08	3.31341e+08	2.55464e+08	7.2456e+08	1.09073e+09	5.89175e+08	3.14363e+08	4.33118e+08	2.78522e+08	6.5212e+08	2.19283e+08	1.60312e+08	2.92911e+08	2.18639e+08	1.9559e+08	2.02818e+08	2.97165e+08	2.95959e+08	3.21773e+08	Phenylpropanoic acids	1078-61-1	HMDB0000423	C10447	ko00350//Tyrosine metabolism	Amino acid metabolism	Metabolism
Com_26453_pos	--	Kirenol	C20 H34 O4	9.899	339.253	5.73186e+06	2.60779e+06	2.74961e+06	2.03596e+06	1.89724e+06	2.53011e+06	1.91326e+06	2.14178e+06	1.83606e+06	1.95817e+06	3.24474e+06	1.93676e+06	2.63501e+06	3.12525e+06	3.53967e+06	5.35872e+06	5.23254e+06	3.18414e+06	2.50897e+06	2.49719e+06	1.83017e+06	--	--	--	-	-	-	-
Com_4865_pos	4-(2,3-dihydro-1,4-benzodioxin-6-yl)butanoic acid	--	C12 H14 O4	8.328	205.086	5.08331e+07	4.21303e+07	4.75852e+07	2.34386e+07	2.72768e+07	1.68954e+07	5.90219e+07	5.9784e+07	5.43475e+07	6.23479e+07	5.96943e+07	5.4698e+07	5.54826e+07	6.12208e+07	5.37945e+07	5.05757e+07	6.06097e+07	5.22955e+07	4.4924e+07	2.70561e+07	4.09334e+07	--	--	--	-	-	-	-
Com_13368_pos	Colchicine	--	C22 H25 N O6	5.451	400.182	790453	1.79278e+06	1.56479e+06	1.30456e+06	1.30301e+06	2.53855e+06	9.63159e+06	1.57454e+07	7.25456e+06	8.62556e+06	6.12006e+06	9.57045e+06	1.36075e+06	1.98556e+06	5.92843e+06	2.86329e+06	2.49271e+06	3.38638e+06	3.6286e+06	3.97616e+06	3.72339e+06	Tropones	64-86-8	HMDB0015466	C07592	ko01110//Biosynthesis of secondary metabolites;ko00950//Isoquinoline alkaloid biosynthesis	Biosynthesis of other secondary metabolites;Global and overview maps	Metabolism
Com_23801_pos	Vitamin D3	--	C27 H44 O	14.638	385.346	2.4094e+06	2.86961e+06	2.86764e+06	2.90407e+06	3.01135e+06	2.17977e+06	2.12059e+06	1.73688e+06	2.63388e+06	2.00555e+06	3.12006e+06	3.29522e+06	8.84933e+06	8.46862e+06	4.77665e+06	2.91356e+06	5.89866e+06	5.7925e+06	2.72821e+06	2.87395e+06	2.46903e+06	Steroids and steroid derivatives	67-97-0	HMDB0000876	C05443	ko01100//Metabolic pathways;ko00100//Steroid biosynthesis	Global and overview maps;Lipid metabolism	Metabolism
Com_36419_pos	Imidazole lactate	--	C6 H8 N2 O3	1.372	157.061	1.58241e+06	862902	646983	545306	871733	1.35838e+06	879777	441899	434273	716375	521865	1.10967e+06	847447	1.06981e+06	851036	1.27114e+06	1.8484e+06	596001	858211	864503	587045	--	--	--	C05568	ko00340//Histidine metabolism	Amino acid metabolism	Metabolism
Com_35337_pos	--	Nomilin	C28 H34 O9	11.41	497.219	414382	416671	399966	373813	395154	364460	352922	461258	561868	603863	533915	357991	641449	996918	1.80227e+06	954091	896196	816649	411242	572528	397082	Prenol lipids	1063-77-0	HMDB0035772	-	-	-	-
Com_31050_pos	Micheliolide	--	C15 H20 O3	14.98	249.148	1.31341e+06	1.25156e+06	3.14271e+06	2.05687e+06	2.51449e+06	3.18799e+06	886989	1.252e+06	557941	787244	641940	447860	624386	723791	526776	599929	626607	514298	876517	921378	875752	--	--	--	-	-	-	-
Com_21695_pos	Tanshinone IIA	--	C19 H18 O3	8.036	295.129	8.64838e+06	1.94791e+06	1.91507e+06	3.35828e+06	1.20309e+06	3.00368e+06	2.57484e+06	3.04881e+06	4.38792e+06	3.15619e+06	3.9583e+06	4.58277e+06	2.76075e+06	9.90498e+06	7.60992e+06	3.62097e+06	2.8013e+06	4.30538e+06	3.80617e+06	3.55247e+06	3.87433e+06	--	--	--	-	-	-	-
Com_20193_pos	--	Crebanine	C20 H21 N O4	9.563	717.257	2.64619e+06	2.37213e+06	1.95934e+06	2.41459e+06	2.35726e+06	1.99676e+06	5.17556e+06	4.85144e+06	7.54371e+06	4.08409e+06	5.68207e+06	5.99826e+06	2.93772e+06	2.71556e+06	1.70153e+06	2.41819e+06	3.44558e+06	2.04401e+06	2.51637e+06	3.33923e+06	2.72921e+06	--	--	--	-	-	-	-
Com_33950_pos	BMP (19:0/14:1)	--	C39 H75 O10 P	15.896	752.529	325305	852531	677538	725994	931362	2.28052e+06	266165	68162.7	114966	214786	60804.9	65858.5	1.86568e+06	1.63753e+06	255772	85077.9	250738	829250	778023	618012	1.02481e+06	--	--	--	-	-	-	-
Com_943_pos	2-{1-[2-(1-benzothiophen-5-ylamino)-2-oxoethyl]cyclohexyl}acetic acid	--	C18 H21 N O3 S	1.428	332.134	1.90583e+08	2.31553e+08	2.11758e+08	2.30423e+08	2.92905e+08	2.1583e+08	2.30982e+08	2.35803e+08	2.92608e+08	2.0466e+08	2.35445e+08	1.93354e+08	4.5709e+08	6.11012e+08	5.84369e+08	4.48555e+08	4.74265e+08	5.64137e+08	2.49591e+08	3.05296e+08	3.01974e+08	--	--	--	-	-	-	-
Com_10221_pos	(4-amino-1,2,5-oxadiazol-3-yl)(morpholino)methanone oxime	--	C7 H11 N5 O3	12.303	465.139	1.77152e+07	2.53476e+07	1.88819e+07	1.10528e+07	1.37167e+07	1.29539e+07	2.68171e+06	9.35977e+06	1.90211e+07	2.14439e+07	1.64494e+07	4.82148e+06	2.67975e+06	3.00725e+06	2.67996e+06	4.10832e+06	4.02332e+06	3.77478e+06	8.18807e+06	8.73054e+06	8.96262e+06	--	--	--	-	-	-	-
Com_6987_pos	7-Methyladenine	--	C6 H7 N5	8.395	150.076	2.79318e+07	3.56869e+07	4.59537e+07	3.03017e+07	4.33248e+07	2.76729e+07	3.32645e+07	3.29739e+07	3.57311e+07	2.20374e+07	2.85243e+07	3.88351e+07	3.2418e+07	6.69536e+07	4.7174e+07	3.07027e+07	3.22833e+07	2.82309e+07	3.66766e+07	2.93002e+07	2.28214e+07	Imidazopyrimidines	935-69-3	HMDB0011614	-	-	-	-
Com_7426_pos	N3-cyclohexyl-3-azabicyclo[3.2.2]nonane-3-carbothioamide	--	C15 H26 N2 S	13.344	245.211	1.62676e+07	2.27771e+07	2.05244e+07	1.57239e+07	1.81268e+07	1.72835e+07	7.58967e+06	1.26195e+07	1.52482e+07	7.87307e+06	1.58156e+07	1.6203e+07	3.90677e+07	5.63584e+07	4.48059e+07	2.25917e+07	3.47742e+07	4.69267e+07	1.60731e+07	2.16611e+07	2.10383e+07	--	--	--	-	-	-	-
Com_7620_pos	Estrone	--	C18 H22 O2	7.395	293.149	4.60732e+06	3.89162e+06	1.31017e+07	6.52666e+06	1.37902e+07	7.89735e+06	469266	3.5603e+06	1.79204e+06	2.87718e+06	1.8396e+06	721952	3.72402e+07	4.21867e+07	4.32965e+07	3.37045e+07	2.53797e+07	3.31795e+07	7.88452e+06	9.6258e+06	8.05154e+06	Steroids and steroid derivatives	481-97-0	HMDB0001425	C00468	ko01100//Metabolic pathways	Global and overview maps	Metabolism
Com_30116_pos	3-Indoleacetic acid	--	C10 H9 N O2	1.436	176.071	1.10492e+06	951618	1.00461e+06	1.12262e+06	1.01179e+06	973150	819518	821714	859556	717009	864672	936020	3.0829e+06	3.3305e+06	3.36672e+06	2.08303e+06	1.57614e+06	2.28656e+06	1.352e+06	1.428e+06	1.24491e+06	Indoles and derivatives	87-51-4	HMDB0000197	C00954	ko01100//Metabolic pathways;ko00380//Tryptophan metabolism;ko04075//Plant hormone signal transduction	Amino acid metabolism;Global and overview maps;Signal transduction	Environmental Information Processing;Metabolism
Com_2453_pos	Cuminaldehyde	--	C10 H12 O	12.809	149.096	1.36134e+08	1.1285e+08	1.33051e+08	1.35662e+08	1.39916e+08	1.33146e+08	1.44401e+08	1.3687e+08	1.66878e+08	1.38491e+08	1.49307e+08	1.43667e+08	2.45978e+08	1.50661e+08	1.03348e+08	1.21447e+08	1.18629e+08	1.30288e+08	1.00026e+08	1.46859e+08	1.37753e+08	Prenol lipids	122-03-2	HMDB0002214	C06577	ko01120//Microbial metabolism in diverse environments;ko01220//Degradation of aromatic compounds	Global and overview maps	Metabolism
Com_6573_pos	γ-Linolenic acid ethyl ester	--	C20 H34 O2	15.191	313.274	1.8357e+07	1.49056e+07	1.00862e+07	3.48803e+07	7.85304e+06	1.5448e+07	1.5631e+07	1.50391e+07	1.56972e+07	1.76517e+07	2.81175e+07	1.41795e+07	3.27695e+07	7.28819e+07	3.03701e+07	4.14406e+07	3.88665e+07	3.68577e+07	2.05331e+07	1.81241e+07	1.69418e+07	--	--	--	-	-	-	-
Com_13580_pos	--	Pantetheine	C11 H22 N2 O4 S	10.043	279.138	2.26764e+06	2.42412e+06	5.89285e+06	2.99147e+06	4.5008e+06	4.42748e+06	4.10898e+06	4.23572e+06	3.99063e+06	2.60168e+06	3.40314e+06	6.8889e+06	1.36013e+07	1.46895e+07	4.25604e+06	1.96422e+07	2.0509e+07	7.968e+06	4.57162e+06	6.91763e+06	5.81544e+06	Carboxylic acids and derivatives	496-65-1	HMDB0003426	C00831	ko01130//Biosynthesis of antibiotics;ko00770//Pantothenate and CoA biosynthesis;ko00332//Carbapenem biosynthesis	Biosynthesis of other secondary metabolites;Global and overview maps;Metabolism of cofactors and vitamins	Metabolism
Com_5304_pos	2,6-Dimethyl-γ-pyrone	--	C7 H8 O2	6.281	125.06	7.91824e+06	7.77773e+06	6.53434e+06	6.76937e+06	7.28723e+06	5.31132e+06	1.16319e+07	1.08257e+07	1.03194e+07	1.0974e+07	1.05506e+07	1.03133e+07	4.63299e+07	4.84041e+07	7.21997e+07	5.74996e+07	6.3665e+07	6.47103e+07	1.89901e+07	1.63443e+07	1.66312e+07	--	--	--	-	-	-	-
Com_753_pos	PC (16:2e/2:0)	--	C26 H50 N O7 P	14.541	520.339	2.22774e+08	4.63568e+08	5.26922e+08	4.85066e+08	3.41914e+08	6.35556e+08	3.37888e+08	2.27948e+08	6.4716e+08	3.96873e+08	2.35832e+08	9.50393e+07	1.79475e+08	1.98107e+08	1.30987e+08	1.80613e+08	1.45095e+08	1.57738e+08	2.67327e+08	3.11834e+08	2.97311e+08	--	--	--	-	-	-	-
Com_6330_pos	Isopropyl myristate	--	C17 H34 O2	14.218	271.263	1.10726e+07	2.31509e+07	1.61718e+07	1.20668e+07	1.51538e+07	1.31757e+07	7.14706e+06	1.20084e+07	1.58107e+07	5.99214e+06	1.09913e+07	1.14486e+07	7.92406e+07	7.67526e+07	4.0183e+07	4.15899e+07	4.83159e+07	4.87025e+07	1.70533e+07	2.23181e+07	2.5662e+07	Fatty Acyls	110-27-0	HMDB0040392	-	-	-	-
Com_25610_pos	PC (4:0/13:1)	--	C25 H48 N O8 P	14.801	522.327	526961	880329	607733	729133	1.15324e+06	551479	490426	1.22275e+06	965402	443438	1.2865e+06	1.46045e+06	2.58254e+06	3.93313e+06	1.98409e+06	1.90949e+06	3.53305e+06	6.08618e+06	975012	1.97486e+06	1.4168e+06	--	--	--	-	-	-	-
Com_7767_pos	N-Methylthreonine	--	C5 H11 N O3	1.314	117.055	4.03284e+07	4.06854e+07	3.76847e+07	3.91424e+07	3.87475e+07	3.86012e+07	2.31907e+07	2.17233e+07	2.13657e+07	2.02684e+07	2.16127e+07	2.31509e+07	4.02951e+07	3.64285e+07	3.61245e+07	3.82086e+07	5.09335e+07	4.4022e+07	2.83007e+07	2.94701e+07	2.91387e+07	--	--	--	-	-	-	-
Com_17841_pos	--	Phytanic acid	C20 H40 O2	15.019	313.31	4.54426e+06	4.0974e+06	4.73807e+06	3.67957e+06	4.84165e+06	4.08843e+06	2.2389e+06	4.24063e+06	4.6181e+06	1.5375e+06	3.23357e+06	2.08152e+06	1.7259e+07	1.50449e+07	3.41089e+06	5.62803e+06	8.52885e+06	8.70041e+06	4.0913e+06	3.64173e+06	2.82526e+06	Prenol lipids	14721-66-5	HMDB0000801	-	-	-	-
Com_16308_pos	--	4,5-DCQA Isochlorogenic acid C	C25 H24 O12	6.814	517.136	2.01018e+06	1.96305e+06	1.20848e+06	2.277e+06	2.22124e+06	1.41306e+06	1.07608e+06	1.22534e+06	912905	1.31914e+06	1.36908e+06	1.22503e+06	4.78742e+06	5.54725e+06	4.21438e+06	1.44057e+07	1.083e+07	7.03732e+06	2.04761e+06	3.19068e+06	2.63824e+06	--	--	--	-	-	-	-
Com_28746_pos	1,2-Dihydroxy anthraquinone	--	C14 H8 O4	12.303	241.049	2.95706e+06	3.73919e+06	3.0197e+06	2.04924e+06	2.07438e+06	2.35988e+06	434477	992042	1.27858e+06	2.96115e+06	1.11833e+06	352290	1.14618e+06	890682	739580	1.76842e+06	1.76458e+06	886815	1.09484e+06	1.46786e+06	1.48547e+06	--	--	--	-	-	-	-
Com_619_pos	2-Hydroxycinnamic acid	--	C9 H8 O3	7.643	147.044	8.49363e+08	3.3191e+08	3.83762e+08	3.79278e+08	1.08942e+09	4.86377e+08	3.80248e+07	4.73865e+07	8.42664e+07	3.99886e+07	5.13225e+07	8.88228e+07	1.18221e+07	1.45512e+07	1.44184e+07	1.27435e+07	1.33152e+07	1.29933e+07	1.84859e+08	1.93722e+08	1.71693e+08	Cinnamic acids and derivatives	-	HMDB0134028	C01772	ko01110//Biosynthesis of secondary metabolites;ko01120//Microbial metabolism in diverse environments;ko00940//Phenylpropanoid biosynthesis;ko00360//Phenylalanine metabolism	Amino acid metabolism;Biosynthesis of other secondary metabolites;Global and overview maps	Metabolism
Com_15633_pos	--	Methyl myristate	C15 H30 O2	13.599	243.232	5.67595e+06	8.44081e+06	9.09054e+06	5.88415e+06	8.05403e+06	7.20924e+06	1.37982e+06	7.69568e+06	9.28581e+06	5.1326e+06	4.68304e+06	8.75538e+06	1.62236e+07	1.14176e+07	6.46566e+06	1.02102e+07	1.28448e+07	1.62543e+07	9.0035e+06	8.09621e+06	8.4739e+06	Fatty Acyls	124-10-7	HMDB0030469	-	-	-	-
Com_3984_pos	--	UDP	C9 H14 N2 O12 P2	3.65	405.009	8.67189e+07	8.94943e+07	5.79672e+07	5.40819e+07	5.67105e+07	5.80534e+07	6.77782e+07	6.92378e+07	7.39996e+07	6.00912e+07	7.37181e+07	7.93098e+07	5.45001e+07	7.90242e+07	6.99836e+07	1.17144e+08	1.11479e+08	9.56547e+07	6.47344e+07	7.33089e+07	5.47948e+07	Pyrimidine nucleotides	58-98-0	HMDB0000295	C00015	ko01100//Metabolic pathways;ko00240//Pyrimidine metabolism;ko00908//Zeatin biosynthesis	Global and overview maps;Metabolism of terpenoids and polyketides;Nucleotide metabolism	Metabolism
Com_21461_pos	--	Glabrene	C20 H18 O4	8.097	323.128	1.95573e+06	3.61892e+06	1.64505e+06	1.26307e+06	1.75037e+06	4.74091e+06	552541	942325	1.28072e+06	905738	996871	907083	3.81604e+06	3.74758e+06	7.77869e+06	4.93877e+06	6.93158e+06	6.21508e+06	1.07061e+06	2.12749e+06	1.95378e+06	Isoflavonoids	60008-03-9	HMDB0029530	-	-	-	-
Com_26836_pos	N-Acetylhistidine	--	C8 H11 N3 O3	1.423	198.087	1.96238e+06	1.63602e+06	1.26886e+06	1.64636e+06	1.51454e+06	1.27272e+06	4.22247e+06	3.41532e+06	2.34937e+06	3.09178e+06	2.58791e+06	4.33058e+06	2.44167e+06	2.47428e+06	2.12655e+06	2.10022e+06	2.86983e+06	2.65099e+06	1.8382e+06	2.42761e+06	2.01048e+06	Carboxylic acids and derivatives	2497-02-01	HMDB0032055	-	-	-	-
Com_10997_pos	(3beta,9xi)-3-(beta-D-Glucopyranosyloxy)-14-hydroxycard-20(22)-enolide	--	C29 H44 O9	12.604	497.311	7.08139e+06	5.78524e+06	4.59885e+06	5.81743e+06	8.06178e+06	6.64609e+06	4.18513e+06	1.10469e+06	1.27465e+06	1.24569e+06	1.43861e+06	1.34946e+06	2.60505e+07	2.15359e+07	1.02895e+07	2.76685e+07	2.39871e+07	2.19895e+07	1.01128e+07	8.24433e+06	7.81965e+06	--	--	--	-	-	-	-
Com_5976_pos	N-Acetyl-D-lactosamine	--	C14 H25 N O11	1.404	384.15	3.93512e+07	4.50167e+07	3.87429e+07	3.82401e+07	4.42167e+07	3.50687e+07	3.46296e+07	3.10798e+07	3.41489e+07	2.9459e+07	2.3781e+07	3.17697e+07	4.3801e+07	7.07606e+07	6.11892e+07	5.94546e+07	6.08508e+07	6.61317e+07	3.1814e+07	4.49478e+07	4.1252e+07	--	--	--	-	-	-	-
Com_21357_pos	--	6-Gingerol	C17 H26 O4	10.376	295.19	2.40911e+06	1.66314e+06	1.9731e+06	1.77134e+06	1.77457e+06	2.15271e+06	5.81527e+06	6.46756e+06	5.38443e+06	6.00172e+06	5.68658e+06	5.37074e+06	1.67424e+06	2.67986e+06	2.54043e+06	3.21342e+06	3.71695e+06	3.06859e+06	2.30206e+06	2.19927e+06	3.10734e+06	Phenols	58253-27-3	HMDB0005783	C10462	ko01110//Biosynthesis of secondary metabolites;ko00945//Stilbenoid, diarylheptanoid and gingerol biosynthesis	Biosynthesis of other secondary metabolites;Global and overview maps	Metabolism
Com_29139_pos	--	O-methylnaringenin C-pentoside	C21 H22 O9	8.838	419.133	769219	1.38938e+06	880426	926984	730853	1.3788e+06	433315	394966	3.20079e+06	1.64484e+06	2.92077e+06	2.19573e+06	833819	1.07631e+06	1.05384e+06	791698	838691	757795	793106	678668	852074	--	--	--	-	-	-	-
Com_10459_pos	N-Stearoyl taurine	--	C20 H41 N O4 S	11.688	409.31	860819	1.75307e+06	1.15369e+06	1.0989e+06	968771	1.19252e+06	2.07746e+06	2.55952e+06	6.01412e+06	3.91515e+06	3.41893e+06	4.99384e+06	1.28505e+07	2.25396e+07	2.71178e+07	1.20399e+07	1.97798e+07	2.51694e+07	5.90547e+06	7.49685e+06	7.692e+06	--	--	--	-	-	-	-
Com_3972_pos	4-Fluoro-α-pyrrolidinobutiophenone	--	C14 H18 F N O	1.424	236.149	3.37893e+07	3.31215e+07	2.94228e+07	1.26927e+08	5.13537e+07	1.10238e+08	5.04945e+07	4.2724e+07	7.48344e+07	3.77697e+07	7.09353e+07	4.50942e+07	3.45572e+07	3.54458e+07	3.72363e+07	5.86451e+07	5.44989e+07	4.57266e+07	4.66113e+07	5.2462e+07	5.14265e+07	--	--	--	-	-	-	-
Com_15088_pos	DMK	--	C15 H28 N4 O6 S	12.587	393.189	4.18661e+06	5.61021e+06	5.30252e+06	3.93812e+06	4.21489e+06	4.48935e+06	2.16885e+06	2.97324e+06	3.27585e+06	2.10813e+06	3.01796e+06	4.27978e+06	1.19449e+07	1.39579e+07	1.4907e+07	9.98537e+06	1.17166e+07	1.56012e+07	4.7472e+06	8.747e+06	6.07858e+06	--	--	--	-	-	-	-
Com_5782_pos	Tetrahydrocortisone	--	C21 H32 O5	11.3	365.232	5.68593e+07	5.85996e+07	6.64219e+07	4.58862e+07	5.01719e+07	5.49925e+07	3.25616e+06	2.84099e+06	2.77634e+06	2.8837e+06	2.24921e+06	2.60251e+06	8.39055e+06	1.01444e+07	1.37274e+07	1.09774e+07	1.12967e+07	1.38295e+07	1.82109e+07	1.9556e+07	2.23028e+07	Steroids and steroid derivatives	1953-05-04	HMDB0000903	-	-	-	-
Com_1147_pos	Ipecoside	--	C27 H35 N O12	11.447	566.224	2.82762e+07	1.60006e+07	2.34377e+07	2.77421e+07	2.41809e+07	2.30602e+07	1.84172e+08	1.98951e+08	2.78443e+08	3.60491e+08	3.25414e+08	1.28108e+08	1.10801e+07	6.73874e+06	6.7343e+06	8.3893e+06	1.3426e+07	2.466e+07	2.05557e+08	1.44438e+08	1.39742e+08	--	--	--	-	-	-	-
Com_12077_pos	Ouabain	--	C29 H44 O12	13.23	567.278	602783	1.08565e+06	840365	956673	965304	1.12299e+06	222774	187722	302526	154840	176883	307363	1.34183e+07	2.14722e+07	2.15888e+07	1.36287e+07	1.75799e+07	1.78925e+07	4.60495e+06	4.52762e+06	5.82483e+06	Steroids and steroid derivatives	-	HMDB0031448	-	-	-	-
Com_29560_pos	DGTS (15:0/21:2)	--	C46 H85 N O7	15.249	764.652	820386	805763	845118	1.16835e+06	1.02015e+06	884832	708663	1.2898e+06	1.08571e+06	506724	733530	928213	1.23013e+06	3.98106e+06	2.33314e+06	3.94198e+06	3.43573e+06	3.48786e+06	1.27272e+06	1.46332e+06	1.34397e+06	--	--	--	-	-	-	-
Com_24494_pos	Pterostilbene	--	C16 H16 O3	11.545	257.117	1.10299e+06	1.25367e+06	1.17514e+06	1.00932e+06	1.04777e+06	930501	2.48339e+06	3.45517e+06	4.99702e+06	4.47711e+06	4.51196e+06	2.05371e+06	2.46943e+06	2.58576e+06	4.81378e+06	3.0277e+06	2.74186e+06	4.46234e+06	2.50352e+06	2.44705e+06	2.47897e+06	--	--	--	C10287	ko00945//Stilbenoid, diarylheptanoid and gingerol biosynthesis	Biosynthesis of other secondary metabolites	Metabolism
Com_4773_pos	N1-(4-methylidene-3-thia-1-azaspiro[4.5]dec-2-yliden)-2-chloroaniline	--	C15 H17 Cl N2 S	1.293	293.084	7.29605e+07	5.114e+07	4.87067e+07	5.28889e+07	5.67278e+07	8.75477e+07	3.70706e+07	3.01529e+07	2.60319e+07	2.6688e+07	2.38297e+07	3.67208e+07	7.16249e+07	6.01874e+07	3.26568e+07	4.76295e+07	4.82039e+07	4.2325e+07	3.85653e+07	3.53661e+07	3.74829e+07	--	--	--	-	-	-	-
Com_23776_pos	--	N-Acetyl-L-leucine	C8 H15 N O3	7.978	174.112	5.87536e+06	3.43294e+06	4.19521e+06	4.77607e+06	4.75558e+06	3.52997e+06	3.14653e+06	3.47616e+06	3.09213e+06	2.21257e+06	3.34585e+06	6.72974e+06	5.02871e+06	7.36456e+06	6.02368e+06	4.71745e+06	4.80953e+06	6.5603e+06	3.9836e+06	4.19221e+06	4.18182e+06	Carboxylic acids and derivatives	1188-21-2	HMDB0011756	-	-	-	-
Com_17924_pos	6-[4-(trifluoromethyl)piperidino]pyridine-3-carbothioamide	--	C12 H14 F3 N3 S	2.608	290.094	8.90108e+06	1.07787e+07	1.14332e+07	8.16716e+06	1.02973e+07	1.08069e+07	213193	626166	656374	597543	579818	481826	1.95011e+06	2.28875e+06	2.4263e+06	4.05774e+06	3.38097e+06	4.7004e+06	3.23546e+06	4.35163e+06	3.86125e+06	--	--	--	-	-	-	-
Com_3847_pos	6-O-Isobutyryl-alpha-D-glucopyranosyl alpha-D-glucopyranoside	--	C16 H28 O12	7.174	435.147	2.07949e+06	1.96663e+06	1.70174e+06	2.1876e+06	2.23433e+06	2.15168e+06	9.453e+07	8.46798e+07	8.09692e+07	5.61397e+07	1.01023e+08	9.5796e+07	1.25884e+06	1.29042e+06	1.19472e+06	1.34921e+06	1.28527e+06	1.13034e+06	3.0116e+07	3.56564e+07	3.60715e+07	--	--	--	-	-	-	-
Com_9058_pos	--	Thymine	C5 H6 N2 O2	1.294	127.05	1.78047e+07	1.70272e+07	1.23815e+07	1.08178e+07	1.49519e+07	1.21131e+07	2.18365e+07	2.30611e+07	1.87945e+07	2.56281e+07	2.38782e+07	3.09933e+07	2.53466e+07	2.40263e+07	2.12621e+07	2.31141e+07	2.69034e+07	2.37447e+07	2.02792e+07	1.96662e+07	2.00194e+07	Diazines	65-71-4	HMDB0000262	C00178	ko01100//Metabolic pathways;ko00240//Pyrimidine metabolism	Global and overview maps;Nucleotide metabolism	Metabolism
Com_2335_pos	2-phenyl-4H-furo[2,3-h]chromen-4-one	--	C17 H10 O3	1.301	263.073	1.94919e+08	1.13648e+08	1.25567e+08	1.46784e+08	1.621e+08	2.14965e+08	7.00236e+07	5.68423e+07	4.71161e+07	5.63199e+07	4.49604e+07	5.58588e+07	5.23352e+07	3.98638e+07	1.96732e+07	3.36256e+07	3.31725e+07	3.17454e+07	6.68404e+07	5.85183e+07	6.35507e+07	--	--	--	-	-	-	-
Com_16312_pos	Coenzyme Q2	--	C19 H26 O4	13.197	319.188	5.03033e+06	5.95889e+06	4.91503e+06	3.5914e+06	4.67942e+06	4.36271e+06	2.13016e+06	3.10364e+06	4.83604e+06	2.39878e+06	3.7579e+06	5.16615e+06	6.50519e+06	7.30186e+06	1.30305e+07	4.76527e+06	9.21643e+06	1.51105e+07	4.56687e+06	7.23953e+06	6.87146e+06	Prenol lipids	606-06-4	HMDB0006709	C00399	ko01100//Metabolic pathways;ko01110//Biosynthesis of secondary metabolites;ko00130//Ubiquinone and other terpenoid-quinone biosynthesis;ko00190//Oxidative phosphorylation	Energy metabolism;Global and overview maps;Metabolism of cofactors and vitamins	Metabolism
Com_7548_pos	Biochanin A	--	C16 H12 O5	10.772	285.076	1.44674e+07	1.62e+07	1.57107e+07	1.3694e+07	8.77749e+06	1.43888e+07	3.56247e+07	3.79405e+07	1.92304e+07	2.27405e+07	1.82727e+07	3.28071e+07	2.40243e+07	2.53314e+07	1.19027e+07	2.31918e+07	1.84558e+07	1.2671e+07	1.34225e+07	1.57022e+07	1.66636e+07	Isoflavonoids	491-80-5	HMDB0002338	C00814	ko01110//Biosynthesis of secondary metabolites;ko00943//Isoflavonoid biosynthesis	Biosynthesis of other secondary metabolites;Global and overview maps	Metabolism
Com_11327_pos	Pseurotin A	--	C22 H25 N O8	10.805	432.165	554747	659574	1.4476e+06	581888	599226	1.82967e+06	801700	2.49201e+06	1.05387e+06	1.91984e+06	1.26895e+06	2.56187e+06	1.94218e+07	3.23443e+07	1.35077e+07	1.86075e+07	1.14552e+07	1.47779e+07	3.5933e+06	4.15224e+06	5.41614e+06	--	--	--	-	-	-	-
Com_7436_pos	Nor-9-carboxy-δ9-THC	--	C21 H28 O4	12.025	345.206	1.15439e+06	1.38083e+06	1.12964e+06	1.07e+06	1.01439e+06	1.03805e+06	1.10027e+06	1.14587e+06	1.42877e+06	1.37987e+06	1.22304e+06	1.04745e+06	3.89668e+07	4.34005e+07	3.71618e+07	4.93855e+07	5.41377e+07	3.5034e+07	1.49947e+07	1.15168e+07	1.41936e+07	--	--	--	-	-	-	-
Com_15439_pos	Phalloidin	--	C35 H48 N8 O11 S	12.17	789.33	451364	372801	380627	536328	491931	471198	375735	361362	505793	347294	376953	363144	1.175e+07	1.60681e+07	1.42828e+07	7.32722e+06	8.7018e+06	1.0643e+07	1.94001e+06	2.19102e+06	2.78965e+06	--	--	--	-	-	-	-
Com_5680_pos	5-nitrothiophene-3-carbaldehyde 3-(2-pyridyl)hydrazone	--	C10 H8 N4 O2 S	1.254	249.046	7.80035e+07	5.55086e+07	5.70612e+07	4.51405e+07	4.78356e+07	3.89434e+07	3.981e+07	4.6865e+07	4.49354e+07	3.54224e+07	5.89092e+07	4.98845e+07	4.36855e+07	6.28912e+07	5.89074e+07	7.23815e+07	7.55547e+07	5.92254e+07	4.9403e+07	5.17277e+07	4.98153e+07	--	--	--	-	-	-	-
Com_21475_pos	Acetaminophen glucuronide	--	C14 H17 N O8	2.33	328.096	1.41529e+06	1.27915e+06	1.17192e+06	1.21509e+06	1.37757e+06	840364	4.04388e+06	4.98385e+06	4.89344e+06	5.93629e+06	4.05957e+06	4.01466e+06	1.78552e+06	2.6281e+06	3.28683e+06	2.95039e+06	4.6174e+06	3.25994e+06	2.21554e+06	2.51351e+06	3.08967e+06	Organooxygen compounds	16110-10-4	HMDB0010316	-	-	-	-
Com_12298_pos	5,7-dihydroxy-6,8-dimethoxy-2-(4-methoxyphenyl)-4H-chromen-4-one	--	C18 H16 O7	11.353	367.081	637876	648726	628286	630837	572041	553630	783934	767267	682617	864920	649768	552218	1.04739e+07	1.31535e+07	1.14242e+07	2.3214e+07	1.80865e+07	1.5288e+07	2.30297e+06	4.17462e+06	3.02786e+06	--	--	--	-	-	-	-
Com_5486_pos	Melezitose	--	C18 H32 O16	11.284	505.171	991061	1.08449e+06	949237	984858	943176	1.03864e+06	3.01227e+06	2.46406e+06	2.79628e+06	5.59679e+06	2.6587e+06	2.35602e+06	4.94101e+07	7.8677e+07	5.98841e+07	7.60272e+07	6.24485e+07	7.40514e+07	2.38096e+07	2.27562e+07	1.67051e+07	Organooxygen compounds	597-12-6	HMDB0011730	-	-	-	-
Com_5719_pos	Hirsuteine	--	C22 H26 N2 O3	7.906	389.179	2.52665e+07	1.78698e+07	1.49525e+07	1.6298e+07	1.76102e+07	1.75343e+07	1.07485e+07	1.61737e+07	1.96727e+07	1.5413e+07	1.86935e+07	1.17051e+07	1.10247e+07	1.59289e+07	6.49281e+07	1.66837e+07	1.9219e+07	3.79119e+07	1.73345e+07	1.70328e+07	1.75044e+07	--	--	--	-	-	-	-
Com_24933_pos	Bifonazole	--	C22 H18 N2	15.18	311.151	4.21328e+06	1.67764e+06	2.4041e+06	1.04481e+06	1.15832e+06	1.44076e+06	5.07962e+06	1.27958e+06	3.63891e+06	722610	2.34652e+06	2.88788e+06	2.31007e+06	3.65677e+06	1.68243e+06	914578	2.76873e+06	2.183e+06	1.29781e+06	2.3328e+06	2.10374e+06	Benzene and substituted derivatives	60628-96-8	HMDB0015583	-	-	-	-
Com_36628_pos	--	(+)-Anwulignan	C20 H24 O4	11.303	329.176	399779	263591	258584	290636	282135	234259	376149	610536	369977	555301	308814	313362	715907	960097	403413	1.62075e+06	1.53029e+06	1.23405e+06	236979	296748	306763	--	--	--	-	-	-	-
Com_37284_pos	--	Paederosidic acid	C18 H24 O12 S	5.833	465.105	1.38728e+06	1.26073e+06	690466	915366	1.16825e+06	958660	383315	221816	257900	275618	139079	208884	548495	515915	630486	819942	814482	456494	528519	534637	411138	--	--	--	-	-	-	-
Com_12728_pos	Zeatin-7-N-glucoside	--	C16 H23 N5 O6	6.409	382.171	5.85242e+06	8.55721e+06	6.93533e+06	7.93963e+06	7.18054e+06	7.9675e+06	2.87047e+06	3.12907e+06	5.68207e+06	2.51903e+06	3.71981e+06	2.98618e+06	4.34322e+06	1.10735e+07	1.9877e+07	7.98018e+06	1.34533e+07	1.34375e+07	6.04045e+06	6.76232e+06	6.00977e+06	--	--	--	-	-	-	-
Com_14731_pos	Aripiprazole	--	C23 H27 Cl2 N3 O2	8.404	448.164	2.17637e+06	1.67027e+06	1.60643e+06	2.60213e+06	3.16936e+06	2.42875e+06	4.33577e+06	4.71454e+06	6.37253e+06	1.18912e+07	6.56297e+06	6.15332e+06	3.13495e+06	5.02794e+06	1.70725e+06	7.13433e+06	6.28015e+06	3.44006e+06	3.60655e+06	3.84562e+06	4.82289e+06	Diazinanes	129722-12-9	HMDB0005042	-	-	-	-
Com_28403_pos	N1-[4-(aminosulfonyl)phenyl]-2-[4-(tert-butyl)phenoxy]propanamide	--	C19 H24 N2 O4 S	12.483	377.16	347110	369620	584790	364537	358224	437960	1.24197e+06	1.01312e+06	979097	1.00619e+06	833397	1.20602e+06	3.30767e+06	2.65555e+06	2.18745e+06	4.43092e+06	3.48967e+06	3.41769e+06	1.09782e+06	1.21221e+06	1.3881e+06	--	--	--	-	-	-	-
Com_33443_pos	--	Boc-beta-cyano-L-alanine	C9 H14 N2 O4	5.699	215.102	2.04357e+06	2.04254e+06	1.79012e+06	1.62513e+06	1.43314e+06	1.59458e+06	895806	953889	920911	657116	942043	991851	1.4829e+06	1.8078e+06	1.64982e+06	2.56887e+06	1.8798e+06	1.58006e+06	1.20518e+06	1.57481e+06	1.41935e+06	--	--	--	-	-	-	-
Com_16076_pos	Quinidine HCl	--	C20 H24 N2 O2	6.028	325.185	1.13194e+07	1.31461e+07	9.98349e+06	8.12764e+06	8.73623e+06	7.28282e+06	737730	818652	1.02674e+06	854352	857089	1.03391e+06	2.14859e+06	2.91516e+06	2.44917e+06	5.14154e+06	4.10183e+06	3.25433e+06	3.93736e+06	4.36248e+06	4.07598e+06	--	--	--	-	-	-	-
Com_25645_pos	N-Benzyloxycarbonylglycine	--	C10 H11 N O4	5.945	228.086	2.80574e+06	1.3867e+06	1.66218e+06	2.36326e+06	2.31182e+06	2.53999e+06	1.39791e+06	2.18944e+06	1.90707e+06	1.83541e+06	2.28306e+06	1.60874e+06	3.80947e+06	5.00424e+06	3.61354e+06	5.52818e+06	6.33884e+06	4.86978e+06	2.60057e+06	2.36933e+06	2.36415e+06	--	--	--	-	-	-	-
Com_5144_pos	Idebenone	--	C19 H30 O5	12.194	339.215	2.02472e+07	3.2197e+07	2.99681e+07	1.91796e+07	3.59154e+07	2.46138e+07	8.01092e+06	1.21136e+07	1.7749e+07	1.09917e+07	1.28467e+07	1.97803e+07	6.89797e+07	1.02567e+08	5.53125e+07	4.95674e+07	7.32537e+07	7.94998e+07	2.72833e+07	3.46297e+07	3.41671e+07	--	--	--	-	-	-	-
Com_81_pos	4-Ethylbenzaldehyde	--	C9 H10 O	10.039	135.08	7.03797e+09	4.21681e+09	7.13639e+09	7.01894e+09	6.73372e+09	7.58852e+09	5.56108e+07	3.94522e+07	6.27457e+07	4.27064e+07	6.12249e+07	4.30885e+07	6.69574e+07	8.97243e+07	1.1728e+08	9.17526e+07	7.00685e+07	1.07438e+08	1.47023e+09	1.44357e+09	1.20755e+09	Benzene and substituted derivatives	4748-78-1	HMDB0032024	-	-	-	-
Com_4333_pos	Perillene	--	C10 H14 O	8.737	151.112	2.61196e+07	2.59008e+07	2.25568e+07	1.59461e+07	1.69633e+07	1.64472e+07	2.82359e+07	2.98538e+07	2.38863e+07	2.23343e+07	2.47399e+07	2.09311e+07	3.95178e+07	5.53808e+07	9.5326e+07	6.32223e+07	7.21904e+07	4.89961e+07	3.48537e+07	3.14363e+07	2.83395e+07	--	--	--	-	-	-	-
Com_5811_pos	17α-Methyl-androstan-3-hydroxyimine-17β-ol	--	C20 H33 N O2	13.873	320.256	6.50195e+07	4.55355e+07	5.47038e+07	7.29852e+07	5.17276e+07	3.60073e+07	4.99702e+07	3.42034e+07	2.37021e+07	4.01318e+07	4.19543e+07	4.7228e+07	9.48226e+07	8.62012e+07	3.1177e+07	6.83325e+07	6.47593e+07	5.37417e+07	3.16303e+07	5.49503e+07	4.39176e+07	--	--	--	-	-	-	-
Com_4225_pos	2-{[(6-fluoro-4H-1,3-benzodioxin-8-yl)methyl]thio}-1,3-benzothiazole	--	C16 H12 F N O2 S2	5.108	356.019	1.7996e+07	1.86314e+07	1.69628e+07	1.51072e+07	1.60008e+07	1.74655e+07	2.26073e+07	2.51916e+07	2.88937e+07	3.06262e+07	3.19179e+07	1.17124e+07	6.24582e+07	6.38919e+07	9.89244e+07	7.58424e+07	6.3952e+07	7.95223e+07	2.12913e+07	2.67307e+07	4.19609e+07	--	--	--	-	-	-	-
Com_13894_pos	Bavachin	--	C20 H20 O4	2.245	325.139	2.92902e+06	3.15427e+06	3.74928e+06	5.23646e+06	4.04022e+06	2.29053e+06	1.41451e+06	1.56177e+06	1.55328e+06	1.44909e+06	2.19206e+06	1.42096e+06	6.33213e+06	1.14579e+07	2.84017e+06	2.80973e+06	1.78537e+07	1.987e+07	3.8123e+06	7.48551e+06	7.84923e+06	--	--	--	-	-	-	-
Com_3517_pos	Skatole	--	C9 H9 N	8.381	150.091	6.45194e+06	6.78108e+06	6.53611e+06	7.04547e+06	7.2067e+06	8.09493e+06	2.86979e+07	3.33037e+07	4.02988e+07	5.03956e+07	4.59516e+07	4.61448e+07	9.92189e+07	1.39273e+08	1.24466e+08	1.04628e+08	1.01266e+08	9.89141e+07	3.99189e+07	4.7446e+07	4.84456e+07	Indoles and derivatives	83-34-1	HMDB0000466	-	-	-	-
Com_28361_pos	RKK	--	C18 H38 N8 O4	15.958	431.313	1.52112e+06	3.24094e+06	2.31451e+06	1.6005e+06	4.08135e+06	2.9557e+06	535501	1.12666e+06	716697	461808	674083	1.0036e+06	4.82896e+06	4.42231e+06	1.13107e+06	1.08599e+06	1.3634e+06	3.72194e+06	2.61286e+06	3.53196e+06	3.75831e+06	--	--	--	-	-	-	-
Com_1576_pos	(2E)-1-(2-hydroxy-3,4,5,6-tetramethoxyphenyl)-3-phenylprop-2-en-1-one	--	C19 H20 O6	8.126	327.123	1.51099e+08	1.37336e+08	1.19079e+08	1.19529e+08	1.22198e+08	1.00263e+08	2.38362e+08	2.4934e+08	2.09127e+08	2.43581e+08	2.04552e+08	1.37076e+08	1.47737e+08	1.72911e+08	2.41514e+08	2.60948e+08	2.46305e+08	2.07738e+08	1.56699e+08	1.69366e+08	1.48803e+08	--	--	--	-	-	-	-
Com_35522_pos	BMP (8:0/14:1)	--	C28 H53 O10 P	13.634	598.378	681763	985694	1.32028e+06	1.03508e+06	1.01318e+06	1.16267e+06	583389	597442	1.18964e+06	780866	730440	656354	1.00022e+06	2.37124e+06	1.47193e+06	1.45343e+06	1.2441e+06	1.27909e+06	598172	809643	816947	--	--	--	-	-	-	-
Com_29592_pos	HexCer-NS (d19:2/16:0)	--	C41 H77 N O8	14.995	712.564	2.24727e+06	3.26112e+06	2.58879e+06	2.22339e+06	1.48648e+06	1.19032e+06	1.01982e+06	919072	1.30264e+06	575634	1.07744e+06	1.64066e+06	6.36175e+06	1.84733e+06	773472	1.09378e+06	1.16071e+06	1.18814e+06	2.72438e+06	1.6826e+06	1.66693e+06	--	--	--	-	-	-	-
Com_16039_pos	Toddalolactone	--	C16 H20 O6	1.325	309.129	1.1088e+07	9.26328e+06	1.34211e+07	1.59984e+07	1.25679e+07	9.89863e+06	4.80194e+06	5.5325e+06	4.71678e+06	4.42626e+06	4.41031e+06	5.244e+06	1.33452e+07	1.28433e+07	9.90897e+06	1.29568e+07	1.5152e+07	1.18517e+07	1.10479e+07	7.95056e+06	6.92648e+06	--	--	--	-	-	-	-
Com_5646_pos	N-(3,5-dimethyl-4-isoxazolyl)-N'-(2-phenoxyethyl)urea	--	C14 H17 N3 O3	7.152	298.117	1.57212e+07	1.49212e+07	2.0555e+07	2.28688e+07	1.83311e+07	2.14186e+07	5.97605e+07	4.31985e+07	3.76069e+07	3.98211e+07	3.04165e+07	5.91277e+07	4.77809e+06	3.02917e+07	1.09503e+07	4.36e+06	4.33449e+07	3.95409e+07	2.47521e+07	2.86561e+07	3.32127e+07	--	--	--	-	-	-	-
[truncated: 555 more rows]
