# Supplementary material for: Different color regulation mechanism in willow barks determined using integrated metabolomics and transcriptomics analyses
Source: BMC Plant Biol. 2022 Nov 15;22:530. doi: 10.1186/s12870-022-03909-x (PMC9664647; doi:10.1186/s12870-022-03909-x)
Supplement: Supplementary file 3 — Additional file 3: Table S7. The metabolites identified in negative ionmode. [file 12870_2022_3909_MOESM3_ESM.xlsx]

## Sheet: Table S7 The metabolites identi
Table S7 The metabolites identified in negative ion mode
index	MS2_name	MS1_name	formula	rtmin	mz	P1	P2	P3	P4	P5	P6	G1	G2	G3	G4	G5	G6	R1	R2	R3	R4	R5	R6	QC1	QC2	QC3	Class	CAS	HMDB	C_ID	Pathway	KEGG_B_class	KEGG_A_class
Com_5084_neg	D-(+)-Arabitol	--	C5 H12 O5	1.321	151.061	3.53269e+07	2.76048e+07	2.42481e+07	2.70548e+07	2.96699e+07	3.26159e+07	1.97118e+07	1.64894e+07	2.32019e+07	1.52231e+07	2.07975e+07	1.52e+07	2.40994e+07	1.90723e+07	5.64044e+07	3.90594e+07	3.39024e+07	5.32169e+07	2.49201e+07	2.49339e+07	2.45033e+07	Organooxygen compounds	488-82-4	HMDB0000568	C01904	ko01100//Metabolic pathways;ko00040//Pentose and glucuronate interconversions	Carbohydrate metabolism;Global and overview maps	Metabolism
Com_4332_neg	Monobutyl phthalate	--	C12 H14 O4	7.111	221.081	7.31742e+07	6.83948e+07	7.92188e+07	8.05408e+07	7.80927e+07	7.28194e+07	2.83023e+07	2.9453e+07	2.69517e+07	2.52554e+07	2.62372e+07	3.14714e+07	3.80226e+07	4.2145e+07	3.37278e+07	3.86725e+07	4.34699e+07	3.72287e+07	4.37908e+07	4.3849e+07	4.45914e+07	Benzene and substituted derivatives	131-70-4	HMDB0013247	-	-	-	-
Com_4567_neg	D-Sedoheptulose 7-phosphate	--	C7 H15 O10 P	1.186	289.033	7.25943e+07	6.10576e+07	7.30713e+07	7.82611e+07	6.67722e+07	6.33256e+07	1.96742e+07	2.11606e+07	3.02556e+07	2.24831e+07	3.36021e+07	2.61249e+07	3.45541e+07	4.6196e+07	3.83742e+07	3.30793e+07	3.63333e+07	4.63787e+07	3.62377e+07	3.67133e+07	3.56492e+07	Organooxygen compounds	2646-35-7	HMDB0001068	C05382	ko01100//Metabolic pathways;ko01110//Biosynthesis of secondary metabolites;ko01120//Microbial metabolism in diverse environments;ko01130//Biosynthesis of antibiotics;ko01230//Biosynthesis of amino acids;ko01200//Carbon metabolism;ko00030//Pentose phosphate pathway;ko00710//Carbon fixation in photosynthetic organisms	Carbohydrate metabolism;Energy metabolism;Global and overview maps	Metabolism
Com_21387_neg	(+/-)11(12)-EET	--	C20 H32 O3	12.579	319.228	697185	1.33928e+06	1.04086e+06	1.25623e+06	1.87518e+06	2.19001e+06	70054.4	75696.4	95815	94027.2	83484.6	87494.7	4.45145e+06	3.44398e+06	1.89815e+06	4.42433e+06	4.33956e+06	4.13843e+06	896691	836006	1.11179e+06	--	--	--	-	-	-	-
Com_14569_neg	4-Pyridoxic acid	--	C8 H9 N O4	6.389	182.046	2.6232e+06	3.87472e+06	4.29043e+06	4.03201e+06	4.30317e+06	3.46582e+06	3.52305e+06	3.34079e+06	3.45041e+06	3.03704e+06	2.80865e+06	3.01253e+06	7.72105e+06	1.02523e+07	8.18999e+06	9.14007e+06	1.13858e+07	1.16505e+07	3.32538e+06	4.73282e+06	4.27453e+06	Pyridines and derivatives	82-82-6	HMDB0000017	C00847	ko01100//Metabolic pathways;ko01120//Microbial metabolism in diverse environments;ko00750//Vitamin B6 metabolism	Global and overview maps;Metabolism of cofactors and vitamins	Metabolism
Com_2830_neg	3-Anisic acid	--	C8 H8 O3	6.538	151.04	8.77686e+07	1.07665e+08	1.26504e+08	1.36622e+08	1.34503e+08	1.36271e+08	3.07137e+07	2.77046e+07	3.25477e+07	2.90994e+07	2.89159e+07	3.16103e+07	5.43965e+07	4.70603e+07	3.86752e+07	4.69524e+07	4.8059e+07	4.73482e+07	5.66544e+07	5.94257e+07	5.82637e+07	Benzene and substituted derivatives	586-38-9	HMDB0032606	-	-	-	-
Com_3768_neg	L-Threonic acid	--	C4 H8 O5	1.275	135.03	8.17449e+07	6.39507e+07	5.81275e+07	6.17317e+07	8.44654e+06	8.96733e+07	1.4931e+07	1.73085e+07	1.76019e+07	1.51426e+07	1.89468e+07	1.53428e+07	1.00912e+08	6.55672e+07	2.9754e+07	6.41624e+07	4.99414e+07	6.08362e+07	3.4265e+07	4.38448e+07	4.81922e+07	Organooxygen compounds	7306-96-9	HMDB0062620	C01620	ko00053//Ascorbate and aldarate metabolism	Carbohydrate metabolism	Metabolism
Com_330_neg	DL-Malic acid	--	C4 H6 O5	1.156	133.014	3.12907e+09	1.8486e+09	1.50356e+09	1.64526e+09	1.48074e+09	1.4965e+09	7.71802e+08	7.17905e+08	6.69245e+08	6.22813e+08	8.82469e+08	7.50987e+08	4.33145e+09	2.71936e+09	1.39279e+09	2.99474e+09	2.66484e+09	2.14994e+09	1.33741e+09	1.29535e+09	1.33319e+09	Hydroxy acids and derivatives	6915-15-7	HMDB0000744	-	-	-	-
Com_5723_neg	Uridine	--	C9 H12 N2 O6	2.293	243.062	3.9211e+07	4.25638e+07	2.50676e+07	3.36863e+07	2.70678e+07	3.23025e+07	8.9214e+06	1.27573e+07	2.60591e+07	1.10122e+07	1.03285e+07	1.01295e+07	1.52768e+07	1.48135e+07	4.66747e+07	2.01981e+07	1.83884e+07	2.16561e+07	1.729e+07	1.92423e+07	2.00478e+07	Pyrimidine nucleosides	58-96-8	HMDB0000296	C00299	ko01100//Metabolic pathways;ko00240//Pyrimidine metabolism	Global and overview maps;Nucleotide metabolism	Metabolism
Com_6906_neg	2-Hydroxymyristic acid	--	C14 H28 O3	12.607	243.197	1.19825e+07	1.79474e+07	1.47157e+07	1.07009e+07	1.25665e+07	1.18537e+07	2.73298e+06	5.80707e+06	8.59697e+06	3.97358e+06	7.21925e+06	8.12259e+06	3.37377e+07	4.52202e+07	3.48063e+07	1.45506e+07	2.35615e+07	3.54188e+07	1.19928e+07	1.25736e+07	1.24088e+07	Fatty Acyls	2507-55-3	HMDB0002261	-	-	-	-
Com_240_neg	Rutin	--	C27 H30 O16	9.248	609.146	3.56035e+09	4.41027e+09	3.84345e+09	4.02712e+09	3.99859e+09	3.79726e+09	1.42256e+08	2.32546e+08	3.50156e+08	1.6393e+08	2.91214e+08	3.80644e+08	8.89598e+08	1.29333e+09	1.46537e+09	2.22419e+09	1.30964e+09	1.37696e+09	1.53957e+09	1631216726	1659103061	Flavonoids	153-18-4	HMDB0003249	C05625	ko01100//Metabolic pathways;ko01110//Biosynthesis of secondary metabolites;ko00944//Flavone and flavonol biosynthesis	Biosynthesis of other secondary metabolites;Global and overview maps	Metabolism
Com_1330_neg	DL-α-Methoxyphenylacetic acid	--	C9 H10 O3	7.559	165.055	8.95817e+07	9.01092e+07	8.35199e+07	9.60839e+07	9.75506e+07	8.52029e+07	9.68363e+07	1.06567e+08	2.02473e+08	1.24479e+08	1.53532e+08	1.16845e+08	3.17202e+08	3.43104e+08	3.32293e+08	4.67578e+08	3.75724e+08	4.01198e+08	1.56175e+08	1.5595e+08	1.68752e+08	--	--	--	-	-	-	-
Com_133_neg	2-Hydroxybenzyl alcohol	--	C7 H8 O2	9.185	123.045	1.20587e+09	9.75718e+08	9.57814e+08	9.30273e+08	7.5647e+08	9.65587e+08	4.39854e+09	4.60625e+09	3655832251	3.35955e+09	3.52243e+09	3.99098e+09	2.197e+09	1.39226e+09	1.747e+09	2.04712e+09	1.86683e+09	1.74715e+09	2.87368e+09	2.47899e+09	2.75908e+09	Benzene and substituted derivatives	1990-01-07	HMDB0059709	-	-	-	-
Com_5353_neg	Indole-2-carboxylic acid	--	C9 H7 N O2	5.806	160.04	1.38457e+06	1.08828e+06	1.08305e+06	984488	1.11588e+06	1.35599e+06	6.58098e+06	5.8597e+06	6.25828e+06	1.13046e+07	8.78296e+06	6.45106e+06	3.3327e+07	3.97242e+07	5.20108e+07	2.59203e+07	2.91031e+07	2.49615e+07	1.14547e+07	1.04312e+07	1.13502e+07	Indoles and derivatives	1477-50-5	HMDB0002285	-	-	-	-
Com_9030_neg	D-Ribulose 5-phosphate	--	C5 H11 O8 P	1.19	229.011	2.42653e+07	2.10298e+07	2.29962e+07	2.72266e+07	2.06177e+07	1.90726e+07	7.78615e+06	6.47312e+06	9.18761e+06	7.08208e+06	6.05406e+06	5.57597e+06	1.8988e+07	1.6512e+07	1.78314e+07	2.71216e+07	2.56461e+07	1.79375e+07	1.27313e+07	1.44466e+07	1.25639e+07	Carbohydrates and carbohydrate conjugates	4151-19-3	HMDB0000618	C00199	ko01100//Metabolic pathways;ko01110//Biosynthesis of secondary metabolites;ko01120//Microbial metabolism in diverse environments;ko01130//Biosynthesis of antibiotics;ko01230//Biosynthesis of amino acids;ko01200//Carbon metabolism;ko00030//Pentose phosphate pathway;ko00040//Pentose and glucuronate interconversions;ko00710//Carbon fixation in photosynthetic organisms;ko00750//Vitamin B6 metabolism;…	Carbohydrate metabolism;Energy metabolism;Global and overview maps;Metabolism of cofactors and vitamins	Metabolism
Com_11932_neg	UDP-N-acetylglucosamine	--	C17 H27 N3 O17 P2	1.237	606.075	8.12741e+06	5.20188e+06	5.48417e+06	6.31963e+06	5.44326e+06	4.98534e+06	5.11698e+06	4.47866e+06	4.66773e+06	3.69285e+06	4.67987e+06	6.40995e+06	1.07902e+07	1.02111e+07	1.20383e+07	8.94192e+06	1.02908e+07	1.71426e+07	5.28037e+06	5.23867e+06	6.17178e+06	Pyrimidine nucleotides	528-04-1	HMDB0000290	C00043	ko01100//Metabolic pathways;ko01130//Biosynthesis of antibiotics;ko00520//Amino sugar and nucleotide sugar metabolism;ko04931//Insulin resistance;ko01502//Vancomycin resistance	Carbohydrate metabolism;Drug resistance;Endocrine and metabolic diseases;Global and overview maps	Human Diseases;Metabolism
Com_3533_neg	Uridine 5'-diphosphogalactose	--	C15 H24 N2 O17 P2	1.205	565.048	7.71071e+07	6.03108e+07	5.01626e+07	4.91373e+07	5.66758e+07	4.23356e+07	4.28838e+07	4.28247e+07	3.81715e+07	3.64501e+07	4.61827e+07	5.59411e+07	1.0144e+08	9.83507e+07	7.22413e+07	1.16489e+08	9.83573e+07	1.13703e+08	5.2136e+07	5.32489e+07	5.558e+07	Pyrimidine nucleotides	-	HMDB0062573	C02199	ko00520//Amino sugar and nucleotide sugar metabolism	Carbohydrate metabolism	Metabolism
Com_4832_neg	D-Saccharic acid	--	C6 H10 O8	1.153	209.03	6.60437e+07	6.18083e+07	3.52431e+07	1.91782e+07	1.64165e+07	4.8601e+07	805914	1.17374e+06	1.74194e+06	1.51529e+06	2.03127e+06	2.52185e+06	1.16784e+07	1.17425e+07	7.89065e+06	7.58347e+06	7.55566e+06	1.08028e+07	1.23377e+07	1.17714e+07	1.06154e+07	Organooxygen compounds	25525-21-7	HMDB0000663	C00818	ko01100//Metabolic pathways;ko00053//Ascorbate and aldarate metabolism	Carbohydrate metabolism;Global and overview maps	Metabolism
Com_806_neg	Itaconic acid	--	C5 H6 O4	1.429	129.019	8.13285e+08	8.11078e+08	7.69469e+08	6.92951e+08	7.58743e+08	6.52562e+08	2.04727e+08	2.44363e+08	321063543	2.26355e+08	2.47801e+08	3.16157e+08	7.91599e+08	1.00282e+09	6.68837e+08	6.88738e+08	6.96871e+08	8.47615e+08	4.91633e+08	4.41052e+08	5.3089e+08	Fatty Acyls	97-65-4	HMDB0002092	C00490	ko00660//C5-Branched dibasic acid metabolism	Carbohydrate metabolism	Metabolism
Com_8309_neg	(±)12(13)-DiHOME	--	C18 H34 O4	12.091	313.238	9.25504e+06	1.84554e+07	1.85048e+07	1.28028e+07	1.67862e+07	1.51804e+07	6.03127e+06	3.83593e+06	6.84516e+06	2.61803e+06	4.04856e+06	4.95402e+06	2.52873e+07	2.34261e+07	1.09713e+07	3.10892e+07	2.49347e+07	2.16252e+07	1.04789e+07	1.13513e+07	1.10031e+07	--	--	--	-	-	-	-
Com_1086_neg	Miquelianin	--	C21 H18 O13	8.836	477.068	2.51527e+06	2.60219e+06	2.46068e+06	1.91789e+06	1.95707e+06	1.69281e+06	3.12777e+06	3.267e+06	2.89725e+06	3.0694e+06	2.86501e+06	3.18792e+06	2.70131e+08	3.53392e+08	5.17117e+08	2.14712e+08	2.58202e+08	3.72211e+08	1.08164e+08	1.13806e+08	1.14961e+08	Flavonoids	22688-79-5	HMDB0029212	-	-	-	-
Com_20250_neg	11-Deoxy prostaglandin F2β	--	C20 H34 O4	13.573	337.239	1.07206e+06	1.90199e+06	1.68019e+06	1.20366e+06	1.53622e+06	1.13249e+06	614850	874354	1.97568e+06	568678	1.16981e+06	1.21576e+06	5.39686e+06	6.6106e+06	3.49916e+06	2.04625e+06	3.05258e+06	4.50407e+06	1.63016e+06	1.43428e+06	1.51678e+06	--	--	--	-	-	-	-
Com_9854_neg	Epigallocatechin gallate	--	C22 H18 O11	5.878	457.079	6.50491e+06	8.68865e+06	7.97929e+06	9.2468e+06	7.82825e+06	9.1385e+06	579970	823874	769653	597821	594008	619008	9.09806e+06	2.22612e+07	1.94613e+07	1.855e+07	1.94311e+07	1.1909e+07	6.64502e+06	5.51663e+06	7.49845e+06	Flavonoids	989-51-5	HMDB0003153	-	-	-	-
Com_7666_neg	L-(+)-Tartaric acid	--	C4 H6 O6	1.146	184.986	1.38309e+07	7.00639e+06	1.08184e+07	7.96854e+06	8.49316e+06	1.01918e+07	3.54997e+06	3.46836e+06	5.04192e+06	5.07299e+06	5.46867e+06	7.37096e+06	2.82592e+07	2.39639e+07	1.98929e+07	2.46543e+07	3.68818e+07	2.17558e+07	9.96146e+06	9.60852e+06	1.0007e+07	Organooxygen compounds	87-69-4	HMDB0000956	C00898	ko00630//Glyoxylate and dicarboxylate metabolism	Carbohydrate metabolism	Metabolism
Com_876_neg	Myricitrin	--	C21 H20 O12	9.083	463.088	6.27826e+08	6.8221e+08	7.85413e+08	5.98433e+08	7.10019e+08	5.37517e+08	5.43875e+07	5.09562e+07	2.43762e+07	4.06389e+07	4.4233e+07	8.77473e+07	6.9247e+08	6.78555e+08	7.25051e+08	4.6037e+08	6.89772e+08	8.26366e+08	2.79197e+08	2.6443e+08	2.56149e+08	Flavonoids	17912-87-7	HMDB0034360	-	-	-	-
Com_14155_neg	Propylparaben	--	C10 H12 O3	11.743	179.071	2.77252e+06	2.12439e+06	1.3081e+06	1.0185e+06	1.87335e+06	1.04157e+06	798922	555093	985328	533904	800878	8.26548e+06	1.05731e+07	7.48508e+06	7.04449e+06	6.11936e+06	5.27799e+06	5.37302e+06	3.07609e+06	2.51911e+06	2.39912e+06	Benzene and substituted derivatives	94-13-3	HMDB0032574	-	-	-	-
Com_1833_neg	N-Acetyl-L-phenylalanine	--	C11 H13 N O3	3.076	206.082	1.00768e+07	1.19558e+07	9.0566e+06	8.17612e+06	8.76915e+06	9.04157e+06	2.8392e+07	6.26484e+07	1.58183e+08	5.39346e+07	6.72663e+07	4.20814e+07	1.07465e+07	7.10551e+06	1.2957e+07	3.18272e+07	1.51882e+07	1.4808e+07	3.22174e+07	3.4683e+07	3.23785e+07	Carboxylic acids and derivatives	2018-61-3	HMDB0000512	C03519	ko00360//Phenylalanine metabolism	Amino acid metabolism	Metabolism
Com_1153_neg	2,5-Dihydroxybenzaldehyde	--	C7 H6 O3	7.109	137.024	3.24495e+08	3.12348e+08	3.50166e+08	4.12874e+08	5.04647e+08	4.9329e+08	1.06412e+08	1.07764e+08	1.17102e+08	9.55641e+07	9.86743e+07	9.89174e+07	1.72467e+08	1.73387e+08	1.34911e+08	1.58808e+08	1.67922e+08	1.58593e+08	1.74639e+08	1.83759e+08	1.8583e+08	Organooxygen compounds	1194-98-5	HMDB0004062	C05585	ko01100//Metabolic pathways;ko01120//Microbial metabolism in diverse environments;ko00350//Tyrosine metabolism	Amino acid metabolism;Global and overview maps	Metabolism
Com_7697_neg	trans-Cinnamic acid	--	C9 H8 O2	7.197	147.045	1.48957e+07	2.95312e+07	1.21555e+07	1.46862e+07	1.80626e+07	1.49395e+07	2.3664e+06	1.80603e+06	2.27241e+06	1.42122e+06	1.57621e+06	1.75502e+06	4.39194e+06	1.85095e+06	2.93733e+06	3.13966e+06	3.18188e+06	3.0087e+06	6.35049e+06	7.53164e+06	6.83641e+06	Cinnamic acids and derivatives	140-10-3	HMDB0000930	C00423	ko01100//Metabolic pathways;ko01110//Biosynthesis of secondary metabolites;ko01120//Microbial metabolism in diverse environments;ko00940//Phenylpropanoid biosynthesis;ko00360//Phenylalanine metabolism;ko01220//Degradation of aromatic compounds;ko00130//Ubiquinone and other terpenoid-quinone biosynthesis	Amino acid metabolism;Biosynthesis of other secondary metabolites;Global and overview maps;Metabolism of cofactors and vitamins	Metabolism
Com_3539_neg	Terephthalic acid	--	C8 H6 O4	10.034	165.019	1.43152e+07	4.41373e+07	4.48198e+07	3.2097e+07	3.05517e+07	1.61178e+07	9.89458e+06	7.31076e+06	5.30798e+06	8.48711e+06	4.08155e+06	5.43252e+06	3.64704e+07	8.31932e+07	9.66288e+07	2.52554e+07	3.53536e+07	5.59431e+07	2.05959e+07	1.97674e+07	2.06013e+07	Benzene and substituted derivatives	100-21-0	HMDB0002428	C06337	ko01100//Metabolic pathways;ko01120//Microbial metabolism in diverse environments;ko01220//Degradation of aromatic compounds	Global and overview maps	Metabolism
Com_7236_neg	3,3-Dimethylglutaric acid	--	C7 H12 O4	6.707	159.066	1.41906e+07	1.5168e+07	1.75107e+07	1.53112e+07	1.94864e+07	2.0585e+07	1.31513e+07	1.41592e+07	1.34203e+07	1.83035e+07	1.19118e+07	1.21916e+07	2.66722e+07	2.61771e+07	2.57776e+07	3.15337e+07	3.59432e+07	2.77709e+07	1.82616e+07	1.48028e+07	1.57323e+07	Fatty Acyls	4839-46-7	HMDB0002441	-	-	-	-
Com_264_neg	Citric acid	--	C6 H8 O7	1.11	191.02	1.86389e+09	1.15829e+09	1.51829e+09	8.1026e+08	8.46647e+08	9.93321e+08	1.73348e+09	2.0142e+09	1.88455e+09	1.74711e+09	2.66067e+09	1.9895e+09	3.5371e+09	2.69444e+09	2.00855e+09	2.74782e+09	2.60459e+09	2.35721e+09	1.7505e+09	1.7887e+09	1.75471e+09	Carboxylic acids and derivatives	77-92-9	HMDB0000094	C00158	ko01100//Metabolic pathways;ko01110//Biosynthesis of secondary metabolites;ko01120//Microbial metabolism in diverse environments;ko01130//Biosynthesis of antibiotics;ko01230//Biosynthesis of amino acids;ko01210//2-Oxocarboxylic acid metabolism;ko01200//Carbon metabolism;ko00250//Alanine, aspartate and glutamate metabolism;ko00630//Glyoxylate and dicarboxylate metabolism;ko00020//Citrate cycle (TC…	Amino acid metabolism;Carbohydrate metabolism;Global and overview maps	Metabolism
Com_6347_neg	3-Methoxyphenylacetic acid	--	C9 H10 O3	2.814	165.055	3.80767e+07	4.03464e+07	2.71372e+07	2.71281e+07	3.05593e+07	3.64512e+07	3.73056e+06	3.99686e+06	3.774e+06	3.53799e+06	3.9137e+06	4.81714e+06	1.48003e+07	9.7448e+06	7.36841e+06	7.34983e+06	8.48289e+06	8.61979e+06	1.2869e+07	1.1492e+07	1.23588e+07	Phenol ethers	1798-09-0	HMDB0059969	-	-	-	-
Com_3487_neg	Citraconic acid	--	C5 H6 O4	1.261	129.019	6.20886e+07	8.48327e+07	8.44606e+07	4.67977e+07	7.80162e+07	6.03197e+07	1.64014e+07	3.61962e+07	4.59999e+07	3.5154e+07	2.70907e+07	4.49947e+07	1.35827e+08	9.41437e+07	7.18273e+07	1.03616e+08	9.85689e+07	8.66893e+07	4.98105e+07	8.48563e+07	4.85613e+07	Fatty Acyls	498-23-7	HMDB0000634	C02226	ko01100//Metabolic pathways;ko01210//2-Oxocarboxylic acid metabolism;ko00660//C5-Branched dibasic acid metabolism;ko00290//Valine, leucine and isoleucine biosynthesis	Amino acid metabolism;Carbohydrate metabolism;Global and overview maps	Metabolism
Com_2568_neg	δ-Ribono-1,4-lactone	--	C5 H8 O5	1.223	147.03	1.26739e+08	1.54613e+08	1.33596e+08	9.64707e+07	1.47725e+08	1.24462e+08	3.48565e+07	6.17316e+07	7.56739e+07	5.24908e+07	4.04455e+07	3.77372e+07	1.92929e+08	1.4657e+08	1.2537e+08	1.44763e+08	1.41594e+08	1.36212e+08	8.08829e+07	8.71976e+07	8.34836e+07	--	--	--	-	-	-	-
Com_2889_neg	D-(-)-Glutamine	--	C5 H10 N2 O3	1.285	145.061	1.61734e+08	1.19775e+08	8.04789e+07	9.5964e+07	1.07158e+08	1.25871e+08	8.33167e+07	5.46859e+07	7.53415e+07	5.79429e+07	7.52987e+07	4.61889e+07	3.60772e+07	4.49664e+07	4.34433e+07	7.00637e+07	6.56222e+07	6.61467e+07	7.29294e+07	6.46884e+07	6.91686e+07	--	--	--	-	-	-	-
Com_21518_neg	Deoxycholic acid	--	C24 H40 O4	16.251	391.285	349737	2.72476e+06	1.04452e+06	764283	1.66334e+06	3.7158e+06	104187	188083	87013.1	137512	243402	139056	1.33221e+06	718087	173684	273287	248146	336953	734520	629785	729411	Steroids and steroid derivatives	83-44-3	HMDB0000626	-	-	-	-
Com_2468_neg	Ethyl-β-D-glucuronide	--	C8 H14 O7	1.321	221.066	1.44944e+08	1.43756e+08	1.12744e+08	1.3461e+08	1.45443e+08	1.64802e+08	5.01357e+07	6.07636e+07	6.63996e+07	6.32906e+07	7.67781e+07	1.77763e+07	1.2442e+08	1.18311e+08	1.01931e+08	1.42079e+08	1.46888e+08	1.1649e+08	8.6608e+07	1.0059e+08	1.1007e+08	--	--	--	-	-	-	-
Com_4712_neg	2,4,6-Trihydroxyacetophenone	--	C8 H8 O4	8.477	167.035	5.07718e+07	5.76913e+07	5.52761e+07	6.01841e+07	6.63824e+07	6.48651e+07	1.95924e+07	1.63754e+07	1.62303e+07	1.94099e+07	1.56237e+07	2.02125e+07	4.14582e+07	4.90516e+07	4.46878e+07	4.66612e+07	4.94728e+07	5.22468e+07	3.08328e+07	3.1516e+07	3.41054e+07	Benzene and substituted derivatives	480-66-0	HMDB0029644	-	-	-	-
Com_6589_neg	α-D-Glucose-1,6-bisphosphate	--	C6 H14 O12 P2	1.094	338.988	4.80586e+07	3.81175e+07	3.03121e+07	2.62869e+07	2.07959e+07	2.26233e+07	4.58652e+06	4.35699e+06	6.68392e+06	5.52051e+06	4.07468e+06	7.69914e+06	2.16986e+07	2.43346e+07	1.76968e+07	3.81991e+07	3.81922e+07	2.3184e+07	1.60067e+07	1.49927e+07	1.50597e+07	--	--	--	-	-	-	-
Com_3491_neg	Suberic acid	--	C8 H14 O4	2.096	173.082	3.72279e+07	5.03061e+07	4.58132e+07	2.70742e+07	3.50797e+07	2.73357e+07	8.81112e+06	1.67392e+07	2.50798e+07	1.20944e+07	2.06642e+07	3.40395e+06	8.88679e+07	1.5176e+08	9.28629e+07	4.66696e+07	8.08608e+07	1.06689e+08	3.83311e+07	3.99107e+07	3.88195e+07	Fatty Acyls	505-48-6	HMDB0000893	-	-	-	-
Com_2091_neg	Fumaric acid	--	C4 H4 O4	1.259	115.003	1.35102e+08	9.04054e+07	1.96428e+08	2.49698e+08	1.04833e+08	9.11223e+07	6.08056e+07	7.23161e+07	5.4794e+07	9.30795e+07	9.26346e+07	1.33738e+08	1.87213e+08	9.07106e+07	7.71327e+07	1.72339e+08	1.88864e+08	1.16591e+08	9.59667e+07	8.4099e+07	7.08438e+07	Carboxylic acids and derivatives	110-17-8	HMDB0000134	C00122	ko01100//Metabolic pathways;ko01110//Biosynthesis of secondary metabolites;ko01120//Microbial metabolism in diverse environments;ko01130//Biosynthesis of antibiotics;ko00350//Tyrosine metabolism;ko00360//Phenylalanine metabolism;ko01220//Degradation of aromatic compounds;ko01200//Carbon metabolism;ko00250//Alanine, aspartate and glutamate metabolism;ko00760//Nicotinate and nicotinamide metabolism…	Amino acid metabolism;Carbohydrate metabolism;Energy metabolism;Global and overview maps;Metabolism of cofactors and vitamins	Metabolism
Com_1066_neg	3-Hydroxy-3-methylglutaric acid	--	C6 H10 O5	1.322	161.045	4.84736e+08	4.19996e+08	4.52379e+08	5.40392e+08	5.87252e+08	5.47558e+08	2.19028e+08	2.1925e+08	1.99768e+08	2.12272e+08	2.08065e+08	1.9208e+08	4.98855e+08	3.81858e+08	2.66727e+08	4.97402e+08	4.45736e+08	3.76481e+08	3.48697e+08	3.23254e+08	3.47922e+08	Fatty Acyls	-	HMDB0059737	-	-	-	-
Com_2878_neg	trans-Aconitic acid	--	C6 H6 O6	1.17	173.009	2.94146e+07	4.24392e+07	4.67451e+07	1.13362e+07	4.14776e+07	2.85521e+07	4.88601e+07	3.2216e+07	2.82504e+07	5.61751e+07	6.94253e+07	7.5189e+07	1.9256e+08	1.74426e+08	1.29664e+08	1.18888e+08	1.14264e+08	1.53931e+08	6.00986e+07	6.25601e+07	6.15426e+07	Carboxylic acids and derivatives	4023-65-8	HMDB0000958	C02341	ko00660//C5-Branched dibasic acid metabolism	Carbohydrate metabolism	Metabolism
Com_579_neg	cis-Aconitic acid	--	C6 H6 O6	1.432	173.009	4.8761e+08	1.15753e+09	9.12678e+08	4.43225e+08	9.98754e+08	8.06214e+08	1.56376e+08	2.39146e+08	3.01317e+08	1.34316e+08	1.44396e+08	1.86066e+08	6.99912e+08	1.41805e+09	1.21772e+09	6.30649e+08	5.92921e+08	9.62463e+08	3.61667e+08	5.07257e+08	6.01692e+08	Carboxylic acids and derivatives	585-84-2	HMDB0000072	C00417	ko01100//Metabolic pathways;ko01110//Biosynthesis of secondary metabolites;ko01120//Microbial metabolism in diverse environments;ko01130//Biosynthesis of antibiotics;ko01210//2-Oxocarboxylic acid metabolism;ko00630//Glyoxylate and dicarboxylate metabolism;ko00660//C5-Branched dibasic acid metabolism;ko00020//Citrate cycle (TCA cycle)	Carbohydrate metabolism;Global and overview maps	Metabolism
Com_2513_neg	4-Acetyl-3-hydroxy-5-methylphenyl β-D-glucopyranoside	--	C15 H20 O8	3.183	327.108	1.4778e+08	1.59007e+08	1.48703e+08	1.32043e+08	1.48342e+08	1.5604e+08	4.5574e+06	4.42823e+06	4.39916e+06	3.82086e+06	3.53172e+06	4.94209e+06	7.76487e+06	8.62682e+06	9.57398e+06	9.23749e+06	1.04991e+07	9.17806e+06	4.24872e+07	4.47353e+07	4.78059e+07	--	--	--	-	-	-	-
Com_9024_neg	Valeric acid	--	C5 H10 O2	8.279	101.06	1.77708e+07	1.65384e+07	2.00202e+07	2.0214e+07	2.10579e+07	2.32152e+07	8.80677e+06	7.90482e+06	8.17663e+06	7.6667e+06	7.56306e+06	9.14191e+06	9.8736e+06	8.01344e+06	6.81667e+06	6.87271e+06	7.33941e+06	7.6768e+06	8.37964e+06	1.07519e+07	1.05642e+07	Fatty Acyls	109-52-4	HMDB0000892	-	-	-	-
Com_6273_neg	Vanillyl alcohol	--	C8 H10 O3	6.056	153.056	1.11062e+07	1.08788e+07	1.10706e+07	1.0191e+07	1.24491e+07	9.52198e+06	3.73919e+06	3.21862e+06	4.23092e+06	3.55464e+06	3.14263e+06	3.21945e+06	1.37814e+07	1.60586e+07	4.05155e+07	2.02637e+07	2.25644e+07	3.47993e+07	9.31297e+06	9.82022e+06	1.09424e+07	Phenols	498-00-0	HMDB0032012	C06317	ko01120//Microbial metabolism in diverse environments	Global and overview maps	Metabolism
Com_16933_neg	1,2-Dipalmitoylphosphatidylglycerol	--	C38 H75 O10 P	15.733	721.504	1.55397e+06	4.98792e+06	214321	264462	301427	1.19085e+06	4.32392e+06	4.28529e+06	330018	117670	179002	178572	563486	342246	195613	241944	274281	258067	170372	191299	221072	Glycerophospholipids	-	HMDB0010570	-	-	-	-
Com_1628_neg	Phloroglucinol	--	C6 H6 O3	9.069	125.024	2.6313e+08	2.78931e+08	2.70627e+08	3.12193e+08	2.70554e+08	2.9546e+08	1.2115e+08	9.00543e+07	6.11813e+07	8.52241e+07	6.95859e+07	8.579e+07	5.26477e+07	6.59649e+07	4.38854e+07	7.26235e+07	6.14036e+07	5.41123e+07	1.3737e+08	1.39297e+08	1.21845e+08	Pteridines and derivatives	79647-29-3	HMDB0002215	C02183	ko01120//Microbial metabolism in diverse environments	Global and overview maps	Metabolism
Com_8487_neg	3,4,5-trihydroxycyclohex-1-ene-1-carboxylic acid	--	C7 H10 O5	7.339	173.045	7.71842e+06	1.35804e+07	1.69137e+07	2.17703e+07	1.56031e+07	2.56388e+07	2.61767e+06	1.7567e+06	1.68993e+06	2.32434e+06	2.02701e+06	2.79512e+06	5.82016e+06	3.73784e+06	3.11202e+06	5.97931e+06	5.36045e+06	4.74013e+06	7.35527e+06	6.31347e+06	5.66892e+06	-	-	HMDB0130150	-	-	-	-
Com_4735_neg	Gentisic acid	--	C7 H6 O4	1.353	153.019	2.92819e+07	3.71574e+07	2.46259e+07	2.7743e+07	3.44544e+07	1.59766e+07	1.61545e+06	1.50537e+06	1.44423e+06	1.17987e+06	1.8296e+06	1.97083e+06	8.38638e+07	7.65415e+07	5.40097e+07	4.06503e+07	5.80065e+07	7.71073e+07	2.18665e+07	2.68922e+07	1.98235e+07	Benzene and substituted derivatives	490-79-9	HMDB0000152	C00628	ko01100//Metabolic pathways;ko01120//Microbial metabolism in diverse environments;ko00350//Tyrosine metabolism	Amino acid metabolism;Global and overview maps	Metabolism
Com_13512_neg	(2α,3β,19α)-2,3,19-Trihydroxyolean-12-en-28-oic acid	--	C30 H48 O5	13.557	487.344	835080	1.76583e+06	1.59047e+06	1.38935e+06	1.55969e+06	1.36241e+06	465820	797443	856178	483105	618952	692908	8.96465e+06	1.20914e+07	9.17879e+06	3.58083e+06	5.54894e+06	1.35478e+07	2.6434e+06	2.57131e+06	2.53217e+06	--	--	--	-	-	-	-
Com_8410_neg	Genistein	--	C15 H10 O5	10.128	269.045	2.14077e+07	1.98264e+07	2.05843e+07	1.90404e+07	2.19557e+07	1.90502e+07	1.55662e+07	1.3235e+07	1.61984e+07	1.44555e+07	1.48137e+07	1.55539e+07	2.30589e+06	2.3398e+06	2.19992e+06	2.52431e+06	2.23462e+06	2.37401e+06	1.18049e+07	1.0727e+07	1.03028e+07	Isoflavonoids	446-72-0	HMDB0003217	C09126	ko00943//Isoflavonoid biosynthesis	Biosynthesis of other secondary metabolites	Metabolism
Com_7117_neg	N-Acetyl-α-D-glucosamine 1-phosphate	--	C8 H16 N O9 P	1.212	300.049	2.4232e+07	2.44401e+07	1.94974e+07	2.25605e+07	2.47439e+07	1.8214e+07	1.12342e+07	1.14632e+07	1.18351e+07	1.0513e+07	1.17243e+07	1.4747e+07	2.7989e+07	2.93071e+07	3.305e+07	2.59481e+07	2.74436e+07	3.87864e+07	1.79065e+07	1.69095e+07	1.75166e+07	--	--	--	-	-	-	-
Com_5531_neg	(2R)-2,3-Dihydroxypropanoic acid	--	C3 H6 O4	1.318	105.019	4.67938e+07	3.63497e+07	4.22616e+07	3.7538e+07	4.40599e+07	4.2949e+07	2.71142e+07	2.544e+07	2.90744e+07	2.3323e+07	2.61972e+07	2.64065e+07	7.32766e+07	4.13001e+07	2.74294e+07	4.74002e+07	4.5883e+07	4.64866e+07	4.36838e+07	3.07469e+07	2.58408e+07	--	--	--	-	-	-	-
Com_11724_neg	Ethylmalonic acid	--	C5 H8 O4	10.214	131.034	1.35504e+07	1.46433e+07	1.39845e+07	1.09465e+07	1.13179e+07	1.35363e+07	3.99822e+06	4.68156e+06	6.68896e+06	6.00817e+06	6.47536e+06	4.44516e+06	9.82339e+06	9.53242e+06	1.10319e+07	9.33798e+06	1.02498e+07	1.0546e+07	6.23562e+06	5.45696e+06	6.85564e+06	Fatty Acyls	601-75-2	HMDB0000622	-	-	-	-
Com_378_neg	Ascorbic acid	--	C6 H8 O6	1.408	175.025	3.30721e+08	5.15529e+08	1.62951e+09	2.65023e+09	6.16488e+08	1.92867e+08	1.00921e+08	9.37666e+07	5.21586e+08	4.12075e+08	1.43188e+08	8.09475e+08	1.35991e+09	2.96989e+08	5.10092e+08	1.44063e+09	1.68223e+09	3.05385e+08	7.37333e+08	6.01312e+08	4.90014e+08	Dihydrofurans	50-81-7	HMDB0000044	C00072	ko01100//Metabolic pathways;ko01110//Biosynthesis of secondary metabolites;ko01120//Microbial metabolism in diverse environments;ko00053//Ascorbate and aldarate metabolism;ko00480//Glutathione metabolism	Carbohydrate metabolism;Global and overview maps;Metabolism of other amino acids	Metabolism
Com_407_neg	3-Hydroxybenzoic acid	--	C7 H6 O3	9.072	137.024	1.8725e+09	1.76536e+09	1.83578e+09	2.00292e+09	2.13297e+09	1.97503e+09	6.95644e+08	6.24657e+08	4.57869e+08	4.95988e+08	4.31136e+08	6.33941e+08	4.42299e+08	5.19758e+08	3.93446e+08	5.1713e+08	4.69564e+08	4.28327e+08	8.67817e+08	8.37677e+08	8.82802e+08	Benzene and substituted derivatives	1999-06-09	HMDB0002466	C00587	ko01120//Microbial metabolism in diverse environments;ko01220//Degradation of aromatic compounds;ko00400//Phenylalanine, tyrosine and tryptophan biosynthesis	Amino acid metabolism;Global and overview maps	Metabolism
Com_4432_neg	D-(-)-Ribose	--	C5 H10 O5	8.205	149.045	6.4389e+07	6.2733e+07	6.3662e+07	6.39553e+07	7.25307e+07	7.14581e+07	2.99943e+07	2.84758e+07	2.98833e+07	3.06785e+07	2.8048e+07	2.72812e+07	2.07246e+07	2.11736e+07	2.67922e+07	2.26022e+07	1.89576e+07	1.99086e+07	3.52435e+07	3.5731e+07	3.54612e+07	--	--	--	C00121	ko02010//ABC transporters;ko00030//Pentose phosphate pathway	Carbohydrate metabolism;Membrane transport	Environmental Information Processing;Metabolism
Com_13010_neg	D-(+)-Galactose	--	C6 H12 O6	12.297	179.056	1.01309e+06	1.32304e+06	1.15796e+06	1.07404e+06	1.30947e+06	1.00464e+06	417494	336216	371052	356018	325883	423548	1.28714e+07	1.16758e+07	1.18034e+07	1.17314e+07	1.49397e+07	1.28482e+07	4.06765e+06	3.22074e+06	3.71495e+06	Organooxygen compounds	15572-79-9	HMDB0033704	C00984	ko01100//Metabolic pathways;ko00052//Galactose metabolism;ko00520//Amino sugar and nucleotide sugar metabolism	Carbohydrate metabolism;Global and overview maps	Metabolism
Com_6877_neg	Hydrocinnamic acid	--	C9 H10 O2	10.1	149.06	3.80994e+07	3.56107e+07	3.63248e+07	2.15625e+07	2.22532e+07	2.32534e+07	1.8511e+06	1.67879e+06	1.97687e+06	1.74636e+06	1.69727e+06	1.71818e+06	2.60522e+06	2.48785e+06	2.48549e+06	2.85199e+06	2.50735e+06	2.68219e+06	5.44801e+06	6.0873e+06	5.06224e+06	Phenylpropanoic acids	501-52-0	HMDB0000764	C05629	ko01120//Microbial metabolism in diverse environments;ko00360//Phenylalanine metabolism;ko01220//Degradation of aromatic compounds	Amino acid metabolism;Global and overview maps	Metabolism
Com_5464_neg	D-(-)-Lyxose	--	C5 H10 O5	9.66	149.045	2.7945e+07	1.73296e+07	3.41179e+07	2.80253e+07	2.93102e+07	2.9793e+07	5.75123e+06	9.81869e+06	1.26942e+07	6.07386e+06	1.06725e+07	9.74682e+06	4.22702e+07	5.02144e+07	4.22254e+07	4.92715e+07	6.35006e+07	5.5519e+07	2.07729e+07	1.70384e+07	2.10241e+07	--	--	--	-	-	-	-
Com_12602_neg	5,7-Dihydroxy-2-(3-hydroxy-4-methoxyphenyl)chroman-4-one	--	C16 H14 O6	9.775	301.071	3.58e+06	4.73598e+06	5.22446e+06	6.047e+06	6.88171e+06	3.78852e+06	2.6361e+06	4.902e+06	7.62115e+06	5.21797e+06	9.18224e+06	4.83623e+06	1.39319e+06	1.32854e+06	1.1853e+06	1.48511e+06	1.34816e+06	1.21777e+06	4.79155e+06	4.11306e+06	4.75937e+06	--	--	--	-	-	-	-
Com_27709_neg	4-(benzyloxy)benzoic acid	--	C14 H12 O3	13.561	227.071	272495	269103	246991	304595	211807	191372	128070	386489	655725	373389	621279	127806	185304	171529	107441	96571.1	118985	108929	418376	531910	494149	--	--	--	-	-	-	-
Com_4114_neg	Adipic acid	--	C6 H10 O4	1.261	145.051	3.97942e+07	4.07205e+07	4.03992e+07	4.12033e+07	5.61383e+07	7.98209e+07	8.99404e+06	9.58872e+06	1.57677e+07	9.36636e+06	9.99572e+06	1.71477e+07	6.38951e+07	4.73724e+07	3.83472e+07	6.50745e+07	4.81323e+07	6.3052e+07	3.03667e+07	2.78899e+07	2.54509e+07	Fatty Acyls	124-04-9	HMDB0000448	C06104	ko01100//Metabolic pathways;ko01120//Microbial metabolism in diverse environments;ko01220//Degradation of aromatic compounds	Global and overview maps	Metabolism
Com_6617_neg	4-Nitrophenol	--	C6 H5 N O3	9.417	138.019	1.97767e+07	1.73026e+07	1.90294e+07	2.45903e+07	2.83993e+07	3.06183e+07	9.46492e+06	1.17803e+07	1.70547e+07	1.10116e+07	1.07663e+07	1.02882e+07	3.74659e+07	2.29376e+07	3.72509e+07	3.83406e+07	2.58483e+07	2.88473e+07	2.08495e+07	1.66639e+07	1.73358e+07	Benzene and substituted derivatives	98-95-3	HMDB0041950	C00870	ko01120//Microbial metabolism in diverse environments	Global and overview maps	Metabolism
Com_11541_neg	(+/-)11(12)-DiHET	--	C20 H34 O4	12.853	337.239	1.75045e+06	2.68456e+06	2.29283e+06	1.35177e+06	2.17632e+06	1.6914e+06	597707	1.06278e+06	1.83035e+06	800055	1.49624e+06	1.71689e+06	1.007e+07	1.80621e+07	1.37273e+07	7.36715e+06	1.18193e+07	1.82659e+07	2.9234e+06	2.80395e+06	2.9577e+06	--	--	--	-	-	-	-
Com_14601_neg	3-Hydroxydecanoic acid	--	C10 H20 O3	9.959	187.134	6.73421e+06	6.27247e+06	5.67977e+06	3.80403e+06	5.30676e+06	5.27392e+06	1.68843e+06	2.22003e+06	3.96529e+06	1.58796e+06	2.30288e+06	4.47419e+06	1.31545e+07	1.44788e+07	7.21125e+06	5.47439e+06	6.17226e+06	7.67292e+06	4.79049e+06	4.47233e+06	5.11414e+06	Hydroxy acids and derivatives	14292-26-3	HMDB0002203	-	-	-	-
Com_8900_neg	Cholic acid	--	C24 H40 O5	14.62	407.28	5.37228e+06	1.25002e+07	1.23629e+07	1.88006e+07	2.23164e+07	2.37722e+07	779124	1.10925e+06	771310	586662	907300	558164	4.25308e+06	2.13066e+06	883322	1.207e+06	1.22377e+06	1.73561e+06	4.51447e+06	4.68255e+06	3.6546e+06	Steroids and steroid derivatives	81-25-4	HMDB0000619	C00695	ko01100//Metabolic pathways	Global and overview maps	Metabolism
Com_23_neg	α,α-Trehalose	--	C12 H22 O11	1.416	341.109	2.90623e+10	2.48847e+10	2.50928e+10	2.88468e+10	2.75027e+10	2.39553e+10	1.71528e+10	1.71948e+10	2.13597e+10	1.74504e+10	2.12709e+10	1.99285e+10	37920677434	3.28266e+10	2.5283e+10	3.75493e+10	35298352281	3.23402e+10	2.24137e+10	2.0582e+10	2.20153e+10	--	--	--	-	-	-	-
Com_550_neg	D-(-)-Quinic acid	--	C7 H12 O6	5.289	191.056	3.41426e+06	3.94975e+06	4.8302e+06	4.5827e+06	5.54992e+06	4.48339e+06	1.30655e+06	1.2828e+06	1.73779e+06	1.61639e+06	1.60115e+06	1.66977e+06	4.25718e+08	3.68971e+08	2.90605e+08	1.57171e+09	1.00936e+09	7.42388e+08	1.74219e+08	2.82786e+08	2.26498e+08	--	--	--	-	-	-	-
Com_20787_neg	10-Hydroxydecanoic acid	--	C10 H20 O3	12.063	187.134	2.27568e+06	2.22089e+06	2.57899e+06	2.23758e+06	2.28788e+06	2.15579e+06	1.17279e+06	1.47094e+06	2.05492e+06	1.07276e+06	1.69426e+06	2.53526e+06	4.96874e+06	5.13287e+06	3.9732e+06	2.35972e+06	3.36368e+06	3.95812e+06	1.88946e+06	1.79166e+06	2.39155e+06	--	--	--	-	-	-	-
Com_4540_neg	Geniposidic acid	--	C16 H22 O10	6.45	373.114	7.55647e+07	6.79421e+07	4.52736e+07	5.72414e+07	5.20344e+07	6.15735e+07	2.32071e+06	2.39502e+06	2.74519e+06	4.63603e+06	2.46888e+06	2.66274e+06	1.09525e+07	1.9159e+07	2.34834e+07	2.20522e+07	1.48841e+07	2.8721e+07	2.17543e+07	2.33645e+07	2.35015e+07	Prenol lipids	27741-01-1	HMDB0034942	C11673	ko01110//Biosynthesis of secondary metabolites;ko00902//Monoterpenoid biosynthesis	Global and overview maps;Metabolism of terpenoids and polyketides	Metabolism
Com_1181_neg	D-(+)-Tryptophan	--	C11 H12 N2 O2	6.354	203.082	6.91117e+07	8.27194e+07	6.06309e+07	4.53132e+07	4.66968e+07	4.75528e+07	6.84805e+07	1.53875e+08	2.13238e+08	1.95371e+08	3.37968e+08	1.77512e+08	1.84755e+08	9.69443e+07	1.91704e+08	2.00901e+08	1.68848e+08	2.35927e+08	1.38808e+08	1.31125e+08	1.32224e+08	Indoles and derivatives	153-94-6	HMDB0013609	-	-	-	-
Com_2027_neg	Homovanillic acid	--	C9 H10 O4	8.53	181.05	1.97286e+08	2.13163e+08	1.88588e+08	2.04106e+08	1.98153e+08	1.8399e+08	1.74988e+06	1.35679e+06	1.64594e+06	1.34595e+06	1.46116e+06	1.45046e+06	4.28167e+06	3.55288e+06	3.17632e+06	3.38667e+06	3.85581e+06	3.88187e+06	4.87916e+07	4.88349e+07	5.27482e+07	Phenols	306-08-1	HMDB0000118	C05582	ko01100//Metabolic pathways;ko00350//Tyrosine metabolism	Amino acid metabolism;Global and overview maps	Metabolism
Com_17592_neg	Gallic acid	--	C7 H6 O5	1.224	169.014	1.30796e+06	1.79152e+06	2.05841e+06	1.89808e+06	1.86603e+06	1.31279e+06	894495	987584	977371	1.03764e+06	828553	946102	9.6979e+06	8.89502e+06	6.16828e+06	1.67452e+06	3.61953e+06	7.43066e+06	1.90728e+06	1.87693e+06	2.09822e+06	Benzene and substituted derivatives	149-91-7	HMDB0005807	C01424	ko01120//Microbial metabolism in diverse environments	Global and overview maps	Metabolism
Com_13780_neg	Gibberellic acid	--	C19 H22 O6	8.253	345.134	6.73251e+06	5.18017e+06	4.87732e+06	5.04346e+06	5.2681e+06	4.10045e+06	6.85975e+06	5.98993e+06	5.23322e+06	5.83902e+06	5.16181e+06	3.82087e+06	7.13178e+06	7.84075e+06	8.40181e+06	8.50221e+06	8.37814e+06	8.95392e+06	5.7891e+06	4.68378e+06	5.34078e+06	Prenol lipids	1977-06-05	HMDB0003559	C01699	ko01110//Biosynthesis of secondary metabolites;ko00904//Diterpenoid biosynthesis	Global and overview maps;Metabolism of terpenoids and polyketides	Metabolism
Com_3032_neg	albiflorin	--	C23 H28 O11	10.463	479.156	2.15292e+06	2.8205e+06	866244	1.6794e+06	1.66692e+06	1.95803e+06	1.09277e+07	2.98608e+07	3.86266e+07	6.91155e+07	4.30469e+07	1.29474e+07	1.24821e+06	1.30599e+06	8.04826e+06	1.61471e+06	1.79445e+06	2.50121e+06	1.48261e+07	1.55116e+07	1.23675e+07	--	--	--	-	-	-	-
Com_1225_neg	Arbutin	--	C12 H16 O7	2.544	271.083	2.56591e+08	2.8323e+08	2.63734e+08	2.43286e+08	2.60255e+08	2.58686e+08	9.58854e+07	8.80042e+07	1.10109e+08	1.0588e+08	9.33875e+07	9.74342e+07	8.95712e+07	1.46035e+08	4.37301e+08	2.4724e+08	1.76708e+08	2.51265e+08	1.43056e+08	1.58387e+08	1.4151e+08	Organooxygen compounds	497-76-7	HMDB0029943	C06186	ko00010//Glycolysis / Gluconeogenesis	Carbohydrate metabolism	Metabolism
Com_3171_neg	Esculin	--	C15 H16 O9	6.726	339.072	7.69833e+07	8.98468e+07	9.06075e+07	9.15664e+07	9.63332e+07	9.95598e+07	4.65624e+07	6.32798e+07	7.52797e+07	5.74418e+07	5.40143e+07	6.48885e+07	7.62984e+07	9.53163e+07	1.01109e+08	1.19727e+08	1.18042e+08	1.01544e+08	7.52823e+07	8.10411e+07	8.53782e+07	Coumarins and derivatives	531-75-9	HMDB0030820	-	-	-	-
Com_388_neg	Catechol	--	C6 H6 O2	9.181	109.029	2.75636e+08	2.14459e+08	2.3677e+08	1.97581e+08	1.80718e+08	2.13791e+08	1.33042e+09	1.20751e+09	9.15456e+08	1.03442e+09	1.05003e+09	1.29155e+09	7.54386e+08	4.18703e+08	5.87879e+08	6.33683e+08	5.73535e+08	5.18924e+08	8.14895e+08	9.11761e+08	7.7937e+08	Phenols	120-80-9	HMDB0000957	-	-	-	-
Com_10669_neg	Panthenol	--	C9 H19 N O4	6.511	204.124	1.823e+06	1.29594e+06	1.27606e+06	5.34431e+06	1.51043e+06	1.64582e+06	524119	487480	596520	507095	722431	861443	4.16567e+07	1.8281e+07	1.6484e+07	2.00509e+07	9.53092e+06	1.13596e+07	3.69707e+06	4.52299e+06	4.79796e+06	--	--	--	C05944	ko00770//Pantothenate and CoA biosynthesis	Metabolism of cofactors and vitamins	Metabolism
Com_5015_neg	4-Hydroxyphenylpyruvic acid	--	C9 H8 O4	7.112	179.034	4.92187e+07	4.83741e+07	3.64255e+07	5.32735e+07	5.33149e+07	5.93435e+07	2.29815e+07	2.3059e+07	2.32755e+07	1.99423e+07	2.10032e+07	2.5642e+07	4.49188e+07	3.81354e+07	2.55895e+07	3.39013e+07	3.42215e+07	2.96141e+07	3.22986e+07	3.02381e+07	2.71635e+07	Benzene and substituted derivatives	156-39-8	HMDB0000707	C01179	ko01100//Metabolic pathways;ko01110//Biosynthesis of secondary metabolites;ko01130//Biosynthesis of antibiotics;ko01230//Biosynthesis of amino acids;ko00350//Tyrosine metabolism;ko01210//2-Oxocarboxylic acid metabolism;ko00950//Isoquinoline alkaloid biosynthesis;ko00400//Phenylalanine, tyrosine and tryptophan biosynthesis;ko00130//Ubiquinone and other terpenoid-quinone biosynthesis;ko00261//Monob…	Amino acid metabolism;Biosynthesis of other secondary metabolites;Global and overview maps;Metabolism of cofactors and vitamins	Metabolism
Com_1320_neg	Vanillin	--	C8 H8 O3	7.278	151.04	6.5394e+07	5.69615e+07	8.09919e+07	6.82874e+07	7.9813e+07	5.83847e+07	2.85971e+07	3.47454e+07	6.51014e+07	3.65197e+07	3.96366e+07	4.32806e+07	1.54818e+08	1.94193e+08	3.92453e+08	1.5328e+08	1.35883e+08	3.07171e+08	7.60196e+07	9.06168e+07	8.69416e+07	Phenols	121-33-5	HMDB0012308	C00755	ko01100//Metabolic pathways;ko01110//Biosynthesis of secondary metabolites;ko01120//Microbial metabolism in diverse environments;ko00360//Phenylalanine metabolism	Amino acid metabolism;Global and overview maps	Metabolism
Com_7160_neg	Dodecanedioic acid	--	C12 H22 O4	10.028	229.145	1.51344e+07	2.04116e+07	1.85985e+07	1.11834e+07	1.48992e+07	1.18407e+07	3.90492e+06	7.04257e+06	8.04971e+06	4.87892e+06	7.48016e+06	1.27794e+07	3.32905e+07	4.7022e+07	3.26609e+07	1.16323e+07	2.24044e+07	3.53037e+07	9.33251e+06	1.47596e+07	1.44388e+07	Fatty Acyls	6402-36-4	HMDB0000933	-	-	-	-
Com_4_neg	Catechin	--	C15 H14 O6	7.109	289.072	7.13327e+10	7.05158e+10	7.39013e+10	8.26531e+10	91019577460	9.1228e+10	2.6185e+10	2.54147e+10	28202801261	2.36427e+10	2.50852e+10	2.74279e+10	4.05056e+10	4.005e+10	3.11166e+10	3.65865e+10	4.16615e+10	3.61516e+10	4.23665e+10	4.17044e+10	4.32687e+10	Flavonoids	35323-91-2	HMDB0037954	-	-	-	-
Com_17076_neg	Azelaic acid	--	C9 H16 O4	11.37	187.098	705381	449545	626188	479645	540790	516244	358497	549874	438251	524426	599041	564431	5.50484e+06	8.93609e+06	6.59734e+06	2.93966e+06	2.74622e+06	6.90947e+06	1.31949e+06	1.45756e+06	1.81678e+06	Fatty Acyls	123-99-9	HMDB0000784	-	-	-	-
Com_2473_neg	Phloretin	--	C15 H14 O5	9.822	273.077	1.14791e+08	1.34348e+08	1.44955e+08	1.36764e+08	1.53896e+08	1.64647e+08	5.12485e+07	4.85903e+07	5.5992e+07	3.82241e+07	4.40154e+07	5.48875e+07	1.78597e+07	2.1331e+07	1.59177e+07	1.42129e+07	2.12749e+07	2.37568e+07	6.26436e+07	5.49893e+07	5.43966e+07	Linear 1,3-diarylpropanoids	60-82-2	HMDB0003306	C00774	ko01110//Biosynthesis of secondary metabolites;ko00941//Flavonoid biosynthesis	Biosynthesis of other secondary metabolites;Global and overview maps	Metabolism
Com_3766_neg	Isoferulic acid	--	C10 H10 O4	7.889	193.05	7.7025e+07	8.64092e+07	8.4633e+07	8.39465e+07	9.43174e+07	8.97276e+07	4.84118e+06	6.63449e+06	1.09018e+07	5.63886e+06	8.25461e+06	7.00961e+06	4.81458e+06	5.52473e+06	5.45964e+06	5.41289e+06	5.03024e+06	4.85605e+06	2.70136e+07	2.76904e+07	2.83679e+07	Cinnamic acids and derivatives	537-73-5	HMDB0000955	-	-	-	-
Com_6259_neg	Pimelic acid	--	C7 H12 O4	6.833	159.066	2.91487e+07	1.07534e+07	1.8282e+07	1.07727e+07	5.00249e+07	1.74486e+07	7.816e+06	1.17334e+07	1.25717e+07	1.51348e+07	1.10541e+07	1.11302e+07	7.71747e+06	8.08334e+06	6.06542e+06	7.36201e+06	8.14615e+06	8.45438e+06	1.00895e+07	1.11516e+07	1.11035e+07	Fatty Acyls	111-16-0	HMDB0000857	C02656	ko01100//Metabolic pathways;ko00780//Biotin metabolism	Global and overview maps;Metabolism of cofactors and vitamins	Metabolism
Com_10329_neg	(±)-Abscisic acid	--	C15 H20 O4	9.424	263.129	8.74255e+06	9.65057e+06	8.70613e+06	7.34052e+06	7.74152e+06	7.36934e+06	7.39345e+06	8.48062e+06	1.11736e+07	8.7339e+06	8.53945e+06	8.2037e+06	1.69778e+07	1.6637e+07	9.42156e+06	2.16553e+07	1.87531e+07	1.99619e+07	8.50022e+06	9.68195e+06	9.31245e+06	--	--	--	-	-	-	-
Com_8532_neg	2,4-Dihydroxybenzoic acid	--	C7 H6 O4	6.647	153.019	2.07047e+07	2.50688e+07	1.51716e+07	2.46798e+07	2.55025e+07	1.57918e+07	2.5958e+06	2.80442e+06	4.11441e+06	3.42355e+06	3.95211e+06	3.71462e+06	2.1379e+07	2.61016e+07	1.7526e+07	1.87227e+07	2.30036e+07	1.96304e+07	1.16534e+07	1.19827e+07	1.26845e+07	Benzene and substituted derivatives	89-86-1	HMDB0029666	C00230	ko01100//Metabolic pathways;ko01110//Biosynthesis of secondary metabolites;ko01120//Microbial metabolism in diverse environments;ko01130//Biosynthesis of antibiotics;ko01220//Degradation of aromatic compounds;ko00400//Phenylalanine, tyrosine and tryptophan biosynthesis	Amino acid metabolism;Global and overview maps	Metabolism
Com_465_neg	Ethyl myristate	--	C16 H32 O2	15.124	255.233	2.11214e+09	1.47551e+09	1.60776e+09	1.92956e+09	1.85466e+09	1.67906e+09	8.85393e+08	8.45768e+08	8.79309e+08	6.83643e+08	9.97493e+08	9.66282e+08	3.49654e+09	2.19323e+09	1.14633e+09	1.36028e+09	1.4678e+09	1.51819e+09	1.42442e+09	1.24814e+09	1.26919e+09	Fatty Acyls	124-06-1	HMDB0034153	-	-	-	-
Com_1010_neg	Astilbin	--	C21 H22 O11	8.362	449.109	5.99169e+07	6.88936e+07	7.61124e+07	6.16204e+07	7.51573e+07	5.8765e+07	2.10304e+08	2.94259e+08	3.7856e+08	2.40215e+08	3.31684e+08	3.20425e+08	5.95348e+07	7.58427e+07	7.37675e+07	7.72451e+07	7.05405e+07	7.0403e+07	1.50378e+08	1.61833e+08	1.64842e+08	Flavonoids	29838-67-3	HMDB0033850	-	-	-	-
Com_5941_neg	Salvinorin A	--	C23 H28 O8	10.373	431.171	1.07032e+07	1.45542e+07	1.23513e+07	5.46595e+06	1.16819e+07	9.51357e+06	8.11754e+06	8.69497e+06	1.0569e+07	6.13369e+06	9.63485e+06	1.61073e+07	1.90265e+07	2.1071e+07	4.40247e+07	3.78083e+07	3.65838e+07	3.6497e+07	1.29995e+07	1.68968e+07	1.63108e+07	--	--	--	-	-	-	-
Com_578_neg	Sorbic acid	--	C6 H8 O2	9.183	111.045	1.62579e+08	1.0454e+08	9.60155e+07	1.06005e+08	7.88714e+07	9.73348e+07	7.91279e+08	5.56442e+08	4.95365e+08	5.5244e+08	5.65656e+08	6.11094e+08	3.32363e+08	2.25219e+08	2.73999e+08	3.26867e+08	2.71314e+08	2.83062e+08	5.26155e+08	5.33065e+08	4.77301e+08	--	--	--	-	-	-	-
Com_409_neg	Benzoic acid	--	C7 H6 O2	11.241	121.029	8.4385e+08	9.26704e+08	8.72926e+08	7.31722e+08	7.87988e+08	7.07271e+08	4.48556e+08	8.19694e+08	1.01799e+09	1.09086e+09	1.10247e+09	3.62192e+08	2.41579e+08	1.48497e+08	1.8907e+08	1.77339e+08	1.62122e+08	1.54208e+08	6.66571e+08	7.13157e+08	6.81884e+08	Benzene and substituted derivatives	1999-10-05	HMDB0013677	C00180	ko01100//Metabolic pathways;ko01110//Biosynthesis of secondary metabolites;ko01120//Microbial metabolism in diverse environments;ko00360//Phenylalanine metabolism;ko01220//Degradation of aromatic compounds	Amino acid metabolism;Global and overview maps	Metabolism
Com_7995_neg	6-Hydroxycaproic acid	--	C6 H12 O3	2.146	131.071	1.54826e+07	2.79002e+07	1.41659e+07	9.9794e+06	9.5084e+06	8.76433e+06	2.04607e+06	2.68299e+06	3.88084e+06	2.49255e+06	4.36911e+06	4.89832e+06	1.63138e+07	2.47918e+07	1.42766e+07	1.25957e+07	1.51771e+07	1.45525e+07	7.61993e+06	7.42351e+06	8.21963e+06	Hydroxy acids and derivatives	1191-25-9	HMDB0012843	-	-	-	-
Com_44_neg	D-Raffinose	--	C18 H32 O16	1.422	503.162	1.84584e+10	1.47785e+10	16380426989	1.64571e+10	1.54413e+10	1.38369e+10	7.38545e+09	7.45873e+09	8.39724e+09	6.50788e+09	8.04036e+09	8.68265e+09	2.88813e+10	2.03607e+10	1.95038e+10	1.89734e+10	2.04222e+10	2.02247e+10	1.21964e+10	1.12206e+10	1.19688e+10	Organooxygen compounds	25954-44-3	HMDB0034072	C00492	ko02010//ABC transporters;ko00052//Galactose metabolism	Carbohydrate metabolism;Membrane transport	Environmental Information Processing;Metabolism
Com_213_neg	D-(-)-Salicin	--	C13 H18 O7	9.187	285.098	9.39575e+08	7.90492e+08	7.63711e+08	7.26746e+08	6.29153e+08	7.59737e+08	3.10572e+09	2.48455e+09	2.55254e+09	2.51339e+09	2.69263e+09	2.9981e+09	1.8866e+09	1.24039e+09	1.43847e+09	1.65993e+09	1.5847e+09	1.47684e+09	2.12778e+09	2.1442e+09	2.25391e+09	Organooxygen compounds	138-52-3	HMDB0003546	-	-	-	-
Com_5209_neg	2-Anisic acid	--	C8 H8 O3	8.211	151.04	4.37121e+07	4.1638e+07	5.98972e+07	5.64997e+07	5.68631e+07	4.11942e+07	6.40524e+06	7.68583e+06	7.86104e+06	7.33678e+06	7.55394e+06	8.43445e+06	1.89344e+07	1.37517e+07	1.42551e+07	1.36258e+07	1.3791e+07	1.35571e+07	2.10354e+07	2.05153e+07	1.83718e+07	Benzene and substituted derivatives	579-75-9	HMDB0032604	-	-	-	-
Com_9474_neg	L-Serine	--	C3 H7 N O3	1.282	104.035	2.86446e+07	1.26426e+07	9.31638e+06	1.78104e+07	1.17475e+07	1.4614e+07	5.32627e+06	5.48758e+06	8.2429e+06	5.41554e+06	6.61075e+06	1.27739e+07	2.31838e+07	3.1686e+07	1.59687e+07	1.7908e+07	1.53679e+07	2.27579e+07	1.47981e+07	1.14344e+07	1.24965e+07	Carboxylic acids and derivatives	56-45-1	HMDB0000187	C00065	ko01100//Metabolic pathways;ko01110//Biosynthesis of secondary metabolites;ko01120//Microbial metabolism in diverse environments;ko01130//Biosynthesis of antibiotics;ko01230//Biosynthesis of amino acids;ko02010//ABC transporters;ko01200//Carbon metabolism;ko00270//Cysteine and methionine metabolism;ko00260//Glycine, serine and threonine metabolism;ko00970//Aminoacyl-tRNA biosynthesis;ko00261//Mon…	Amino acid metabolism;Biosynthesis of other secondary metabolites;Carbohydrate metabolism;Drug resistance;Energy metabolism;Global and overview maps;Lipid metabolism;Membrane transport;Metabolism of other amino acids;Translation	Environmental Information Processing;Genetic Information Processing;Human Diseases;Metabolism
Com_8790_neg	Syringic acid	--	C9 H10 O5	6.14	197.045	5.72673e+06	1.08734e+07	1.59027e+07	1.84646e+07	1.80444e+07	2.42634e+07	552296	696904	834224	546099	718738	767326	2.30552e+06	1.90843e+06	1.99635e+06	2.07583e+06	2.40036e+06	2.59121e+06	4.52374e+06	4.75534e+06	5.12885e+06	Benzene and substituted derivatives	530-57-4	HMDB0002085	C10833	ko01120//Microbial metabolism in diverse environments	Global and overview maps	Metabolism
Com_20_neg	Quercetin-3β-D-glucoside	--	C21 H20 O12	9.287	463.088	3.45152e+10	3.65039e+10	33747847057	33768744372	3.26636e+10	2.96619e+10	1.58414e+09	2.52937e+09	1.99887e+09	1.50071e+09	2.79842e+09	3.97899e+09	1.25826e+10	1.17309e+10	1.82295e+10	1.3682e+10	1.13389e+10	1.46919e+10	1.48126e+10	1.59921e+10	1.62669e+10	--	--	--	-	-	-	-
Com_12279_neg	Docosahexaenoic acid	--	C22 H32 O2	14.802	327.233	2.52291e+06	1.02022e+06	1.64529e+06	1.52247e+06	832357	825602	1.80293e+06	726737	1.02499e+06	652148	680184	290877	3.00397e+06	2.05191e+06	534646	990582	843834	711070	8.20841e+06	1.04159e+07	1.15793e+07	Fatty Acyls	6217-54-5	HMDB0002183	C06429	ko01040//Biosynthesis of unsaturated fatty acids	Lipid metabolism	Metabolism
Com_221_neg	Eriodictyol	--	C15 H12 O6	9.029	287.056	8.3994e+07	6.42332e+07	1.00071e+08	1.02228e+08	1.02267e+08	9.54044e+07	1.57353e+09	2.2687e+09	3.1112e+09	2.41604e+09	2.94799e+09	2.61195e+09	5.84145e+07	7.73249e+07	1.19815e+08	7.01358e+07	5.90558e+07	9.7873e+07	1.54799e+09	1.47676e+09	1.54407e+09	Flavonoids	552-58-9	HMDB0005810	C05631	ko01110//Biosynthesis of secondary metabolites;ko00941//Flavonoid biosynthesis	Biosynthesis of other secondary metabolites;Global and overview maps	Metabolism
Com_10116_neg	carbamazepine-d10	--	C15 H2 [2]H10 N2 O	9.777	244.985	1.17432e+07	1.15098e+07	1.32236e+07	1.29384e+07	1.20441e+07	1.27923e+07	1.12964e+07	1.07468e+07	1.16187e+07	1.06646e+07	1.16084e+07	1.36389e+07	1.58179e+07	1.26168e+07	1.22728e+07	1.30524e+07	1.23212e+07	1.29192e+07	1.19953e+07	1.15451e+07	1.22682e+07	--	--	--	-	-	-	-
Com_6615_neg	Parishin A	--	C45 H56 O25	8.474	995.305	2.02305e+07	3.55625e+07	3.25082e+07	3.38004e+07	3.32315e+07	3.83245e+07	1.41702e+07	1.18238e+07	1.1135e+07	1.33773e+07	9.08086e+06	1.23803e+07	1.5439e+06	5.46355e+06	4.24184e+06	8.6256e+06	8.48017e+06	5.06901e+06	1.41654e+07	1.4402e+07	1.30044e+07	--	--	--	-	-	-	-
Com_2326_neg	--	6-Hydroxymethylherniarin	C11 H10 O4	8.88	411.11	1.15088e+08	1.24009e+08	1.40863e+08	1.89416e+08	1.60013e+08	1.80056e+08	8.45585e+06	6.59452e+07	6.3604e+06	5.76317e+06	5.23659e+07	6.63856e+07	2.13858e+07	2.91075e+07	1.13757e+07	1.28515e+07	2.02044e+07	1.72925e+07	7.13767e+07	7.48277e+07	6.84869e+07	--	--	--	-	-	-	-
Com_17095_neg	--	Cyanidin-3-O-glucoside	C21 H21 Cl O11	11.373	483.071	2.80148e+06	3.16948e+06	2.04134e+06	3.6877e+06	3.24721e+06	2.54797e+06	2.01316e+06	1.26965e+06	735129	847644	721178	5.42915e+06	5.45597e+06	4.55286e+06	1.94444e+06	4.41727e+06	4.91185e+06	3.24172e+06	2.0366e+06	2.24888e+06	2.86321e+06	--	--	--	-	-	-	-
Com_9230_neg	--	Evodiamine	C19 H17 N3 O	7.428	302.129	844570	880109	895219	965830	1.0282e+06	975649	1.73231e+06	2.29015e+06	2.74463e+06	2.6554e+06	3.29301e+06	3.93977e+06	3.73056e+07	3.34414e+07	1.63842e+07	1.41821e+06	1.51666e+07	1.48871e+07	5.51844e+06	5.17803e+06	5.55846e+06	--	--	--	-	-	-	-
Com_8011_neg	LPG 20:4	--	C26 H45 O9 P	10.764	531.276	2.15319e+06	5.09844e+06	3.98532e+06	3.34689e+06	3.08872e+06	3.42105e+06	551059	909596	1.36191e+06	630775	853460	702956	1.17192e+07	2.32611e+07	2.73345e+07	2.10284e+07	2.94045e+07	2.9852e+07	5.08407e+06	6.76493e+06	6.69721e+06	--	--	--	-	-	-	-
Com_15082_neg	(5ξ,9ξ)-17-Hydroxykaur-15-en-19-oic acid	--	C20 H30 O3	12.893	317.212	705205	762270	508228	339958	516326	458503	69666	60397.3	83460	55192.7	62548.8	92506.9	1.29645e+07	1.09942e+07	4.1588e+06	9.47117e+06	1.10215e+07	1.04012e+07	2.22283e+06	2.11834e+06	2.20846e+06	--	--	--	-	-	-	-
Com_1589_neg	LPI 6:0	--	C15 H29 O12 P	11.089	431.135	3.85055e+06	3.02412e+08	2.96495e+08	2.34969e+08	2.39952e+08	2.28794e+08	7.98413e+07	5.91679e+07	3.01369e+07	4.15307e+07	2.62084e+07	3.86756e+07	593775	1.61804e+06	3.31583e+06	2.13121e+06	1.84366e+06	3.50192e+06	2.07066e+07	1.81974e+07	1.92721e+07	--	--	--	-	-	-	-
Com_14237_neg	DGDG (2:0/10:0)	--	C27 H48 O15	11.909	671.309	126945	255622	120298	373994	333423	158553	64611.5	78432.8	123090	104935	104606	76011.8	7.23347e+06	1.07062e+07	9.90142e+06	1.00364e+07	9.30695e+06	1.10164e+07	2.24834e+06	2.51883e+06	2.46326e+06	--	--	--	-	-	-	-
Com_21276_neg	FAHFA (16:0/2:0)	--	C18 H34 O4	15.178	313.239	1.47253e+06	1.19049e+06	1.68334e+06	1.8765e+06	2.02926e+06	1.68801e+06	1.03907e+06	1.24124e+06	1.27486e+06	594675	1.63161e+06	1.4228e+06	4.98447e+06	5.74582e+06	1.43708e+06	1.02755e+06	1.78001e+06	2.47746e+06	1.54495e+06	1.00159e+06	1.45867e+06	--	--	--	-	-	-	-
Com_24539_neg	Epitheaflagallin 3-O-gallate	--	C27 H20 O13	5.636	551.087	1.15053e+06	682481	1.04973e+06	1.43637e+06	1.30964e+06	533975	1.01997e+06	1.28343e+06	1.48897e+06	803668	1.59655e+06	1.84514e+06	2.89641e+06	1.41667e+06	778790	902121	1.12966e+06	1.12998e+06	786290	995152	898638	Benzene and substituted derivatives	102067-92-5	HMDB0033288	-	-	-	-
Com_25634_neg	MGDG (2:0/20:3)	--	C31 H52 O10	12.021	643.372	480753	1.09082e+06	827957	480035	510796	546969	143887	211343	296726	329424	418888	188655	1.05242e+06	1.45205e+06	1.24144e+06	2.14545e+06	2.09492e+06	268069	517235	582592	651004	--	--	--	-	-	-	-
Com_15500_neg	--	Deoxyarbutin	C11 H14 O3	1.209	193.087	491859	413678	450640	450921	462932	349727	218689	262309	223300	225043	291768	254719	4.65625e+06	2.46861e+06	1.57161e+06	9.90518e+06	6.53072e+06	4.94518e+06	989546	1.24717e+06	1.60589e+06	--	--	--	-	-	-	-
Com_22554_neg	PG (3:0/16:3)	--	C25 H43 O10 P	12	533.261	1.86394e+06	2.32189e+06	1.41371e+06	1.06141e+06	1.07218e+06	1.56605e+06	805718	1.13671e+06	1.86197e+06	649871	965165	1.64929e+06	3.88073e+06	4.7717e+06	2.92117e+06	852347	2.58683e+06	1.68578e+06	1.98198e+06	2.17334e+06	1.5272e+06	--	--	--	-	-	-	-
Com_3668_neg	LPA 17:0	--	C20 H41 O7 P	15.099	423.252	2.98317e+07	3.04048e+07	5.01022e+07	4.60098e+07	2.68949e+07	8.67346e+07	8.74485e+06	9.16493e+06	6.07023e+07	1.89387e+07	1.50766e+07	1.66416e+07	3.26876e+07	1.32215e+07	7.02975e+06	2.45068e+07	1.66489e+07	2.184e+07	2.57393e+07	2.39758e+07	2.47676e+07	--	--	--	-	-	-	-
Com_8197_neg	PG (3:0/11:0)	--	C20 H39 O10 P	10.28	469.219	5.67671e+06	1.27e+07	4.57558e+06	5.28571e+06	3.031e+06	4.51445e+06	1.7543e+06	1.89966e+06	1.94519e+06	2.06987e+06	2.0138e+06	1.70007e+06	2.32905e+07	3.37196e+07	2.57717e+07	2.61709e+07	3.15466e+07	3.25503e+07	9.73892e+06	1.04779e+07	7.45401e+06	--	--	--	-	-	-	-
Com_8417_neg	MGDG (2:0/19:1)	--	C30 H54 O10	12.182	633.387	535001	1.32782e+06	1.33459e+06	1.08931e+06	1.04793e+06	1.18956e+06	1.18075e+06	1.5319e+06	2.02736e+06	2.13576e+06	2.06756e+06	2.39709e+06	1.60484e+07	1.94251e+07	1.43138e+07	2.04804e+07	3.18673e+07	2.14552e+07	5.06974e+06	5.95117e+06	5.95313e+06	--	--	--	-	-	-	-
Com_23973_neg	Mangostin	--	C24 H26 O6	10.716	409.164	808535	858706	2.66319e+06	1.44639e+06	1.82465e+06	2.5391e+06	223685	249993	340915	284548	287465	282839	739679	839852	571427	2.23522e+06	1.019e+06	576281	698326	671996	629603	Benzopyrans	6147-11-01	HMDB0035796	-	-	-	-
Com_18062_neg	Forsythin	--	C27 H34 O11	10.469	579.209	2.68366e+06	3.83117e+06	3.06856e+06	3.33284e+06	3.25428e+06	3.61015e+06	589321	668637	1.15575e+06	1.73405e+06	1.18804e+06	986945	8.13952e+06	7.7216e+06	4.45724e+06	6.81753e+06	7.29205e+06	5.98822e+06	2.42543e+06	2.12815e+06	2.56169e+06	--	--	--	-	-	-	-
Com_9100_neg	Asp-Glu	--	C9 H14 N2 O7	8.907	279.088	1.68542e+07	1.96036e+07	2.13866e+07	2.341e+07	2.13401e+07	2.28421e+07	4.79873e+06	3.50092e+06	4.42483e+06	3.35973e+06	4.119e+06	4.29263e+06	6.5063e+06	1.09606e+07	3.52716e+06	5.62916e+06	6.28022e+06	5.50857e+06	7.07267e+06	6.23592e+06	7.31667e+06	--	--	--	-	-	-	-
Com_5366_neg	2,3-Dinor-8-epi-prostaglandin F2α	--	C18 H30 O5	11.977	651.413	695865	888804	1.01852e+06	1.11188e+06	898346	1.065e+06	1.7168e+07	2.16824e+07	3.45207e+07	2.27236e+07	2.68661e+07	2.80033e+07	2.71037e+07	6.53085e+07	2.4356e+07	2.43541e+07	4.89569e+07	3.40507e+06	1.9193e+07	1.82497e+07	1.90039e+07	--	--	--	-	-	-	-
Com_4897_neg	Cardamoni	--	C16 H14 O4	10.875	269.082	1.65499e+06	1.64065e+06	1.47328e+06	1.55842e+06	984062	1.44975e+06	3.86667e+07	2.90707e+07	1.7343e+07	1.96067e+07	1.32251e+07	2.30048e+07	653579	660089	775412	706191	712228	680220	1.03898e+07	1.05334e+07	1.04523e+07	--	--	--	-	-	-	-
Com_28171_neg	Picfeltarraenin IB	--	C42 H64 O14	13.937	837.414	315995	361122	407059	634456	298202	577735	50929.2	86385.7	511367	109090	88522.9	105357	186044	201499	118591	319387	316517	211484	263469	166887	261047	--	--	--	-	-	-	-
Com_798_neg	Purine	--	C5 H4 N4	1.317	119.035	8.85466e+08	8.13293e+08	6.6398e+08	6.82037e+08	8.38359e+08	7.84752e+08	4.07899e+08	4.16546e+08	4.49534e+08	4.22757e+08	4.44666e+08	4.42513e+08	1.06672e+09	7.65708e+08	4.94449e+08	8.20696e+08	7.41633e+08	6.97717e+08	5.45897e+08	5.44288e+08	5.7723e+08	Imidazopyrimidines	120-73-0	HMDB0001366	-	-	-	-
Com_7207_neg	Specnuezhenide	--	C31 H42 O17	9.981	685.235	2.13835e+07	3.27768e+07	3.43432e+07	2.72706e+07	2.45718e+07	2.47825e+07	1.22957e+06	1.06409e+06	679857	1.99558e+06	843604	1.25091e+06	842305	639073	1.33374e+06	2.04823e+06	1.38786e+06	1.04489e+06	6.22714e+06	5.04145e+06	7.64884e+06	--	--	--	-	-	-	-
Com_12423_neg	PG (2:0/6:0)	--	C14 H27 O10 P	6.666	385.127	3.07933e+06	1.9391e+06	1.30238e+06	3.11404e+06	4.66535e+06	1.59545e+06	2.09635e+06	2.10569e+06	2.33219e+06	2.59796e+06	2.81841e+06	3.27047e+06	1.35479e+07	1.20261e+07	1.22258e+07	1.55419e+07	1.20228e+06	1.18583e+07	4.05725e+06	5.31523e+06	4.33536e+06	--	--	--	-	-	-	-
Com_6094_neg	D-Mannitol 1-phosphate	--	C6 H15 O9 P	7.661	261.04	1.81069e+07	4.30324e+07	3.79257e+07	1.74228e+07	2.98273e+07	2.30132e+07	2.30731e+06	2.86529e+06	2.00023e+06	1.4429e+06	1.82201e+06	2.14145e+06	3.6517e+06	1.85904e+06	8.95378e+06	1.63737e+07	7.59746e+06	3.87911e+06	9.39648e+06	9.53402e+06	1.06629e+07	--	--	--	C00644	ko00051//Fructose and mannose metabolism	Carbohydrate metabolism	Metabolism
Com_25964_neg	--	Toringin	C21 H20 O9	7.763	415.104	1.29658e+06	1.02979e+06	790227	799735	800944	874010	508811	553340	641555	465378	654297	553227	1.66497e+06	1.29817e+06	1.64829e+06	1.60275e+06	1.46636e+06	1.45493e+06	706070	819890	761237	Flavonoids	1329-10-8	HMDB0036618	-	-	-	-
Com_18097_neg	PC (2:0/3:0)	--	C13 H26 N O8 P	10.414	414.149	4.69908e+06	3.05622e+06	3.88031e+06	3.09811e+06	3.18905e+06	3.13572e+06	3.69678e+06	3.66673e+06	3.31488e+06	2.80612e+06	2.38539e+06	1.99849e+06	2.90171e+06	5.51585e+06	2.71579e+06	2.71309e+06	4.64495e+06	4.37697e+06	3.42009e+06	2.10955e+06	2.67856e+06	--	--	--	-	-	-	-
Com_6093_neg	PA (2:0/18:2)	--	C23 H41 O8 P	12.422	475.255	3.12805e+06	3.155e+06	2.71115e+06	2.51094e+06	3.27168e+06	2.76257e+06	188978	268096	510796	177906	371324	302394	2.46756e+07	2.83932e+07	4.24179e+07	4.29662e+07	3.96665e+07	3.46804e+07	8.24577e+06	8.31213e+06	8.86668e+06	--	--	--	-	-	-	-
Com_4112_neg	3-(3-pyridylamino)-2-[4-(trifluoromethoxy)benzoyl]acrylonitrile	--	C16 H10 F3 N3 O2	2.229	332.07	1.56592e+07	1.07264e+07	1.9216e+07	1.66605e+07	2.21439e+07	2.01952e+07	2.44505e+07	4.06385e+07	3.29584e+07	4.43787e+07	3.73149e+07	4.04324e+07	1.0984e+07	1.69433e+07	1.27825e+07	1.97433e+07	2.29788e+07	1.71818e+07	3.53669e+07	2.27092e+07	3.0357e+07	--	--	--	-	-	-	-
Com_24765_neg	PA (10:0/22:5)	--	C35 H59 O8 P	12.42	637.396	449189	449623	533137	377461	507703	560860	775891	874725	1.38284e+06	653628	1.24288e+06	1.15106e+06	1.48122e+06	1.50428e+06	1.62954e+06	1.41784e+06	2.69303e+06	1.72414e+06	1.08417e+06	877694	1.14158e+06	--	--	--	-	-	-	-
Com_6340_neg	DGDG (2:0/2:0)	--	C19 H32 O15	11.686	559.182	2.15141e+07	2.8179e+07	2.21338e+07	1.2413e+07	1.29598e+07	1.16195e+07	9.43029e+06	1.25631e+07	1.62484e+07	2.27201e+07	1.57306e+07	7.54079e+06	1.11088e+06	1.49797e+06	1.07819e+06	884005	728970	5.08471e+06	1.05385e+07	9.60146e+06	9.81372e+06	--	--	--	-	-	-	-
Com_24355_neg	--	MAG (18:4)	C21 H34 O4	11.924	349.238	1.71795e+06	1.53044e+06	1.06671e+06	1.32186e+06	2.68613e+06	2.38284e+06	382700	253695	921917	859923	316500	1.25036e+06	759130	731862	588503	1.12353e+06	580189	1.01721e+06	886554	1.31145e+06	1.04863e+06	--	--	--	-	-	-	-
Com_4120_neg	MGDG (2:0/16:3)	--	C27 H44 O10	13.211	587.308	8.8417e+06	1.2244e+07	1.07182e+07	1.2356e+07	1.2949e+07	1.4245e+07	148987	166292	148416	126586	150910	180789	4.74463e+07	1.14481e+07	5.72138e+07	9.30796e+07	6.80744e+07	7.29031e+07	4.80217e+06	3.66327e+06	3.37065e+06	--	--	--	-	-	-	-
Com_2406_neg	Helicid	--	C13 H16 O7	6.729	329.088	4.56435e+07	4.52722e+07	3.73122e+07	3.48141e+07	4.28159e+07	3.82203e+07	8.61361e+06	9.71589e+06	1.69141e+07	2.13261e+07	2.00996e+07	1.31753e+07	1.39985e+07	1.18419e+08	5.68496e+07	5.28008e+07	4.67373e+07	2.04502e+08	3.66509e+07	3.91054e+07	3.52202e+07	--	--	--	-	-	-	-
Com_7952_neg	--	2-Methoxyhexadecanoate	C17 H34 O2	15.1	269.249	6.25625e+06	7.56603e+06	6.82048e+06	1.06571e+07	1.26551e+07	9.764e+06	2.36346e+06	3.43337e+06	3.56854e+06	1.45931e+06	4.97483e+06	2.03886e+06	6.00084e+07	4.26511e+07	2.17606e+06	2.78076e+06	4.24114e+06	1.02342e+07	1.12665e+07	1.01648e+07	1.18325e+07	--	--	--	-	-	-	-
Com_22028_neg	PMeOH (18:1-18:2)	--	C40 H73 O8 P	16.176	711.499	440066	1.07344e+06	250538	404550	590904	647257	2.17255e+06	1.29458e+06	465583	94454.1	225567	128865	379502	312403	223242	347110	182160	183050	226940	368116	201900	--	--	--	-	-	-	-
Com_27346_neg	Protohypericin	--	C30 H18 O8	6.829	505.097	494217	1.14519e+06	527046	710885	578451	572650	243830	81504.3	88491.3	144587	79407.9	109176	601203	224657	97026.4	286084	478397	138607	110695	128149	209523	Perylenequinones	548-03-8	HMDB0034180	-	-	-	-
Com_2339_neg	5-Phenyl-N-(4-(trifluoromethyl)phenyl)oxazol-2-amine	--	C16 H11 F3 N2 O	1.213	303.072	1.44829e+08	1.75691e+08	1.31632e+07	1.11097e+07	8.48299e+07	6.70284e+07	1.98381e+06	2.61346e+06	2.61253e+06	1.64701e+06	2.09097e+06	4.79704e+06	3.14072e+07	2.47433e+07	8.02122e+06	3.43213e+07	3.75488e+07	2.33777e+07	8.30036e+06	5.75359e+06	6.06862e+06	--	--	--	-	-	-	-
Com_9533_neg	MGDG (7:0/7:0)	--	C23 H42 O10	12.988	537.291	476408	613935	1.06241e+06	1.02215e+06	933814	1.69988e+06	308380	252438	102881	241356	173431	188773	1.06251e+07	1.01678e+07	5.88944e+06	2.46818e+07	1.48955e+07	1.81315e+07	3.03504e+06	2.59848e+06	2.86901e+06	--	--	--	-	-	-	-
Com_12449_neg	Undecanoic acid	--	C11 H22 O2	13.164	185.155	6.89936e+06	6.7017e+06	7.79753e+06	6.20001e+06	5.69352e+06	5.9807e+06	7.61969e+06	4.16287e+06	6.08442e+06	3.55981e+06	5.00389e+06	7.2306e+06	1.36306e+07	1.9811e+07	1.19721e+07	6.1063e+06	8.83108e+06	1.18924e+07	6.51996e+06	6.3849e+06	6.95394e+06	Fatty Acyls	112-37-8	HMDB0000947	-	-	-	-
Com_2692_neg	PI (2:0/20:1)	--	C31 H57 O13 P	12.281	667.335	215814	254088	273701	274143	196700	204507	109320	236162	136347	132630	128563	121195	7.03234e+07	6.63101e+07	3.47661e+07	1.70887e+08	1.0606e+08	9.19214e+07	1.85588e+07	1.73953e+07	1.78558e+07	--	--	--	-	-	-	-
Com_15128_neg	MGDG (5:0/7:0)	--	C21 H38 O10	11.316	509.26	3.17945e+06	2.53763e+06	2.58235e+06	2.40971e+06	1.08898e+06	2.76293e+06	1.81856e+06	1.62853e+06	1.19114e+06	1.3679e+06	1.2531e+06	1.57577e+06	4.40815e+06	3.68823e+06	3.49268e+06	1.04519e+07	9.24181e+06	6.31931e+06	2.41056e+06	2.03542e+06	3.35943e+06	--	--	--	-	-	-	-
Com_10190_neg	--	Dihydrokaempferol	C15 H12 O6	8.798	143.024	7.02468e+06	7.51691e+06	9.23192e+06	8.74187e+06	8.09745e+06	8.22429e+06	3.74504e+06	6.13923e+06	1.16364e+07	7.85184e+06	1.34432e+07	8.34568e+06	1.98403e+06	2.49194e+06	2.77697e+06	2.46798e+06	2.49285e+06	2.06921e+06	5.24952e+06	6.91094e+06	6.4201e+06	Flavonoids	480-20-6	HMDB0030847	C00974	ko01100//Metabolic pathways;ko01110//Biosynthesis of secondary metabolites;ko00941//Flavonoid biosynthesis	Biosynthesis of other secondary metabolites;Global and overview maps	Metabolism
Com_2276_neg	PA (2:0/22:6)	--	C27 H41 O8 P	10.998	523.24	1.78774e+06	1.36537e+06	1.36897e+06	982700	1.67506e+06	1.43224e+06	4.36998e+07	7.96538e+07	9.63865e+07	1.03387e+08	9.65019e+07	5.73093e+07	7.96476e+07	1.04751e+08	1.42189e+08	9.43551e+07	9.43606e+07	9.63576e+07	5.64471e+07	6.06987e+07	5.92047e+07	--	--	--	-	-	-	-
Com_8523_neg	Dihydroxyacetone phosphate	--	C3 H7 O6 P	1.327	168.99	2.0915e+07	2.16419e+07	1.6596e+07	1.91725e+07	1.93699e+07	1.9487e+07	1.36616e+07	1.32922e+07	1.36965e+07	1.411e+07	1.496e+07	1.55276e+07	3.28988e+07	2.17387e+07	1.1529e+07	2.49828e+07	2.50702e+07	2.00593e+07	1.55038e+07	1.61081e+07	1.59827e+07	Organooxygen compounds	1957-04-05	HMDB0001473	C00111	ko01100//Metabolic pathways;ko01110//Biosynthesis of secondary metabolites;ko01120//Microbial metabolism in diverse environments;ko01130//Biosynthesis of antibiotics;ko01230//Biosynthesis of amino acids;ko01200//Carbon metabolism;ko00052//Galactose metabolism;ko00760//Nicotinate and nicotinamide metabolism;ko00040//Pentose and glucuronate interconversions;ko00710//Carbon fixation in photosyntheti…	Carbohydrate metabolism;Energy metabolism;Global and overview maps;Lipid metabolism;Metabolism of cofactors and vitamins	Metabolism
Com_4520_neg	Aristolochic acid B	--	C16 H9 N O6	8.657	310.041	2.67763e+07	3.71801e+07	2.53197e+07	1.83525e+07	2.39028e+07	1.44834e+07	985440	1.13798e+06	947195	1.04472e+06	1.23567e+06	1.26375e+06	6.3259e+07	1.03383e+08	4.84875e+07	2.80958e+07	4.63705e+07	5.16947e+07	1.67575e+07	1.78126e+07	1.73791e+07	--	--	--	-	-	-	-
Com_13373_neg	PA (2:0/20:2)	--	C25 H45 O8 P	11.324	503.268	1.18173e+07	1.0157e+07	7.02753e+06	1.3393e+07	9.04234e+06	1.15671e+07	1.26116e+06	1.26547e+06	1.0653e+06	1.25803e+06	1.04409e+06	1.09512e+06	2.27833e+06	2.87316e+06	2.97195e+06	4.4157e+06	3.29011e+06	4.15348e+06	2.63673e+06	2.59268e+06	3.40809e+06	--	--	--	-	-	-	-
Com_69_neg	Fraxinol	--	C11 H10 O5	9.424	221.045	2.24212e+09	8.96951e+08	1.87531e+09	3.69815e+09	1.94064e+09	1.36878e+09	2.43101e+08	5.77761e+08	5.31949e+08	4.93162e+08	4.74325e+08	9.42308e+08	1.0648e+10	14618531636	1.24243e+10	8.20681e+09	8.72611e+09	1.02473e+10	2.76343e+09	4.0271e+09	3.96714e+09	--	--	--	-	-	-	-
Com_22155_neg	--	N-acetylglycine	C4 H7 N O3	7.519	116.035	2.39017e+06	2.5306e+06	2.72211e+06	1.22761e+06	4.0364e+06	1.2016e+06	527261	526210	910833	488742	1.05923e+06	1.21034e+06	2.49477e+06	1.42271e+06	1.23786e+06	1.45731e+06	1.39968e+06	1.38457e+06	695976	1.38494e+06	1.12696e+06	Carboxylic acids and derivatives	543-24-8	HMDB0000532	-	-	-	-
Com_8548_neg	Cefdinir	--	C14 H13 N5 O5 S2	9.682	394.028	1.57274e+07	1.36212e+07	1.09521e+07	1.93512e+07	1.47632e+07	1.61783e+07	1.43427e+07	1.38703e+07	1.32075e+07	1.40538e+07	1.57239e+07	1.67195e+07	918721	1.03655e+06	1.01881e+06	1.19227e+06	1.04903e+06	1.13778e+06	1.13471e+07	1.29605e+07	1.351e+07	Lactams	91832-40-5	HMDB0014675	-	-	-	-
Com_22796_neg	Podocarpusflavone A	--	C31 H20 O10	8.465	252.046	2.06943e+06	3.03508e+06	2.14491e+06	2.20943e+06	1.65019e+06	1.96295e+06	1.0248e+06	1.01738e+06	1.19016e+06	953838	1.11782e+06	1.13566e+06	1.65651e+06	1.70608e+06	2.1207e+06	1.87207e+06	2.08825e+06	1.99705e+06	1.05257e+06	1.24318e+06	1.26818e+06	--	--	--	-	-	-	-
Com_1999_neg	Vicenin II	--	C27 H30 O15	7.629	547.147	1.98149e+06	1.02829e+06	945227	1.28248e+06	2.2153e+06	1.00079e+06	463143	453917	434923	405528	444320	624610	6.45678e+07	9.84923e+07	1.50459e+08	2.56041e+08	1.46574e+08	1.58874e+08	3.53953e+07	3.49322e+07	3.33942e+07	--	--	--	-	-	-	-
Com_7419_neg	--	D-Xylulose	C5 H10 O5	9.496	149.045	2.7945e+07	5.0014e+06	3.41179e+07	2.80253e+07	2.93102e+07	2.9793e+07	9.59065e+06	9.81869e+06	1.68419e+07	1.06856e+07	1.45831e+07	1.45524e+07	8.88314e+06	6.94845e+06	4.24285e+06	6.09449e+06	6.57534e+06	5.61523e+06	8.59984e+06	7.59642e+06	9.32813e+06	Carbohydrates and carbohydrate conjugates	551-84-8	HMDB0001644	C00310	ko01100//Metabolic pathways;ko00040//Pentose and glucuronate interconversions	Carbohydrate metabolism;Global and overview maps	Metabolism
Com_8916_neg	Calcium pantothenate	--	C9 H17 N O5	2.733	218.103	2.48529e+07	2.22059e+07	1.87236e+07	1.5129e+07	1.82343e+07	1.54038e+07	6.85408e+06	7.10515e+06	9.37202e+06	8.29473e+06	9.19387e+06	7.07455e+06	1.51935e+07	1.99658e+07	2.3051e+07	2.24688e+07	2.08685e+07	2.2548e+07	1.12374e+07	1.33713e+07	1.32728e+07	--	--	--	-	-	-	-
Com_25574_neg	PG (2:0/24:2)	--	C32 H59 O10 P	13.059	633.365	580167	593886	735366	904959	771007	704102	932563	934878	1.20449e+06	565933	869716	1.09296e+06	661947	1.11501e+06	415810	352939	629826	632599	676475	693569	748851	--	--	--	-	-	-	-
Com_24803_neg	--	O-p-Coumaroyl quinacyl quinic acid O-hexoside	C29 H38 O18	8.502	673.2	192813	224903	215178	219264	384818	214966	175237	185042	222794	159073	175471	222902	890831	3.02075e+06	1.27511e+06	2.54916e+06	1.05669e+06	2.54402e+06	289573	386300	433110	--	--	--	-	-	-	-
Com_27842_neg	PA (9:0/9:0)	--	C21 H41 O8 P	13.652	451.247	344812	235814	144954	285025	210419	161396	251238	447993	475853	313507	460546	723028	827153	712631	213398	1.10661e+06	956275	577618	273318	367267	350681	--	--	--	-	-	-	-
Com_17061_neg	LPS 20:1	--	C26 H50 N O9 P	14.595	550.315	3.63732e+06	5.18113e+06	7.29941e+06	7.61998e+06	5.33248e+06	6.26117e+06	1.53031e+06	1.33783e+06	3.60259e+06	1.40714e+06	1.31194e+06	476728	6.40909e+06	4.01117e+06	1.41941e+06	2.40225e+06	1.82473e+06	1.48096e+06	2.95778e+06	2.50184e+06	2.50565e+06	--	--	--	-	-	-	-
Com_25216_neg	--	LysoPC 15:1	C23 H46 N O7 P	14.913	478.294	1.50209e+06	1.29654e+06	1.79379e+06	2.44511e+06	1.26369e+06	1.85239e+06	711765	527010	818049	392707	274786	146085	1.45836e+06	921545	707256	1.85006e+06	1.11105e+06	1.02285e+06	502449	1.00344e+06	631203	--	--	--	-	-	-	-
Com_1545_neg	5-Methoxypsoralen	--	C12 H8 O4	1.283	215.032	3.33148e+08	2.5343e+08	1.71606e+08	2.50709e+08	3.80962e+08	2.54321e+08	9.04311e+07	7.94164e+07	7.4769e+07	6.81759e+07	6.90112e+07	7.94352e+07	2.68465e+08	1.98225e+08	1.61056e+08	2.15464e+08	1.76924e+08	1.69746e+08	1.42455e+08	1.4937e+08	1.48777e+08	Coumarins and derivatives	484-20-8	HMDB0030637	C01557	ko01110//Biosynthesis of secondary metabolites	Global and overview maps	Metabolism
Com_2310_neg	FAHFA (2:0/18:0)	--	C20 H38 O4	14.002	341.27	7.95532e+07	8.1933e+07	7.56178e+07	7.72447e+07	1.06822e+08	7.49186e+07	5.34137e+07	8.09166e+07	1.17679e+08	3.3556e+07	8.23573e+07	6.4607e+07	2.83483e+08	1.25796e+08	3.32846e+07	3.35108e+07	5.29814e+07	9.45247e+07	6.94482e+07	6.19949e+07	6.45152e+07	--	--	--	-	-	-	-
Com_921_neg	5-amino-1-(4-chlorobenzyl)-1H-1,2,3-triazole-4-carboxamide	--	C10 H10 Cl N5 O	9.511	251.056	2.70998e+06	3.74085e+06	3.48623e+06	2.57191e+06	3.08396e+06	1.33095e+06	8.02031e+07	1.71784e+08	4.39376e+08	1.13353e+08	2.71434e+08	1.83888e+08	2.78289e+07	2.82753e+07	6.48476e+06	3.80141e+07	1.90876e+07	9.898e+06	9.88746e+07	1.04197e+08	1.02891e+08	--	--	--	-	-	-	-
Com_19087_neg	--	Euphorbiasteroid	C32 H40 O8	10.753	551.265	186473	218665	214908	212059	181098	243904	147005	167642	198585	168429	185311	150659	952168	1.38144e+06	1.28068e+06	6.00959e+06	1.93057e+06	2.16529e+06	189379	366370	355830	--	--	--	-	-	-	-
Com_24305_neg	MGDG (2:0/18:5)	--	C29 H44 O10	13.01	611.309	106846	166334	110391	107912	112723	110582	52703.7	56269.7	71283.6	46786.5	60877	77120.9	1.42788e+06	1.31695e+06	742625	2.04808e+06	2.94579e+06	1.4054e+06	412157	382431	264652	--	--	--	-	-	-	-
Com_2872_neg	--	Bufotaline	C26 H36 O6	12.296	443.245	1.53344e+06	1.67995e+06	1.48492e+06	1.41583e+06	1.38822e+06	1.05103e+06	296847	237403	268311	268761	371755	540910	1.08484e+08	3.35936e+07	1.24048e+08	1.56336e+08	1.34978e+08	1.44903e+08	4.09925e+07	3.44313e+07	2.6639e+07	--	--	--	-	-	-	-
Com_3702_neg	PG (2:0/10:0)	--	C18 H35 O10 P	9.136	441.197	7.73817e+07	9.10117e+07	8.79349e+07	6.46079e+07	9.09641e+07	1.98638e+07	1.01718e+07	1.41868e+07	2.05391e+07	1.05833e+07	1.4837e+07	1.32308e+07	6.14475e+07	7.14997e+07	8.0222e+07	7.20108e+07	8.43802e+07	7.55438e+07	3.20412e+07	2.93737e+07	3.31731e+07	--	--	--	-	-	-	-
Com_18770_neg	Ethyl ferulate	--	C12 H14 O4	10.817	221.082	1.58557e+06	2.35427e+06	2.59857e+06	1.67011e+06	1.74867e+06	1.94459e+06	3.39556e+06	3.16923e+06	2.08082e+06	2.71744e+06	1.51329e+06	2.36205e+06	1.48976e+06	1.95513e+06	1.78598e+06	1.72041e+06	1.4189e+06	1.24479e+06	1.90079e+06	1.7569e+06	2.18483e+06	--	--	--	-	-	-	-
Com_20467_neg	PA (2:0/20:4)	--	C25 H41 O8 P	12.188	499.256	1.79844e+06	395197	517376	306044	427910	337102	77165.5	70919.4	93595	81659.8	83442.8	87660.9	2.74911e+06	4.13178e+06	4.16411e+06	3.75688e+06	4.50666e+06	4.21957e+06	971933	1.05892e+06	1.04052e+06	--	--	--	-	-	-	-
Com_11040_neg	--	Demethylnobiletin	C20 H20 O8	6.997	387.11	1.14567e+06	1.19706e+06	967612	3.03372e+06	1.20007e+06	1.46639e+06	1.01777e+06	1.18003e+06	1.02609e+07	9.12798e+06	1.22612e+06	2.47948e+06	2.71495e+06	2.8066e+06	2.12131e+06	2.17291e+06	3.21559e+06	2.17194e+06	1.74848e+06	1.88229e+06	1.33289e+06	Flavonoids	2174-59-6	HMDB0037571	-	-	-	-
Com_10436_neg	FAHFA (2:0/18:1)	--	C20 H36 O4	13.748	339.255	6.32726e+06	1.05037e+07	7.45893e+06	5.99294e+06	8.49441e+06	6.45981e+06	3.15729e+06	5.90026e+06	9.66285e+06	3.15307e+06	6.84306e+06	7.03642e+06	3.1803e+07	2.71811e+07	1.29177e+07	8.38697e+06	1.42586e+07	1.44147e+07	7.3647e+06	8.1103e+06	8.71752e+06	--	--	--	-	-	-	-
Com_4464_neg	MGDG (3:0/16:1)	--	C28 H50 O10	11.919	605.355	920265	1.23459e+06	794515	937556	1.21843e+06	1.08104e+06	694956	2.05765e+06	1.51503e+06	1.59675e+06	1.59226e+06	1.16836e+06	6.26616e+07	9.24606e+07	6.86204e+07	5.31817e+07	6.98977e+07	7.99329e+07	1.2449e+07	1.25048e+07	1.29442e+07	--	--	--	-	-	-	-
Com_9747_neg	Ciliatine	--	C2 H8 N O3 P	7.837	124.016	1.43264e+07	2.01065e+07	1.82267e+07	1.88198e+07	1.68484e+07	1.86968e+07	888984	1.1135e+06	1.02473e+06	782479	923062	898154	5.87494e+06	3.96274e+06	2.516e+06	1.0217e+07	7.1471e+06	5.07183e+06	5.46314e+06	5.40855e+06	5.59465e+06	Organic phosphonic acids and derivatives	2041-14-7	HMDB0011747	C03557	ko01100//Metabolic pathways;ko01120//Microbial metabolism in diverse environments;ko02010//ABC transporters	Global and overview maps;Membrane transport	Environmental Information Processing;Metabolism
Com_2597_neg	PA (3:0/20:1)	--	C26 H49 O8 P	11.349	519.318	7.21672e+07	1.14059e+08	1.49032e+08	1.24153e+08	1.15026e+08	1.01356e+08	1.29444e+07	1.91988e+07	2.51364e+07	1.84042e+07	2.27398e+07	2.17925e+07	7.7682e+07	1.35537e+08	1.50365e+08	1.0085e+08	1.46225e+08	1.46593e+08	6.87655e+07	7.17147e+07	6.74243e+07	--	--	--	-	-	-	-
Com_11012_neg	--	3-Amino-4-methylpentanoic acid	C6 H13 N O2	1.218	130.087	4.58763e+06	3.5152e+06	6.09004e+06	5.92347e+06	5.36804e+06	4.43325e+06	6.40809e+06	7.12567e+06	8.65544e+06	9.03461e+06	1.17109e+07	8.399e+06	2.2703e+07	1.23761e+07	1.2868e+07	1.09612e+07	1.02434e+07	1.42429e+07	6.43028e+06	6.72662e+06	7.24113e+06	Carboxylic acids and derivatives	5699-54-7	HMDB0003640	-	-	-	-
Com_12946_neg	MGDG (2:0/6:0)	--	C17 H30 O10	8.814	453.197	7.54008e+06	1.08506e+07	9.25522e+06	8.79463e+06	9.45807e+06	1.23111e+07	4.05331e+06	4.40341e+06	4.50569e+06	3.61428e+06	3.52169e+06	4.7547e+06	5.84461e+06	8.10782e+06	1.17796e+07	1.0234e+07	1.04617e+07	1.01916e+07	5.23972e+06	6.0184e+06	6.7325e+06	--	--	--	-	-	-	-
Com_7764_neg	13(S)-HOTrE	--	C18 H30 O3	13.16	293.212	1.55885e+07	1.59903e+07	1.33957e+07	1.97224e+07	1.01309e+07	1.37123e+07	2.41169e+06	3.9579e+06	1.90831e+07	3.58565e+06	2.82542e+06	2.28418e+06	4.87305e+06	3.94118e+06	8.89079e+06	6.36999e+06	4.853e+06	6.61807e+06	8.1905e+06	8.20626e+06	7.85861e+06	--	--	--	C16316	ko00592//alpha-Linolenic acid metabolism	Lipid metabolism	Metabolism
Com_14624_neg	PA (2:0/22:5)	--	C27 H43 O8 P	11.808	525.27	7.11837e+06	8.15156e+06	6.41121e+06	6.72595e+06	1.06532e+07	9.64978e+06	266912	304876	543831	230983	346192	428510	2.72485e+06	3.18434e+06	2.79723e+06	3.77554e+06	4.50414e+06	4.12759e+06	2.91436e+06	2.64971e+06	3.45031e+06	--	--	--	-	-	-	-
Com_21961_neg	LPG 17:0	--	C23 H47 O9 P	15.236	497.289	1.69667e+06	1.58564e+06	2.82846e+06	3.78614e+06	2.20358e+06	3.48162e+06	850224	607048	702407	761227	87845.9	74937.5	495922	224710	64046	815018	251127	228730	965691	935059	1.07627e+06	--	--	--	-	-	-	-
Com_6086_neg	Cichoric acid	--	C22 H18 O12	6.378	473.076	981708	1.10145e+06	1.15053e+06	1.26335e+06	1.40331e+06	1.54768e+06	1.69764e+06	1.33061e+06	1.78711e+06	1.72308e+06	1.02289e+06	1.28812e+06	2.26996e+07	2.83924e+07	4.24796e+07	1.58114e+07	2.17203e+07	3.57709e+07	9.07159e+06	6.79102e+06	1.19303e+07	Carboxylic acids and derivatives	-	HMDB0033938	-	-	-	-
Com_6415_neg	N-Acetyl-1-aspartylglutamic acid	--	C11 H16 N2 O8	8.051	303.087	4.53925e+07	3.40234e+07	2.97444e+07	3.15861e+07	3.45791e+07	4.02145e+07	685622	672552	643703	681179	608805	641545	5.66694e+06	5.16337e+06	9.41789e+06	2.41106e+06	3.15358e+06	6.13726e+06	1.12401e+07	1.01446e+07	1.09281e+07	--	--	--	-	-	-	-
Com_14190_neg	PG (2:0/18:3)	--	C26 H45 O10 P	12.314	547.276	945335	743354	922327	825451	1.08771e+06	858780	3.11108e+06	3.19596e+06	5.20466e+06	2.72949e+06	4.48978e+06	3.60119e+06	6.01537e+06	5.18867e+06	3.16834e+06	7.47216e+06	1.25734e+07	7.85992e+06	2.74969e+06	2.96392e+06	2.74849e+06	--	--	--	-	-	-	-
Com_23119_neg	Mono(2-ethylhexyl) phthalate (MEHP)	--	C16 H22 O4	12.64	277.144	749279	1.30261e+06	1.16232e+06	700648	965673	969696	838139	1.80814e+06	1.68398e+06	654661	470704	1.11137e+06	479104	839024	866013	443113	564515	542380	730358	777173	1.03164e+06	--	--	--	-	-	-	-
Com_20764_neg	PA (12:0/20:3)	--	C35 H63 O8 P	13.152	641.428	214306	150233	142433	94611.5	99724.7	141153	2.3648e+06	2.13617e+06	2.06875e+06	2.2753e+06	2.06258e+06	2.57216e+06	662400	1.02067e+06	861029	680693	1.08806e+06	1.16439e+06	878974	1.33048e+06	1.28045e+06	--	--	--	-	-	-	-
Com_21804_neg	3-hydroxy-3-phenyl-1,3-dihydro-2H-indol-2-one	--	C14 H11 N O2	10.577	224.072	690730	708755	519757	536419	408151	882219	592664	344415	296607	348524	279774	270136	7.87899e+06	4.48795e+06	3.45913e+06	3.20151e+06	3.10482e+06	2.92284e+06	890047	774010	966870	--	--	--	-	-	-	-
Com_27250_neg	PE (21:1/26:4)	--	C52 H94 N O8 P	6.259	890.648	117005	48547.3	124284	263819	70153.3	1.20002e+06	185626	65294.7	39194.7	56895.5	46706.3	103192	63750.5	36772.1	25836.4	29110.7	30207.1	30262.8	67662.4	115689	111182	--	--	--	-	-	-	-
Com_9091_neg	--	Ethyl Coumarin-3-carboxylate	C12 H10 O4	7.635	217.05	2.798e+06	2.70484e+06	3.87125e+06	2.37201e+06	2.68751e+06	1.71188e+06	797545	892366	736855	934137	1.0569e+06	779550	1.74939e+06	2.88935e+06	1.41207e+06	2.08454e+06	2.80499e+07	1.69344e+06	928566	980336	1.17395e+06	--	--	--	-	-	-	-
Com_9916_neg	Ribose	--	C5 H10 O5	10.021	149.045	7.13486e+06	5.9103e+06	6.13794e+06	6.1598e+06	5.82536e+06	6.30512e+06	2.0671e+06	2.67577e+06	5.43025e+06	2.7136e+06	3.87131e+06	3.49836e+06	1.57853e+07	1.43213e+07	1.92927e+07	1.49562e+07	1.74207e+07	1.79457e+07	6.49973e+06	6.33223e+06	6.22107e+06	Organooxygen compounds	613-83-2	HMDB0000283	-	-	-	-
Com_21925_neg	PG (2:0/19:1)	--	C27 H51 O10 P	13.056	565.303	97923.5	85386.1	94909.7	102032	102085	89585.3	51263.4	51238.3	54347.2	42744.4	50583.2	66595.2	2.0887e+06	2.05764e+06	576075	4.08663e+06	1.89063e+06	1.78127e+06	432913	411993	380437	--	--	--	-	-	-	-
Com_26197_neg	--	14,15-Dehydrocrepenynic acid	C18 H28 O2	14.204	275.201	1.15842e+06	693976	982737	1.17506e+06	893445	740091	1.01543e+06	787555	689912	485218	958385	788081	2.59139e+06	1.60637e+06	609839	1.24191e+06	807284	1.17614e+06	512399	790067	822967	--	--	--	-	-	-	-
Com_17704_neg	--	Bis(2-methyl-3-furyl)disulphide	C10 H10 O2 S2	1.132	451.018	3.80688e+06	2.29504e+06	514547	271008	2.64519e+06	1.58868e+06	370421	223557	711648	451086	722090	1.27842e+06	401138	1.33747e+06	6.08517e+06	907248	628662	1.04182e+06	802372	637822	650683	--	--	--	-	-	-	-
Com_22054_neg	--	Phosphoenolpyruvic acid	C3 H5 O6 P	1.133	166.975	672941	439021	1.09436e+06	574728	851694	637006	239238	359730	902557	537976	699678	548064	1.4662e+06	2.37514e+06	1.58745e+06	2.60973e+06	4.20901e+06	2.09701e+06	1.1425e+06	1.26526e+06	1.06308e+06	Organic phosphoric acids and derivatives	138-08-9	HMDB0000263	C00074	ko01100//Metabolic pathways;ko01110//Biosynthesis of secondary metabolites;ko01120//Microbial metabolism in diverse environments;ko01130//Biosynthesis of antibiotics;ko01230//Biosynthesis of amino acids;ko01200//Carbon metabolism;ko00400//Phenylalanine, tyrosine and tryptophan biosynthesis;ko00710//Carbon fixation in photosynthetic organisms;ko00020//Citrate cycle (TCA cycle);ko00620//Pyruvate me…	Amino acid metabolism;Carbohydrate metabolism;Energy metabolism;Global and overview maps	Metabolism
Com_21074_neg	Sciadopitysin	--	C33 H24 O10	8.061	579.141	2.47505e+06	2.10916e+06	2.01434e+06	1.62284e+06	4.72484e+06	2.76976e+06	816332	789880	1.22116e+06	884298	783405	620246	1.02912e+06	402551	1.18746e+06	1.23634e+06	413621	1.12358e+06	994174	1.34929e+06	939371	Flavonoids	548-19-6	HMDB0033937	-	-	-	-
Com_966_neg	trans-10-Heptadecenoic Acid	--	C17 H32 O2	13.353	313.239	2.91009e+08	4.38538e+08	3.83025e+08	3.02195e+08	4.05224e+08	3.05393e+08	1.02264e+08	1.88919e+08	3.09968e+08	1.01218e+08	1.93644e+08	2.339e+08	1.06396e+09	9.5118e+08	3.14396e+08	2.89867e+08	3.99063e+08	6.22253e+08	2.82865e+08	2.80134e+08	2.85487e+08	--	--	--	-	-	-	-
Com_12473_neg	PG (2:0/21:0)	--	C29 H57 O10 P	13.193	595.35	481483	403929	438146	231455	385500	527494	208433	148882	230449	214678	227677	219810	8.70261e+06	4.04331e+06	2.79739e+06	1.54267e+07	9.76728e+06	8.77088e+06	1.90577e+06	2.00189e+06	1.92973e+06	--	--	--	-	-	-	-
Com_25445_neg	Calcitriol	--	C27 H44 O3	13.813	415.322	632203	1.25061e+06	851222	928840	972335	1.08501e+06	153832	331727	415930	189824	276440	1.53721e+06	1.1621e+06	1.17029e+06	351265	636061	1.11487e+06	728222	577183	690664	641977	Steroids and steroid derivatives	32222-06-3	HMDB0001903	C01673	ko01100//Metabolic pathways;ko00100//Steroid biosynthesis	Global and overview maps;Lipid metabolism	Metabolism
Com_15351_neg	Sorbitan monostearate	--	C24 H46 O6	13.084	429.323	954460	1.65636e+06	2.03171e+06	1.2083e+06	1.3703e+06	875938	1.1075e+06	1.87471e+06	3.2785e+06	1.216e+06	2.28268e+06	4.15504e+06	1.23966e+07	1.29249e+07	6.16442e+06	4.85492e+06	7.99172e+06	8.11696e+06	2.81916e+06	3.2179e+06	3.45841e+06	Fatty Acyls	1338-41-6	HMDB0029888	-	-	-	-
Com_1265_neg	PA (2:0/18:5)	--	C23 H35 O8 P	7.555	469.193	6.87244e+06	8.50166e+06	8.81845e+06	1.18156e+07	8.49229e+06	9.15074e+06	1.411e+08	1.44433e+08	1.1872e+08	1.57485e+08	1.54437e+08	1.63023e+08	2.79454e+08	2.10869e+08	4.13451e+08	2.19236e+08	3.31538e+08	3.07219e+08	1.40034e+08	1.46828e+08	1.6099e+08	--	--	--	-	-	-	-
Com_1045_neg	16-Hydroxyhexadecanoic acid	--	C16 H32 O3	14.735	253.217	4.75119e+08	2.93223e+08	3.60053e+08	3.08713e+08	1.32327e+08	2.27319e+08	3.52927e+08	1.45134e+08	3.1586e+08	1.10131e+08	2.46548e+08	1.96438e+08	4.58701e+08	4.34183e+08	1.24854e+08	1.49957e+08	2.29059e+08	2.15908e+08	3.55854e+08	3.44385e+08	3.30864e+08	Fatty Acyls	-	HMDB0006294	-	-	-	-
Com_2522_neg	O-Acetylsalicylic acid	--	C9 H8 O4	7.725	179.035	6.74759e+07	6.17319e+07	6.69021e+07	6.27572e+07	7.8122e+07	7.40003e+07	3.67326e+07	4.77894e+07	6.22889e+07	3.94164e+07	6.01586e+07	4.97217e+07	1.11728e+08	1.27683e+08	1.55963e+08	1.58619e+08	1.54932e+08	1.44025e+08	7.26897e+07	7.08518e+07	7.19178e+07	Benzene and substituted derivatives	50-78-2	HMDB0001879	-	-	-	-
Com_13793_neg	Atractyloside A	--	C21 H36 O10	11.102	493.229	3.16151e+06	3.01252e+06	3.32287e+06	2.88979e+06	1.4113e+06	2.90408e+06	1.30619e+06	2.67772e+06	5.92453e+06	6.02921e+06	3.97006e+06	2.54807e+06	7.9328e+06	1.38742e+07	8.44824e+06	1.16938e+07	1.12627e+07	9.30496e+06	4.28128e+06	5.20612e+06	3.20398e+06	--	--	--	-	-	-	-
Com_17487_neg	DGDG (2:0/7:0)	--	C24 H42 O15	11.738	629.262	151334	154938	185657	132869	138584	119049	99327.5	114978	162929	184535	151773	92859.2	731719	3.56907e+06	670862	7.53061e+06	2.05404e+06	2.22454e+06	473510	583872	558678	--	--	--	-	-	-	-
Com_28486_neg	--	N-Caffeoylagmatine	C14 H20 N4 O3	7.704	291.145	283423	495176	309664	315948	350025	452468	191787	211409	257732	188387	198401	224816	758070	875474	509267	500621	558950	540385	306367	252228	289370	--	--	--	-	-	-	-
Com_20819_neg	--	3-N-butyl-4,5-dihydrophthalide	C12 H16 O2	11.595	191.108	338026	769534	530684	331789	468346	540484	887454	1.65277e+06	2.63071e+06	2.11778e+06	2.27894e+06	731388	5.07573e+06	3.84051e+06	1.81773e+06	3.54493e+06	2.63757e+06	2.24708e+06	1.27424e+06	1.24969e+06	1.27761e+06	--	--	--	-	-	-	-
Com_440_neg	Rutarin	--	C20 H24 O10	8.573	469.136	4.44099e+08	5.47106e+08	4.58047e+08	3.69948e+08	4.29152e+08	2.84847e+08	1.83147e+08	2.42762e+08	2.11473e+08	2.05742e+08	2.46024e+08	2.59217e+08	1.60107e+09	1.35447e+09	1.71438e+09	1.58122e+09	1.34489e+09	1.76435e+09	5.36241e+08	5.22978e+08	6.15617e+08	Coumarins and derivatives	20320-81-4	HMDB0030884	-	-	-	-
Com_8942_neg	PA (3:0/20:5)	--	C26 H41 O8 P	10.334	511.239	9.39716e+06	2.3307e+07	2.32279e+07	2.07709e+07	2.29405e+07	1.69613e+07	1.12913e+06	955620	1.64274e+06	908224	1.6265e+06	1.95234e+06	3.35779e+06	2.34391e+06	5.96165e+06	2.27442e+06	2.08782e+06	3.68004e+06	3.50802e+06	6.6727e+06	6.19283e+06	--	--	--	-	-	-	-
Com_25536_neg	PA (16:4/20:4)	--	C39 H61 O8 P	15.095	687.407	1.42118e+06	579125	1.48651e+06	808093	184895	772086	513898	708527	567136	539711	744976	1.20934e+06	3.99241e+06	2.81094e+06	1.55407e+06	1.81281e+06	1.9717e+06	1.68066e+06	715981	983402	799602	--	--	--	-	-	-	-
Com_26786_neg	Bialaphos	--	C11 H22 N3 O6 P	2.037	322.111	1.12103e+06	1.11897e+06	915452	848181	970458	1.02626e+06	868861	709933	604394	582179	554476	667452	287341	349446	226970	392362	455118	565377	654990	679067	850226	--	--	--	C06457	ko01130//Biosynthesis of antibiotics	Global and overview maps	Metabolism
Com_17108_neg	PA (4:0/18:2)	--	C25 H45 O8 P	12.357	503.287	196301	224440	227669	248652	184299	154030	94604.4	99715.9	503942	507497	589267	110237	3.82096e+06	4.10704e+06	1.38085e+06	7.89822e+06	4.87625e+06	4.10485e+06	612895	726468	1.17954e+06	--	--	--	-	-	-	-
Com_4873_neg	D(-)-Salicin	--	C13 H18 O7	5.027	331.103	5.6976e+07	6.10215e+07	6.45084e+07	5.47545e+07	6.40085e+07	5.73219e+07	1.6225e+07	1.14178e+07	1.20496e+07	1.47022e+07	1.11541e+07	1.00859e+07	1.94945e+07	1.85373e+07	5.50978e+07	3.17377e+07	4.1677e+07	3.52648e+07	3.69075e+07	2.52293e+07	2.33725e+07	--	--	--	-	-	-	-
Com_18134_neg	7-amino-9-(4-chlorophenyl)-6-oxo-6H-benzo[c]chromene-8-carbonitrile	--	C20 H11 Cl N2 O2	7.459	345.042	3.60389e+06	1.57406e+06	1.54652e+06	1.64747e+06	2.61619e+06	1.84705e+06	874013	805565	783424	741043	714423	711058	3.60315e+06	3.74767e+06	1.82088e+06	6.20097e+06	7.22429e+06	3.99566e+06	1.18566e+06	1.23816e+06	2.061e+06	--	--	--	-	-	-	-
Com_11019_neg	Ochnaflavone 4'-methyl ether	--	C31 H20 O10	9.293	551.102	2.21271e+07	8.99436e+06	1.10752e+07	1.50332e+07	1.46743e+07	1.22973e+07	2.98021e+06	2.70882e+06	2.54084e+06	2.40478e+06	2.41099e+06	3.05276e+06	1.8767e+07	1.6536e+07	5.75423e+06	9.6336e+06	7.94224e+06	1.40006e+07	4.23963e+06	5.08081e+06	7.15822e+06	--	--	--	-	-	-	-
Com_10715_neg	--	Hydroxycitric acid	C6 H8 O8	1.169	207.014	8.99168e+06	9.61798e+06	1.61923e+07	1.53448e+07	9.31379e+06	7.29324e+06	1.90566e+06	2.96898e+06	2.72828e+06	3.55857e+06	4.82083e+06	4.78088e+06	1.60738e+07	2.10825e+07	1.19334e+07	1.00131e+07	1.57119e+07	2.0768e+07	6.56745e+06	6.16745e+06	7.48738e+06	Carboxylic acids and derivatives	27750-10-3	HMDB0031159	-	-	-	-
Com_8117_neg	Cer-NS (d15:1/29:1)	--	C44 H85 N O3	5.961	720.662	1.24098e+07	1.57595e+07	2.38623e+07	2.60711e+07	2.31887e+07	2.75527e+07	1.18748e+07	1.08935e+07	1.13812e+07	1.12709e+07	1.11515e+07	1.33823e+07	7.45229e+06	3.86111e+06	2.27805e+06	5.45552e+06	6.82174e+06	4.77487e+06	1.13956e+07	1.06925e+07	1.00837e+07	--	--	--	-	-	-	-
Com_7103_neg	--	5-oxoproline	C5 H7 N O3	1.215	128.035	1.17255e+07	1.77789e+07	1.56386e+07	1.18859e+07	2.61686e+07	1.39035e+07	6.03357e+06	7.94721e+06	9.53807e+06	9.41886e+06	1.20624e+07	1.31179e+07	3.18635e+07	3.36376e+07	3.31593e+07	3.54305e+07	3.60224e+07	4.0232e+07	1.7799e+07	1.68616e+07	1.88883e+07	Carboxylic acids and derivatives	-	HMDB0060262	C01879	ko01100//Metabolic pathways;ko00480//Glutathione metabolism	Global and overview maps;Metabolism of other amino acids	Metabolism
Com_2164_neg	LPI 3:0	--	C12 H23 O12 P	7.13	389.091	5.32849e+07	3.72937e+07	3.38028e+07	4.32604e+07	2.8552e+07	3.82779e+07	1.18905e+08	9.35827e+07	7.29559e+07	1.0864e+08	7.63545e+07	6.20963e+07	1.10367e+08	4.43434e+07	1.12945e+08	1.62321e+08	1.33334e+08	1.04487e+08	7.07089e+07	6.65139e+07	6.5693e+07	--	--	--	-	-	-	-
Com_8415_neg	PA (3:0/12:0)	--	C18 H35 O8 P	9.543	409.207	1.38205e+07	2.41252e+07	1.74156e+07	1.24019e+07	2.39236e+07	2.60147e+07	2.22202e+06	2.10245e+06	2.0043e+06	1.84557e+06	3.14976e+06	2.40393e+06	1.65145e+06	2.8476e+06	3.52286e+06	1.83373e+06	2.91089e+06	3.03344e+06	6.83258e+06	8.03552e+06	7.1121e+06	--	--	--	-	-	-	-
Com_8172_neg	5-Methoxyuridine	--	C10 H14 N2 O7	11.182	593.167	1.95921e+07	2.34733e+07	2.37774e+07	2.46377e+07	2.22918e+07	2.73298e+07	1.01906e+07	1.61594e+07	1.4843e+07	1.16135e+07	1.44589e+07	1.89242e+07	1.32002e+06	948200	1.27049e+07	1.66804e+06	2.26725e+06	5.668e+06	1.41754e+07	1.91899e+07	1.85028e+07	--	--	--	-	-	-	-
Com_4409_neg	--	Sinapaldehyde glucoside	C17 H22 O9	9.675	369.118	6.05725e+07	2.39093e+07	2.19386e+07	3.02735e+07	8.61831e+07	2.20494e+07	4.46723e+06	3.30907e+06	2.5024e+06	4.67197e+06	2.38049e+06	3.71239e+06	690515	834375	820098	848613	804010	894116	8.74155e+06	1.03037e+07	1.06446e+07	--	--	--	-	-	-	-
Com_2583_neg	N-Carbamoyl-L-aspartate	--	C5 H8 N2 O5	6.622	351.085	1.15725e+08	9.3109e+07	1.12773e+08	8.89877e+07	1.05976e+08	8.52528e+07	8.45613e+07	8.96616e+07	8.36509e+07	8.6354e+07	1.03081e+08	1.18329e+08	9.8063e+07	1.04014e+08	1.26512e+08	8.7068e+07	1.06049e+08	1.03558e+08	6.07197e+07	8.23169e+07	9.13012e+07	Carboxylic acids and derivatives	13184-27-5	HMDB0000828	C00438	ko01100//Metabolic pathways;ko00240//Pyrimidine metabolism;ko00250//Alanine, aspartate and glutamate metabolism	Amino acid metabolism;Global and overview maps;Nucleotide metabolism	Metabolism
Com_1289_neg	Ursolic acid	--	C30 H48 O3	14.89	455.354	6.33736e+06	6.69277e+06	1.52732e+07	1.48055e+07	2.1612e+07	1.37871e+07	3.89473e+06	5.38757e+06	4.37562e+06	2.53628e+06	2.62708e+06	1.52573e+06	9.8808e+08	5.71574e+08	4.28191e+07	1.00519e+08	1.59105e+08	3.25744e+08	7.90815e+07	9.72306e+07	9.86856e+07	Prenol lipids	77-52-1	HMDB0002395	-	-	-	-
Com_17619_neg	Glucobrassicin	--	C16 H20 N2 O9 S2	5.811	447.058	4.73517e+06	6.24716e+06	3.60346e+06	5.09848e+06	2.73688e+06	2.51412e+06	170723	173990	296298	106720	177540	278728	2.23199e+06	3.28633e+06	1.79114e+06	2.7703e+06	3.45596e+06	2.35334e+06	1.80245e+06	1.25879e+06	1.34826e+06	Carbohydrates and carbohydrate conjugates	4356-52-9	HMDB0030243	C05837	ko01110//Biosynthesis of secondary metabolites;ko01210//2-Oxocarboxylic acid metabolism;ko00380//Tryptophan metabolism;ko00966//Glucosinolate biosynthesis	Amino acid metabolism;Biosynthesis of other secondary metabolites;Global and overview maps	Metabolism
Com_2650_neg	--	7beta-Hydroxylathyrol	C20 H30 O5	11.837	349.204	1.04505e+08	1.41066e+08	7.40911e+07	1.68646e+08	1.62062e+08	1.49193e+08	7.27408e+06	3.60528e+06	7.1986e+06	1.11324e+07	6.91096e+06	7.88772e+06	4.59504e+06	3.97616e+06	1.16263e+07	1.09359e+07	1.11298e+07	1.34528e+07	3.71762e+07	3.8097e+07	3.99009e+07	--	--	--	-	-	-	-
Com_17145_neg	DGDG (3:0/16:3)	--	C34 H56 O15	12.05	763.378	275800	291737	267231	223013	230776	206123	154583	227052	318783	353911	325203	202678	6.57811e+06	6.47493e+06	3.40553e+06	7.16508e+06	8.23571e+06	5.57147e+06	1.0251e+06	1.17596e+06	941767	--	--	--	-	-	-	-
Com_8134_neg	3-Phosphoglyceric acid	--	C3 H7 O7 P	1.131	184.985	1.23078e+07	5.93685e+06	9.60804e+06	7.27817e+06	7.97549e+06	9.06337e+06	2.66086e+06	2.86664e+06	3.80239e+06	4.21125e+06	4.42784e+06	5.14886e+06	2.12539e+07	1.95302e+07	1.52776e+07	2.60425e+07	3.36752e+07	1.77962e+07	8.45006e+06	7.93525e+06	8.22598e+06	Carbohydrates and carbohydrate conjugates	-	HMDB0060180	-	-	-	-
Com_13417_neg	MGDG (2:0/26:4)	--	C37 H62 O10	12.198	711.433	1.02654e+07	1.13291e+07	8.8542e+06	1.0992e+07	9.20875e+06	9.14063e+06	154422	131151	132502	117328	125645	131058	1.02252e+06	2.29513e+06	1.99956e+06	1.95174e+06	6.65349e+06	2.14492e+06	3.12527e+06	3.13083e+06	2.5924e+06	--	--	--	-	-	-	-
Com_14664_neg	Camelliaside B	--	C32 H38 O19	8.316	725.199	740371	429848	697875	421793	454940	886310	5.9107e+06	5.14561e+06	5.22621e+06	5.31813e+06	3.52843e+06	785275	949794	452079	768881	1.01217e+06	870469	869993	2.54841e+06	2.75793e+06	2.6483e+06	Flavonoids	131573-90-5	HMDB0038767	-	-	-	-
Com_13850_neg	Trifolirhizin	--	C22 H22 O10	6.805	491.123	3.51062e+06	4.6824e+06	2.48056e+06	3.10757e+06	2.94326e+06	2.17143e+06	680578	2.5165e+06	475602	332592	433150	358107	8.63488e+06	1.07567e+07	9.65089e+06	1.2576e+07	1.26259e+07	1.07796e+07	4.6641e+06	3.20627e+06	3.04049e+06	Isoflavonoids	6807-83-6	HMDB0036630	C10538	ko00943//Isoflavonoid biosynthesis	Biosynthesis of other secondary metabolites	Metabolism
Com_15165_neg	LPI 2:0	--	C11 H21 O12 P	7.931	375.073	562836	1.25715e+06	750563	486561	736422	626821	166547	164015	146654	159450	142299	403323	8.06547e+06	6.39062e+06	8.64446e+06	3.67359e+06	3.85325e+06	3.85375e+06	1.06243e+06	1.40268e+06	1.06256e+06	--	--	--	-	-	-	-
Com_21243_neg	PI (2:0/13:0)	--	C24 H45 O13 P	9.696	571.241	2.02098e+06	1.81233e+06	2.07015e+06	2.09209e+06	1.88533e+06	1.7133e+06	1.19138e+06	1.18857e+06	1.28054e+06	1.0952e+06	1.15177e+06	1.10574e+06	5.43874e+06	5.44469e+06	3.2414e+06	4.02373e+06	4.72997e+06	4.03814e+06	1.20162e+06	1.12715e+06	1.14897e+06	--	--	--	-	-	-	-
Com_1988_neg	PA (2:0/13:1)	--	C18 H33 O8 P	7.362	407.192	7.9581e+06	7.94972e+06	8.42878e+06	9.38459e+06	9.70783e+06	6.82185e+06	6.34856e+07	6.22177e+06	4.77844e+06	5.13028e+06	5.05818e+06	8.23202e+06	1.76789e+08	1.9245e+07	2.14523e+08	9.80849e+07	1.1432e+08	1.46164e+08	3.93723e+07	5.39708e+07	6.15267e+07	--	--	--	-	-	-	-
Com_12393_neg	--	Hordatine B	C29 H40 N8 O5	10.224	579.304	1.83954e+06	1.93186e+06	1.6992e+06	1.67135e+06	1.63255e+06	1.62359e+06	1.72066e+06	1.43662e+06	1.25664e+06	1.26374e+06	1.18617e+06	1.23458e+06	5.59836e+06	7.38625e+06	1.29851e+07	2.47002e+06	4.67375e+06	7.22927e+06	1.42177e+06	1.43471e+06	2.10027e+06	2-arylbenzofuran flavonoids	10502-21-3	HMDB0030459	-	-	-	-
Com_7910_neg	Ascorbyl stearate	--	C24 H42 O7	12.256	441.287	2.79717e+06	5.34083e+06	5.42795e+06	2.05177e+06	3.56572e+06	2.44228e+06	585442	1.2842e+06	2.22583e+06	1.20704e+06	2.03055e+06	1.98764e+06	2.07081e+07	3.27524e+07	2.79502e+07	1.17656e+07	2.15368e+07	3.07168e+07	6.49759e+06	6.5768e+06	6.57447e+06	Fatty Acyls	10605-09-1	HMDB0038242	-	-	-	-
Com_6880_neg	MGDG (2:0/17:1)	--	C28 H50 O10	11.098	605.355	1.52855e+06	1.9269e+06	1.96968e+06	1.85342e+06	1.94867e+06	1.42737e+06	2.2709e+07	1.64513e+07	1.04954e+07	1.43748e+07	4.53347e+06	1.55726e+07	433734	432894	700688	502144	449253	492261	6.15956e+06	6.09897e+06	6.67705e+06	--	--	--	-	-	-	-
Com_7021_neg	PI (2:0/18:1)	--	C29 H53 O13 P	11.435	639.303	3.66487e+06	3.26087e+06	3.82357e+06	3.23705e+06	3.7091e+06	2.86653e+06	3.38881e+06	3.13691e+06	4.62734e+06	2.63255e+06	3.24399e+06	2.73638e+06	1.63032e+07	2.20511e+07	9.12195e+06	4.07061e+07	2.0158e+07	1.94826e+07	7.50371e+06	6.89727e+06	5.80999e+06	--	--	--	-	-	-	-
Com_13281_neg	Hydrocinnamate	--	C9 H10 O2	8.453	149.06	1.53411e+07	1.09825e+07	7.9243e+06	1.42427e+07	1.27267e+07	1.10159e+07	2.96391e+06	3.29482e+06	3.52985e+06	2.85817e+06	3.2094e+06	3.60737e+06	5.26991e+06	6.51784e+06	6.91673e+06	6.33675e+06	6.38892e+06	5.87764e+06	4.14238e+06	4.63509e+06	4.92199e+06	Phenylpropanoic acids	501-52-0	HMDB0000764	C05629	ko01120//Microbial metabolism in diverse environments;ko00360//Phenylalanine metabolism;ko01220//Degradation of aromatic compounds	Amino acid metabolism;Global and overview maps	Metabolism
Com_15358_neg	PI (2:0/20:0)	--	C31 H59 O13 P	12.733	669.351	235360	201074	199605	230167	233692	192253	142242	128431	136327	115506	127535	152871	6.09595e+06	5.27596e+06	2.32726e+06	1.00987e+07	6.66288e+06	5.77955e+06	1.51892e+06	1.37422e+06	1.19422e+06	--	--	--	-	-	-	-
Com_8287_neg	PG (2:0/18:4)	--	C26 H43 O10 P	10.949	545.26	8.47319e+06	8.29013e+06	9.18333e+06	8.19225e+06	7.37672e+06	8.66528e+06	1.60576e+07	1.65363e+07	1.10955e+07	1.37952e+07	1.08974e+07	1.54077e+07	4.66841e+06	8.28187e+06	1.34738e+07	7.10464e+06	9.51492e+06	9.53047e+06	8.14445e+06	1.16357e+07	9.88559e+06	--	--	--	-	-	-	-
Com_25214_neg	--	Glibenclamide	C23 H28 Cl N3 O5 S	9.014	492.134	219151	328627	381786	389693	1.35636e+06	300116	495249	528412	616946	541984	640934	553711	2.42863e+06	181721	528194	1.01991e+06	2.46679e+06	284882	461570	433584	386193	Benzene and substituted derivatives	10238-21-8	HMDB0015151	-	-	-	-
Com_23818_neg	PEtOH (18:1-26:1)	--	C49 H93 O8 P	15.593	839.647	3.10302e+06	2.16618e+06	2.64336e+06	2.76247e+06	2.83309e+06	2.11732e+06	1.41271e+06	1.49334e+06	1.29167e+06	1.32955e+06	1.60371e+06	1.90529e+06	5.77648e+06	3.5182e+06	2.22999e+06	2.88444e+06	2.83949e+06	2.70979e+06	2.253e+06	2.06419e+06	1.67387e+06	--	--	--	-	-	-	-
Com_19001_neg	Jaceosidin	--	C17 H14 O7	5.593	329.072	189150	218475	288786	187650	208580	211270	198183	256373	291509	346665	332233	306882	1.7901e+06	1.72128e+06	5.05818e+06	1.92884e+06	4.84739e+06	2.4797e+06	1.87652e+06	1.70399e+06	1.50422e+06	--	--	--	-	-	-	-
Com_3216_neg	Maltotriose	--	C18 H32 O16	9.182	563.178	1.05531e+08	1.12389e+08	4.50691e+07	8.86848e+07	3.72101e+07	7.7165e+07	1.7652e+07	1.65137e+07	1.37819e+07	1.74706e+07	1.83947e+07	2.15246e+07	2.79708e+07	1.96847e+07	4.72864e+07	2.91005e+07	6.80302e+07	2.30895e+07	3.98898e+07	4.25514e+07	3.83141e+07	Organooxygen compounds	1109-28-0	HMDB0001262	C01835	ko02010//ABC transporters	Membrane transport	Environmental Information Processing
Com_8074_neg	N-phenyl-N'-{[5-(2-phenyleth-1-ynyl)-3-pyridyl]carbonyl}thiourea	--	C21 H15 N3 O S	7.179	357.086	2.97376e+06	2.91664e+06	3.08267e+06	3.33556e+06	3.84627e+06	3.38826e+06	1.30523e+07	1.28319e+07	1.37281e+07	1.5417e+07	1.47787e+07	1.47807e+07	4.78436e+06	1.87717e+07	1.51233e+07	6.69687e+06	9.66842e+06	1.68591e+06	9.49932e+06	1.14258e+07	1.50662e+07	--	--	--	-	-	-	-
Com_3872_neg	N'-[2-(3-methoxyphenyl)acetyl]-6-quinoxalinecarbohydrazide	--	C18 H16 N4 O3	9.5	335.117	9.2915e+07	7.85002e+07	5.84539e+07	6.24815e+07	6.91082e+07	5.50355e+07	3.74312e+07	3.95684e+07	4.48167e+07	4.79669e+07	3.95457e+07	3.26436e+07	4.81634e+07	3.71979e+07	1.20881e+07	5.7937e+07	5.30422e+07	3.08873e+07	4.84014e+07	4.67802e+07	4.63865e+07	--	--	--	-	-	-	-
Com_16719_neg	MGDG (3:0/11:0)	--	C23 H42 O10	11.683	537.292	4.41651e+06	5.23854e+06	4.99279e+06	4.54794e+06	4.63825e+06	4.19231e+06	4.36439e+06	4.1114e+06	1.92101e+06	2.0555e+06	1.86701e+06	5.72281e+06	653389	891142	1.20717e+06	833771	751049	920629	1.30882e+06	1.51112e+06	1.72347e+06	--	--	--	-	-	-	-
Com_9633_neg	PA (2:0/5:0)	--	C10 H19 O8 P	10.023	297.077	1.42161e+07	1.91712e+07	1.90709e+07	1.88064e+07	2.17262e+07	2.07381e+07	5.286e+06	5.31076e+06	6.82574e+06	3.90043e+06	5.53468e+06	5.93828e+06	9.98899e+06	1.2522e+07	1.16255e+07	1.11568e+07	1.38827e+07	1.21656e+07	8.16852e+06	9.15223e+06	9.5338e+06	--	--	--	-	-	-	-
Com_2157_neg	β-Estradiol 3-(β-D-glucuronide) 17-sulfate	--	C24 H32 O11 S	10.539	527.156	5.05627e+07	6.50587e+07	5.52926e+06	4.17332e+07	4.29144e+07	3.99452e+07	1.24132e+07	3.58395e+07	4.7413e+07	1.08889e+08	6.08128e+07	2.00729e+07	3.06353e+07	3.45626e+07	3.23219e+07	6.43335e+07	4.60008e+07	2.96137e+07	3.61342e+07	3.47005e+07	2.94245e+07	--	--	--	-	-	-	-
Com_18649_neg	MGDG (2:0/22:4)	--	C33 H54 O10	12.327	655.37	3.46726e+06	5.41887e+06	4.15935e+06	4.35613e+06	4.22739e+06	3.10417e+06	347702	479209	538995	422083	471578	596471	1.4771e+06	2.12906e+06	2.66724e+06	1.62527e+06	2.47368e+06	2.55104e+06	2.36286e+06	1.31035e+06	1.99967e+06	--	--	--	-	-	-	-
Com_8058_neg	6-Phosphogluconic acid	--	C6 H13 O10 P	6.612	275.023	753738	739782	884852	931601	1.00701e+06	1.04674e+06	938684	1.26422e+06	2.13828e+06	1.24417e+06	1.62708e+06	1.80753e+06	2.2101e+07	3.42894e+07	1.25716e+07	1.98082e+07	3.41622e+07	2.5399e+07	5.02896e+06	5.50347e+06	5.30706e+06	Organooxygen compounds	921-62-0	HMDB0001316	C00345	ko01100//Metabolic pathways;ko01110//Biosynthesis of secondary metabolites;ko01120//Microbial metabolism in diverse environments;ko01130//Biosynthesis of antibiotics;ko01200//Carbon metabolism;ko00030//Pentose phosphate pathway	Carbohydrate metabolism;Global and overview maps	Metabolism
Com_7219_neg	FAHFA (16:3/3:0)	--	C19 H30 O4	15.127	321.211	1.84687e+07	7.56756e+06	9.89363e+06	1.75369e+07	1.20875e+07	1.11364e+07	1.0547e+07	9.37957e+06	1.00924e+07	5.34752e+06	1.20409e+07	8.9511e+06	7.89361e+07	3.79677e+07	2.04106e+07	3.66062e+07	3.26565e+07	3.14422e+07	1.45431e+07	1.44303e+07	1.49195e+07	--	--	--	-	-	-	-
Com_6690_neg	--	Daphnoretin	C19 H12 O7	5.146	351.049	1.5344e+07	3.73065e+07	2.52536e+07	1.90558e+07	2.74407e+07	2.83281e+07	196391	262440	291254	280438	245849	228087	5.99704e+06	1.02836e+07	1.23035e+07	6.79012e+06	7.03543e+06	6.95679e+06	5.1054e+06	6.37081e+06	7.20903e+06	--	--	--	-	-	-	-
Com_7435_neg	Corchorifatty acid F	--	C18 H32 O5	11.084	327.218	1.79299e+07	9.50642e+06	1.16498e+07	8.94734e+06	8.64999e+06	8.61608e+06	2.59252e+06	5.54415e+06	1.21176e+07	4.52476e+06	5.67711e+06	6.21218e+06	1.7172e+07	1.75078e+07	1.15625e+07	3.69491e+07	1.67207e+07	1.60448e+07	8.94288e+06	8.72477e+06	9.69359e+06	Fatty Acyls	95341-44-9	HMDB0035919	-	-	-	-
Com_20845_neg	LPC 18:1	--	C26 H52 N O7 P	14.922	580.362	2.69357e+06	2.73994e+06	3.89271e+06	3.99932e+06	3.77883e+06	4.04993e+06	1.36977e+06	1.12303e+06	1.39201e+06	497228	608873	377820	7.52314e+06	2.29245e+06	610766	1.00913e+06	1.07652e+06	789824	2.01858e+06	1.94042e+06	2.15831e+06	--	--	--	-	-	-	-
Com_8643_neg	--	Erianin	C18 H22 O5	7.423	363.146	2.13033e+06	2.21998e+06	2.25809e+06	2.4362e+06	2.59352e+06	2.46096e+06	2.1317e+06	1.84675e+06	4.83008e+06	2.03404e+06	1.32606e+07	3.50871e+06	3.88987e+07	1.66953e+07	2.42136e+07	1.08872e+07	1.32932e+07	1.31377e+07	3.35143e+06	5.03221e+06	5.59877e+06	--	--	--	-	-	-	-
Com_7304_neg	PA (2:0/20:5)	--	C25 H39 O8 P	8.542	497.225	4.76932e+06	3.52449e+06	3.12952e+06	3.51037e+06	3.35089e+06	4.55978e+06	1.07945e+07	1.46109e+07	2.10071e+07	1.22674e+07	1.85936e+07	1.80909e+07	1.26725e+07	1.66246e+07	2.62958e+07	1.87618e+07	1.50549e+07	1.73273e+07	1.17976e+07	1.07344e+07	1.22693e+07	--	--	--	-	-	-	-
Com_6266_neg	PA (2:0/16:4)	--	C21 H33 O8 P	5.897	443.178	3.38814e+06	4.11225e+06	3.41935e+06	2.73066e+06	3.85066e+06	3.32524e+06	7.04465e+06	8.74588e+06	1.12216e+07	1.07688e+07	1.14777e+07	9.52739e+06	1.19888e+07	2.37403e+07	4.06006e+07	1.79565e+07	2.10879e+07	2.95079e+07	9.7709e+06	9.87281e+06	1.12442e+07	--	--	--	-	-	-	-
Com_3299_neg	PA (2:0/21:0)	--	C26 H51 O8 P	11.576	521.333	6.55016e+07	8.73469e+07	1.00121e+08	6.86655e+07	9.29923e+07	6.87005e+07	1.37271e+07	2.44622e+07	3.84164e+07	2.55724e+07	3.57917e+07	2.93282e+07	5.57309e+07	1.02423e+08	1.06341e+08	8.13095e+07	1.1637e+08	1.21682e+08	6.03413e+07	5.96976e+07	5.45124e+07	--	--	--	-	-	-	-
Com_11645_neg	Xanthohumol	--	C21 H22 O5	8.209	353.145	1.29318e+07	1.30796e+07	1.19156e+07	1.398e+07	1.42049e+07	1.16827e+07	8.25177e+06	6.86145e+06	9.69776e+06	8.15769e+06	7.52579e+06	7.46158e+06	7.27059e+06	7.39807e+06	9.63807e+06	7.73454e+06	6.84949e+06	7.20802e+06	8.00847e+06	7.39204e+06	7.95543e+06	Linear 1,3-diarylpropanoids	6754-58-1	HMDB0037479	C16417	ko00941//Flavonoid biosynthesis	Biosynthesis of other secondary metabolites	Metabolism
Com_13041_neg	Saikosaponin B1	--	C42 H68 O13	13.399	779.461	123170	104859	118556	119769	111961	104638	51532.5	56462.9	69839.2	46658.1	55901.8	64975.6	1.16321e+06	1.84189e+06	1.17738e+07	1.12265e+06	1.21202e+06	5.10649e+06	990195	874221	920923	--	--	--	-	-	-	-
Com_9077_neg	(±)9-HpODE	--	C18 H32 O4	12.544	311.223	1.28933e+07	1.28113e+07	1.85488e+07	1.17942e+07	1.63556e+07	1.24507e+07	2.18787e+06	4.69056e+06	1.48505e+07	2.74939e+06	1.94413e+06	2.70375e+06	1.02937e+07	1.22318e+07	9.41905e+06	8.73473e+06	1.04506e+07	9.95148e+06	7.32012e+06	7.23279e+06	7.8655e+06	--	--	--	-	-	-	-
Com_1036_neg	Dihydroroseoside	--	C19 H32 O8	8.757	387.203	1.99952e+07	1.90812e+07	2.0475e+07	1.9723e+07	2.00592e+07	2.04463e+07	1.34479e+07	2.35134e+07	4.16232e+07	2.47853e+07	4.15086e+07	3.77235e+07	1.71606e+08	2.48682e+08	5.53115e+08	3.65405e+08	2.7022e+08	4.06513e+08	1.057e+08	1.16253e+08	1.15945e+08	Fatty Acyls	142235-28-7	HMDB0040614	-	-	-	-
Com_10079_neg	DGDG (2:0/16:2)	--	C33 H56 O15	12.688	737.356	135477	121146	126950	165021	140790	126060	69997.6	69169.6	79091.1	69356.9	77206.5	86834.7	1.67428e+07	1.86745e+07	3.67342e+06	2.25706e+07	1.57295e+07	1.42996e+07	1.82053e+06	2.80267e+06	2.84916e+06	--	--	--	-	-	-	-
Com_19999_neg	PI (2:0/6:0)	--	C17 H31 O13 P	9.548	435.187	2.03228e+06	1.61116e+06	2.02215e+06	1.77732e+06	1.61131e+06	1.77045e+06	1.7624e+06	2.82305e+06	1.91131e+06	2.46868e+06	1.68252e+06	2.0402e+06	4.70951e+06	3.70381e+06	4.28143e+06	3.81287e+06	4.91141e+06	3.75503e+06	1.3324e+06	1.73095e+06	1.41672e+06	--	--	--	-	-	-	-
Com_15460_neg	Morroniside	--	C17 H26 O11	11.127	903.292	3.58248e+06	3.76319e+06	3.90251e+06	3.27458e+06	3.52393e+06	2.85569e+06	1.47026e+06	3.03428e+06	4.39465e+06	4.72761e+06	4.4987e+06	2.11394e+06	700788	718853	2.29369e+06	2.00935e+06	1.03383e+06	862230	3.38391e+06	3.18681e+06	2.9278e+06	--	--	--	-	-	-	-
Com_24405_neg	GlcADG (26:1-20:2)	--	C55 H98 O11	6.89	933.708	1.34844e+06	2.15849e+06	1.66534e+06	2.71411e+06	1.94441e+06	2.35993e+06	843283	1.2725e+06	703938	706605	716918	771916	846969	672918	982648	553984	455460	499037	835818	955188	1.17952e+06	--	--	--	-	-	-	-
Com_18926_neg	--	N-Sinapoylagmatine	C16 H24 N4 O4	10.878	335.171	3.59313e+06	2.87169e+06	3.29166e+06	4.15669e+06	3.90865e+06	5.26472e+06	725001	514284	370183	436619	310531	470919	349789	431463	414992	377946	382057	364047	844557	1.06309e+06	1.26435e+06	--	--	--	-	-	-	-
Com_2079_neg	--	Verbascoside	C29 H36 O15	10.196	623.195	1.41494e+06	1.75626e+06	1.30699e+06	1.6477e+06	1.8627e+06	1.69148e+06	1.48384e+06	1.17786e+06	990061	1.08403e+06	1.05565e+06	1.20853e+06	1.71495e+08	2.51213e+08	1.90575e+08	2.42146e+08	1.74397e+08	2.22431e+08	4.34887e+07	4.554e+07	5.0978e+07	Cinnamic acids and derivatives	61276-17-3	HMDB0034843	-	-	-	-
Com_19896_neg	SQDG (17:1/18:4)	--	C44 H74 O12 S	12.295	825.483	152909	150488	143444	156060	144691	127672	73419.6	79094	97381.8	97561.6	94570.4	89150.3	2.04731e+06	2.1209e+06	4.49054e+06	3.62601e+06	5.20265e+06	3.6405e+06	328440	285064	294591	--	--	--	-	-	-	-
Com_27743_neg	--	S-Lactoyglutathione	C13 H21 N3 O8 S	10.808	378.096	453500	480912	557427	360772	313870	461209	334506	364502	247158	286522	221222	269055	450256	727407	634745	1.16348e+06	990701	557898	306707	541105	317117	--	--	--	-	-	-	-
Com_20394_neg	PA (2:0/15:1)	--	C20 H37 O8 P	11.818	435.216	164596	159534	164340	164140	170720	155087	95658.4	109212	142685	123999	127154	111953	492287	1.22193e+06	1.04224e+06	5.05978e+06	3.12117e+06	2.44988e+06	172147	173804	172388	--	--	--	-	-	-	-
Com_6532_neg	Rehmannioside A	--	C21 H32 O15	12.529	569.167	7.66488e+06	8.20667e+06	7.2624e+06	2.70551e+06	5.09613e+06	2.81134e+06	3.67766e+06	1.01007e+07	1.69694e+07	2.17136e+07	1.20257e+07	2.7446e+06	370787	352853	243621	445234	325634	315443	5.76345e+06	6.12375e+06	5.3212e+06	--	--	--	-	-	-	-
Com_6033_neg	Tenuifoliside A	--	C31 H38 O17	8.968	681.204	3.24517e+07	3.23727e+07	3.2336e+07	4.10355e+07	4.82042e+07	3.35396e+07	2.08293e+07	2.22696e+07	1.40944e+07	1.69287e+07	1.69009e+07	2.20461e+07	3.06651e+07	4.14794e+07	3.95415e+07	3.56559e+07	5.42514e+07	4.71945e+07	2.3617e+07	2.635e+07	2.12499e+07	--	--	--	-	-	-	-
Com_12664_neg	--	LPC(1-acyl 16:0)	C24 H50 N O7 P	14.791	494.326	5.14248e+06	8.20925e+06	1.23852e+07	1.3375e+07	9.5634e+06	1.28265e+07	1.72037e+06	1.37418e+06	3.11661e+06	1.09257e+06	1.61569e+06	999881	2.15638e+07	1.32525e+07	3.65696e+06	5.91674e+06	4.85659e+06	7.85927e+06	5.52417e+06	4.95943e+06	4.39039e+06	--	--	--	-	-	-	-
Com_21642_neg	PA (2:0/22:2)	--	C27 H49 O8 P	12.177	531.317	590777	1.22579e+06	785783	778795	727407	1.28379e+06	461109	367034	533623	242831	245986	711447	3.46687e+06	5.45938e+06	2.68608e+06	3.6889e+06	4.08251e+06	3.48972e+06	1.11527e+06	1.06223e+06	1.30951e+06	--	--	--	-	-	-	-
Com_14662_neg	--	Paeonol	C9 H10 O3	6.915	165.055	5.74993e+06	5.40642e+06	4.87e+06	5.4069e+06	5.57685e+06	5.06932e+06	4.57245e+06	4.88605e+06	5.09697e+06	4.005e+06	5.39784e+06	3.54609e+06	7.50626e+06	7.24237e+06	9.31471e+06	8.38332e+06	8.30445e+06	8.41634e+06	5.43503e+06	5.11998e+06	4.84727e+06	--	--	--	-	-	-	-
Com_805_neg	PA (2:0/18:1)	--	C23 H43 O8 P	11.319	477.271	6.78337e+08	8.11585e+08	6.48957e+08	5.8842e+08	6.13582e+08	6.43393e+08	9.31861e+06	1.03565e+07	1.26916e+07	2.13748e+07	1.1319e+07	1.22816e+07	3.67766e+07	4.12373e+07	9.67158e+07	6.38253e+07	5.82803e+07	9.5603e+07	2.06449e+08	1.79485e+08	2.03191e+08	--	--	--	-	-	-	-
Com_1925_neg	Inositol	--	C6 H12 O6	1.273	239.077	2.73805e+08	2.25932e+08	1.63983e+08	7.1184e+07	2.1849e+08	1.89899e+08	6.44753e+07	6.13359e+07	7.21263e+07	7.1128e+07	5.14935e+07	5.01333e+07	1.47509e+08	1.23592e+08	1.06067e+08	9.96704e+07	9.05649e+07	1.00724e+08	1.11507e+08	1.0014e+08	1.0757e+08	Organooxygen compounds	87-89-8	HMDB0000211	C00137	ko01100//Metabolic pathways;ko01120//Microbial metabolism in diverse environments;ko01130//Biosynthesis of antibiotics;ko02010//ABC transporters;ko00052//Galactose metabolism;ko00053//Ascorbate and aldarate metabolism;ko00562//Inositol phosphate metabolism;ko04070//Phosphatidylinositol signaling system	Carbohydrate metabolism;Global and overview maps;Membrane transport;Signal transduction	Environmental Information Processing;Metabolism
Com_13405_neg	D-Ribulose 1,5-bisphosphate	--	C5 H12 O11 P2	1.093	308.978	1.58068e+06	1.98139e+06	1.59142e+06	1.68982e+06	2.64074e+06	2.69706e+06	1.47205e+06	1.0493e+06	1.00448e+06	982789	880545	625533	2.54725e+06	2.24255e+06	2.5421e+06	1.14567e+07	1.4086e+07	5.02945e+06	1.96514e+06	1.9866e+06	2.22414e+06	--	--	--	C01182	ko01100//Metabolic pathways;ko01110//Biosynthesis of secondary metabolites;ko01120//Microbial metabolism in diverse environments;ko01130//Biosynthesis of antibiotics;ko01200//Carbon metabolism;ko00630//Glyoxylate and dicarboxylate metabolism;ko00710//Carbon fixation in photosynthetic organisms	Carbohydrate metabolism;Energy metabolism;Global and overview maps	Metabolism
Com_7755_neg	19(R)-Hydroxy-prostaglandin E2	--	C20 H32 O6	14.725	349.205	3.96655e+07	1.13892e+07	8.88746e+06	5.51755e+06	1.08172e+07	1.28895e+07	6.91401e+06	7.3355e+06	7.79966e+06	5.32204e+06	1.0117e+07	1.53706e+07	1.00559e+07	9.26402e+06	4.20632e+06	4.99928e+06	4.54575e+06	4.1217e+06	8.84547e+06	8.0611e+06	8.14948e+06	Fatty Acyls	55123-68-7	HMDB0001908	-	-	-	-
Com_7823_neg	--	Citronellyl acetate	C12 H22 O2	13.337	197.155	1.67033e+07	1.46697e+07	1.47042e+07	1.0466e+07	1.17732e+07	1.03307e+07	6.1848e+06	5.74774e+06	1.05322e+07	5.48907e+06	7.25166e+06	1.16852e+07	3.25577e+07	4.01276e+07	2.83388e+07	1.51398e+07	2.33254e+07	2.99588e+07	1.35019e+07	1.33636e+07	1.42771e+07	Fatty Acyls	-	HMDB0034844	-	-	-	-
Com_3446_neg	N-{6-[4-(tert-butyl)phenoxy]-3-pyridinyl}-4-(trifluoromethyl)benzamide	--	C23 H21 F3 N2 O2	9.022	413.146	1.21294e+07	3.27075e+06	3.33036e+06	3.63715e+06	3.28896e+06	2.87269e+06	7.28922e+06	8.02293e+06	1.25837e+07	7.40783e+06	1.20256e+07	8.28241e+07	2.12009e+07	2.20595e+07	5.96716e+07	3.61011e+07	2.27333e+07	3.18467e+07	1.30382e+07	1.265e+07	1.25922e+07	--	--	--	-	-	-	-
Com_20175_neg	Tubuloside A	--	C37 H48 O21	8.113	827.263	1.21916e+06	1.07417e+06	1.19307e+06	1.23286e+06	1.24116e+06	1.14801e+06	1.20422e+06	1.70665e+06	2.88163e+06	2.17608e+06	1.98572e+06	1.56399e+06	431096	452319	713309	509184	502951	441715	962761	1.80339e+06	1.16469e+06	--	--	--	-	-	-	-
Com_17259_neg	MGDG (2:0/15:1)	--	C26 H46 O10	11.766	577.321	4.32701e+06	2.11592e+06	3.6164e+06	2.99255e+06	3.90319e+06	3.17628e+06	2.27961e+06	2.44947e+06	3.97989e+06	1.97344e+06	3.2301e+06	4.34476e+06	3.47749e+06	3.99121e+06	6.43711e+06	4.52575e+06	1.84691e+06	4.59383e+06	3.3284e+06	3.95319e+06	5.3134e+06	--	--	--	-	-	-	-
Com_9966_neg	PA (2:0/24:4)	--	C29 H49 O8 P	12.759	555.318	686379	543564	296764	342432	667766	511278	436765	456609	497368	500835	443414	569590	1.25125e+07	2.25497e+07	8.38766e+06	2.16069e+07	2.4156e+07	1.94603e+07	3.91922e+06	3.62636e+06	4.27413e+06	--	--	--	-	-	-	-
Com_9183_neg	MGDG (2:0/16:1)	--	C27 H48 O10	11.594	591.339	7.72457e+06	1.398e+07	1.15561e+07	1.0787e+07	1.09336e+07	8.82686e+06	614198	1.12735e+06	1.52081e+06	1.22429e+06	1.31745e+06	884738	1.20934e+07	2.70409e+07	1.75149e+07	1.35744e+07	2.43475e+07	2.69614e+07	7.79684e+06	7.98451e+06	9.20192e+06	--	--	--	-	-	-	-
Com_13239_neg	PG (4:0/16:0)	--	C26 H51 O10 P	11.012	553.324	1.83385e+06	1.75883e+06	2.28924e+06	2.66853e+06	2.03673e+06	2.07165e+06	416230	553395	874173	577115	976939	924779	9.14236e+06	1.68597e+07	9.86303e+06	9.04844e+06	1.44633e+07	1.38729e+07	3.30066e+06	3.31061e+06	3.2067e+06	--	--	--	-	-	-	-
Com_5202_neg	DGDG (3:0/4:0)	--	C22 H38 O15	9.462	601.23	3.11405e+07	3.20645e+07	2.73791e+07	2.77425e+07	2.87105e+07	2.18995e+07	9.24903e+06	7.99261e+06	1.01446e+07	8.59656e+06	1.05425e+07	7.56957e+06	2.04453e+07	4.76467e+07	5.43566e+07	3.11651e+07	3.71355e+07	3.95506e+07	1.6165e+07	1.57493e+07	1.75422e+07	--	--	--	-	-	-	-
Com_6931_neg	Chrysophanol 8-O-β-D-glucoside	--	C21 H20 O9	1.563	415.109	1.74233e+07	1.22502e+07	1.22033e+07	2.10492e+07	2.20252e+07	1.53191e+07	1.91596e+07	1.52034e+07	7.18733e+06	1.97066e+07	1.33152e+07	1.90437e+07	4.18849e+07	2.3305e+07	1.43794e+07	4.1695e+07	3.05599e+07	2.71497e+07	1.36118e+07	1.54029e+07	1.95052e+07	--	--	--	-	-	-	-
Com_16231_neg	--	Dl-3-Hydroxynorvaline	C5 H11 N O3	1.369	132.066	5.27555e+06	4.23387e+06	3.56875e+06	2.5259e+06	3.6721e+06	3.88624e+06	2.66029e+06	3.54669e+06	3.71528e+06	2.44845e+06	2.95185e+06	3.30029e+06	5.60523e+06	6.37646e+06	4.55098e+06	5.37831e+06	6.88481e+06	9.13652e+06	2.84905e+06	3.41805e+06	3.88418e+06	--	--	--	-	-	-	-
Com_5040_neg	MGDG (2:0/10:0)	--	C21 H38 O10	12.167	509.26	5.87981e+07	5.81761e+07	2.95624e+07	2.09855e+07	3.31795e+07	1.4368e+07	3.49842e+06	9.57674e+06	1.14053e+07	1.20807e+07	1.21236e+07	5.62074e+06	1.51689e+06	2.1512e+06	2.62014e+06	2.53369e+06	2.07015e+06	1.94216e+06	8.94873e+06	1.36922e+07	1.46771e+07	--	--	--	-	-	-	-
Com_22589_neg	2'-Deoxyguanosine 5'-triphosphate (dGTP)	--	C10 H16 N5 O13 P3	1.271	505.989	1.85586e+06	2.75817e+06	1.67003e+06	1.7096e+06	1.69204e+06	2.41921e+06	914581	765111	831568	1.01662e+06	930916	2.54386e+06	6.05739e+06	2.49538e+06	1.3465e+06	2.74757e+06	3.76574e+06	2.80257e+06	1.84225e+06	1.69761e+06	2.03606e+06	--	--	--	-	-	-	-
Com_1559_neg	PA (9:0/14:0)	--	C26 H51 O8 P	11.205	521.333	2.18725e+08	2.89907e+08	3.37702e+08	2.65893e+08	2.85351e+08	2.73174e+08	1.42478e+07	2.60045e+07	3.06566e+07	2.54766e+07	2.77636e+07	4.08806e+07	3.87449e+07	7.11779e+07	1.0397e+08	6.33974e+07	9.33341e+07	9.9893e+07	1.24404e+08	1.35208e+08	1.15175e+08	--	--	--	-	-	-	-
Com_19726_neg	PG (2:0/16:1)	--	C24 H45 O10 P	12.434	523.26	99864.2	84815.6	227181	164314	100085	85427	2.10925e+06	2.43418e+06	656985	1.887e+06	3.35282e+06	3.66046e+06	1.82227e+06	2.81066e+06	1.5772e+06	998196	1.57706e+06	1.04331e+06	1.61877e+06	1.36269e+06	1.13582e+06	--	--	--	-	-	-	-
Com_24957_neg	Icaritin	--	C21 H20 O6	6.071	367.115	283461	968955	349476	485533	359523	2.11826e+06	401313	344775	580194	721446	669666	578880	2.03853e+06	2.0247e+06	1.62869e+06	1.60615e+06	1.46764e+06	1.57746e+06	538826	852901	736562	--	--	--	-	-	-	-
Com_25923_neg	20(S)-Ginsenoside Rh2	--	C36 H62 O8	15.43	667.445	122924	217763	111826	181814	424393	266112	51188.9	40168.7	41470.6	37904.2	42991	48562.9	2.56168e+06	2.5622e+06	267159	239119	684613	1.42532e+06	370476	241704	241042	--	--	--	-	-	-	-
Com_11795_neg	6-fluoro-2-methyl-4-[2-nitro-4-(trifluoromethyl)phenoxy]quinoline	--	C17 H10 F4 N2 O3	1.247	383.065	8.6324e+06	4.02725e+06	5.88992e+06	1.67131e+07	4.15012e+06	3.48808e+06	3.85486e+06	2.52044e+06	9.47022e+06	3.10242e+06	5.37945e+06	3.78032e+06	1.26185e+07	1.22855e+06	1.01647e+07	3.62566e+06	1.00006e+07	4.61985e+06	5.69846e+06	5.54354e+06	9.20294e+06	--	--	--	-	-	-	-
Com_4672_neg	PA (2:0/10:0)	--	C15 H29 O8 P	8.475	331.176	4.91632e+06	5.75143e+06	4.49269e+06	4.49502e+06	6.02918e+06	3.80009e+06	5.96361e+06	5.31309e+06	3.1355e+06	5.26712e+06	5.38534e+06	4.78051e+06	6.25849e+07	6.85552e+07	6.39581e+07	3.79726e+07	5.60239e+07	4.53109e+07	1.72017e+07	1.21214e+07	1.50048e+07	--	--	--	-	-	-	-
Com_22936_neg	MGDG (3:0/8:0)	--	C20 H36 O10	11.904	495.244	1.35116e+06	1.43601e+06	1.50588e+06	1.43968e+06	1.14284e+06	1.24829e+06	1.33681e+06	1.23611e+06	1.21044e+06	880684	1.14574e+06	1.04199e+06	1.21989e+06	2.2219e+06	2.92355e+06	1.48075e+06	1.88236e+06	1.87031e+06	1.06481e+06	1.24285e+06	1.089e+06	--	--	--	-	-	-	-
Com_5118_neg	N,5-Bis(3-(trifluoromethyl)phenyl)oxazol-2-amine	--	C17 H10 F6 N2 O	7.125	371.062	4.96157e+07	3.14798e+07	3.47817e+07	3.96335e+07	2.90853e+07	2.46691e+07	1.35281e+07	1.94822e+07	2.09987e+07	2.85661e+07	3.32014e+07	2.08891e+07	6.93705e+07	5.92052e+07	4.86778e+07	6.70139e+07	6.85957e+07	5.84314e+07	3.13416e+07	3.69111e+07	3.43652e+07	--	--	--	-	-	-	-
Com_20806_neg	2-[(carboxymethyl)(methyl)amino]-5-methoxybenzoic acid	--	C11 H13 N O5	5.629	238.072	1.86269e+06	2.09059e+06	2.19778e+06	1.03717e+06	1.61033e+06	1.57639e+06	478879	557375	693016	787368	919720	428943	1.86902e+06	1.80263e+06	3.95994e+06	1.91779e+06	2.38044e+06	2.22387e+06	1.19569e+06	1.4959e+06	1.07407e+06	--	--	--	-	-	-	-
Com_25007_neg	Gambogenic acid	--	C38 H46 O8	11.307	629.318	437807	452856	441167	358055	523465	519800	787711	794328	815449	1.16377e+06	888752	648100	641645	596186	831447	1.27435e+06	1.33238e+06	932145	544392	1.05955e+06	639847	--	--	--	-	-	-	-
Com_16437_neg	4-(4-nitrophenylazo)aniline	--	C12 H10 N4 O2	6.507	241.071	6.4185e+06	4.82476e+06	4.59551e+06	6.3674e+06	4.63116e+06	7.4251e+06	1.66213e+06	1.99962e+06	4.14642e+06	2.58166e+06	3.27287e+06	2.19801e+06	1.53334e+06	2.46484e+06	2.42004e+06	1.8301e+06	1.68021e+06	2.14216e+06	2.56953e+06	2.92296e+06	2.67731e+06	--	--	--	-	-	-	-
Com_4991_neg	β-Naphthoxyacetic Acid	--	C12 H10 O3	9.852	201.056	6.9121e+06	6.78257e+06	7.73856e+06	7.41033e+06	6.94793e+06	7.37639e+06	6.83506e+06	6.50246e+06	7.03002e+06	6.45275e+06	7.02381e+06	8.25241e+06	3.72771e+07	2.53044e+07	5.80136e+07	5.63329e+07	4.70506e+07	5.28275e+07	1.63371e+07	1.92009e+07	2.16317e+07	--	--	--	-	-	-	-
Com_2922_neg	Nystose	--	C24 H42 O21	10.076	711.234	486576	540281	549561	495130	506089	509122	7.57035e+07	7.78581e+07	6.85552e+07	7.24975e+07	7.37078e+07	6.38485e+07	1.44419e+06	2.97917e+06	1.31022e+06	1.55941e+06	1.62483e+06	1.40958e+06	1.58544e+07	1.23782e+07	1.43577e+07	Organooxygen compounds	13133-07-8	HMDB0039176	-	-	-	-
Com_2734_neg	PA (3:0/22:3)	--	C28 H49 O8 P	12.907	543.318	1.43771e+06	1.53606e+06	1.67146e+06	1.42667e+06	994838	1.21741e+06	2.68906e+07	3.20797e+07	2.04217e+07	1.41231e+07	1.46586e+07	1.46834e+06	8.35313e+07	8.13703e+07	3.86852e+07	1.67015e+08	1.00704e+08	1.04997e+08	2.97774e+07	2.9257e+07	3.02378e+07	--	--	--	-	-	-	-
Com_4225_neg	PA (3:0/16:3)	--	C22 H37 O8 P	10.514	459.224	1.17075e+07	1.3569e+07	1.38005e+07	1.39534e+07	1.17564e+07	1.5066e+07	4.81083e+07	4.7151e+07	3.84394e+07	4.03967e+07	3.57966e+07	3.22965e+07	8.8253e+06	1.0835e+07	1.54779e+07	9.39832e+06	1.32815e+07	9.9946e+06	2.78338e+07	2.23946e+07	2.18403e+07	--	--	--	-	-	-	-
Com_15732_neg	DGDG (2:0/8:0)	--	C25 H44 O15	11.37	643.276	1.36596e+06	1.62428e+06	1.13995e+06	874602	1.03779e+06	750832	492547	539019	1.34494e+06	858354	579279	185614	3.45354e+06	3.75748e+06	2.62936e+06	9.5787e+06	3.89925e+06	4.40938e+06	995778	1.01642e+06	620936	--	--	--	-	-	-	-
Com_8000_neg	MGDG (2:0/9:0)	--	C20 H36 O10	11.216	495.244	2.02526e+07	2.20613e+07	1.89581e+07	2.25773e+07	3.37747e+07	2.43335e+07	3.50065e+06	3.98101e+06	4.84155e+06	5.26859e+06	5.45738e+06	3.09279e+06	3.76199e+06	3.09737e+06	6.27618e+06	3.97729e+06	3.93224e+06	5.25554e+06	5.72287e+06	9.17644e+06	7.9598e+06	--	--	--	-	-	-	-
Com_8043_neg	Poliumoside	--	C35 H46 O19	1.408	769.263	2.37621e+07	2.75906e+07	2.7929e+07	2.19641e+07	2.39915e+07	1.63861e+07	6.57876e+06	6.26056e+06	6.36303e+06	5.57585e+06	6.5475e+06	6.38499e+06	3.05866e+07	1.35636e+07	1.30334e+07	1.54419e+07	9.47622e+06	1.25826e+07	1.11399e+07	1.15682e+07	8.82572e+06	--	--	--	-	-	-	-
Com_26884_neg	PMeOH (12:0-22:5)	--	C38 H65 O8 P	13.594	679.443	81827.3	68789.3	76515.8	97629.5	80463.4	69457	42203.9	41364.7	46380.3	37497.9	46584.8	51968.1	261602	686233	1.3063e+06	347237	282372	832896	248188	154331	160392	--	--	--	-	-	-	-
Com_21461_neg	PI (3:0/22:5)	--	C34 H55 O13 P	11.807	701.34	644939	1.25665e+06	959195	880852	959495	634830	1.09056e+06	730847	365117	876280	532701	545203	2.3108e+06	1.87681e+06	561273	3.27147e+06	4.59374e+06	2.6432e+06	895220	913078	989793	--	--	--	-	-	-	-
Com_12330_neg	LPG 16:1	--	C22 H43 O9 P	14.548	481.257	3.80849e+06	8.32398e+06	6.93763e+06	8.17164e+06	3.85947e+06	7.53905e+06	1.9093e+06	2.6389e+06	8.71966e+06	4.1344e+06	2.48222e+06	1.75616e+06	3.90742e+06	5.51162e+06	3.72634e+06	4.22487e+06	3.648e+06	7.84451e+06	4.2736e+06	3.99379e+06	4.39239e+06	--	--	--	-	-	-	-
Com_661_neg	3-Isomangostin	--	C24 H26 O6	8.208	409.172	5.98116e+08	6.66847e+08	7.78813e+08	6.81903e+08	8.89485e+08	7.06785e+08	4.68291e+08	6.29494e+08	3.75032e+08	5.91845e+08	6.29694e+08	3.8853e+08	2.21681e+08	2.18029e+08	3.04082e+08	3.35931e+08	9.68724e+07	3.26038e+08	5.29874e+08	5.3072e+08	5.98114e+08	Benzopyrans	19275-46-8	HMDB0041521	-	-	-	-
Com_8885_neg	JWH 250 N-pentanoic acid metabolite	--	C22 H23 N O4	9.755	400.136	8.24017e+06	6.67628e+06	1.03047e+07	7.39307e+06	5.4305e+06	3.84632e+06	1.50086e+07	1.04122e+07	9.23215e+06	1.05689e+07	8.79613e+06	8.87303e+06	4.96681e+06	3.15043e+06	2.80499e+06	5.11943e+06	7.86022e+06	6.12304e+06	8.01161e+06	6.10292e+06	5.54752e+06	--	--	--	-	-	-	-
Com_25985_neg	MGDG (2:0/11:0)	--	C22 H40 O10	12.554	523.276	1.39935e+06	1.25375e+06	1.81654e+06	1.70559e+06	1.87427e+06	1.64788e+06	63494.1	68607.8	86842.4	76656.3	75666.7	79301.2	240972	229316	158327	192883	211627	205004	315248	412715	227341	--	--	--	-	-	-	-
Com_28484_neg	--	Hordatine A	C28 H38 N8 O4	12.138	549.292	76896.3	89011.3	90497.7	81935.7	112579	79570.1	50262.3	84809	68585	126326	79752.9	52600.4	693447	560582	419117	685844	662659	601476	204257	147331	172854	2-arylbenzofuran flavonoids	7073-64-5	HMDB0030461	-	-	-	-
Com_8722_neg	N1-(3-cyclopropyl-1H-pyrazol-5-yl)acetamide	--	C8 H11 N3 O	8.195	164.084	713605	730424	749291	710423	825320	726752	4.79961e+06	7.19455e+06	1.08475e+07	1.03962e+07	9.89908e+06	8.06693e+06	1.61393e+07	2.06535e+07	2.38701e+07	2.27967e+07	1.72909e+07	1.73281e+07	6.56883e+06	5.96596e+06	7.33692e+06	--	--	--	-	-	-	-
Com_11891_neg	PI (2:0/12:0)	--	C23 H43 O13 P	11.475	557.238	1.01816e+07	9.73149e+06	8.92321e+06	8.86747e+06	1.39904e+07	7.77395e+06	4.58268e+06	2.26498e+06	4.68026e+06	3.55151e+06	4.21966e+06	1.15483e+07	3.0431e+06	3.35458e+06	1.05174e+07	5.94396e+06	2.63607e+06	7.43248e+06	6.49445e+06	6.56404e+06	5.85623e+06	--	--	--	-	-	-	-
Com_4328_neg	PG (2:0/11:0)	--	C19 H37 O10 P	10.2	455.214	7.15654e+07	7.22854e+07	7.12409e+07	6.48907e+07	8.8482e+07	6.23471e+07	3.31031e+07	3.01543e+07	2.47071e+07	9.55291e+06	2.2247e+07	3.27384e+07	2.55751e+07	3.43284e+07	4.36097e+07	1.79754e+07	3.159e+07	2.80896e+07	3.00939e+07	3.7063e+07	2.95471e+07	--	--	--	-	-	-	-
Com_24207_neg	PI (2:0/22:2)	--	C33 H59 O13 P	12.39	693.371	108288	92663	104447	92829.3	102791	88200.5	56877.5	57688.3	59020.2	52063	56054	62635.1	1.3525e+06	3.65805e+06	2.07204e+06	1.23128e+06	1.48872e+06	2.08173e+06	371168	375358	478660	--	--	--	-	-	-	-
Com_4330_neg	LPA 18:2	--	C21 H39 O7 P	14.611	433.236	4.00957e+07	5.27673e+07	5.19726e+07	7.73539e+07	4.18454e+07	5.84912e+07	1.89427e+07	2.33484e+07	4.77945e+07	2.52572e+07	1.48592e+07	1.18107e+07	5.79229e+07	2.54091e+07	2.94979e+07	2.4576e+07	2.18881e+07	2.2036e+07	1.68413e+07	2.88433e+07	2.99402e+07	--	--	--	-	-	-	-
Com_11389_neg	OxPS (16:0-20:3+2O)	--	C42 H76 N O12 P	14.741	816.5	9.2978e+06	1.54077e+07	496998	494543	2.47546e+06	1.40299e+06	376621	237823	4.19016e+06	204721	275848	278758	960482	655535	366923	417061	444220	481436	359030	336792	385979	--	--	--	-	-	-	-
Com_22468_neg	4-Hydroxyglucobrassicin	--	C16 H20 N2 O10 S2	1.168	481.059	1.86868e+06	2.33842e+06	3.46932e+06	3.25329e+06	2.21451e+06	2.20134e+06	919722	1.36321e+06	1.4636e+06	1.64089e+06	1.92423e+06	1.52666e+06	2.70158e+06	1.99036e+06	853971	3.16384e+06	3.02798e+06	1.82186e+06	1.37388e+06	1.28987e+06	1.80938e+06	--	--	--	-	-	-	-
Com_9908_neg	MGDG (2:0/14:1)	--	C25 H44 O10	12.111	563.308	941196	1.66045e+06	1.68295e+06	972727	1.54943e+06	1.36548e+06	1.05275e+06	1.06559e+06	1.15973e+06	962043	1.07004e+06	1.23983e+06	1.0149e+07	2.10465e+07	1.9314e+07	1.09308e+07	1.70899e+07	1.63895e+07	2.83681e+06	3.81624e+06	3.66625e+06	--	--	--	-	-	-	-
Com_9036_neg	Sorbitan monooleate	--	C24 H44 O6	13.804	427.307	4.17416e+06	6.39372e+06	7.98296e+06	5.78383e+06	6.06454e+06	4.20219e+06	3.81307e+06	9.18438e+06	1.35355e+07	5.27548e+06	8.63292e+06	8.54329e+06	3.93251e+07	3.46449e+07	1.89622e+07	5.51523e+06	1.68356e+07	2.41176e+07	9.79891e+06	9.0209e+06	9.7174e+06	Fatty Acyls	1338-43-8	HMDB0029886	-	-	-	-
Com_3103_neg	Isoacteoside	--	C29 H36 O15	7.671	623.199	2.63402e+07	2.24513e+07	1.72063e+07	2.09204e+07	1.87692e+07	1.88236e+07	4.70505e+07	4.95842e+07	5.5077e+07	5.42854e+07	5.44796e+07	4.27052e+07	7.35488e+07	7.20116e+07	1.05337e+08	1.40886e+08	1.26348e+08	1.0955e+08	4.88319e+07	4.67594e+07	4.83589e+07	Cinnamic acids and derivatives	61303-13-7	HMDB0041025	-	-	-	-
Com_2805_neg	Flavin mononucleotide (FMN)	--	C17 H21 N4 O9 P	7.987	455.102	1.97151e+07	2.2446e+07	2.89694e+07	2.41102e+07	3.44975e+07	2.6814e+07	3.7225e+07	7.75639e+07	8.9309e+07	5.95598e+07	6.21404e+07	6.32329e+07	395929	448218	364897	416594	618284	390588	4.26506e+07	2.92149e+07	4.20269e+07	--	--	--	-	-	-	-
Com_12571_neg	PI (7:0/15:0)	--	C31 H59 O13 P	12.168	669.351	247988	272662	214402	208264	226938	381411	1.23351e+06	1.08657e+06	839859	1.1627e+06	908414	596193	8.38439e+06	7.93374e+06	3.43723e+06	1.52262e+07	1.17261e+07	9.89363e+06	1.38481e+06	2.162e+06	2.22138e+06	--	--	--	-	-	-	-
Com_21530_neg	(±)19(20)-DiHDPA	--	C22 H34 O4	14.898	361.236	1.69136e+06	1.69053e+06	847625	1.80533e+06	1.64001e+06	3.7089e+06	846088	966792	906606	361313	771805	421060	4.29422e+06	1.55466e+06	897308	1.79972e+06	1.91099e+06	3.13511e+06	1.44108e+06	1.38626e+06	1.61762e+06	--	--	--	-	-	-	-
Com_2960_neg	LPC 16:0	--	C24 H50 N O7 P	14.808	554.346	6.34124e+07	9.33401e+07	1.28455e+08	1.32266e+08	9.9565e+07	1.28301e+08	1.93877e+07	1.72933e+07	3.7341e+07	1.31702e+07	1.59162e+07	8.34909e+06	1.9653e+08	1.27177e+08	3.51429e+07	5.16178e+07	4.54369e+07	5.47482e+07	4.90492e+07	5.07299e+07	5.0309e+07	--	--	--	-	-	-	-
Com_5765_neg	--	1,2,3,7-Tetramethoxyxanthone	C17 H16 O6	9.46	315.087	6.87316e+06	7.89316e+06	9.76175e+06	8.85329e+06	8.37154e+06	8.48032e+06	2.98877e+07	2.52506e+07	2.00089e+07	2.25976e+07	2.04305e+07	2.39303e+07	6.59947e+06	4.42589e+06	5.34031e+06	5.78437e+06	5.32442e+06	6.43815e+06	1.34519e+07	1.50701e+07	1.44174e+07	--	--	--	-	-	-	-
Com_13619_neg	Quercetin-3-O-β-D-glucose-7-O-β-D-gentiobioside	--	C33 H40 O22	7.583	787.208	2.51189e+06	4.25484e+06	2.30136e+06	3.63463e+06	2.8931e+06	1.95845e+06	640406	644048	604534	543348	551742	613657	9.7544e+06	1.63793e+07	7.84699e+06	1.07992e+07	1.3644e+07	9.34863e+06	3.67206e+06	2.56811e+06	2.61339e+06	--	--	--	-	-	-	-
Com_5809_neg	--	LPC(1-acyl 18:2)	C26 H50 N O7 P	14.595	518.325	2.43645e+07	3.42728e+07	5.01872e+07	4.67557e+07	3.888e+07	3.87832e+07	1.12276e+07	1.07808e+07	2.48008e+07	9.80887e+06	1.04915e+07	3.59458e+06	5.53938e+07	2.77404e+07	1.38163e+07	1.99347e+07	1.63097e+07	1.62776e+07	2.205e+07	2.02657e+07	1.76468e+07	--	--	--	-	-	-	-
Com_15290_neg	PG (8:0/9:0)	--	C23 H45 O10 P	11.892	511.258	113496	540995	837712	693159	437189	511532	4.09789e+06	787859	639717	844750	878392	6.9972e+06	1.7172e+06	266265	254791	3.36386e+06	3.51997e+06	2.86364e+06	793608	1.00933e+06	993081	--	--	--	-	-	-	-
Com_27293_neg	LPE 15:1	--	C20 H40 N O7 P	14.297	436.246	621993	716412	179244	1.43971e+06	776762	973044	112458	71649.7	445183	191914	124726	58597.3	383625	426297	88806.3	458872	125902	303812	363218	236884	389734	--	--	--	-	-	-	-
Com_25273_neg	PI (8:0/12:0)	--	C29 H55 O13 P	12.264	641.34	1.55025e+06	1.50965e+06	2.13715e+06	1.61199e+06	1.77574e+06	1.19452e+06	92041.8	88648	111462	95909.3	108244	101323	819129	850396	630155	802413	813828	737087	238009	243234	248369	--	--	--	-	-	-	-
Com_16643_neg	PG (2:0/4:0)	--	C12 H23 O10 P	7.581	357.1	2.8193e+06	1.0555e+06	933472	2.80852e+06	2.09433e+06	2.10899e+06	2.36414e+06	2.64586e+06	1.24473e+06	1.57921e+06	1.8734e+06	2.03259e+06	7.25168e+06	5.7494e+06	4.21864e+06	5.18187e+06	8.83601e+06	5.53026e+06	2.39683e+06	2.80506e+06	2.78733e+06	--	--	--	-	-	-	-
Com_1648_neg	SM (d14:3/13:1)	--	C32 H59 N2 O6 P	11.966	657.423	1.27412e+06	1.53025e+06	1.33522e+06	1.37127e+06	1.70875e+06	1.97635e+06	7.05469e+07	9.0918e+07	1.87451e+08	8.85822e+07	1.56943e+08	1.17214e+08	8.73816e+07	2.619e+08	8.72425e+07	1.10782e+08	1.32484e+08	1.59031e+08	5.51657e+07	7.77562e+07	8.12053e+07	--	--	--	-	-	-	-
Com_17586_neg	Prostaglandin A2	--	C20 H30 O4	11.715	333.207	266326	302085	272806	242334	247459	220775	276126	301685	388583	368561	345884	208917	3.70858e+06	4.29274e+06	1.92493e+06	7.4319e+06	4.99322e+06	5.0678e+06	1.09209e+06	1.13778e+06	995848	Fatty Acyls	13345-50-1	HMDB0002752	C05953	ko01100//Metabolic pathways;ko00590//Arachidonic acid metabolism	Global and overview maps;Lipid metabolism	Metabolism
Com_455_neg	6''-O-Acetylglycitin	--	C24 H24 O11	9.947	487.124	1.39369e+07	8.8029e+06	1.20324e+07	1.05343e+07	1.37749e+07	1.26079e+07	1.82959e+08	3.80709e+08	1.10647e+09	3.19542e+08	7.77396e+08	6.70506e+08	7.31706e+07	5.46568e+07	1.5752e+07	8.65383e+07	3.36992e+07	2.45241e+07	1.93767e+08	2.62953e+08	2.20518e+08	Isoflavonoids	134859-96-4	HMDB0039489	-	-	-	-
Com_12098_neg	MGDG (2:0/2:0)	--	C13 H22 O10	7.95	397.127	1.31225e+07	1.3431e+07	1.50288e+07	1.48947e+07	1.51953e+07	7.10254e+06	500207	1.02142e+06	859114	727076	747463	742134	1.93333e+06	3.4369e+06	7.58256e+06	2.16257e+06	2.76592e+06	3.91267e+06	4.55701e+06	6.11101e+06	6.9719e+06	--	--	--	-	-	-	-
Com_7794_neg	Trilobatin	--	C21 H24 O10	10.206	435.13	1.3417e+07	1.66579e+07	1.23146e+07	1.18745e+07	1.10653e+07	1.19995e+07	8.99678e+06	6.7372e+06	1.43577e+07	1.62541e+07	1.08733e+07	7.16553e+06	3.2911e+06	4.44236e+06	2.61248e+06	4.12087e+06	3.9399e+06	3.56045e+06	8.44736e+06	8.38017e+06	8.4144e+06	Flavonoids	4192-90-9	HMDB0037505	-	-	-	-
Com_757_neg	D-(-)-Fructose	--	C6 H12 O6	7.571	179.056	2.51657e+08	3.20217e+08	3.34877e+08	3.74579e+08	3.00507e+08	3.70762e+08	3.31584e+08	3.13062e+08	2.18435e+08	2.03826e+08	1.89856e+08	2.56783e+08	6.81519e+08	8.75897e+08	6.23076e+08	7.99567e+08	9.86502e+08	1.05659e+09	3.98559e+08	3.65652e+08	3.95925e+08	Carbohydrates and carbohydrate conjugates	57-48-7	HMDB0062538	-	-	-	-
Com_17803_neg	FAHFA (26:4/3:0)	--	C29 H48 O4	13.539	459.348	878039	1.81915e+06	1.43976e+06	1.13252e+06	1.64901e+06	1.42523e+06	315603	689255	1.01605e+06	556582	728006	694229	5.69817e+06	7.71248e+06	6.01302e+06	2.13289e+06	3.9523e+06	6.56191e+06	1.9035e+06	1.70396e+06	1.8318e+06	--	--	--	-	-	-	-
Com_27364_neg	--	Carnosic acid	C20 H28 O4	13.274	331.192	130885	115101	94719.7	101467	104321	91146.5	60230.5	68820.4	56115.4	47316.5	59439.2	78711	1.17944e+06	896959	326018	1.34799e+06	1.19231e+06	1.28822e+06	253688	292735	312350	Prenol lipids	3650-09-07	HMDB0002358	C21818	ko01110//Biosynthesis of secondary metabolites;ko00904//Diterpenoid biosynthesis	Global and overview maps;Metabolism of terpenoids and polyketides	Metabolism
Com_11222_neg	LPI 18:3	--	C27 H47 O12 P	14.097	593.274	8.53888e+06	1.57616e+07	1.41516e+07	1.53016e+07	1.24788e+07	1.47298e+07	1.98854e+06	2.24433e+06	5.07672e+06	3.45554e+06	2.5789e+06	1.84868e+06	5.70558e+06	1.00187e+07	4.67449e+06	5.79556e+06	5.71651e+06	9.21408e+06	7.04494e+06	6.42694e+06	6.74484e+06	--	--	--	-	-	-	-
Com_18175_neg	MGDG (4:0/5:0)	--	C18 H32 O10	8.866	467.206	1.19463e+06	1.32147e+06	1.4007e+06	1.59328e+06	1.43169e+06	1.47595e+06	1.8097e+06	1.89026e+06	1.67632e+06	1.84667e+06	1.65767e+06	1.8445e+06	2.46284e+06	5.09109e+06	5.69929e+06	1.92117e+06	3.86978e+06	5.39698e+06	1.55229e+06	1.5274e+06	1.53923e+06	--	--	--	-	-	-	-
Com_20801_neg	LPG 24:4	--	C30 H53 O9 P	15.006	587.336	2.55729e+06	2.26467e+06	1.78622e+06	2.85623e+06	4.87872e+06	3.86653e+06	1.09999e+06	2.46652e+06	2.16371e+06	1.74407e+06	2.73662e+06	797472	2.86679e+06	2.35637e+06	1.30597e+06	1.56707e+06	1.24454e+06	2.51259e+06	1.99232e+06	1.92769e+06	1.87421e+06	--	--	--	-	-	-	-
Com_692_neg	--	p-Anisaldehyde	C8 H8 O2	7.2	135.045	1.64982e+08	1.29925e+08	1.60142e+08	1.4938e+08	1.53439e+08	1.26423e+08	3.7029e+08	4.6124e+08	6.42888e+08	3.91915e+08	4.51422e+08	5.72629e+08	8.27877e+08	8.87845e+08	7.98417e+08	5.12708e+08	5.36334e+08	6.45427e+08	3.31787e+08	3.43377e+08	3.72388e+08	--	--	--	-	-	-	-
Com_4318_neg	Gluconic acid	--	C6 H12 O7	1.234	195.051	9.67788e+07	7.3262e+07	7.06011e+07	6.17814e+07	6.3447e+07	6.38237e+07	1.13927e+07	1.67437e+07	1.77461e+07	1.1035e+07	1.45634e+07	2.25799e+07	7.08505e+07	4.56716e+07	3.57419e+07	5.00905e+07	5.5865e+07	4.94131e+07	3.37534e+07	3.50665e+07	3.30199e+07	Organooxygen compounds	526-95-4	HMDB0000625	C00257	ko01100//Metabolic pathways;ko01110//Biosynthesis of secondary metabolites;ko01120//Microbial metabolism in diverse environments;ko01130//Biosynthesis of antibiotics;ko01200//Carbon metabolism;ko00030//Pentose phosphate pathway	Carbohydrate metabolism;Global and overview maps	Metabolism
Com_22677_neg	PI (3:0/20:4)	--	C32 H53 O13 P	12.853	675.325	98749.8	87314.9	90059	102004	100919	94459	56665.9	55670.3	59833.9	50348.8	58386.8	68074.6	2.27927e+06	3.03492e+06	3.03544e+06	1.82556e+06	3.2594e+06	2.57452e+06	597241	524408	500347	--	--	--	-	-	-	-
Com_15964_neg	MGDG (2:0/19:0)	--	C30 H56 O10	12.252	635.403	120697	117849	114524	207876	121790	125395	151262	813586	1.35357e+06	218747	1.1187e+06	980947	4.95491e+06	6.91766e+06	4.51601e+06	5.46955e+06	9.708e+06	8.17748e+06	1.3456e+06	1.1729e+06	1.34313e+06	--	--	--	-	-	-	-
Com_1350_neg	LPC 4:0	--	C12 H26 N O7 P	9.143	386.15	3.80593e+08	3.89859e+08	3.98134e+08	3.68367e+08	3.77566e+08	1.01741e+07	9.3765e+07	7.9025e+07	8.20672e+07	9.18834e+07	7.22286e+07	8.31828e+07	2.50764e+07	2.8695e+07	3.87795e+07	2.84573e+08	5.92095e+07	6.8822e+07	1.40461e+08	1.32637e+08	1.22447e+08	--	--	--	-	-	-	-
Com_10720_neg	11-Epiprostaglandin E1	--	C20 H34 O5	13.352	335.221	7.90743e+06	1.10181e+07	9.9561e+06	8.12472e+06	1.09886e+07	7.75782e+06	2.02068e+06	4.62583e+06	8.04483e+06	2.38106e+06	5.10991e+06	5.71076e+06	2.88448e+07	2.59137e+07	8.50647e+06	7.00847e+06	9.81684e+06	1.57045e+07	6.98519e+06	7.23422e+06	6.35156e+06	--	--	--	-	-	-	-
Com_23164_neg	MGDG (2:0/17:0)	--	C28 H52 O10	11.431	607.371	340361	522111	435726	382095	392375	274449	1.7441e+06	1.60635e+06	626890	777158	675284	2.3303e+06	341156	379743	826705	457820	464095	491675	693816	873795	490935	--	--	--	-	-	-	-
Com_17977_neg	Picrotin	--	C15 H18 O7	7.663	309.102	747011	720707	887063	865504	833131	777885	2.75637e+06	3.72477e+06	3.78478e+06	3.32001e+06	3.45609e+06	3.06981e+06	698740	1.00556e+06	1.03634e+06	1.01468e+06	1.23315e+06	1.04855e+06	2.46646e+06	1.70471e+06	1.40304e+06	Furopyrans	-	HMDB0240279	-	-	-	-
Com_4396_neg	3-[2-(β-D-Glucopyranosyloxy)-4-methoxyphenyl]propanoic acid	--	C16 H22 O9	9.353	357.119	2.20305e+07	1.96904e+07	2.38518e+07	2.40405e+07	2.54623e+07	2.9856e+07	4.56409e+07	3.66003e+07	3.43152e+07	3.75742e+07	2.87887e+07	3.7515e+07	2.4189e+07	1.96296e+07	1.63614e+07	1.45568e+07	2.07132e+07	1.47823e+07	3.22931e+07	2.85376e+07	2.58841e+07	--	--	--	-	-	-	-
Com_23523_neg	(3β,9ξ)-3,14-Dihydroxycarda-5,20(22)-dienolide	--	C23 H32 O4	13.08	417.229	488378	618519	263551	1.1549e+06	179197	346844	351168	439182	143329	693480	161987	172206	6.54557e+06	719808	504948	307605	265831	367285	345357	564105	408834	--	--	--	-	-	-	-
Com_3214_neg	PI (2:0/2:0)	--	C13 H23 O13 P	5.888	417.083	7.76826e+07	1.12414e+08	8.50879e+07	6.3232e+07	6.71201e+07	5.4229e+07	3.1762e+06	1.51003e+06	1.9858e+06	1.37049e+06	1.18094e+06	1.86862e+06	5.3104e+07	6.74158e+07	6.13755e+07	9.94115e+07	9.44783e+07	7.81797e+07	3.29681e+07	3.28366e+07	5.51535e+07	--	--	--	-	-	-	-
Com_22669_neg	FAHFA (7:0/22:4)	--	C29 H48 O4	13.341	459.349	1.69296e+06	2.70469e+06	2.40893e+06	2.30942e+06	3.23083e+06	2.12824e+06	407908	1.34133e+06	2.02156e+06	693170	1.28731e+06	1.51076e+06	3.31859e+06	4.64365e+06	1.54358e+06	1.42683e+06	1.86129e+06	2.588e+06	1.45145e+06	1.60637e+06	1.86929e+06	--	--	--	-	-	-	-
Com_7321_neg	2,5-dichloro-N-(4-piperidinophenyl)-3-thiophenesulfonamide	--	C15 H16 Cl2 N2 O2 S2	9.208	388.994	7.45889e+06	5.15282e+06	9.4654e+06	1.1519e+07	1.06434e+07	9.37262e+06	9.31173e+06	8.50823e+06	1.26112e+07	9.81136e+06	2.29706e+07	1.55613e+07	6.1866e+06	3.60084e+06	4.04474e+06	4.35807e+06	4.34038e+06	4.15319e+06	1.82312e+07	1.3254e+07	1.55498e+07	--	--	--	-	-	-	-
Com_23085_neg	FAHFA (3:0/26:4)	--	C29 H48 O4	13.135	459.348	1.69296e+06	128574	2.40893e+06	128622	120113	243453	407908	1.34133e+06	86296	43439	1.28731e+06	55562.2	1.59433e+06	2.47036e+06	2.85789e+06	531328	1.46144e+06	3.36236e+06	351742	416607	543374	--	--	--	-	-	-	-
Com_3252_neg	2-[(3-methylbenzo[b]thiophen-2-yl)carbonyl]benzoic acid	--	C17 H12 O3 S	7.419	295.046	1.76464e+07	3.8481e+07	3.61506e+07	2.98042e+07	3.63949e+07	3.17468e+07	2.17401e+06	5.06983e+06	5.44799e+06	3.46936e+06	3.85732e+06	6.31797e+06	4.1697e+07	3.92087e+07	5.49137e+06	1.30961e+08	8.40995e+07	5.02056e+07	1.26249e+07	1.79116e+07	1.72493e+07	--	--	--	-	-	-	-
Com_2338_neg	N'-(benzoyloxy)-2-(2,2-dichlorocyclopropyl)ethanimidamide	--	C12 H12 Cl2 N2 O2	1.122	331.031	1.14727e+08	7.41179e+07	9.47675e+07	8.38557e+07	6.51303e+07	6.7541e+07	9.40605e+07	9.31679e+07	7.2265e+07	7.49758e+07	9.81966e+07	9.05733e+07	2.98371e+08	2.66349e+08	1.52449e+08	2.05358e+08	1.75308e+08	3.45437e+07	1.00751e+08	1.15274e+08	9.29511e+07	--	--	--	-	-	-	-
Com_4287_neg	PA (2:0/16:1)	--	C21 H39 O8 P	10.945	449.239	1.84444e+07	1.68478e+07	3.14554e+07	3.69816e+07	3.46411e+07	2.14581e+07	4.71845e+07	4.49761e+07	3.18168e+07	3.55721e+07	3.06719e+07	4.82828e+07	2.28747e+07	2.96371e+07	2.87477e+07	2.78907e+07	3.46775e+07	3.09768e+07	3.28244e+07	3.08175e+07	3.02781e+07	--	--	--	-	-	-	-
Com_18580_neg	Cortodoxone	--	C21 H30 O4	11.732	345.209	314498	1.0005e+06	675134	319107	401337	368768	166199	205820	855989	274236	329396	4.44002e+06	2.39565e+06	4.08811e+06	3.26914e+06	1.87362e+06	2.67944e+06	3.12744e+06	649067	881405	1.00302e+06	Steroids and steroid derivatives	152-58-9	HMDB0000015	C05488	ko01100//Metabolic pathways	Global and overview maps	Metabolism
Com_20372_neg	--	Panaxatriol	C30 H52 O4	13.622	475.38	1.58669e+06	2.93873e+06	3.15982e+06	2.35694e+06	3.02883e+06	2.64921e+06	243109	333566	564019	154443	268687	419670	2.46814e+06	6.49691e+06	2.30374e+06	1.62724e+06	3.06651e+06	3.16241e+06	1.52851e+06	1.61276e+06	1.70444e+06	Prenol lipids	-	HMDB0038244	-	-	-	-
Com_14828_neg	MGDG (4:0/20:5)	--	C33 H52 O10	13.023	667.371	130511	310836	132443	129470	191071	184285	63232.2	174569	270933	115366	263609	153030	8.35679e+06	1.04618e+07	6.20361e+06	1.09317e+07	1.03319e+07	8.22267e+06	1.92279e+06	1.9179e+06	2.1115e+06	--	--	--	-	-	-	-
Com_113_neg	--	Jionoside B1	C37 H50 O20	9.103	851.242	1.909e+09	1.52821e+09	1.57781e+09	1.34088e+09	1.05029e+09	1.56893e+09	5.36818e+09	3.64581e+09	2.22656e+09	3.05871e+09	2.60461e+09	3.71213e+09	8.58893e+08	6.41768e+08	1.09164e+09	1.50301e+09	1.3458e+09	1.08137e+09	4.07156e+09	3.96105e+09	3.91926e+09	--	--	--	-	-	-	-
Com_21117_neg	PA (3:0/22:5)	--	C28 H45 O8 P	11.843	539.286	220418	400450	267873	306031	399905	281035	258234	87622.4	243758	192125	170576	150398	2.482e+06	3.09263e+06	1.39917e+06	4.58732e+06	3.1381e+06	3.31068e+06	835951	826229	732263	--	--	--	-	-	-	-
Com_4237_neg	1,3-Dicaffeoylquinic acid	--	C25 H24 O12	8.759	515.118	4.07003e+07	2.14036e+07	1.92288e+07	2.29121e+07	3.14976e+07	2.64716e+07	4.35639e+07	3.9113e+07	3.73534e+07	1.6693e+07	5.39491e+07	5.32754e+07	8.3357e+06	9.11347e+06	6.78337e+06	3.47033e+06	4.41522e+06	8.55381e+06	4.38225e+07	4.5391e+07	5.02195e+07	Organooxygen compounds	19870-46-3	HMDB0029279	-	-	-	-
Com_2748_neg	Rosin	--	C15 H20 O6	8.531	341.124	1.53907e+08	1.40253e+08	1.27616e+08	1.54186e+08	1.64032e+08	1.39863e+08	4.4004e+06	3.23108e+06	2.82806e+06	5.14316e+06	2.05884e+06	2.42189e+06	1.23443e+07	1.95266e+07	1.18393e+07	1.1975e+07	1.10624e+07	1.03445e+07	2.65354e+07	3.81441e+07	3.97578e+07	--	--	--	-	-	-	-
Com_22421_neg	D-Turanose	--	C12 H22 O11	6.051	401.127	590091	582027	537445	200360	368827	209722	207823	319341	369123	342930	84630.4	119429	1.48583e+06	1.33177e+06	3.16181e+06	1.55293e+06	1.82818e+06	2.20954e+06	668648	833570	758481	Fatty Acyls	547-25-1	HMDB0011740	-	-	-	-
Com_5478_neg	2,3-dinor Prostaglandin E1	--	C18 H30 O5	14.8	307.195	1.3535e+06	8.942e+06	1.68026e+06	2.35958e+06	1.77559e+06	3.13308e+06	972402	943179	1.11118e+06	845358	955591	1.1838e+06	1.78189e+06	7.69782e+07	1.42059e+06	1.86922e+06	1.549e+06	1.70576e+06	1.26382e+06	1.18321e+06	1.5681e+06	--	--	--	-	-	-	-
Com_27078_neg	PI (3:0/16:4)	--	C28 H45 O13 P	12.525	619.258	142485	87908.4	140916	197186	154859	200001	588391	415683	205823	306545	425323	450789	903778	993819	745266	948245	1.55005e+06	793871	398126	439594	505945	--	--	--	-	-	-	-
Com_13161_neg	D-Erythrose 4-phosphate	--	C4 H9 O7 P	1.176	199.001	7.52732e+06	1.11764e+07	9.20345e+06	9.37882e+06	1.2111e+07	8.88141e+06	4.49007e+06	4.69521e+06	4.16779e+06	3.53983e+06	5.01162e+06	5.79643e+06	1.00266e+07	1.41574e+07	8.94148e+06	1.32064e+07	1.46175e+07	1.13242e+07	6.4466e+06	7.24727e+06	6.21276e+06	Organooxygen compounds	585-18-2	HMDB0001321	C00279	ko01100//Metabolic pathways;ko01110//Biosynthesis of secondary metabolites;ko01120//Microbial metabolism in diverse environments;ko01130//Biosynthesis of antibiotics;ko01230//Biosynthesis of amino acids;ko01200//Carbon metabolism;ko00400//Phenylalanine, tyrosine and tryptophan biosynthesis;ko00030//Pentose phosphate pathway;ko00710//Carbon fixation in photosynthetic organisms;ko00750//Vitamin B6 …	Amino acid metabolism;Carbohydrate metabolism;Energy metabolism;Global and overview maps;Metabolism of cofactors and vitamins	Metabolism
Com_21888_neg	FAHFA (20:1/6:0)	--	C26 H48 O4	15.337	423.349	760007	1.40311e+06	1.39391e+06	1.89846e+06	1.85405e+06	1.48695e+06	160183	400971	464352	100410	378155	209461	5.91542e+06	5.25079e+06	632088	823162	967996	1.99719e+06	1.00918e+06	763772	913520	--	--	--	-	-	-	-
Com_25501_neg	Tenuigenin	--	C30 H45 Cl O6	10.609	535.274	404357	414909	397208	314023	238934	516456	346949	203863	120053	198215	129143	165141	1.39106e+06	1.33741e+06	689279	2.21134e+06	754423	1.67007e+06	337891	229896	236787	--	--	--	-	-	-	-
Com_12202_neg	2-[2-(methylthio)benzoyl]benzoic acid	--	C15 H12 O3 S	6.852	271.046	3.13782e+06	4.12975e+06	4.40275e+06	3.45771e+06	3.58579e+06	4.34519e+06	8.25198e+06	8.52852e+06	7.90276e+06	7.26547e+06	7.18493e+06	1.0693e+07	2.4219e+06	1.51839e+06	2.48347e+06	2.58919e+06	2.22007e+06	1.66955e+06	4.34962e+06	4.90666e+06	5.16364e+06	--	--	--	-	-	-	-
Com_28553_neg	Irinotecan hydrochloride	--	C33 H38 N4 O6	12.624	585.272	57639.2	52478.1	56586.5	59167	59486.5	52432.9	30971.1	31082	38995.6	31037	33213.2	38179.2	148539	121885	135857	614113	126683	637969	84760.3	53908.1	53193.8	Camptothecins	-	HMDB0060510	-	-	-	-
Com_17805_neg	16-(Hexopyranosyloxy)-7-hydroxy-8,9-epoxypimaran-18-oic acid	--	C26 H42 O10	12.773	513.273	1.82739e+06	1.88064e+06	1.41425e+06	1.2029e+06	1.92914e+06	1.68303e+06	59181.1	53435	56720.2	66693.5	53062.1	63603.7	4.78861e+06	3.9899e+06	2.93739e+06	7.22992e+06	4.82815e+06	4.97985e+06	1.46983e+06	1.61568e+06	1.57012e+06	--	--	--	-	-	-	-
Com_21132_neg	PG (2:0/27:0)	--	C35 H69 O10 P	14.046	679.444	336158	494659	152722	600438	526110	791494	64283.6	86262.7	102319	82712.4	57735.6	89911.4	1.54978e+06	1.09047e+06	3.80598e+06	2.1821e+06	1.63493e+06	1.96764e+06	696025	704879	484530	--	--	--	-	-	-	-
Com_26198_neg	1-Kestose	--	C18 H32 O16	2.204	563.177	1.11086e+06	79288.3	1.73046e+06	1.51258e+06	91362	1.29464e+06	65166.5	623508	748450	219023	60594.3	77875.4	102116	94602.7	114228	150414	150130	140690	71534.3	69152.1	75126.2	Organooxygen compounds	470-69-9	HMDB0011729	-	-	-	-
Com_25167_neg	DGDG (2:0/4:0)	--	C21 H36 O15	11.996	587.215	166082	175679	160923	134295	138970	124124	310764	582749	582269	992565	923843	223228	291736	328950	1.97771e+06	344609	742505	1.13419e+06	319508	549989	435651	--	--	--	-	-	-	-
Com_2897_neg	N-(4-chlorophenyl)-N'-cyclohexylthiourea	--	C13 H17 Cl N2 S	1.227	267.072	1.58708e+08	1.30277e+08	1.21247e+08	1.31032e+08	1.26863e+08	1.07984e+08	2.15505e+07	4.85579e+07	5.56221e+07	4.55646e+07	4.8115e+07	2.92935e+07	1.46479e+08	8.9936e+07	1.79849e+07	1.32597e+08	1.18578e+08	8.5247e+07	7.25765e+07	7.23102e+07	6.93502e+07	--	--	--	-	-	-	-
Com_14305_neg	Vicenin III	--	C26 H28 O14	8.907	563.135	1.354e+07	4.80391e+06	6.07585e+06	1.15067e+07	1.02214e+07	8.47188e+06	3.01634e+06	2.91519e+06	2.5966e+06	3.30324e+06	2.57177e+06	2.46742e+06	9.15313e+06	6.98601e+06	1.30566e+06	1.58607e+06	6.40634e+06	5.33556e+06	3.74202e+06	3.18748e+06	2.90791e+06	--	--	--	-	-	-	-
Com_18831_neg	LPG 15:0	--	C21 H43 O9 P	14.587	469.257	2.51093e+06	3.59765e+06	5.37385e+06	6.4978e+06	3.51837e+06	5.20905e+06	807977	541627	2.44305e+06	1.00932e+06	511268	242421	1.40274e+06	729785	508159	716550	1.03483e+06	1.19006e+06	1.80399e+06	1.62943e+06	1.82459e+06	--	--	--	-	-	-	-
Com_11700_neg	LPI 22:3	--	C31 H55 O12 P	10.807	649.345	4.21778e+06	6.12489e+06	5.33539e+06	4.58392e+06	4.53652e+06	4.60243e+06	9.04158e+06	9.2091e+06	4.17177e+06	2.19211e+06	3.76634e+06	6.44043e+06	3.73202e+06	6.01948e+06	2.74797e+06	6.9014e+06	7.0069e+06	6.03241e+06	3.37543e+06	5.07071e+06	4.36756e+06	--	--	--	-	-	-	-
Com_26606_neg	PA (2:0/18:3)	--	C23 H39 O8 P	12.974	473.24	109747	102569	104906	95337	107122	95675.4	912278	689890	421902	472599	500677	708658	281283	262868	159646	190714	198499	207308	188768	336959	338054	--	--	--	-	-	-	-
Com_2744_neg	4-(3-Hydroxybutyl)phenyl β-D-glucopyranoside	--	C16 H24 O7	10.561	327.145	1.40914e+06	1.54455e+06	1.24377e+06	1.2733e+06	1.20956e+06	1.86557e+06	2.1338e+06	3.82885e+06	4.78589e+06	4.13418e+06	4.34583e+06	4.2263e+06	9.66174e+07	1.64457e+08	2.62805e+07	1.10191e+08	1.7434e+08	1.13357e+08	2.81241e+07	2.91634e+07	2.72151e+07	--	--	--	-	-	-	-
Com_18751_neg	LPG 22:5	--	C28 H47 O9 P	10.314	557.296	574202	567284	719876	538969	528610	571147	303701	272401	307790	564947	285741	253426	4.06468e+06	2.89263e+06	870265	5.81729e+06	6.61973e+06	4.73765e+06	1.60633e+06	1.18798e+06	1.34829e+06	--	--	--	-	-	-	-
Com_14109_neg	5-Aminosalicylic??acid	--	C7 H7 N O3	10.934	152.035	5.40422e+06	4.90786e+06	6.25514e+06	9.14283e+06	7.4709e+06	1.03572e+07	2.54417e+06	3.09494e+06	5.25881e+06	2.44493e+06	2.36495e+06	2.27552e+06	6.48645e+06	4.25095e+06	7.5361e+06	1.06067e+07	6.70134e+06	5.99021e+06	5.30635e+06	5.09413e+06	4.86452e+06	--	--	--	-	-	-	-
Com_7243_neg	FAHFA (24:4/3:0)	--	C27 H44 O4	12.667	431.317	1.43801e+07	3.25272e+07	3.12731e+07	2.25036e+07	3.12679e+07	2.34638e+07	8.66345e+06	1.43833e+07	1.86257e+07	9.1489e+06	1.32883e+07	1.75615e+07	3.45639e+07	3.9107e+07	1.57828e+07	1.4113e+07	2.00228e+07	1.97598e+07	1.78384e+07	1.76268e+07	1.66949e+07	--	--	--	-	-	-	-
Com_25155_neg	--	D(+)-Melezitose O-rhamnoside	C24 H42 O20	1.672	649.222	1.61576e+06	1.27257e+06	2.01207e+06	1.70428e+06	1.9622e+06	1.60868e+06	1.1878e+06	999259	1.08449e+06	788357	1.1793e+06	1.1669e+06	2.30219e+06	1.93032e+06	1.1335e+06	2.38533e+06	2.32751e+06	1.89762e+06	1.69504e+06	1.0201e+06	1.47191e+06	--	--	--	-	-	-	-
Com_28396_neg	--	Phytocassane E	C20 H28 O3	12.691	315.196	320805	302065	242401	195140	369990	204609	141374	133986	141852	84888.3	140552	522525	1.0557e+06	682615	370941	434414	436257	552113	216045	254377	308974	Prenol lipids	181524-78-7	HMDB0031773	-	-	-	-
Com_22815_neg	FAHFA (19:0/3:0)	--	C22 H42 O4	14.142	369.301	1.44867e+06	1.63589e+06	1.8867e+06	1.13867e+06	1.93869e+06	1.58754e+06	957748	1.32078e+06	1.78692e+06	839513	1.18551e+06	1.58559e+06	6.41205e+06	4.2362e+06	1.75744e+06	1.6653e+06	2.21467e+06	3.66446e+06	1.48728e+06	1.5354e+06	1.30718e+06	--	--	--	-	-	-	-
Com_27858_neg	--	N-Oleoyl Glycine	C20 H37 N O3	15.148	338.27	223260	172620	175421	1.14041e+06	209700	190417	97928.9	96878.6	97291.4	77417.9	107883	111987	394809	256607	134957	167174	177001	184320	75459.5	146738	140488	--	--	--	-	-	-	-
Com_14228_neg	Polygalaxanthone XI	--	C25 H28 O15	8.604	567.146	4.23889e+06	4.53645e+06	6.15325e+06	1.24074e+07	2.7592e+06	6.57802e+06	3.09419e+06	2.12725e+06	2.03559e+06	1.31649e+06	1.63508e+06	2.46656e+06	4.43547e+06	2.87193e+06	2.47686e+06	2.99252e+06	4.45538e+06	4.14613e+06	3.06677e+06	2.36897e+06	2.2618e+06	--	--	--	-	-	-	-
Com_12870_neg	PG (3:0/24:1)	--	C33 H63 O10 P	10.818	649.397	302981	407738	305611	305877	266112	391033	548886	393206	302224	294419	245755	400330	3.86109e+06	7.37976e+06	1.20995e+07	4.72206e+06	4.3329e+06	1.14118e+07	1.60332e+06	1.5392e+06	1.63843e+06	--	--	--	-	-	-	-
Com_26181_neg	PA (2:0/20:1)	--	C25 H47 O8 P	11.334	505.3	1.26103e+06	721366	1.73722e+06	1.31123e+06	1.02346e+06	1.20175e+06	281545	276726	265759	384882	320869	241864	248781	438973	253818	302423	275122	316303	263373	293168	379018	--	--	--	-	-	-	-
Com_10718_neg	Liguiritigenin-7-O-β-D-apiosyl-4'-O-β-D-glucoside	--	C26 H30 O13	8.788	549.16	1.27849e+06	1.25436e+06	1.14047e+06	1.15896e+06	1.31506e+06	1.13749e+06	1.70798e+06	2.6845e+06	4.58086e+06	2.67198e+06	3.95725e+06	2.37084e+06	1.31504e+07	1.62008e+07	5.63007e+06	2.02659e+07	1.88887e+07	1.24991e+07	4.36392e+06	4.93121e+06	4.45951e+06	--	--	--	-	-	-	-
Com_24516_neg	PS (2:0/21:1)	--	C29 H54 N O10 P	12.918	606.349	87388.9	77648.3	78262.9	82909.7	84708.9	77773.8	102325	46894	112456	83839	89975.3	113630	1.75021e+06	1.50378e+06	2.24633e+06	2.07957e+06	1.41242e+06	1.18694e+06	251573	286308	340062	--	--	--	-	-	-	-
Com_23132_neg	FAHFA (2:0/19:0)	--	C21 H40 O4	15.07	355.286	542326	1.57809e+06	563747	594007	935688	546533	233173	438991	525998	281461	1.1219e+06	452150	6.16601e+06	4.36064e+06	856541	1.40582e+06	1.08314e+06	2.10007e+06	743068	1.30136e+06	851314	--	--	--	-	-	-	-
Com_25461_neg	Alisol A	--	C30 H50 O5	15.648	535.356	439023	1.01788e+06	738021	2.31818e+06	1.87274e+06	1.78442e+06	350471	289378	640479	472216	620569	111292	1.8876e+06	792082	481555	446713	1.07402e+06	1.30069e+06	473543	698332	727170	--	--	--	-	-	-	-
Com_4103_neg	Gibberellin A7	--	C19 H22 O5	8.978	329.14	2.45438e+07	3.34551e+07	2.88363e+07	3.84112e+07	3.44804e+07	2.39896e+07	3.53718e+06	3.3209e+06	5.32072e+06	4.20821e+06	4.74578e+06	3.95807e+06	3.29114e+07	6.7555e+07	7.79931e+07	4.38766e+07	4.39322e+07	5.98962e+07	1.60998e+07	1.70065e+07	1.55595e+07	--	--	--	C11867	ko01110//Biosynthesis of secondary metabolites;ko00904//Diterpenoid biosynthesis	Global and overview maps;Metabolism of terpenoids and polyketides	Metabolism
Com_16260_neg	PG (2:0/18:5)	--	C26 H41 O10 P	12.412	543.238	101843	83640.9	96894.4	90715.9	102082	90844.8	975324	880377	1.18981e+06	644177	664636	1.47844e+06	3.25848e+06	3.65736e+06	7.3885e+06	2.21673e+06	2.69003e+06	2.71797e+06	867176	1.00368e+06	461287	--	--	--	-	-	-	-
Com_20453_neg	Astragaloside IV	--	C41 H68 O14	14.421	829.46	1.35511e+06	2.45504e+06	1.22015e+06	1.44074e+06	4.04578e+06	4.29382e+06	187531	1.21782e+06	1.49055e+06	1.05971e+06	1.97157e+06	605804	1.57077e+06	2.55928e+06	1.32986e+06	1.5107e+06	1.41872e+06	2.00842e+06	1.40813e+06	1.35664e+06	1.32402e+06	--	--	--	-	-	-	-
Com_21244_neg	--	Diethyl phosphate	C4 H11 O4 P	3.058	153.032	383246	819941	1.74983e+06	573588	768791	532519	151308	161460	2.49614e+06	256857	393081	234256	158372	192939	191109	69497.3	301135	636513	409270	260039	375546	Organic phosphoric acids and derivatives	598-02-7	HMDB0012209	-	-	-	-
Com_28134_neg	PI (2:0/16:3)	--	C27 H45 O13 P	11.318	607.242	101804	169069	281431	128493	968741	261647	98480.9	96795.3	92959.2	134627	112236	84600.9	87020.4	82303.2	88782.3	99658.2	90207.2	96756.4	92124.6	102546	93079.4	--	--	--	-	-	-	-
Com_9287_neg	PA (2:0/16:2)	--	C21 H37 O8 P	12.213	447.224	1.07823e+07	1.23837e+07	2.37926e+07	1.25123e+07	1.06944e+07	1.30911e+07	635976	545796	618774	509163	409202	760346	2.06189e+06	2.19499e+06	1.97156e+06	1.81457e+06	1.92191e+06	1.47334e+06	4.54104e+06	2.47837e+06	3.62994e+06	--	--	--	-	-	-	-
Com_12125_neg	--	Vanillactic acid	C10 H12 O5	10.063	193.05	3.60276e+06	3.89829e+06	4.24086e+06	3.31679e+06	2.52447e+06	4.10132e+06	4.68946e+06	5.71563e+06	9.00432e+06	6.51892e+06	8.82916e+06	9.15823e+06	7.12127e+06	6.1029e+06	1.04134e+07	1.49703e+07	1.69936e+07	1.46854e+07	6.17262e+06	4.8491e+06	6.2516e+06	Phenylpropanoic acids	2475-56-1	HMDB0000913	-	-	-	-
Com_22144_neg	Glabridin	--	C20 H20 O4	8.755	323.125	1.34782e+06	949309	1.40648e+06	1.0206e+06	959302	944440	1.54142e+06	1.56771e+06	1.36743e+06	1.65647e+06	1.38703e+06	2.70994e+06	2.21748e+06	2.65783e+06	2.44636e+06	2.95305e+06	3.84223e+06	2.78797e+06	1.61152e+06	1.59748e+06	1.49352e+06	Isoflavonoids	59870-68-7	HMDB0034188	-	-	-	-
Com_16690_neg	PI (2:0/8:0)	--	C19 H35 O13 P	10.375	501.178	807155	890473	1.14587e+06	897703	774382	706970	1.93013e+06	992882	2.60054e+06	2.48864e+06	1.03668e+06	3.08834e+06	6.16801e+06	7.50498e+06	6.7389e+06	6.0405e+06	7.80615e+06	8.58456e+06	2.39167e+06	2.8688e+06	2.06372e+06	--	--	--	-	-	-	-
Com_14204_neg	--	Gomisin N	C23 H28 O6	12.267	399.179	185679	182740	174186	165260	178298	155033	5.67945e+06	6.33749e+06	5.38965e+06	4.8624e+06	4.24031e+06	7.09855e+06	869026	1.09684e+06	991477	851292	1.9377e+06	781986	1.92174e+06	2.70609e+06	2.32319e+06	--	--	--	-	-	-	-
Com_13038_neg	PG (6:0/18:5)	--	C30 H49 O10 P	10.291	599.307	3.51637e+06	4.28508e+06	3.86878e+06	3.45334e+06	4.91114e+06	4.85039e+06	7.63261e+06	6.33217e+06	4.68688e+06	4.44428e+06	3.49104e+06	3.29117e+06	1.58142e+06	1.81328e+06	2.60086e+06	3.26507e+06	2.71539e+06	2.54213e+06	3.89962e+06	3.68048e+06	2.5561e+06	--	--	--	-	-	-	-
Com_23736_neg	DGDG (2:0/6:0)	--	C23 H40 O15	11.008	615.245	1.16372e+06	1.81519e+06	1.9212e+06	2.2494e+06	1.97279e+06	2.64945e+06	929719	922893	554836	747514	648901	1.18767e+06	647221	1.53604e+06	911260	934156	1.04995e+06	1.06847e+06	1.22727e+06	978424	1.06116e+06	--	--	--	-	-	-	-
Com_12431_neg	--	Corynoline	C21 H21 N O5	10.659	366.135	4.00607e+06	4.12079e+06	4.1979e+06	4.88402e+06	4.65391e+06	3.81479e+06	3.90782e+06	4.29889e+06	4.16719e+06	3.55732e+06	4.4462e+06	4.66042e+06	7.80778e+06	1.10123e+07	1.29134e+07	8.78428e+06	1.14582e+07	1.14053e+07	5.69653e+06	5.35074e+06	5.70962e+06	--	--	--	-	-	-	-
Com_9580_neg	PG (16:0/18:1)	--	C40 H77 O10 P	16.358	747.52	4.13062e+06	8.9541e+06	314631	587929	1.05584e+06	2.23008e+06	1.31834e+07	7.05922e+06	753664	106412	207825	145947	433320	318596	204121	191141	205459	202031	218569	143173	220274	--	--	--	-	-	-	-
Com_23056_neg	Heterophyllin B	--	C40 H58 N8 O8	13.495	777.446	288535	335962	135167	260912	289252	185382	1.05324e+06	1.07234e+06	1.90452e+06	1.0962e+06	1.47584e+06	1.16087e+06	558660	1.46197e+06	2.86854e+06	1.45857e+06	1.1339e+06	1.69035e+06	923781	992112	896596	--	--	--	-	-	-	-
Com_11380_neg	Sodium danshensu	--	C9 H8 O5	9.979	219.03	7.46892e+06	1.36225e+07	1.59966e+07	1.04806e+07	1.40566e+07	8.62004e+06	4.4782e+06	9.66611e+06	8.06206e+06	5.03511e+06	8.65294e+06	1.19085e+07	876906	614127	1.10351e+06	730103	685178	800033	7.33066e+06	7.3361e+06	8.55431e+06	--	--	--	-	-	-	-
Com_1051_neg	Narirutin	--	C27 H32 O14	10.655	579.171	3.41311e+07	4.36743e+07	3.70503e+07	1.24461e+07	1.44778e+07	1.92478e+07	2.34343e+08	1.62683e+08	8.16942e+07	1.43985e+08	9.73692e+07	1.18475e+08	3.43191e+08	3.0945e+08	4.91925e+08	6.49594e+08	4.43594e+08	5.52728e+08	163516090	1.66389e+08	1.68189e+08	Flavonoids	14259-46-2	HMDB0033740	-	-	-	-
Com_10366_neg	PMeOH (18:3-18:3)	--	C40 H67 O8 P	16.611	705.451	2.47021e+07	1.40103e+06	897312	3.72464e+06	2.24743e+06	7.33969e+06	6.73955e+06	81902.7	99155.6	4.33927e+06	89630.3	103928	280910	459603	180504	147222	155569	149990	146014	111394	106788	--	--	--	-	-	-	-
Com_24986_neg	Periplocin	--	C36 H56 O13	14.614	741.385	931002	846559	534079	228200	1.11058e+06	919475	481957	1.30284e+06	1.1889e+06	354250	987743	932362	1.49329e+06	2.29965e+06	635284	965085	1.26797e+06	2.419e+06	938173	708548	720148	--	--	--	-	-	-	-
Com_10762_neg	2-(1H-1,2,3-benzotriazol-1-yl)-N-(2,3-dihydro-1H-inden-2-yl)acetamide	--	C17 H16 N4 O	10.762	291.127	302098	414069	302424	314099	291736	417583	5.84029e+06	6.58164e+06	9.09419e+06	9.57131e+06	7.7789e+06	5.95979e+06	423097	472456	466328	442334	457774	465483	3.08046e+06	3.15717e+06	3.04261e+06	--	--	--	-	-	-	-
Com_10214_neg	MGDG (2:0/7:0)	--	C18 H32 O10	10.463	467.213	6.98443e+06	3.6761e+06	6.13756e+06	6.03642e+06	6.43099e+06	5.95003e+06	2.74008e+06	3.75939e+06	4.79999e+06	1.78583e+06	1.10034e+06	4.80808e+06	1.08837e+07	1.70483e+07	1.83686e+07	1.67243e+07	1.68352e+07	1.53143e+07	9.17535e+06	8.10427e+06	6.32534e+06	--	--	--	-	-	-	-
Com_24879_neg	--	gamma-Glutamate-Cysteine	C8 H14 N2 O5 S	1.338	249.055	1.41587e+06	667635	1.13694e+06	948123	834822	700572	290217	245479	204260	245222	444703	1.72681e+06	1.09207e+06	1.12617e+06	1.34407e+06	1.05193e+06	985675	835229	499079	694236	570338	--	--	--	-	-	-	-
Com_8997_neg	--	Kaempferol-3-gentiobioside	C27 H30 O16	9.912	609.146	6.85265e+06	5.77842e+06	6.94471e+06	5.33665e+06	7.62471e+06	4.51757e+06	6.77257e+06	8.45638e+06	1.511e+07	8.12342e+06	1.18729e+07	1.56165e+07	4.49493e+06	8.63605e+06	4.45879e+06	4.71864e+06	2.95034e+06	3.97156e+06	6.12573e+06	6.10119e+06	5.37993e+06	--	--	--	-	-	-	-
Com_5289_neg	PG (2:0/20:0)	--	C28 H55 O10 P	11.203	581.355	3.96161e+07	3.4245e+07	5.84493e+07	4.51717e+07	4.85644e+07	4.68108e+07	2.58493e+06	5.75128e+06	5.41682e+06	4.13637e+06	4.33583e+06	2.88468e+06	1.23114e+07	2.8746e+07	2.03326e+07	1.88343e+07	1.8406e+07	1.91356e+07	1.61601e+07	1.67902e+07	1.37991e+07	--	--	--	-	-	-	-
Com_4149_neg	PI (3:0/13:0)	--	C25 H47 O13 P	10.258	585.256	3.30682e+06	3.77341e+06	3.8685e+06	4.25894e+06	3.86635e+06	4.42804e+06	3.57661e+06	3.17226e+06	2.97606e+06	3.66324e+06	3.17385e+06	4.21002e+06	2.17001e+07	2.19036e+07	7.64816e+07	2.56337e+07	4.2543e+07	2.08108e+07	6.6082e+06	9.40238e+06	8.05325e+06	--	--	--	-	-	-	-
Com_8495_neg	Polyphyllin VI	--	C39 H62 O13	14.446	737.398	8.38299e+06	8.52757e+06	5.19993e+06	1.65085e+07	8.35292e+06	1.98658e+07	2.69626e+06	5.24694e+06	1.65396e+07	5.61691e+06	4.0275e+06	3.03352e+06	2.4858e+06	2.12997e+06	4.50242e+06	1.68523e+06	2.09409e+06	3.0445e+06	6.50666e+06	6.87746e+06	7.11745e+06	--	--	--	-	-	-	-
Com_9682_neg	PG (2:0/21:2)	--	C29 H53 O10 P	13.271	591.318	241470	260661	225887	261798	250915	242409	144868	150016	186414	112693	139570	196368	1.65232e+07	9.49254e+06	4.61851e+06	2.40548e+07	1.66998e+07	2.28397e+07	3.32017e+06	2.45229e+06	3.41002e+06	--	--	--	-	-	-	-
Com_28717_neg	Cer-AS (d29:3/18:1)	--	C47 H87 N O4	5.527	728.658	108871	85308	79183.1	288345	105789	128298	7856.19	6776.49	11114.4	17091.3	7599.6	11301.2	62133.4	70035.9	55870.1	62458.6	61284.4	52214.5	21616.5	25018	27394.5	--	--	--	-	-	-	-
Com_22464_neg	Chenodeoxycholic acid	--	C24 H40 O4	14.549	437.291	875432	1.98196e+06	1.20568e+06	2.34196e+06	3.45134e+06	3.23143e+06	192002	126638	197859	97479.9	105178	125076	1.02339e+06	471744	167609	206084	372163	368912	326520	664810	564938	Steroids and steroid derivatives	474-25-9	HMDB0000518	C02528	ko01100//Metabolic pathways	Global and overview maps	Metabolism
Com_469_neg	Ginkgolide A	--	C20 H24 O9	11.136	407.135	1.07178e+09	1.23679e+09	1.13559e+09	9.85028e+08	1.01783e+09	9.17352e+08	2.62333e+08	5.93105e+08	9.24592e+08	9.20702e+08	9.25465e+08	3.72096e+08	3.60072e+06	2.37406e+06	7.73673e+07	4.14944e+06	6.83759e+06	3.24699e+07	6.26251e+08	6.30565e+08	6.38137e+08	Prenol lipids	15291-75-5	HMDB0036862	C07601	ko01110//Biosynthesis of secondary metabolites	Global and overview maps	Metabolism
Com_2938_neg	N-Acetyl-L-carnosine	--	C11 H16 N4 O4	1.907	267.108	4.43132e+07	8.15599e+07	4.037e+07	6.36032e+07	7.02431e+07	6.13056e+07	2.52282e+07	3.13152e+07	3.80606e+07	3.76591e+07	3.31516e+07	4.22287e+07	4.26594e+07	5.38684e+07	9.17515e+07	1.51488e+08	9.51442e+07	9.13437e+07	6.83061e+07	3.75297e+07	4.24218e+07	--	--	--	-	-	-	-
Com_13285_neg	--	Arctigenin-4'-O-beta-Gentiobioside	C33 H44 O16	8.403	695.258	7.8107e+06	1.15642e+07	7.4537e+06	7.83141e+06	8.43042e+06	6.7971e+06	2.45574e+06	5.39191e+06	4.10779e+06	2.6093e+06	4.40051e+06	4.33363e+06	4.28891e+06	8.29418e+06	1.0781e+07	2.79401e+06	5.33681e+06	7.8572e+06	4.99695e+06	5.4378e+06	6.26217e+06	--	--	--	-	-	-	-
Com_12122_neg	2'-Deoxyinosine	--	C10 H12 N4 O4	1.316	251.077	1.38113e+07	1.3752e+07	1.01705e+07	1.08719e+07	1.44836e+07	1.10726e+07	4.66655e+06	5.37357e+06	5.62304e+06	4.66297e+06	5.25787e+06	4.78803e+06	1.35978e+07	7.92185e+06	9.36931e+06	1.23705e+07	1.40028e+07	1.13986e+07	9.05401e+06	8.73531e+06	7.73014e+06	Purine nucleosides	890-38-0	HMDB0000071	C05512	ko01100//Metabolic pathways;ko00230//Purine metabolism	Global and overview maps;Nucleotide metabolism	Metabolism
Com_11695_neg	Methyl hexadecanoate	--	C17 H34 O2	12.465	315.254	3.56948e+06	6.8874e+06	4.92836e+06	6.19955e+06	5.19098e+06	5.73957e+06	987123	1.55403e+06	2.22265e+06	901956	1.72162e+06	2.10827e+06	2.15735e+07	1.43606e+07	9.05639e+06	1.13219e+07	1.40968e+07	1.78304e+07	4.35947e+06	4.41433e+06	5.66607e+06	Fatty Acyls	112-39-0	HMDB0061859	-	-	-	-
Com_25483_neg	Docosapentaenoic acid	--	C22 H34 O2	15.104	329.249	220285	204681	323688	293887	145010	134562	82617.6	60951	90145.5	59362.2	181671	125164	483624	241844	127193	193150	166818	191514	832528	1.16513e+06	1.61651e+06	Fatty Acyls	25448-00-4	HMDB0001976	C16513	ko01040//Biosynthesis of unsaturated fatty acids	Lipid metabolism	Metabolism
Com_23263_neg	PG (10:0/16:0)	--	C32 H63 O10 P	15.769	637.409	2.60619e+06	1.59403e+06	1.3578e+06	1.55135e+06	2.47118e+06	2.85863e+06	318080	276325	377550	235349	281356	301029	2.21324e+06	153494	349912	478162	468477	479871	252514	212923	398164	--	--	--	-	-	-	-
Com_1756_neg	PG (2:0/17:0)	--	C25 H49 O10 P	12.035	539.301	4.23698e+06	6.94583e+06	4.31974e+06	4.03345e+06	6.96188e+06	637535	79758.8	164822	164479	182604	167792	199269	1.5679e+08	2.11715e+08	8.47478e+07	3.042e+08	1.83691e+08	2.51132e+08	4.16921e+07	4.33073e+07	4.44342e+07	--	--	--	-	-	-	-
Com_21195_neg	Manninotriose	--	C18 H32 O16	10.698	503.17	351319	457265	366657	365979	433727	488257	1.11217e+06	1.80647e+06	1.84974e+06	1.49566e+06	2.06996e+06	2.36456e+06	4.33874e+06	3.92591e+06	3.77801e+06	2.6891e+06	2.9238e+06	2.84909e+06	1.45078e+06	1.38929e+06	1.35099e+06	Organooxygen compounds	-	HMDB0060468	C05404	ko00052//Galactose metabolism	Carbohydrate metabolism	Metabolism
Com_21490_neg	Docosanoic Acid	--	C22 H44 O2	15.163	339.326	5.00341e+06	1.63703e+06	2.80782e+06	3.62521e+06	3.25215e+06	2.43583e+06	2.34472e+06	1.40812e+06	1.4372e+06	1.56708e+06	1.47255e+06	1.55571e+06	4.79843e+06	5.47624e+06	2.98427e+06	2.63277e+06	2.50832e+06	2.67329e+06	2.71399e+06	1.8279e+06	2.33045e+06	Fatty Acyls	112-85-6	HMDB0000944	C08281	ko01040//Biosynthesis of unsaturated fatty acids;ko00073//Cutin, suberine and wax biosynthesis	Lipid metabolism	Metabolism
Com_10401_neg	Isoforsythiaside	--	C29 H36 O15	9.41	623.199	1.11142e+06	3.34934e+06	2.84378e+06	1.42309e+06	2.62325e+06	846336	2.91023e+06	7.78143e+06	1.18427e+07	3.63376e+06	9.5396e+06	7.03252e+06	3.16092e+06	5.05091e+06	6.86024e+06	2.7197e+06	2.57337e+06	3.36341e+06	4.10178e+06	3.17629e+06	3.36602e+06	--	--	--	-	-	-	-
Com_17889_neg	PG (2:0/5:0)	--	C13 H25 O10 P	8.652	371.113	2.80532e+06	2.49434e+06	2.45045e+06	2.08309e+06	2.11017e+06	1.54023e+06	694593	1.58225e+06	1.29285e+06	1.07754e+06	1.16555e+06	947341	2.73388e+06	3.12497e+06	3.65129e+06	3.49791e+06	7.48026e+06	4.16059e+06	1.84852e+06	1.94185e+06	1.70724e+06	--	--	--	-	-	-	-
Com_8855_neg	PA (2:0/22:3)	--	C27 H47 O8 P	10.971	529.302	1.96751e+06	4.63094e+06	3.89526e+06	2.42233e+06	8.10914e+06	7.48445e+06	588826	923774	1.66473e+06	941756	790801	1.42001e+06	7.36188e+06	2.08703e+07	2.32808e+07	7.11671e+06	2.06896e+07	2.47917e+07	3.93214e+06	5.96602e+06	6.18052e+06	--	--	--	-	-	-	-
Com_24283_neg	Lactose	--	C12 H22 O11	8.466	387.111	2.56251e+06	2.09536e+06	2.59205e+06	1.94391e+06	2.306e+06	2.27452e+06	484730	969489	443283	1.02761e+06	585483	552566	570234	1.48205e+06	1.07978e+06	1.37569e+06	967324	976116	815621	923000	1.15651e+06	Carbohydrates and carbohydrate conjugates	5965-66-2	HMDB0041627	C00243	ko01100//Metabolic pathways;ko02010//ABC transporters;ko00052//Galactose metabolism	Carbohydrate metabolism;Global and overview maps;Membrane transport	Environmental Information Processing;Metabolism
Com_8697_neg	PG (2:0/16:3)	--	C24 H41 O10 P	11.672	519.245	4.88353e+06	5.35161e+06	3.62738e+06	397101	7.86425e+06	3.56913e+06	724564	1.16434e+06	2.13753e+06	1.04626e+06	1.29388e+06	1.02948e+06	9.4088e+06	1.24717e+07	2.39867e+07	9.69962e+06	1.32987e+07	1.25363e+07	4.68712e+06	5.04275e+06	5.15189e+06	--	--	--	-	-	-	-
Com_12231_neg	4-Hydroxyphenylethanol	--	C8 H10 O2	10.124	137.06	3.52185e+06	2.75877e+06	2.81718e+06	3.27443e+06	3.15763e+06	2.64933e+06	8.62446e+06	6.7228e+06	7.82758e+06	7.6062e+06	8.30647e+06	6.37422e+06	5.04997e+06	4.75161e+06	5.20237e+06	5.90299e+06	4.42276e+06	4.69864e+06	6.83012e+06	6.65138e+06	4.05778e+06	Phenols	501-94-0	HMDB0004284	C06044	ko00350//Tyrosine metabolism	Amino acid metabolism	Metabolism
Com_13098_neg	--	LPC(1-acyl 18:3)	C26 H48 N O7 P	14.322	516.31	7.06521e+06	1.00343e+07	1.29231e+07	1.2587e+07	1.01721e+07	1.14977e+07	1.47276e+06	1.43201e+06	3.90938e+06	1.92171e+06	1.5011e+06	553778	1.19931e+07	1.3191e+07	5.43579e+06	8.19429e+06	6.49655e+06	8.71151e+06	5.97842e+06	5.16006e+06	5.2618e+06	--	--	--	-	-	-	-
Com_22651_neg	Fusidine	--	C31 H48 O6	13.806	515.338	1.02579e+06	1.45623e+06	2.47924e+06	1.43778e+06	1.49243e+06	3.13217e+06	826781	1.67797e+06	993068	726674	510532	514465	2.41148e+06	2.61873e+06	2.16249e+06	2.01514e+06	1.85242e+06	2.88275e+06	1.25303e+06	1.56145e+06	1.34692e+06	Steroids and steroid derivatives	6990-06-03	HMDB0015570	-	-	-	-
Com_21696_neg	Ganoderic acid C6	--	C30 H42 O8	10.544	529.279	718349	1.38056e+06	1.39576e+06	1.15283e+06	898436	1.14123e+06	169064	211239	201465	236729	190031	136005	1.24634e+06	3.12266e+06	2.15773e+06	2.20246e+06	3.32647e+06	4.33923e+06	829022	1.06551e+06	885062	--	--	--	-	-	-	-
Com_10399_neg	Isobutyrylshikonin	--	C20 H22 O6	6.643	361.13	4.02886e+06	4.8993e+06	5.83465e+06	4.39646e+06	4.5909e+06	4.07324e+06	5.77038e+06	5.90332e+06	6.17648e+06	5.39294e+06	5.02601e+06	4.01448e+06	9.83732e+06	8.93033e+06	1.78019e+07	1.54071e+07	1.33195e+07	1.57445e+07	5.24408e+06	5.33136e+06	5.09273e+06	--	--	--	-	-	-	-
Com_2499_neg	Diosmin	--	C28 H32 O15	9.826	607.167	9.5628e+07	1.38832e+08	1.30577e+08	1.98106e+08	1.57936e+08	1.38825e+08	3.30013e+06	3.13955e+06	3.39427e+06	3.11555e+06	3.39127e+06	3.98447e+06	9.25251e+06	7.21073e+06	5.90234e+06	1.01459e+07	8.78438e+06	1.05461e+07	3.95118e+07	3.72193e+07	3.51067e+07	Flavonoids	520-27-4	HMDB0029548	-	-	-	-
Com_9872_neg	PG (2:0/2:0)	--	C10 H19 O10 P	8.277	329.066	1.03411e+07	1.04465e+07	8.86138e+06	1.00065e+07	8.7557e+06	8.16535e+06	941200	802930	844124	734442	960595	2.28332e+06	1.89838e+07	2.95013e+07	1.72551e+07	2.33485e+07	1.84809e+07	1.76316e+07	6.59912e+06	7.32643e+06	7.01023e+06	--	--	--	-	-	-	-
Com_18801_neg	Pogostone	--	C12 H16 O4	8.746	223.097	4.252e+06	4.50985e+06	5.76299e+06	5.02703e+06	5.65845e+06	5.32793e+06	1.38993e+06	1.52868e+06	1.23305e+06	1.49368e+06	1.25072e+06	1.35194e+06	1.34903e+06	1.41576e+06	867582	1.90913e+06	2.2374e+06	1.01492e+06	1.62969e+06	1.34858e+06	2.31931e+06	Organooxygen compounds	23800-56-8	HMDB0030703	-	-	-	-
Com_2349_neg	MGDG (2:0/5:0)	--	C16 H28 O10	8.315	439.183	9.93152e+07	1.16066e+08	8.72773e+07	8.99921e+07	9.1175e+07	8.49523e+07	7.25888e+07	8.20089e+07	9.68008e+07	5.94474e+07	7.09136e+07	6.55259e+07	1.16539e+08	1.77387e+08	1.71978e+08	1.8012e+08	1.83608e+08	1.40993e+08	9.34721e+07	9.2143e+07	7.91046e+07	--	--	--	-	-	-	-
Com_18232_neg	PA (2:0/17:2)	--	C22 H39 O8 P	10.484	461.24	2.23541e+06	3.24426e+06	3.2229e+06	2.63052e+06	2.58137e+06	2.08609e+06	208053	247917	408715	626403	637712	334531	4.37358e+06	4.35673e+06	3.57745e+06	6.78676e+06	6.0954e+06	5.7587e+06	2.73827e+06	1.60319e+06	1.69904e+06	--	--	--	-	-	-	-
Com_26917_neg	Carboxyatractyloside	--	C31 H46 O18 S2	5.8	769.192	482833	448143	144875	141033	156460	156728	52734.2	59665.9	69715	65913.5	79788.6	65686.3	795373	910503	1.2942e+06	1.15771e+06	1.51373e+06	794467	221774	242971	258066	--	--	--	-	-	-	-
Com_24028_neg	PI (13:1/16:4)	--	C38 H63 O13 P	12.687	757.404	97436.5	88619.7	91084.1	94161.2	101014	90445.6	51419.7	49961.7	56746.2	50061.1	55851.3	65211.9	1.22748e+06	1.52266e+06	785732	2.94697e+06	2.27911e+06	1.42825e+06	385333	301726	309157	--	--	--	-	-	-	-
Com_28379_neg	--	Tabersonine	C21 H24 N2 O2	14.538	335.177	120897	197781	133182	115447	106793	105065	55605.3	52454	67956.3	45570.2	46238.7	50596.2	472391	139440	78354.5	183694	343166	793302	73574.2	71813.6	105242	--	--	--	C09244	ko01100//Metabolic pathways;ko01110//Biosynthesis of secondary metabolites;ko00901//Indole alkaloid biosynthesis	Biosynthesis of other secondary metabolites;Global and overview maps	Metabolism
Com_4360_neg	--	Maltotriitol	C18 H34 O16	1.337	505.178	7.03975e+06	3.80547e+06	6.22449e+06	7.97391e+06	6.16866e+06	3.36427e+06	3.72433e+06	3.49e+06	3.6257e+06	2.74851e+06	2.6642e+06	4.70815e+06	1.0287e+07	4.73557e+07	7.11932e+07	2.87588e+07	2.41296e+07	4.5138e+07	1.38672e+07	1.27843e+07	1.20077e+07	--	--	--	-	-	-	-
Com_3496_neg	Sibiricose A5	--	C22 H30 O14	8.578	517.156	5.19557e+06	2.87118e+06	3.84068e+06	4.243e+06	3.75186e+06	5.24345e+06	3.59265e+07	3.28916e+07	2.62587e+07	3.28634e+07	2.71645e+07	4.00583e+07	4.47624e+07	6.74789e+07	9.84298e+07	5.29797e+07	3.86844e+07	7.69227e+07	2.79772e+07	2.81646e+07	2.73751e+07	--	--	--	-	-	-	-
Com_8347_neg	Prostaglandin F1α	--	C20 H36 O5	12.975	355.249	7.83021e+06	1.06285e+07	9.40364e+06	6.45783e+06	7.84388e+06	7.55711e+06	1.87064e+06	4.06828e+06	7.38362e+06	2.62861e+06	4.90634e+06	6.59112e+06	2.33665e+07	3.40987e+07	2.563e+07	1.08772e+07	2.13926e+07	2.72707e+07	9.57097e+06	8.71093e+06	9.45329e+06	--	--	--	-	-	-	-
Com_6889_neg	Ethyl-beta-glucuronide	--	C8 H14 O7	9.729	221.067	9.36697e+06	8.60227e+06	9.36085e+06	1.01209e+07	1.06645e+07	8.85488e+06	4.43132e+06	9.45271e+06	1.18324e+07	6.24909e+06	1.13843e+07	6.74407e+06	3.71796e+07	4.06932e+07	2.33551e+07	4.20299e+07	4.07336e+07	4.25604e+07	1.42027e+07	1.31741e+07	1.3628e+07	--	--	--	-	-	-	-
Com_11198_neg	cis-2-Decenoic acid	--	C10 H18 O2	12.302	169.123	5.42797e+06	6.4632e+06	5.82186e+06	3.82929e+06	6.95475e+06	5.20728e+06	1.56629e+06	2.52553e+06	3.59792e+06	1.66973e+06	2.93223e+06	3.81298e+06	1.1571e+07	2.39695e+07	1.32947e+07	5.35078e+06	8.69325e+06	1.32354e+07	4.75967e+06	4.10692e+06	5.3185e+06	Fatty Acyls	-	HMDB0010726	-	-	-	-
Com_15443_neg	N'1-[4-(tert-butyl)benzoyl]-4-(tert-butyl)benzene-1-carbohydrazide	--	C22 H28 N2 O2	8.606	351.202	7.87643e+06	7.75203e+06	9.17531e+06	6.35334e+06	7.02601e+06	5.38674e+06	1.26828e+06	1.4578e+06	1.22797e+06	1.30668e+06	1.47443e+06	1.73214e+06	3.01336e+06	4.84827e+06	5.05627e+06	5.74812e+06	5.58506e+06	6.40607e+06	3.3932e+06	2.73413e+06	4.32213e+06	--	--	--	-	-	-	-
Com_10756_neg	PG (3:0/16:4)	--	C25 H41 O10 P	10.184	531.243	1.1427e+07	1.70518e+07	1.64657e+07	1.17241e+07	1.27208e+07	1.24419e+07	4.15149e+06	4.89705e+06	7.05828e+06	5.0025e+06	5.59129e+06	4.26332e+06	4.55709e+06	5.90636e+06	5.75905e+06	5.46754e+06	5.84089e+06	6.53892e+06	6.36911e+06	6.48633e+06	6.89038e+06	--	--	--	-	-	-	-
Com_13606_neg	Ouabain octahydrate	--	C28 H51 Na O5 P2 S	11.454	583.276	985770	1.1984e+06	1.37055e+06	981610	1.88313e+06	755971	986032	958134	2.14501e+06	1.3015e+06	1.29011e+06	1.45929e+06	9.81452e+06	1.33718e+07	8.72827e+06	8.88016e+06	1.36684e+07	3.97654e+06	2.46502e+06	4.08426e+06	3.51762e+06	Steroids and steroid derivatives	630-60-4	HMDB0015224	-	-	-	-
Com_22163_neg	D-Mannose 6-phosphate	--	C6 H13 O9 P	1.091	259.027	1.05212e+06	658818	1.02651e+06	953328	849019	732694	602701	614725	541572	408103	507963	555631	2.23098e+06	2.40407e+06	1.50072e+06	851661	1.31478e+06	4.03396e+06	1.63796e+06	1.2726e+06	1.01095e+06	Organooxygen compounds	3672-15-9	HMDB0001078	C00275	ko01100//Metabolic pathways;ko01110//Biosynthesis of secondary metabolites;ko01130//Biosynthesis of antibiotics;ko00520//Amino sugar and nucleotide sugar metabolism;ko00051//Fructose and mannose metabolism	Carbohydrate metabolism;Global and overview maps	Metabolism
Com_24671_neg	PI (8:0/18:1)	--	C35 H65 O13 P	11.728	723.398	1.40818e+06	1.5363e+06	1.26349e+06	377762	2.67948e+06	1.11323e+06	170941	257595	377908	557132	652472	391458	1.81268e+06	2.0818e+06	1.39821e+06	913012	1.22794e+06	2.5966e+06	558390	645350	925541	--	--	--	-	-	-	-
Com_12678_neg	LPA 16:0	--	C19 H39 O7 P	14.794	409.236	4.46778e+06	6.82512e+06	1.04889e+07	1.1782e+07	8.31054e+06	1.27953e+07	1.15695e+06	1.21394e+06	3.2483e+06	592458	1.23925e+06	439102	1.14552e+07	6.95563e+06	1.49966e+06	3.74939e+06	3.15968e+06	4.2811e+06	3.45451e+06	3.40387e+06	3.25075e+06	--	--	--	-	-	-	-
Com_14677_neg	13,14-Dihydro-15-keto Prostaglandin A2	--	C20 H30 O4	12.131	333.207	620607	384395	630891	578023	507145	504227	258996	163007	236194	295396	301995	438702	4.83903e+06	4.09881e+06	1.5509e+06	1.11819e+07	4.6602e+06	3.88275e+06	1.31628e+06	1.07242e+06	919735	--	--	--	-	-	-	-
Com_1659_neg	Phenyl-beta-glucopyranoside	--	C12 H16 O6	7.294	255.087	1.18782e+08	1.06509e+08	9.69239e+07	9.71104e+07	7.81727e+07	1.27433e+08	6.46956e+07	7.09964e+07	3.28437e+07	4.98478e+07	3.52278e+07	4.46317e+07	2.72741e+08	1.97283e+08	1.1365e+08	3.3412e+08	2.71643e+08	1.4028e+08	9.55904e+07	9.48669e+07	1.00762e+08	--	--	--	-	-	-	-
Com_2470_neg	Danshensu	--	C9 H10 O5	6.769	215.056	8.39864e+07	1.62783e+08	7.1131e+07	8.29231e+07	8.97041e+07	1.16093e+08	7.5265e+06	2.00809e+07	2.92502e+07	1.9157e+07	2.25935e+07	2.20311e+07	2.83636e+07	4.44122e+07	1.0596e+08	2.54113e+07	3.6649e+07	5.51656e+07	3.61084e+07	3.64849e+07	4.08171e+07	Phenylpropanoic acids	23028-17-3	HMDB0003503	C01207	ko00350//Tyrosine metabolism	Amino acid metabolism	Metabolism
Com_11912_neg	LPG 18:3	--	C24 H43 O9 P	14.275	505.258	8.30901e+06	8.66448e+06	1.46124e+07	4.83681e+06	9.16251e+06	1.43607e+07	1.28689e+06	1.63978e+06	5.57789e+06	2.91885e+06	1.43778e+06	1.1759e+06	8.52586e+06	1.0009e+07	4.06478e+06	7.81909e+06	7.69132e+06	1.16808e+07	8.06542e+06	6.21695e+06	6.68314e+06	--	--	--	-	-	-	-
Com_3586_neg	PG (16:0/18:2)	--	C40 H75 O10 P	14.085	745.504	6.76897e+07	7.04207e+07	5.62711e+06	2.17781e+07	4.16335e+07	8.2737e+07	6.1439e+07	9.43162e+06	1.68975e+06	520138	677177	752273	2.74183e+06	2.23984e+06	1.41413e+06	1.95567e+06	1.55953e+06	1.92033e+06	905560	913536	904851	--	--	--	-	-	-	-
Com_13642_neg	Epmedin C	--	C39 H50 O19	10.187	821.291	914947	1.02196e+06	882312	831253	841987	851196	2.32453e+06	5.04523e+06	3.44945e+06	3.22255e+06	4.39426e+06	3.08958e+06	1.89678e+06	1.34931e+06	1.07839e+07	2.9536e+06	2.44135e+06	5.29545e+06	6.17012e+06	5.06524e+06	5.95476e+06	--	--	--	-	-	-	-
Com_10561_neg	Υ-Aminobutyric acid (GABA)	--	C4 H9 N O2	1.221	102.056	8.60795e+06	1.03693e+07	9.89161e+06	1.0195e+07	1.22401e+07	7.99089e+06	7.73054e+06	8.02806e+06	1.15029e+07	8.97004e+06	6.45547e+06	8.40189e+06	1.30819e+07	1.35861e+07	1.31577e+07	1.44502e+07	1.44702e+07	1.61221e+07	8.69119e+06	1.08373e+07	8.48e+06	--	--	--	-	-	-	-
Com_6521_neg	PG (2:0/20:5)	--	C28 H45 O10 P	10.212	571.277	2.27608e+06	2.39032e+06	2.10244e+06	2.06798e+06	2.01998e+06	2.00889e+06	2.38692e+06	2.0651e+06	1.59262e+06	1.74378e+06	1.69812e+06	1.94405e+06	1.74886e+07	2.80198e+07	7.71748e+06	4.5837e+07	2.68238e+07	2.82306e+07	5.60975e+06	4.88536e+06	7.96552e+06	--	--	--	-	-	-	-
Com_19380_neg	Cnidioside A	--	C17 H20 O9	5.962	413.109	671258	1.05673e+06	1.03834e+06	816541	1.00473e+06	854275	2.33923e+06	3.05872e+06	2.97174e+06	2.13336e+06	1.93962e+06	2.59039e+06	923838	919029	1.59923e+06	1.13591e+06	1.3579e+06	1.71831e+06	1.77657e+06	1.46985e+06	1.51726e+06	--	--	--	-	-	-	-
Com_11747_neg	--	Epimedin C	C39 H50 O19	11.109	821.291	6.68987e+06	7.02125e+06	6.92586e+06	5.98104e+06	6.38219e+06	5.30821e+06	2.70205e+06	5.70553e+06	7.94553e+06	8.19325e+06	8.37929e+06	3.97837e+06	1.70091e+06	3.51917e+06	1.04885e+07	2.82938e+06	2.55728e+06	5.39031e+06	5.64138e+06	6.05034e+06	5.88823e+06	--	--	--	-	-	-	-
Com_7759_neg	PI (2:0/4:0)	--	C15 H27 O13 P	12.015	445.113	1.40012e+07	1.76802e+07	9.17065e+06	6.6965e+06	1.23854e+07	1.22022e+07	8.26281e+06	1.82943e+07	3.11403e+06	4.03656e+06	3.53529e+06	1.39323e+07	5.80534e+06	6.45721e+06	1.11605e+07	7.79095e+06	7.40775e+06	7.79532e+06	3.14598e+06	3.2371e+06	3.62489e+06	--	--	--	-	-	-	-
Com_25298_neg	LPG 22:2	--	C28 H53 O9 P	15.284	563.335	1.11291e+06	936446	973951	1.18224e+06	2.37015e+06	1.85037e+06	429537	863515	704414	375309	1.03555e+06	342178	354603	354023	511858	214657	355707	1.13318e+06	678905	644911	721666	--	--	--	-	-	-	-
Com_9720_neg	LPA 24:4	--	C27 H47 O7 P	14.338	513.307	1.49348e+07	2.0192e+07	1.66607e+07	2.24942e+07	1.15939e+07	1.74146e+07	1.69708e+06	2.23052e+06	7.0917e+06	2.434e+06	2.30075e+06	1.42634e+06	1.08676e+07	1.33915e+07	1.09273e+07	9.12385e+06	6.57566e+06	8.83061e+06	7.30688e+06	6.63809e+06	8.81208e+06	--	--	--	-	-	-	-
Com_23017_neg	PI (2:0/15:0)	--	C26 H49 O13 P	12.517	599.273	56814.7	74562.9	52797.8	53803	64915.1	47453.1	37647.3	39602.7	41564.8	42939.8	40378.1	48047.7	780156	779645	904427	767252	3.63612e+06	2.99474e+06	193676	214749	198613	--	--	--	-	-	-	-
Com_23175_neg	--	Apigenin C-glucoside	C21 H20 O10	7.957	431.1	2.72345e+06	2.56151e+06	3.11581e+06	3.05105e+06	2.97559e+06	1.8362e+06	901188	744663	653176	798377	607648	847827	1.0013e+06	1.38236e+06	1.00711e+06	1.06009e+06	1.15037e+06	1.60463e+06	1.14725e+06	1.39914e+06	1.43236e+06	--	--	--	-	-	-	-
Com_7634_neg	--	L-Homoserine	C4 H9 N O3	1.3	118.051	4.06141e+07	2.60647e+07	2.45641e+07	3.04835e+07	2.48455e+07	2.4223e+07	8.24304e+06	9.1272e+06	1.18882e+07	8.38436e+06	8.53377e+06	1.94828e+07	2.85889e+07	1.85254e+07	1.36622e+07	1.61955e+07	1.63112e+07	1.39544e+07	1.30888e+07	1.26061e+07	1.33864e+07	Carboxylic acids and derivatives	672-15-1	HMDB0000719	C00263	ko01100//Metabolic pathways;ko01110//Biosynthesis of secondary metabolites;ko01120//Microbial metabolism in diverse environments;ko01130//Biosynthesis of antibiotics;ko01230//Biosynthesis of amino acids;ko00270//Cysteine and methionine metabolism;ko00260//Glycine, serine and threonine metabolism;ko00300//Lysine biosynthesis;ko00920//Sulfur metabolism	Amino acid metabolism;Energy metabolism;Global and overview maps	Metabolism
Com_13683_neg	PE (3:0/16:4)	--	C24 H40 N O8 P	14.056	500.234	90633.3	1.03739e+06	86584.3	3.23585e+06	86771.4	76643.4	919741	776612	59553.7	1.87344e+06	52233.8	56815.8	2.63278e+07	151270	94159.6	96255.8	102089	105015	905789	829970	834674	--	--	--	-	-	-	-
Com_18841_neg	PC (18:1e/16:4)	--	C42 H76 N O7 P	13.948	782.52	2.33707e+06	4.51422e+06	3.52951e+06	4.38077e+06	5.17906e+06	5.33095e+06	843498	753915	1.58228e+06	746729	1.69674e+06	756288	8.3897e+06	7.3984e+06	1.32381e+06	4.70772e+06	5.99613e+06	4.45527e+06	2.35403e+06	2.58336e+06	2.87414e+06	--	--	--	-	-	-	-
Com_9356_neg	13,14-Dihydro-15-keto Prostaglandin J2	--	C20 H30 O4	12.35	315.197	210903	438278	116737	206791	156001	111844	61234	64262.5	75722.4	132082	71238	111419	2.91396e+07	1.55896e+07	5.1191e+06	2.55697e+07	1.88407e+07	1.87764e+07	4.24605e+06	4.02691e+06	4.09087e+06	--	--	--	-	-	-	-
Com_21224_neg	--	Neonuezhenide	C31 H42 O18	8.703	701.23	724235	760718	685937	659240	687327	657469	1.08876e+06	1.12047e+06	967175	1.06254e+06	1.01796e+06	1.12519e+06	794550	729027	3.76388e+06	730155	1.33001e+06	1.78608e+06	942668	943313	941270	--	--	--	-	-	-	-
Com_17177_neg	--	Epimedin B	C38 H48 O19	8.733	845.23	3.42384e+06	5.25689e+06	5.11001e+06	4.82454e+06	4.94694e+06	6.69994e+06	4.20763e+06	2.65803e+06	2.45869e+06	3.2248e+06	2.228e+06	2.95131e+06	5.02852e+06	4.3258e+06	3.47359e+06	4.09236e+06	4.78468e+06	4.66239e+06	3.99539e+06	3.36033e+06	3.84078e+06	--	--	--	-	-	-	-
Com_2439_neg	Spinosin B	--	C38 H40 O18	7.705	783.217	1.24331e+08	1.651e+08	1.32052e+08	1.16411e+08	8.98004e+07	8.39522e+07	1.84112e+07	1.55934e+07	1.01302e+07	4.40538e+06	6.36587e+06	1.96099e+07	2.82639e+07	4.85563e+07	5.97754e+07	1.45479e+07	2.77326e+07	5.49437e+07	5.47452e+07	4.87518e+07	4.71554e+07	Flavonoids	77690-92-7	HMDB0037464	-	-	-	-
Com_4083_neg	PA (5:0/20:3)	--	C28 H49 O8 P	12.296	543.317	1.37116e+07	1.42728e+07	1.39921e+07	1.00931e+07	1.04068e+07	8.90067e+06	1.06971e+06	1.07995e+06	1.20016e+06	1.07826e+06	1.00873e+06	1.37099e+06	5.21458e+07	7.12887e+07	3.61644e+07	9.44081e+07	6.05719e+07	7.86007e+07	1.64605e+07	1.70195e+07	1.91671e+07	--	--	--	-	-	-	-
Com_21348_neg	PI (2:0/20:4)	--	C31 H51 O13 P	11.006	661.289	2.81e+06	2.98653e+06	3.4151e+06	3.71192e+06	3.83044e+06	2.97099e+06	1.7725e+06	1.59178e+06	2.46043e+06	2.03887e+06	1.47529e+06	1.83163e+06	2.10377e+06	1.12296e+06	943102	2.90686e+06	2.67286e+06	2.192e+06	1.5795e+06	1.67781e+06	1.90291e+06	--	--	--	-	-	-	-
Com_27086_neg	PC (2:0/16:1)	--	C26 H50 N O8 P	13.346	594.343	1.04437e+06	490583	883921	823277	436447	519178	312874	402525	816852	637093	235522	148351	692261	643515	427124	760358	1.04222e+06	519665	702077	519165	604766	--	--	--	-	-	-	-
Com_22454_neg	PA (2:0/26:1)	--	C31 H59 O8 P	14.325	589.375	795058	1.22387e+06	3.06582e+06	2.07196e+06	1.96565e+06	2.804e+06	1.03114e+06	2.00497e+06	1.17886e+06	1.17644e+06	943755	170327	1.09163e+06	1.12822e+06	1.873e+06	2.6071e+06	1.62455e+06	2.91959e+06	1.10639e+06	1.39324e+06	1.49281e+06	--	--	--	-	-	-	-
Com_19599_neg	Blinin	--	C22 H32 O6	12.696	437.218	87521.4	80165.5	82394.8	85178.4	91377.1	81817.2	46514.4	47167.4	76221.8	45285.4	102962	70362.1	2.30412e+06	3.507e+06	4.67883e+06	1.21015e+06	2.46138e+06	3.63992e+06	569630	602017	857208	--	--	--	-	-	-	-
Com_2192_neg	PA (3:0/22:6)	--	C28 H43 O8 P	12.533	537.256	1.94544e+07	2.00159e+07	1.43204e+07	2.32878e+07	2.678e+07	2.94828e+07	8.50674e+07	7.15237e+07	7.11303e+07	6.20038e+07	7.01181e+07	8.68148e+07	1.5827e+08	1.63446e+08	1.02672e+08	1.58008e+08	2.36777e+08	1.63312e+08	6.05114e+07	6.79949e+07	6.45436e+07	--	--	--	-	-	-	-
Com_3767_neg	Vitexin rhamnoside	--	C27 H30 O14	9.115	577.157	8.49937e+06	7.97841e+06	7.77786e+06	8.70704e+06	8.01373e+06	7.82914e+06	1.20437e+07	1.15682e+07	1.34951e+07	1.62148e+07	1.26408e+07	2.26075e+07	5.72186e+07	7.47535e+07	2.32737e+07	1.04856e+08	7.3135e+07	6.34855e+07	2.38931e+07	1.78796e+07	1.3203e+07	Flavonoids	32426-34-9	HMDB0039855	-	-	-	-
Com_2128_neg	4-((5-(4-Nitrophenyl)oxazol-2-yl)amino)benzonitrile	--	C16 H10 N4 O3	7.134	259.061	1.70843e+08	1.87088e+08	1.54144e+08	1.9258e+08	1.96063e+08	1.99431e+08	4.89178e+07	5.14114e+07	5.27578e+07	4.73689e+07	4.93303e+07	5.58689e+07	1.35294e+08	1.24815e+08	1.04755e+08	1.43171e+08	1.46074e+08	1.17365e+08	8.75898e+07	9.60287e+07	1.04382e+08	--	--	--	-	-	-	-
Com_529_neg	PA (2:0/16:3)	--	C21 H35 O8 P	9.135	445.208	1.26501e+09	1.30936e+09	1.43445e+09	1.38466e+09	1.68835e+09	1.39821e+09	1.2719e+07	2.11341e+07	3.30863e+07	1.22284e+07	1.93971e+07	3.43723e+07	8.82563e+08	1.30182e+09	7.92409e+08	1.0048e+09	1.36807e+09	1.28316e+09	2.67802e+08	2.89709e+08	3.23265e+08	--	--	--	-	-	-	-
Com_14396_neg	PI (8:0/17:1)	--	C34 H63 O13 P	11.289	709.395	291641	318632	283267	245490	282124	256878	4.03354e+06	3.80824e+06	4.96417e+06	1.98157e+06	3.7134e+06	7.98628e+06	783113	1.208e+07	384467	1.98625e+06	2.57588e+06	2.73187e+06	920554	986495	908962	--	--	--	-	-	-	-
Com_22317_neg	Isofraxidin	--	C11 H10 O5	7.499	239.056	1.32795e+06	1.34215e+06	1.22699e+06	1.55986e+06	1.3949e+06	1.52681e+06	691101	1.07976e+06	2.13355e+06	927712	1.11593e+06	1.83195e+06	3.51238e+06	4.72637e+06	2.95759e+06	2.96759e+06	2.67543e+06	2.96361e+06	1.29669e+06	1.17678e+06	1.33532e+06	--	--	--	-	-	-	-
Com_1743_neg	PG (2:0/20:3)	--	C28 H49 O10 P	12.986	575.308	471942	677799	283197	221195	164118	401924	76733.1	85401.6	103784	72071.8	88632.8	112283	2.40933e+08	1.72652e+08	1.28085e+08	3.08043e+08	2.6729e+08	1.86589e+08	4.19296e+07	4.68593e+07	4.65733e+07	--	--	--	-	-	-	-
Com_310_neg	2-(2-pyridyl)-2-{2-[4-(trifluoromethoxy)phenyl]hydrazono}acetonitrile	--	C14 H9 F3 N4 O	5.605	305.067	1.75665e+09	1.76776e+09	1.53313e+09	1.84005e+09	2.18756e+09	2.73077e+09	1.37787e+08	1.73519e+08	2.74015e+08	1.25555e+08	2.33884e+08	1.32854e+08	3.74021e+08	2.01368e+08	2.94768e+08	9.20103e+08	7.22731e+08	4.582e+08	6.17744e+08	7.27396e+08	7.87599e+08	--	--	--	-	-	-	-
Com_15602_neg	Loganic acid	--	C16 H24 O10	7.718	375.13	2.33239e+06	3.32687e+06	2.07746e+06	3.16138e+06	2.86147e+06	2.43569e+06	4.01369e+06	3.57158e+06	3.6966e+06	3.57046e+06	2.88868e+06	4.90867e+06	5.36037e+06	7.3228e+06	4.61093e+06	7.01692e+06	8.68134e+06	1.00001e+07	2.68593e+06	3.59995e+06	4.13279e+06	--	--	--	C01512	ko01110//Biosynthesis of secondary metabolites;ko00902//Monoterpenoid biosynthesis	Global and overview maps;Metabolism of terpenoids and polyketides	Metabolism
Com_11320_neg	2,5-di[4-(trifluoromethyl)benzylidene]cyclopentan-1-one	--	C21 H14 F6 O	7.28	395.083	1.11827e+06	1.47492e+06	1.07527e+06	1.10477e+06	1.35531e+06	729451	1.26165e+06	1.46877e+06	1.63742e+06	914055	1.99948e+06	1.30393e+06	4.06247e+06	6.03059e+06	1.53092e+07	4.8615e+06	4.48752e+06	1.29331e+07	2.05982e+06	2.95174e+06	1.7035e+06	--	--	--	-	-	-	-
Com_2990_neg	Piceid	--	C20 H22 O8	9.95	389.124	8.85826e+07	9.40103e+07	8.83808e+07	9.71238e+07	1.03751e+08	1.26975e+08	6.93374e+07	6.74101e+07	4.11133e+07	4.68599e+07	4.23142e+07	2.6022e+07	3.11527e+07	5.02447e+07	3.218e+07	3.5954e+07	4.27631e+07	4.04356e+07	5.78014e+07	5.63026e+07	6.16141e+07	Stilbenes	27208-80-6	HMDB0030564	-	-	-	-
Com_7446_neg	(-)-Syringaresnol-4-O-β-D-apiofuranosyl-(1→2)-β-D-glucopyranoside	--	C33 H44 O17	11.254	711.244	4.56645e+06	6.46745e+06	8.52889e+06	1.78095e+06	8.04645e+06	9.55446e+06	2.183e+06	6.39359e+06	2.04024e+07	1.19705e+07	2.04657e+07	3.52401e+06	1.31922e+06	2.97259e+06	2.64678e+06	4.34418e+06	1.60202e+06	2.53038e+06	7.03497e+06	6.25688e+06	6.35375e+06	--	--	--	-	-	-	-
Com_3686_neg	1-[6-(benzyloxy)-3-(tert-butyl)-2-hydroxyphenyl]ethan-1-one	--	C19 H22 O3	13.831	297.153	1.10605e+08	4.73453e+07	3.72244e+07	6.41747e+07	3.85834e+07	3.83543e+07	4.77856e+07	5.75117e+07	5.58932e+07	4.91507e+07	6.16142e+07	5.80047e+07	7.28898e+07	6.97348e+07	3.74825e+07	3.59273e+07	4.60329e+07	4.60466e+07	4.91103e+07	4.63074e+07	4.7986e+07	--	--	--	-	-	-	-
Com_28570_neg	--	Piperlongumine	C17 H19 N O5	1.266	354.074	524600	270785	472353	522757	528480	469303	194813	236670	335792	265614	245458	313589	582198	466318	438386	589580	505972	584639	281933	289598	371928	Cinnamic acids and derivatives	20069-09-4	HMDB0030341	-	-	-	-
Com_15414_neg	MGDG (2:0/18:4)	--	C29 H46 O10	12.567	599.308	153745	91399.8	91538.8	119249	92398.2	123245	81428.8	67524.3	85471	75445.8	90593.4	78048.9	3.90412e+06	5.15632e+06	5.18562e+06	8.59086e+06	1.05143e+07	8.24138e+06	1.46294e+06	1.469e+06	1.55043e+06	--	--	--	-	-	-	-
Com_22433_neg	PI (2:0/13:1)	--	C24 H43 O13 P	13.006	569.24	221749	224004	421905	223964	233948	271391	295392	952767	2.10127e+06	1.46933e+06	2.06529e+06	675532	614305	574087	348656	416508	433509	452748	424526	676349	637609	--	--	--	-	-	-	-
Com_10804_neg	--	methyl oxo pentanoate	C6 H10 O3	7.928	129.055	5.48837e+06	8.30295e+06	1.83883e+07	7.11236e+06	8.30377e+06	5.66715e+06	3.40766e+06	4.34643e+06	4.00457e+06	3.07611e+06	4.26772e+06	5.64402e+06	1.46877e+07	1.66873e+07	1.28253e+07	1.08102e+07	1.41239e+07	1.60337e+07	6.51448e+06	6.48239e+06	6.88443e+06	--	--	--	-	-	-	-
Com_2959_neg	(-)-Gallocatechin	--	C15 H14 O7	6.388	305.067	6.81765e+07	6.59542e+07	6.07648e+07	6.82623e+07	6.86561e+07	6.7877e+07	7.11028e+06	7.86747e+06	1.7491e+07	6.66545e+06	9.8891e+06	1.55252e+07	1.23784e+08	1.46592e+08	1.24835e+08	1.09357e+08	1.24212e+08	1.24124e+08	5.03216e+07	5.2306e+07	5.38996e+07	--	--	--	-	-	-	-
Com_25131_neg	PG (2:0/17:1)	--	C25 H47 O10 P	10.601	537.274	341481	350393	256956	265194	201781	436149	293000	172163	101385	167394	109062	133549	1.79635e+06	1.54727e+06	245648	2.39455e+06	975682	795452	285350	190117	199968	--	--	--	-	-	-	-
Com_15274_neg	Ecliptasaponin A	--	C36 H58 O9	11.743	633.402	147164	161600	158803	138582	144542	124168	103598	119921	169935	154299	158299	90545.4	1.82844e+06	3.5097e+06	8.49911e+06	588634	315211	4.1985e+06	739449	780300	749213	--	--	--	-	-	-	-
Com_9632_neg	PG (5:0/7:0)	--	C18 H35 O10 P	8.198	441.188	8.41412e+06	7.07344e+06	9.25828e+06	7.01837e+06	1.02165e+07	6.43547e+06	3.17332e+06	5.81498e+06	1.19491e+07	5.5743e+06	1.4713e+07	4.99072e+06	2.26119e+06	4.95802e+06	4.21716e+06	2.1004e+06	3.97202e+06	5.39848e+06	5.32287e+06	7.96484e+06	9.85448e+06	--	--	--	-	-	-	-
Com_17882_neg	PI (2:0/19:1)	--	C30 H55 O13 P	10.741	653.324	609791	766036	602596	669897	539719	1.03721e+06	514444	861986	817224	628072	569840	560669	4.09401e+06	6.93831e+06	3.60832e+06	7.14741e+06	5.22121e+06	3.12047e+06	809141	1.20225e+06	1.17442e+06	--	--	--	-	-	-	-
Com_23812_neg	--	alpha-Nicotinamide adenine dinucleotide	C21 H27 N7 O14 P2	2.074	662.103	305222	400587	677140	317921	824914	702506	1.34624e+06	1.03405e+06	650197	1.18591e+06	791698	2.10124e+06	1.68287e+06	1.12526e+06	287146	1.93327e+06	2.39827e+06	967996	727890	1.18743e+06	1.03093e+06	--	--	--	-	-	-	-
Com_20816_neg	Purpureaside C	--	C35 H46 O20	2.457	785.236	227692	265650	236291	257461	197543	233153	912200	2.28027e+06	1.74407e+06	2.25763e+06	2.03211e+06	1.41595e+06	305697	259845	283243	329447	370514	328050	712450	733516	849586	--	--	--	-	-	-	-
Com_12661_neg	PI (2:0/19:0)	--	C30 H57 O13 P	13.147	655.335	87029.2	76977.1	81013.8	81587.7	85997	77919.7	41893.8	39920.5	45325.4	36532.3	43157.3	103664	5.85804e+06	3.43899e+06	890967	1.49991e+07	8.66655e+06	5.47826e+06	1.18762e+06	765619	1.18801e+06	--	--	--	-	-	-	-
Com_21776_neg	PI (2:0/22:6)	--	C33 H51 O13 P	10.955	685.289	295716	515422	358942	449817	270648	228598	276331	255173	670643	355104	317622	224979	1.12831e+06	536342	2.66849e+06	626346	724716	4.27877e+06	264699	374751	250111	--	--	--	-	-	-	-
Com_28369_neg	PC (27:0/16:1)	--	C51 H100 N O8 P	6.894	944.714	187136	299540	395301	352799	802139	260912	82761.1	85040.9	98236.7	88622.7	78727.9	84888.4	132524	131082	112563	124744	209397	117682	106595	87893.1	94818.9	--	--	--	-	-	-	-
Com_6226_neg	LPI 16:0	--	C25 H49 O12 P	14.825	571.289	2.50357e+07	3.28367e+07	4.39412e+07	4.11628e+07	3.83752e+07	3.8246e+07	7.88001e+06	1.13509e+07	1.88327e+07	6.93968e+06	1.03447e+07	1.00632e+07	6.34517e+07	5.6407e+07	1.72925e+07	4.94295e+07	4.20454e+07	4.67875e+07	2.28704e+07	2.12442e+07	2.24452e+07	--	--	--	-	-	-	-
Com_12552_neg	--	N-Methyl-a-aminoisobutyric acid	C5 H11 N O2	1.595	116.071	9.29827e+06	7.01243e+06	7.20797e+06	8.5226e+06	6.57164e+06	6.31758e+06	5.5249e+06	5.5901e+06	7.04362e+06	4.90774e+06	5.36781e+06	1.04654e+07	9.65647e+06	1.31168e+07	1.19838e+07	1.04179e+07	9.31145e+06	9.13199e+06	7.00374e+06	7.05879e+06	8.15191e+06	Carboxylic acids and derivatives	2566-34-9	HMDB0002141	-	-	-	-
Com_2994_neg	MGDG (2:0/22:6)	--	C33 H50 O10	13.271	651.34	87217.1	80377.3	81588.6	88149.5	90628.4	79183.4	52325.2	61357.9	48750.2	41106.2	51637.8	68380.1	1.07969e+08	7.14463e+07	3.34765e+07	1.48105e+08	1.04225e+08	1.35468e+08	1.96612e+07	1.91199e+07	2.12886e+07	--	--	--	-	-	-	-
Com_10845_neg	Pedunculoside	--	C36 H58 O10	12.284	695.388	331801	303436	331844	271713	289309	255278	9.59069e+06	6.18435e+06	3.84695e+06	6.88927e+06	4.73651e+06	3.50416e+06	1.3232e+07	2.5389e+07	1.49937e+07	1.70455e+07	1.80167e+07	1.71915e+07	5.97029e+06	5.07606e+06	6.40812e+06	--	--	--	-	-	-	-
Com_25822_neg	LPC 16:1	--	C24 H48 N O7 P	14.432	552.331	959748	1.20429e+06	1.88221e+06	1.84981e+06	1.43532e+06	1.47352e+06	383817	337163	997943	473950	268304	189878	1.62623e+06	652751	234900	1.06937e+06	631388	454992	928755	848681	801153	--	--	--	-	-	-	-
Com_5132_neg	SQDG (17:1/17:2)	--	C43 H76 O12 S	14.769	815.499	3.20025e+07	5.6506e+07	3.54454e+06	3.19943e+06	2.42239e+07	1.15177e+07	1.05442e+06	278395	2.2109e+07	238444	321288	324677	1.15048e+06	775802	427365	485762	517395	568676	442435	392271	450066	--	--	--	-	-	-	-
Com_26591_neg	--	Protopanaxadiol	C30 H52 O3	14.08	459.385	174304	354375	98046.4	544592	324224	370358	184642	236272	344423	149976	294592	187977	2.35934e+06	1.51899e+06	532444	1.70253e+06	952305	1.12525e+06	609720	395091	360173	--	--	--	-	-	-	-
Com_3788_neg	1,3,7-Trimethyluric acid	--	C8 H10 N4 O3	1.3	163.061	9.58218e+07	8.78089e+07	7.53084e+07	7.53576e+07	8.24917e+07	8.23648e+07	3.35286e+07	3.63963e+07	4.63625e+07	3.63966e+07	3.9489e+07	3.23135e+07	6.53233e+07	5.58749e+07	5.57951e+07	8.25048e+07	8.94189e+07	8.21116e+07	6.06892e+07	6.0692e+07	5.76758e+07	Imidazopyrimidines	5415-44-1	HMDB0002123	C16361	ko01120//Microbial metabolism in diverse environments;ko00232//Caffeine metabolism	Biosynthesis of other secondary metabolites;Global and overview maps	Metabolism
Com_5292_neg	Tridecylic acid	--	C13 H26 O2	14.176	213.186	4.796e+07	3.45866e+07	2.95932e+07	3.594e+07	3.17694e+07	2.88638e+07	2.10592e+07	2.11637e+07	3.06332e+07	1.59624e+07	2.66583e+07	2.50553e+07	8.66783e+07	8.13043e+07	3.64918e+07	3.38791e+07	4.4547e+07	4.88395e+07	3.70495e+07	3.29159e+07	3.4827e+07	Fatty Acyls	638-53-9	HMDB0000910	-	-	-	-
Com_26635_neg	17α-Hydroxypregnenolone	--	C21 H32 O3	10.622	349.239	926153	805846	590957	609902	899447	1.00307e+06	774946	446131	474692	795170	362024	394526	481571	501121	503318	552678	518693	509647	458199	446509	460159	--	--	--	-	-	-	-
Com_18017_neg	--	Oxobutanedioic acid	C4 H4 O5	1.123	130.998	1.61601e+06	1.17305e+06	2.59013e+06	1.14506e+06	1.80865e+06	1.42872e+06	873013	1.0152e+06	1.49022e+06	1.55087e+06	1.65079e+06	2.01459e+06	7.85304e+06	7.54374e+06	5.12152e+06	4.08897e+06	7.33618e+06	6.32003e+06	2.64049e+06	2.7005e+06	2.77967e+06	Keto acids and derivatives	328-42-7	HMDB0000223	-	-	-	-
Com_5206_neg	PI (3:0/18:3)	--	C30 H51 O13 P	11.415	649.287	644052	650752	551771	507206	643552	557529	396533	510247	729227	836101	706544	455978	3.10124e+07	2.69474e+07	6.32813e+06	6.52198e+07	4.95965e+07	4.64294e+07	7.91543e+06	8.67376e+06	8.67014e+06	--	--	--	-	-	-	-
Com_22724_neg	PA (2:0/18:0)	--	C23 H45 O8 P	11.611	479.276	3.2076e+06	3.06365e+06	2.16521e+06	2.22074e+06	2.24647e+06	2.3662e+06	345772	649759	1.08285e+06	846437	1.00928e+06	303834	371095	372796	885771	388451	356940	336935	942071	1.17705e+06	920028	--	--	--	-	-	-	-
Com_14507_neg	FAHFA (2:0/26:4)	--	C28 H46 O4	12.375	445.333	108761	93946.5	103939	95602.4	109175	89761.4	55645.5	57039.3	61191.6	56104	63661.1	60341.9	4.06257e+06	7.14763e+06	9.53568e+06	1.4983e+06	3.37645e+06	7.53752e+06	1.25156e+06	1.2525e+06	1.28442e+06	--	--	--	-	-	-	-
Com_20340_neg	LPS 18:2	--	C24 H44 N O9 P	14.473	520.268	1.33772e+06	1.58356e+06	2.14551e+06	1.71715e+06	1.21181e+06	2.24059e+06	1.70916e+06	1.92299e+06	2.82288e+06	2.08521e+06	1.28639e+06	782188	1.00768e+06	666879	940145	1.19576e+06	648143	861399	1.5114e+06	1.35923e+06	1.35805e+06	--	--	--	-	-	-	-
Com_23188_neg	Qingyangshengenin	--	C28 H36 O8	10.826	499.239	75915.8	2.1373e+06	3.11009e+06	70541.9	2.31643e+06	154969	208248	101440	198920	214409	152971	143756	796862	2.90027e+06	1.20669e+06	1.34808e+06	1.26807e+06	1.29983e+06	255797	351655	317240	--	--	--	-	-	-	-
Com_10817_neg	4-(2-thienyl)benzoic acid	--	C11 H8 O2 S	1.186	203.02	1.98025e+07	1.24019e+07	1.00659e+07	3.25661e+06	5.6075e+06	1.55119e+07	2.35419e+06	3.53373e+06	4.34891e+06	3.36382e+06	4.11975e+06	4.00459e+06	1.79997e+07	2.55204e+07	1.54292e+07	1.66297e+07	1.80927e+07	1.97467e+07	1.11138e+07	1.00147e+07	9.97827e+06	--	--	--	-	-	-	-
Com_1713_neg	--	N,N-Dimethyl-1,4-phenylenediamine	C8 H12 N2	12.083	135.092	5.6879e+07	9.521e+07	8.13262e+07	5.32431e+07	7.06883e+07	6.62772e+07	1.96982e+07	4.11994e+07	7.08443e+07	3.24227e+07	4.81303e+07	5.65804e+07	2.50093e+08	3.53199e+08	2.64481e+08	1.07157e+08	1.87534e+08	2.88501e+08	8.46344e+07	8.77161e+07	9.09421e+07	--	--	--	-	-	-	-
Com_18924_neg	PA (2:0/19:2)	--	C24 H43 O8 P	11.083	489.271	1.16459e+06	1.22559e+06	867175	737901	1.62362e+06	1.41393e+06	210921	406534	439417	650919	630745	242011	4.44172e+06	7.87323e+06	4.72909e+06	5.93638e+06	5.32734e+06	5.84507e+06	1.36791e+06	1.29621e+06	1.84279e+06	--	--	--	-	-	-	-
Com_26161_neg	--	Parthenolide	C15 H20 O3	11.39	247.134	394598	443843	394479	379139	419435	353221	307287	451876	624315	738347	621427	329574	1.19631e+06	1.6871e+06	1.41709e+06	1.47294e+06	1.99138e+06	1.407e+06	459565	516397	568280	--	--	--	-	-	-	-
Com_10659_neg	PA (3:0/18:5)	--	C24 H37 O8 P	7.312	483.209	2.71372e+06	2.88305e+06	1.86523e+06	2.42399e+06	3.0995e+06	2.68993e+06	839491	1.06502e+06	1.18567e+06	463144	1.22104e+06	751751	1.36577e+07	1.48704e+07	1.3988e+07	2.04673e+07	2.05701e+07	1.31374e+07	4.01947e+06	5.51545e+06	4.88727e+06	--	--	--	-	-	-	-
Com_4124_neg	Feretoside	--	C17 H24 O11	6.98	439.11	1.81332e+07	1.36333e+07	1.78015e+07	1.43151e+07	1.90885e+07	9.21658e+06	3.75649e+07	3.60453e+07	3.84342e+07	3.55252e+07	4.86526e+07	4.5049e+07	7.44272e+07	7.09289e+07	7.72955e+07	4.79957e+07	7.53405e+07	6.35954e+07	3.92497e+07	4.13615e+07	3.43718e+07	--	--	--	-	-	-	-
Com_4760_neg	Gardenoside	--	C17 H24 O11	6.485	403.124	8.2686e+06	8.13801e+06	9.07591e+06	1.40993e+07	1.21919e+07	6.58646e+06	2.8597e+06	2.53702e+06	6.76972e+06	1.97779e+06	3.96483e+06	1.05409e+07	1.80034e+07	2.0332e+07	6.22237e+07	3.00123e+07	1.74185e+07	7.38681e+06	1.17388e+07	9.94118e+06	1.12286e+07	--	--	--	-	-	-	-
Com_26639_neg	PI (2:0/20:5)	--	C31 H49 O13 P	11.796	659.293	271412	553852	465511	473092	312381	679571	58265.2	66520.6	84573.3	75527.5	77448.9	67555.3	547142	1.37783e+06	814608	1.42252e+06	1.75394e+06	872497	470383	283776	348406	--	--	--	-	-	-	-
Com_18230_neg	Glomeratose A	--	C24 H34 O15	10.402	561.176	1.49115e+06	924356	3.70333e+06	1.15986e+06	766644	5.80735e+06	41958.2	46782.6	51406	48955.9	47633.4	43750.1	164489	171527	249299	203439	214224	242087	81805.4	80911.8	79986	--	--	--	-	-	-	-
Com_8346_neg	PG (2:0/14:0)	--	C22 H43 O10 P	12.475	497.26	8.40967e+06	1.28853e+07	1.03056e+07	9.16756e+06	9.81132e+06	8.82656e+06	7.1535e+06	8.60058e+06	1.42175e+07	5.99758e+06	9.77751e+06	9.16432e+06	2.58966e+07	2.52342e+07	2.07913e+07	3.08565e+07	9.32827e+06	2.4178e+07	1.23724e+07	1.23616e+07	1.36359e+07	--	--	--	-	-	-	-
Com_3166_neg	Succinic acid	--	C4 H6 O4	1.179	117.019	3.33421e+07	8.1754e+07	8.61947e+07	8.78377e+07	9.1024e+07	9.76575e+07	3.66641e+07	5.0848e+07	6.7647e+07	5.84957e+07	6.97933e+07	4.34335e+07	8.83706e+07	1.96991e+07	1.13282e+08	4.47629e+07	6.68413e+07	1.01027e+08	6.61365e+07	6.39272e+07	6.47929e+07	Carboxylic acids and derivatives	110-15-6	HMDB0000254	C00042	ko01100//Metabolic pathways;ko01110//Biosynthesis of secondary metabolites;ko01120//Microbial metabolism in diverse environments;ko01130//Biosynthesis of antibiotics;ko00350//Tyrosine metabolism;ko00360//Phenylalanine metabolism;ko01220//Degradation of aromatic compounds;ko01200//Carbon metabolism;ko00250//Alanine, aspartate and glutamate metabolism;ko00760//Nicotinate and nicotinamide metabolism…	Amino acid metabolism;Carbohydrate metabolism;Energy metabolism;Global and overview maps;Metabolism of cofactors and vitamins	Metabolism
Com_15790_neg	--	Pelargonin chloride	C27 H31 Cl O15	9.639	629.129	4.72878e+06	6.88292e+06	3.28933e+06	9.87444e+06	5.51769e+06	4.35156e+06	833081	885475	880341	786654	748931	633931	394211	587341	506764	542332	442860	514209	982700	1.36766e+06	766189	--	--	--	-	-	-	-
Com_745_neg	Calycosin-7-O-β-D-glucoside	--	C22 H22 O10	9.748	445.114	3.93865e+08	4.26113e+08	4.17063e+08	4.38222e+08	3.65938e+08	4.39208e+08	3.21697e+08	2.42145e+07	1.17774e+08	8.05896e+07	6.4474e+08	2.08701e+07	1.80848e+08	2.65686e+08	3.67489e+08	8.88664e+06	6.54236e+06	4.3012e+08	2.98978e+08	3.56843e+08	3.81839e+08	--	--	--	-	-	-	-
Com_13031_neg	--	dUDP	C9 H14 N2 O11 P2	1.17	387	1.62821e+07	9.9795e+06	9.37701e+06	9.46965e+06	6.78198e+06	7.96192e+06	2.97926e+06	3.97496e+06	6.5178e+06	4.23409e+06	7.61253e+06	4.10486e+06	6.26106e+06	5.22982e+06	5.82166e+06	5.36527e+06	5.68626e+06	8.63772e+06	5.89723e+06	5.94891e+06	5.38892e+06	Pyrimidine nucleotides	4208-67-7	HMDB0001000	C01346	ko01100//Metabolic pathways;ko00240//Pyrimidine metabolism	Global and overview maps;Nucleotide metabolism	Metabolism
Com_14437_neg	3',6-Disinapoyl sucrose	--	C34 H42 O19	7.345	753.226	2.53232e+06	6.63908e+06	6.64597e+06	7.19386e+06	8.12236e+06	9.90309e+06	327383	315276	314367	292666	277795	321441	1.07189e+06	1.22459e+06	914148	1.14529e+06	1.22407e+06	1.12311e+06	527087	497935	752084	--	--	--	-	-	-	-
Com_13095_neg	PI (2:0/3:0)	--	C14 H25 O13 P	10.514	431.099	1.04484e+07	9.95577e+06	1.09847e+07	1.06016e+07	1.12151e+07	1.20361e+07	6.80254e+06	6.84103e+06	5.51528e+06	5.79151e+06	5.04481e+06	8.36078e+06	1.14658e+07	1.0489e+07	8.78225e+06	9.36751e+06	9.90773e+06	1.07213e+07	8.27837e+06	7.89889e+06	7.95759e+06	--	--	--	-	-	-	-
Com_512_neg	Isochlorogenic acid B	--	C25 H24 O12	1.423	515.125	1.24951e+09	1.43938e+09	1.11399e+09	1.10182e+09	1.40106e+09	1.13235e+09	3.87926e+08	5.55175e+08	7.16639e+08	3.62419e+08	4.13405e+08	4.819e+08	1.34797e+09	1.84925e+09	1.37802e+09	1.39359e+09	1.24029e+09	1.54299e+09	9.43123e+08	9.42302e+08	9.741e+08	Alcohols and polyols	14534-61-3	HMDB0030705	-	-	-	-
Com_3453_neg	(2-amino-5-chlorophenyl)(phenyl)methanone oxime	--	C13 H11 Cl N2 O	7.834	245.049	602560	682347	667485	683579	702646	664134	4.34876e+07	5.20736e+07	4.48811e+07	5.7183e+07	4.15401e+07	3.94418e+07	473416	769620	702705	705537	678152	585368	2.0626e+07	1.97212e+07	2.03275e+07	--	--	--	-	-	-	-
Com_11232_neg	Genipin	--	C11 H14 O5	8.182	207.066	3.63936e+06	3.69325e+06	2.79634e+06	3.22572e+06	4.25651e+06	2.86211e+06	1.59118e+06	1.94927e+06	2.9735e+06	1.92213e+06	1.89235e+06	1.44541e+06	6.62884e+06	1.17954e+07	1.54869e+07	1.34508e+07	1.16869e+07	1.10253e+07	4.26253e+06	4.08881e+06	4.63978e+06	Prenol lipids	6902-77-8	HMDB0035830	-	-	-	-
Com_23249_neg	--	Chelidonic acid	C7 H4 O6	1.208	182.993	595257	676828	460658	344622	631768	459391	241190	357625	294524	200866	343956	337713	4.91288e+06	2.86087e+06	2.44175e+06	3.35005e+06	1.64503e+06	2.93612e+06	987712	919681	780806	--	--	--	-	-	-	-
Com_13462_neg	PG (2:0/22:2)	--	C30 H55 O10 P	11.34	605.353	514874	704884	476650	401233	455361	424646	5.81889e+06	4.62582e+06	3.36279e+06	6.32287e+06	4.57889e+06	4.22855e+06	1.95259e+06	1.71328e+06	2.67704e+06	3.3953e+06	2.83228e+06	3.23516e+06	2.93052e+06	2.39668e+06	2.40159e+06	--	--	--	-	-	-	-
Com_17614_neg	--	Quercetin-O-glucoside	C21 H20 O12	7.83	231.04	1.76481e+06	2.3635e+06	2.3328e+06	2.51127e+06	1.64316e+06	1.34812e+06	273638	431496	268060	260415	389577	476201	6.7358e+06	4.20105e+06	6.15173e+06	3.5727e+06	3.60757e+06	2.88346e+06	1.54657e+06	1.5883e+06	1.20679e+06	--	--	--	-	-	-	-
Com_135_neg	Raffinose	--	C18 H32 O16	1.423	563.183	7.13298e+09	5.49055e+09	5.86264e+09	5.72891e+09	5.70863e+09	5.31791e+09	2.87735e+09	2.8062e+09	3.23357e+09	2.5409e+09	3.22382e+09	3.36496e+09	1.14321e+10	8.00243e+09	7.12095e+09	7.45967e+09	8.05691e+09	7.48535e+09	4.20562e+09	4.41348e+09	4.80068e+09	Organooxygen compounds	512-69-6	HMDB0003213	C00492	ko02010//ABC transporters;ko00052//Galactose metabolism	Carbohydrate metabolism;Membrane transport	Environmental Information Processing;Metabolism
Com_22872_neg	Idarubicin	--	C26 H27 N O9	9.586	496.171	3.48462e+06	1.09984e+06	3.25475e+06	1.92544e+06	1.2693e+06	707873	391997	325566	300287	318502	279902	289904	332312	346387	357152	314428	305124	471132	627229	515390	359182	Anthracyclines	58957-92-9	HMDB0015308	-	-	-	-
Com_22716_neg	MGDG (3:0/20:5)	--	C32 H50 O10	12.912	639.34	114810	102013	164996	108925	111289	178068	90712.2	90788.1	82933.8	96281.1	148264	121601	3.83731e+06	2.20284e+06	1.16943e+06	3.63199e+06	3.09455e+06	2.76424e+06	475687	681612	644469	--	--	--	-	-	-	-
Com_6691_neg	2-Hydroxy-1-(4-methoxyphenyl)propyl hexopyranoside	--	C16 H24 O8	6.802	343.14	6.19289e+06	3.73036e+07	6.5241e+06	1.28217e+07	1.24585e+07	6.90233e+06	2.27667e+06	2.46334e+06	3.00561e+06	2.5191e+06	2.64008e+06	2.73794e+06	8.40391e+06	9.00772e+06	1.02247e+07	1.46266e+07	1.49792e+07	1.1859e+07	5.2378e+06	7.01012e+06	6.89042e+06	--	--	--	-	-	-	-
Com_25778_neg	Aldosterone	--	C21 H28 O5	11.835	405.191	1.13855e+06	1.61574e+06	678817	1.45696e+06	1.6729e+06	1.77097e+06	78193	86735.5	116633	98093.7	103938	91512.7	328613	371482	292508	352043	357314	355040	516959	639793	595007	Steroids and steroid derivatives	52-39-1	HMDB0000037	C01780	ko01100//Metabolic pathways	Global and overview maps	Metabolism
Com_1926_neg	MGDG (2:0/8:0)	--	C19 H34 O10	11.236	481.229	8.50426e+07	6.47922e+07	6.91947e+07	7.58985e+07	7.53996e+07	7.66517e+07	1.92346e+07	6.94652e+06	2.26066e+07	1.66702e+07	1.27e+07	1.61034e+07	1.45623e+08	1.52173e+08	2.03071e+08	2.67216e+08	2.43989e+08	1.59831e+08	6.32472e+07	6.52886e+07	6.15477e+07	--	--	--	-	-	-	-
Com_14954_neg	Sorbitan monopalmitate	--	C22 H42 O6	12.592	401.291	1.09511e+06	2.06799e+06	1.72853e+06	977898	1.40827e+06	1.15132e+06	339200	539269	1.09662e+06	402331	689040	1.19421e+06	1.17132e+07	1.37314e+07	6.20955e+06	4.18876e+06	8.46002e+06	8.31522e+06	2.40973e+06	2.38203e+06	2.20383e+06	Fatty Acyls	26266-57-9	HMDB0029887	-	-	-	-
Com_26256_neg	DGDG (6:0/16:4)	--	C37 H60 O15	12.923	803.409	130084	115584	116499	123416	216883	115771	68677.7	158969	1.02943e+06	120809	259141	91519.6	362560	338823	210010	210348	226054	249004	107698	146827	122570	--	--	--	-	-	-	-
Com_14403_neg	Hinokiflavone	--	C30 H18 O10	6.613	537.093	778751	764331	914215	962515	1.04042e+06	1.08147e+06	1.44805e+06	1.5514e+06	6.43715e+06	1.91427e+06	3.57305e+06	2.77001e+06	626170	587686	447187	538212	604895	577822	925243	801864	886443	--	--	--	-	-	-	-
Com_7739_neg	Farnesyl pyrophosphate	--	C15 H28 O7 P2	5.911	381.131	276069	293244	308674	306323	323759	352917	550152	434247	529930	607146	533337	595196	2.14589e+07	3.13572e+07	2.88332e+07	1.71519e+07	1.3947e+07	1.74438e+07	4.85465e+06	4.66819e+06	4.78773e+06	Prenol lipids	13058-04-3	HMDB0000961	C00448	ko01100//Metabolic pathways;ko01110//Biosynthesis of secondary metabolites;ko01130//Biosynthesis of antibiotics;ko00100//Steroid biosynthesis;ko00906//Carotenoid biosynthesis;ko00900//Terpenoid backbone biosynthesis;ko00909//Sesquiterpenoid and triterpenoid biosynthesis	Global and overview maps;Lipid metabolism;Metabolism of terpenoids and polyketides	Metabolism
Com_16693_neg	4',7-Di-O-methylnaringenin	--	C17 H16 O5	5.456	299.09	3.00328e+06	3.93975e+06	2.50177e+06	2.57831e+06	2.0997e+06	3.01569e+06	741523	816124	933775	1.01092e+06	976747	891947	2.60073e+06	3.71489e+06	5.57981e+06	8.37775e+06	8.50366e+06	2.92468e+06	1.6274e+06	2.67458e+06	2.15516e+06	--	--	--	-	-	-	-
Com_1284_neg	Kaempferol-3-O-rutinoside	--	C27 H30 O15	8.323	547.146	1.35674e+06	1.17293e+06	1.66084e+06	1.47784e+06	1.2803e+06	1.42495e+06	1.11777e+06	1.21937e+06	4.56705e+06	1.23634e+06	5.63785e+06	1.45083e+06	1.39062e+08	1.37127e+08	2.1296e+08	4.87715e+08	3.48733e+08	3.2647e+08	6.20795e+07	6.00462e+07	6.07037e+07	Flavonoids	17297-56-2	HMDB0037574	C21833	ko01110//Biosynthesis of secondary metabolites;ko00944//Flavone and flavonol biosynthesis	Biosynthesis of other secondary metabolites;Global and overview maps	Metabolism
Com_5193_neg	--	Coumarin-3-carboxylic acid	C10 H6 O4	10.106	189.019	4.12425e+07	5.53463e+07	3.26184e+07	3.54056e+07	2.93746e+07	1.98846e+07	2.98353e+06	2.7058e+06	2.61307e+06	2.81472e+06	2.73559e+06	2.76929e+06	4.70508e+06	4.28349e+06	3.84976e+06	4.59673e+06	3.98182e+06	4.23804e+06	6.84507e+06	1.06842e+07	8.76781e+06	--	--	--	-	-	-	-
Com_1555_neg	2-Ketoadipic acid	--	C6 H8 O5	9.181	113.024	5.67799e+07	3.55987e+07	4.7732e+07	4.26676e+07	3.12976e+07	3.96821e+07	1.55399e+08	1.95173e+08	2.04128e+08	1.35687e+08	2.14338e+08	2.43901e+08	1.49978e+08	8.32381e+07	1.13427e+08	1.26175e+08	1.1235e+08	9.94743e+07	1.63492e+08	1.67847e+08	1.7541e+08	Keto acids and derivatives	3184-35-8	HMDB0000225	C00322	ko01100//Metabolic pathways;ko01120//Microbial metabolism in diverse environments;ko01130//Biosynthesis of antibiotics;ko01230//Biosynthesis of amino acids;ko01210//2-Oxocarboxylic acid metabolism;ko00380//Tryptophan metabolism;ko00300//Lysine biosynthesis;ko00310//Lysine degradation	Amino acid metabolism;Global and overview maps	Metabolism
Com_28528_neg	--	D-(+)-Melezitose	C18 H32 O16	0.529	503.161	742327	392835	322207	385282	257619	275929	244796	172867	173179	175539	152808	240388	766343	286029	413572	336314	335756	396102	182683	245444	233703	Organooxygen compounds	597-12-6	HMDB0011730	-	-	-	-
Com_18273_neg	LPA 20:3	--	C23 H41 O7 P	14.594	459.251	2.50982e+06	2.55875e+06	6.2099e+06	3.7958e+06	2.74599e+06	3.35149e+06	898707	831113	2.32566e+06	919029	627597	281325	2.91033e+06	1.64816e+06	927745	1.58125e+06	959146	659003	1.74002e+06	1.05558e+06	1.41127e+06	--	--	--	-	-	-	-
Com_26905_neg	PMeOH (16:2-16:4)	--	C36 H59 O8 P	12.86	649.398	1.27504e+06	1.21374e+06	843042	963325	1.57465e+06	1.33568e+06	70368.5	69132.2	74302.6	62523.9	134699	84536.1	692311	820818	540201	605101	709786	940839	531341	504141	496295	--	--	--	-	-	-	-
Com_9968_neg	MGDG (2:0/3:0)	--	C14 H24 O10	7.183	411.151	2.91132e+06	2.85539e+06	2.62962e+06	3.26552e+06	3.41442e+06	3.31711e+06	1.24139e+07	1.18515e+07	1.24885e+07	9.46564e+06	1.06669e+07	1.32376e+07	1.9391e+06	1.5734e+06	1.31279e+06	1.63548e+06	1.46491e+06	1.65051e+06	4.982e+06	5.18518e+06	4.45104e+06	--	--	--	-	-	-	-
Com_23079_neg	Nicotinamide mononucleotide	--	C11 H15 N2 O8 P	1.214	333.048	3.16434e+06	1.42908e+06	2.98927e+06	1.55886e+06	3.29867e+06	2.43643e+06	1.08165e+06	886906	1.28003e+06	605309	1.57885e+06	1.45632e+06	4.84025e+06	2.61316e+06	2.11333e+06	2.20595e+06	1.72111e+06	536865	2.09753e+06	1.95538e+06	2.50566e+06	Pyridine nucleotides	1094-61-7	HMDB0000229	C00455	ko01100//Metabolic pathways;ko00760//Nicotinate and nicotinamide metabolism	Global and overview maps;Metabolism of cofactors and vitamins	Metabolism
Com_21350_neg	LPC 2:0	--	C10 H22 N O7 P	5.393	358.123	2.99645e+06	3.7563e+06	3.36078e+06	2.30781e+06	2.93487e+06	3.4213e+06	641031	638146	757463	638381	703209	942949	1.85593e+06	1.65145e+06	2.19426e+06	1.7219e+06	1.55009e+06	1.52644e+06	1.43478e+06	1.3708e+06	1.49539e+06	--	--	--	-	-	-	-
Com_24864_neg	PA (2:0/18:4)	--	C23 H37 O8 P	11.561	471.224	67926.1	69237.3	141928	76009.6	63031.3	193151	149743	289115	460076	385658	346235	133310	3.48457e+06	1.65451e+06	2.09756e+06	1.17908e+06	2.44065e+06	1.89856e+06	371406	353484	487180	--	--	--	-	-	-	-
Com_6279_neg	PG (3:0/18:3)	--	C27 H47 O10 P	12.868	561.292	8.68435e+06	1.29885e+07	1.04677e+07	9.31487e+06	1.19013e+07	1.13543e+07	248169	403923	778091	589197	549120	543839	2.76571e+07	4.17233e+07	4.04093e+07	2.90401e+07	3.41395e+07	4.33931e+07	1.28739e+07	1.14176e+07	1.12015e+07	--	--	--	-	-	-	-
Com_16907_neg	Acetylenedicarboxylic acid	--	C4 H2 O4	1.656	112.985	6.24948e+06	4.80555e+06	6.68366e+06	6.33408e+06	5.48239e+06	5.38502e+06	4.37998e+06	3.96502e+06	4.24579e+06	3.52481e+06	3.10484e+06	4.05014e+06	8.52378e+06	5.89781e+06	6.26922e+06	7.42918e+06	6.45455e+06	5.61795e+06	4.69311e+06	4.38912e+06	4.71605e+06	--	--	--	C03248	ko00620//Pyruvate metabolism	Carbohydrate metabolism	Metabolism
Com_13541_neg	PI (2:0/19:2)	--	C30 H53 O13 P	11.93	651.324	664938	1.15883e+06	984624	1.21828e+06	956691	1.00334e+06	82826.7	94218.1	143250	116013	125449	95806.6	733331	904809	1.48667e+06	1.31752e+07	1.25723e+06	1.02537e+06	469271	332932	329220	--	--	--	-	-	-	-
Com_16015_neg	Camptothecine	--	C20 H16 N2 O4	5.997	347.099	3.55713e+06	3.53953e+06	2.83206e+06	2.51576e+06	2.56296e+06	2.49631e+06	1.23453e+06	1.3219e+06	1.29705e+06	1.67669e+06	1.51952e+06	857593	3.21596e+06	4.5339e+06	7.62918e+06	4.72686e+06	6.78932e+06	4.87855e+06	2.27667e+06	2.24611e+06	2.62452e+06	--	--	--	-	-	-	-
Com_17363_neg	--	Cyanin chloride	C27 H31 Cl O16	8.905	645.125	820017	942619	958228	1.08997e+06	979429	1.00971e+06	1.1536e+06	1.11491e+06	904629	1.22102e+06	815489	856629	4.83337e+06	9.76429e+06	3.80252e+06	1.1434e+06	2.62462e+06	4.90265e+06	789799	727194	739209	--	--	--	-	-	-	-
Com_15893_neg	PI (2:0/17:0)	--	C28 H53 O13 P	12.226	627.304	140739	206682	131482	143364	142014	122095	188016	178110	207561	293507	201098	301344	2.63e+06	1.96191e+06	1.86017e+06	9.3621e+06	3.32325e+06	3.45466e+06	854501	803805	956544	--	--	--	-	-	-	-
Com_15766_neg	PG (2:0/16:2)	--	C24 H43 O10 P	11.775	521.258	8.37295e+06	4.61002e+06	4.17381e+06	6.74464e+06	5.86371e+06	1.3759e+06	215717	267861	137817	75310.9	80081	3.10703e+06	2.00729e+06	2.57526e+06	7.92487e+06	850379	2.26656e+06	1.67984e+06	1.29831e+06	2.13506e+06	1.37163e+06	--	--	--	-	-	-	-
Com_25811_neg	Reserpine	--	C33 H40 N2 O9	11.026	607.274	251482	432007	272696	348257	422257	320378	129679	212039	292460	318358	302459	203606	2.001e+06	2.59732e+06	1.70842e+06	1.85299e+06	1.56535e+06	1.05148e+06	515010	463556	845935	Yohimbine alkaloids	50-55-5	HMDB0014351	-	-	-	-
Com_16700_neg	MGDG (2:0/16:0)	--	C27 H50 O10	11.805	273.171	2.64906e+06	4.09422e+06	3.08063e+06	3.45524e+06	2.86689e+06	3.49915e+06	441747	578278	740882	533337	470894	431312	3.97446e+06	1.07029e+07	6.72009e+06	4.22437e+06	7.22704e+06	8.33486e+06	2.57362e+06	2.56148e+06	2.5362e+06	--	--	--	-	-	-	-
Com_27096_neg	PA (2:0/17:0)	--	C22 H43 O8 P	12.543	465.271	837722	1.07062e+06	1.30985e+06	1.53269e+06	1.02164e+06	1.25122e+06	83634.7	90370.4	124175	100972	99668.5	104456	317409	335470	208550	254066	278756	270032	253110	336907	264386	--	--	--	-	-	-	-
Com_26877_neg	Bergaptol	--	C11 H6 O4	1.241	201.021	1.09661e+06	462580	886899	983728	1.06551e+06	832129	653871	550759	464196	650223	723342	1.07934e+06	2.45527e+06	1.11891e+06	977736	896513	1.03734e+06	1.35889e+06	675693	639049	640292	Coumarins and derivatives	486-60-2	HMDB0013679	-	-	-	-
Com_14868_neg	MGDG (2:0/16:2)	--	C27 H46 O10	12.994	589.324	93379.9	94329.4	96478.5	94312.4	98517	87989.7	46061.5	51265.1	62299.8	43263.4	53204.7	67401.4	7.96955e+06	8.66342e+06	5.47771e+06	1.08753e+07	9.92308e+06	7.06961e+06	1.55443e+06	1.65406e+06	1.8885e+06	--	--	--	-	-	-	-
Com_27321_neg	PA (9:0/16:4)	--	C28 H47 O8 P	14.769	541.3	189378	131154	148583	162677	161262	140659	91371.9	80114.7	98629.2	68963.7	87185.5	93365.3	2.80019e+06	1.3967e+06	714787	885179	921580	977380	202962	203500	331348	--	--	--	-	-	-	-
Com_6456_neg	PI (26:2/26:4)	--	C61 H107 O13 P	7.536	1077.74	1.16012e+07	1.59489e+07	1.61443e+07	1.96253e+07	2.04186e+07	1.8545e+07	2.5103e+07	1.89046e+07	1.19121e+07	2.16171e+07	1.30475e+07	1.73361e+07	2.81943e+06	3.08205e+06	2.30987e+06	2.71539e+06	3.02112e+06	2.96799e+06	1.10409e+07	1.27087e+07	1.28072e+07	--	--	--	-	-	-	-
Com_12794_neg	4-Acetylbutyric acid	--	C6 H10 O3	1.209	129.056	3.52737e+06	2.21787e+06	2.63932e+06	3.33887e+06	3.34681e+06	2.47919e+06	1.66759e+06	1.66913e+06	2.19915e+06	1.72701e+06	2.46216e+06	2.55229e+06	1.1785e+07	1.881e+07	1.197e+07	1.46007e+07	1.1489e+07	9.91514e+06	3.85179e+06	3.90807e+06	4.65069e+06	Fatty Acyls	3128-06-01	HMDB0061881	-	-	-	-
Com_4198_neg	Lauric acid ethyl ester	--	C14 H28 O2	14.22	227.202	7.07494e+06	6.02126e+06	7.14337e+07	5.23375e+06	5.78884e+06	5.56103e+06	3.37392e+06	3.64627e+06	5.90632e+06	2.71051e+06	4.38484e+06	6.179e+07	1.70254e+07	2.63885e+07	8.91604e+06	5.39791e+06	7.59365e+06	1.07602e+07	4.22856e+06	5.87281e+06	6.14852e+06	Fatty Acyls	106-33-2	HMDB0033788	-	-	-	-
Com_23092_neg	FAHFA (17:1/3:0)	--	C20 H36 O4	15.033	339.254	441819	525086	519742	486679	749163	336209	238435	405023	862207	235033	746428	652960	3.32737e+06	4.38896e+06	1.06045e+06	796634	1.31177e+06	1.75341e+06	441471	715980	767506	--	--	--	-	-	-	-
Com_1039_neg	1,3-diphenyl-1H-pyrazole-4-carbaldehyde oxime	--	C16 H13 N3 O	9.578	262.095	2.088e+08	2.74536e+08	2.61418e+08	2.85283e+08	2.46357e+08	2.81209e+08	3.56875e+08	2.58168e+08	2.10006e+08	2.28334e+08	2.03622e+08	2.82855e+08	1.7515e+08	1.59492e+08	1.78079e+08	1.90964e+08	2.66285e+08	2.30928e+08	2.08633e+08	2.17941e+08	2.16603e+08	--	--	--	-	-	-	-
Com_14991_neg	9-Methoxycamptothecin	--	C21 H18 N2 O5	8.005	377.122	4.60799e+06	3.85345e+06	3.1126e+06	5.7824e+06	4.1774e+06	4.59349e+06	3.44427e+06	3.81684e+06	4.49911e+06	4.08237e+06	2.96466e+06	2.84722e+06	9.25128e+06	8.44046e+06	6.68358e+06	1.06838e+07	1.01978e+07	7.90183e+06	3.59288e+06	3.01479e+06	4.04471e+06	--	--	--	-	-	-	-
Com_6936_neg	Atractyloside potassium salt	--	C30 H44 O16 S2	11.505	725.211	5.95283e+06	7.86661e+06	6.31553e+06	5.70297e+06	5.43938e+06	5.59402e+06	2.00313e+06	6.16965e+06	6.73535e+06	1.1395e+07	5.98743e+06	2.10701e+06	530246	509760	3.46281e+07	1.25542e+06	1.94436e+06	1.582e+07	5.56348e+06	5.97562e+06	6.04866e+06	--	--	--	-	-	-	-
Com_659_neg	Liquiritin	--	C21 H22 O9	9.867	417.119	7.06841e+07	8.51375e+07	6.82552e+07	7.71746e+07	6.73659e+07	3.80596e+07	2.23753e+08	4.65948e+08	6.92046e+08	2.72885e+08	6.69216e+08	5.01879e+08	6.72004e+08	6.63618e+08	7.59728e+08	3.92687e+08	3.93856e+08	5.55958e+08	3.81155e+08	3.95434e+08	4.07925e+08	Flavonoids	551-15-5	HMDB0029520	-	-	-	-
Com_3122_neg	PEtOH (12:0-16:4)	--	C33 H57 O8 P	12.141	611.381	2.67669e+07	3.66817e+07	3.60743e+07	3.69479e+07	3.96832e+07	3.49031e+07	1.03511e+07	1.65902e+07	2.58155e+07	1.30163e+07	1.83654e+07	2.02503e+07	5.87137e+07	7.31367e+07	1.16262e+08	8.70289e+07	7.39469e+07	9.42176e+07	3.6152e+07	3.30635e+07	3.63875e+07	--	--	--	-	-	-	-
Com_14697_neg	--	4-Hydroxycoumarin	C9 H6 O3	8.706	161.024	4.81791e+06	4.858e+06	9.23298e+06	1.08584e+07	7.15598e+06	9.53396e+06	2.45549e+06	4.40155e+06	5.70015e+06	2.92291e+06	5.17419e+06	5.48515e+06	6.15155e+06	9.44893e+06	6.34047e+06	7.67471e+06	7.00822e+06	7.17857e+06	6.02259e+06	4.47375e+06	4.28014e+06	Cinnamyl alcohols	1076-38-6	HMDB0003654	-	-	-	-
Com_16355_neg	SM (d15:3/16:2)	--	C36 H65 N2 O6 P	12.949	697.455	763067	828591	874737	955187	1.02666e+06	646374	116967	118530	166397	91068.7	244160	258933	5.00754e+06	6.14519e+06	7.28579e+06	4.09271e+06	3.92165e+06	4.21456e+06	1.16419e+06	1.203e+06	1.9555e+06	--	--	--	-	-	-	-
Com_4857_neg	DL-β-Leucine	--	C6 H13 N O2	2.435	130.087	8.33032e+07	4.25133e+07	3.07182e+07	3.06426e+07	2.50419e+07	2.22727e+07	1.54426e+07	1.71044e+07	2.54088e+07	1.75538e+07	2.61724e+07	4.0806e+07	4.59911e+07	7.24996e+07	5.48694e+07	4.79909e+07	3.83364e+07	4.23105e+07	3.07804e+07	3.18072e+07	3.16607e+07	--	--	--	-	-	-	-
Com_27703_neg	PA (6:0/13:1)	--	C22 H41 O8 P	12.568	463.255	1.05691e+06	783112	1.0235e+06	816659	1.21277e+06	1.01501e+06	320719	294469	324336	211803	255053	305979	506607	477405	415585	601850	350531	339561	478298	453894	644067	--	--	--	-	-	-	-
Com_1985_neg	5-Dehydroquinic acid	--	C7 H10 O6	6.584	425.088	1.33386e+08	1.38209e+08	1.53434e+08	1.82864e+08	1.83886e+08	2.21266e+08	2.36504e+07	2.04951e+07	2.03638e+07	1.75631e+07	2.10965e+07	2.49648e+07	1.77237e+07	1.78975e+07	1.16919e+07	1.60982e+07	1.89565e+07	1.66442e+07	2.14594e+07	2.12211e+07	2.11654e+07	Alcohols and polyols	-	HMDB0012710	C00944	ko01100//Metabolic pathways;ko01110//Biosynthesis of secondary metabolites;ko01130//Biosynthesis of antibiotics;ko01230//Biosynthesis of amino acids;ko00400//Phenylalanine, tyrosine and tryptophan biosynthesis	Amino acid metabolism;Global and overview maps	Metabolism
Com_6138_neg	Parishin C	--	C32 H40 O19	9.654	727.201	2.44654e+06	2.24058e+06	2.24304e+06	2.47888e+06	2.45508e+06	2.37776e+06	1.45782e+07	6.25235e+06	3.97041e+06	5.34649e+06	4.59914e+06	5.79906e+06	3.1116e+07	3.58709e+07	1.99934e+07	2.76895e+07	5.2695e+07	3.8486e+07	8.24893e+06	9.18906e+06	9.44206e+06	--	--	--	-	-	-	-
Com_3835_neg	PA (2:0/22:4)	--	C27 H45 O8 P	11.949	527.287	1.44474e+07	1.57149e+07	8.79797e+06	1.40333e+07	1.90337e+07	1.66589e+07	6.0357e+06	7.03736e+06	6.51996e+06	5.06568e+06	6.33925e+06	8.47069e+06	5.2933e+07	6.70412e+07	4.3222e+07	1.02558e+08	6.8993e+07	9.25582e+07	2.85352e+07	2.91019e+07	2.63579e+07	--	--	--	-	-	-	-
Com_24854_neg	MGDG (5:0/16:4)	--	C30 H48 O10	14.115	627.339	1.12117e+06	1.36388e+06	771012	690172	2.58727e+06	1.36624e+06	209094	150810	425245	513362	162797	500996	268574	187098	114434	124168	138879	132746	250119	534041	489035	--	--	--	-	-	-	-
Com_17176_neg	PG (8:0/18:2)	--	C32 H59 O10 P	15.113	633.378	2.55854e+06	2.40642e+06	1.78196e+06	1.19361e+06	2.44518e+06	5.97121e+06	598521	1.12883e+06	2.46342e+06	3.14324e+06	4.75312e+06	2.13512e+06	1.74877e+06	1.03609e+06	736688	1.4614e+06	1.47746e+06	2.22991e+06	2.01725e+06	1.66423e+06	1.87435e+06	--	--	--	-	-	-	-
Com_19406_neg	Epicatechin	--	C15 H14 O6	1.331	289.072	6.60903e+06	2.82066e+06	3.50971e+06	4.75956e+06	4.75758e+06	4.66343e+06	1.45131e+06	1.21753e+06	1.41693e+06	1.22502e+06	1.18158e+06	1.69988e+06	5.62338e+06	4.46143e+06	1.4737e+06	2.1144e+06	2.15085e+06	3.37822e+06	2.72568e+06	2.87054e+06	2.40438e+06	Flavonoids	18829-70-4	HMDB0037953	C09727	ko01110//Biosynthesis of secondary metabolites;ko00941//Flavonoid biosynthesis	Biosynthesis of other secondary metabolites;Global and overview maps	Metabolism
Com_9555_neg	Ganoderic acid G	--	C30 H44 O8	10.687	495.318	7.31822e+06	1.10129e+07	9.96151e+06	4.69502e+06	9.95542e+06	1.02594e+07	1.2324e+06	1.83431e+06	2.09377e+06	1.11366e+06	1.83212e+06	1.80608e+06	1.53803e+07	2.542e+07	1.88863e+07	1.60668e+07	1.3805e+07	2.52018e+07	7.43755e+06	7.66211e+06	8.1569e+06	Prenol lipids	98665-22-6	HMDB0035985	-	-	-	-
Com_13490_neg	N-Benzoyl-(2R,3S)-3-phenylisoserine	--	C16 H15 N O4	1.288	284.098	1.52176e+07	6.1091e+06	6.09135e+06	1.00069e+07	5.62741e+06	9.66255e+06	2.98299e+06	2.82939e+06	4.20663e+06	2.30873e+06	2.10138e+06	6.54286e+06	1.26012e+07	1.62788e+07	5.79175e+06	9.6286e+06	9.47976e+06	8.88704e+06	6.23278e+06	5.24268e+06	5.61266e+06	--	--	--	-	-	-	-
Com_5677_neg	2'-Deoxyinosine 5'-monophosphate	--	C10 H13 N4 O7 P	6.076	349.057	3.17951e+07	4.8029e+07	3.46265e+07	3.36608e+07	3.36522e+07	2.99294e+07	1.45045e+06	2.53997e+06	1.92511e+06	1.13109e+06	1.32962e+06	5.25402e+06	1.0502e+07	1.69343e+07	1.03852e+07	1.32454e+07	1.69724e+07	2.49902e+07	1.23566e+07	1.72638e+07	1.25646e+07	Purine nucleotides	3393-18-8	HMDB0006555	C06196	ko00230//Purine metabolism	Nucleotide metabolism	Metabolism
Com_9289_neg	Pseudolaric acid B-O-β-D-glucopyranoside	--	C29 H38 O13	10.051	593.224	1.00915e+07	1.40251e+07	1.68677e+07	1.75228e+07	1.39757e+07	1.30247e+07	1.66293e+06	1.62654e+06	1.42213e+06	1.90165e+06	2.96879e+06	3.24293e+06	1.76017e+07	3.30852e+07	1.50144e+07	1.68345e+07	1.72976e+07	2.47919e+07	6.87377e+06	6.79998e+06	6.45864e+06	--	--	--	-	-	-	-
Com_25945_neg	LPS 16:4	--	C22 H36 N O9 P	12.756	488.212	107123	94143	188111	113925	115394	99030.2	739818	530086	558235	944793	446139	467239	254605	197100	135746	224605	181110	259208	322114	337376	218617	--	--	--	-	-	-	-
Com_24459_neg	Cer-NS (d15:2/29:1)	--	C44 H83 N O3	6.563	732.653	988079	637637	742639	1.0258e+06	813401	1.66662e+06	1.40392e+06	907162	1.50868e+06	1.20895e+06	1.56027e+06	1.19296e+06	1.16875e+06	734861	472932	900841	2.1094e+06	807001	1.12773e+06	1.02684e+06	1.32932e+06	--	--	--	-	-	-	-
Com_10398_neg	--	5-Aminosalicylic Acid	C7 H7 N O3	8.926	152.035	6.88942e+06	7.51752e+06	5.13104e+06	8.07522e+06	8.30525e+06	7.67945e+06	3.55829e+06	3.6789e+06	4.56365e+06	2.1234e+06	4.42867e+06	4.29446e+06	1.26502e+07	1.02894e+07	8.60642e+06	2.14152e+07	1.69364e+07	1.02421e+07	5.5556e+06	6.88642e+06	5.16073e+06	Benzene and substituted derivatives	89-57-6	HMDB0014389	-	-	-	-
Com_24487_neg	MGDG (2:0/22:3)	--	C33 H56 O10	13.005	657.387	112096	113236	115816	113216	118263	105626	55293.8	61540.3	96855.9	49085.8	63868.7	80911	1.83394e+06	1.31391e+06	627778	2.71443e+06	951108	1.55555e+06	353085	465811	294897	--	--	--	-	-	-	-
Com_28196_neg	--	D-Galacturonic acid	C6 H10 O7	1.543	193.036	80291.7	79542	179447	154393	75168.3	105574	55235.5	480816	50090	120680	92314.3	48950.7	208711	109507	102937	101138	108363	110928	82618.4	106230	93210.4	Organooxygen compounds	14982-50-4	HMDB0002545	C00333	ko01100//Metabolic pathways;ko02010//ABC transporters;ko00520//Amino sugar and nucleotide sugar metabolism;ko00053//Ascorbate and aldarate metabolism;ko00040//Pentose and glucuronate interconversions	Carbohydrate metabolism;Global and overview maps;Membrane transport	Environmental Information Processing;Metabolism
Com_2812_neg	Testosterone sulfate	--	C19 H28 O5 S	7.982	367.161	2.64305e+07	4.25618e+07	3.43995e+07	2.23021e+07	2.74323e+07	3.40504e+07	1.41932e+07	2.86418e+07	2.59904e+07	3.02738e+07	2.69328e+07	3.13101e+07	6.29103e+07	7.28282e+07	1.33495e+08	8.762e+07	7.60936e+07	9.15236e+07	3.82092e+07	3.78301e+07	3.81911e+07	Steroids and steroid derivatives	651-45-6	HMDB0002833	-	-	-	-
Com_27738_neg	--	Isomucronulatol-7-O-glucoside	C23 H28 O10	10.277	463.161	205149	188044	208982	192754	180311	173126	99966.8	125232	255307	145598	248069	209783	242995	167359	173494	1.17078e+06	191870	191838	113723	121040	127412	--	--	--	-	-	-	-
Com_14010_neg	13,14-dihydro-15-keto Prostaglandin D1	--	C20 H34 O5	12.85	353.234	2.72932e+06	3.15142e+06	3.10971e+06	1.6725e+06	2.85018e+06	2.34448e+06	881052	1.48615e+06	1.7256e+06	773594	1.17636e+06	1.83285e+06	8.32766e+06	1.29613e+07	7.70678e+06	3.78897e+06	6.33764e+06	1.259e+07	2.67895e+06	2.62614e+06	2.76814e+06	--	--	--	-	-	-	-
Com_20157_neg	MGDG (8:0/9:0)	--	C26 H48 O10	14.251	579.336	1.43557e+06	1.44632e+06	4.79456e+06	2.86926e+06	3.71409e+06	3.91402e+06	910047	1.53123e+06	1.16575e+06	1.40626e+06	753852	452488	976851	1.754e+06	2.36542e+06	1.9084e+06	1.83304e+06	2.56172e+06	1.2286e+06	1.39477e+06	1.42819e+06	--	--	--	-	-	-	-
Com_24029_neg	Ethyl N-(1,4-thiazinan-4-ylcarbothioyl)carbamate	--	C8 H14 N2 O2 S2	6.784	251.055	1.04062e+06	1.61907e+06	1.99166e+06	1.89184e+06	2.40597e+06	2.51829e+06	327633	378627	517836	296218	325331	368691	903353	1.25167e+06	853460	989452	838556	959833	690692	457595	926308	--	--	--	-	-	-	-
Com_25212_neg	(3β,5ξ,9ξ)-3,23-Dihydroxy-1-oxoolean-12-en-28-oic acid	--	C30 H46 O5	14.091	485.331	75521.6	138611	420008	339377	67165.6	171459	193252	341661	271476	161020	247735	334950	2.1191e+06	2.62525e+06	1.9582e+06	1.04245e+06	1.6093e+06	2.34685e+06	532757	586097	478953	--	--	--	-	-	-	-
Com_15843_neg	PA (2:0/19:1)	--	C24 H45 O8 P	11.017	491.286	3.06906e+06	3.48075e+06	5.70379e+06	4.59775e+06	4.96326e+06	3.30665e+06	1.7756e+06	1.75403e+06	1.83162e+06	2.78989e+06	483742	1.20923e+06	6.45099e+06	8.26582e+06	4.55621e+06	7.84357e+06	9.88655e+06	8.56471e+06	3.26968e+06	2.92455e+06	3.09201e+06	--	--	--	-	-	-	-
Com_11593_neg	--	Nicotinic Acid	C6 H5 N O2	10.076	245.056	1.55977e+06	2.00059e+06	2.08692e+06	1.94366e+06	2.9165e+06	1.58332e+06	1.73861e+06	1.57695e+06	9.79054e+06	2.56245e+06	6.65038e+06	4.49184e+06	1.66912e+06	1.63165e+06	1.77933e+06	1.80229e+06	1.87789e+06	1.62912e+06	2.96226e+06	2.09494e+06	2.26793e+06	Carboxylic acids and derivatives	583-08-4	HMDB0003269	C00253	ko01100//Metabolic pathways;ko01110//Biosynthesis of secondary metabolites;ko01120//Microbial metabolism in diverse environments;ko00760//Nicotinate and nicotinamide metabolism;ko00960//Tropane, piperidine and pyridine alkaloid biosynthesis	Biosynthesis of other secondary metabolites;Global and overview maps;Metabolism of cofactors and vitamins	Metabolism
Com_1198_neg	3-(1,1,2,3,3,3-hexafluoropropyl)adamantane-1-carboxylic acid	--	C14 H16 F6 O2	6.449	329.101	1.54747e+08	1.2094e+08	1.3218e+08	1.5025e+08	1.249e+08	1.82793e+08	2.94566e+08	2.55601e+08	1.6698e+08	2.40762e+08	1.49817e+08	2.27211e+08	1.48624e+07	1.24979e+07	8.88381e+06	3.85722e+07	2.54747e+07	1.60359e+07	1.13891e+08	1.51365e+08	1.42786e+08	--	--	--	-	-	-	-
Com_15308_neg	PE (2:0/18:1)	--	C25 H48 N O8 P	14.305	520.313	684335	2.06879e+06	1.46894e+06	2.08009e+06	3.23613e+06	1.78462e+06	789959	1.45625e+06	1.29597e+06	632296	880851	1.72334e+06	6.3495e+06	1.30032e+07	3.95338e+06	3.5279e+06	6.01205e+06	9.04163e+06	2.49927e+06	2.48341e+06	2.57866e+06	--	--	--	-	-	-	-
Com_7161_neg	Cer-NP (t19:2/28:2)	--	C47 H87 N O4	6.309	728.658	1.11887e+07	1.37843e+07	2.05343e+07	2.15209e+07	2.07595e+07	3.35757e+07	1.57409e+06	1.35253e+06	1.60498e+06	1.13603e+06	1.24316e+06	1.57997e+06	3.36225e+06	2.74085e+06	1.27762e+06	5.2893e+06	4.7059e+06	2.00399e+06	6.27885e+06	6.4383e+06	6.5001e+06	--	--	--	-	-	-	-
Com_1166_neg	LPC 18:2	--	C26 H50 N O7 P	14.601	578.346	2.68547e+08	2.81215e+08	5.19656e+08	3.88888e+08	4.02848e+08	4.47386e+08	1.23447e+08	1.14295e+08	2.8285e+08	1.2199e+08	1.02182e+08	3.92848e+07	5.47834e+08	3.22305e+08	1.20649e+08	1.87555e+08	1.36492e+08	1.25571e+08	2.08084e+08	1.97934e+08	2.1851e+08	--	--	--	-	-	-	-
Com_6649_neg	3-(pyrazin-2-ylamino)-2-(2-thienylcarbonyl)acrylonitrile	--	C12 H8 N4 O S	9.778	255.03	2.99003e+07	2.04609e+07	4.08972e+07	3.34894e+07	3.89299e+07	3.37986e+07	6.14376e+06	5.59198e+06	5.05721e+06	4.98063e+06	5.26532e+06	6.32377e+06	1.25443e+07	1.42371e+07	1.33866e+07	8.87177e+06	8.27226e+06	9.33973e+06	1.40292e+07	1.25072e+07	1.17869e+07	--	--	--	-	-	-	-
Com_764_neg	Lactitol	--	C12 H24 O11	8.104	343.119	3.79115e+08	3.86052e+08	3.14129e+08	3.36253e+08	3.01422e+08	3.28685e+08	5.4083e+08	2.31663e+07	4.11592e+08	2.18698e+07	3.89309e+08	4.95465e+08	3.55708e+08	4.9323e+08	5.60865e+08	2.60933e+08	3.41553e+08	3.50805e+08	3.38371e+08	3.77654e+08	3.91997e+08	Fatty Acyls	585-86-4	HMDB0040937	-	-	-	-
Com_13434_neg	PI (6:0/8:0)	--	C23 H43 O13 P	10.521	557.225	3.06667e+06	1.70444e+06	896449	1.09869e+06	1.095e+06	3.88944e+06	3.27322e+06	4.45817e+06	7.40212e+06	5.83129e+06	5.89014e+06	4.97193e+06	1.69725e+06	2.51346e+06	4.02737e+06	1.25669e+06	2.67082e+06	3.61745e+06	2.15055e+06	2.86543e+06	2.20914e+06	--	--	--	-	-	-	-
Com_18456_neg	Cer-NS (d15:2/29:0)	--	C44 H85 N O3	8.472	720.663	5.1789e+06	2.62318e+06	4.3191e+06	5.56666e+06	6.74447e+06	4.46535e+06	2.26322e+06	1.06448e+06	1.73593e+06	1.42748e+06	2.00006e+06	2.38356e+06	5.70263e+06	4.9901e+06	2.83565e+06	2.35476e+06	2.23867e+06	2.14209e+06	2.53053e+06	2.07238e+06	3.31468e+06	--	--	--	-	-	-	-
Com_16356_neg	MGDG (2:0/4:0)	--	C15 H26 O10	7.955	425.167	3.88275e+06	2.45239e+06	3.65043e+06	3.7548e+06	1.8806e+06	3.64026e+06	1.1014e+06	2.23918e+06	2.61932e+06	4.15963e+06	2.80903e+06	2.91081e+06	1.72821e+06	3.07893e+06	2.8587e+06	5.87589e+06	5.84594e+06	1.86111e+06	2.62e+06	2.20288e+06	2.69939e+06	--	--	--	-	-	-	-
Com_11764_neg	PA (2:0/16:0)	--	C21 H41 O8 P	10.323	451.255	1.19851e+07	1.45277e+07	1.16805e+07	1.21368e+07	1.39635e+07	1.29753e+07	1.25331e+06	1.8136e+06	2.99252e+06	2.08417e+06	2.5879e+06	1.90907e+06	8.55454e+06	9.49599e+06	1.00586e+07	1.38694e+07	1.52891e+07	1.16216e+07	7.61249e+06	7.11969e+06	6.33244e+06	--	--	--	-	-	-	-
Com_24312_neg	MGDG (2:0/24:4)	--	C35 H58 O10	12.303	683.402	925755	1.02497e+06	939910	1.15532e+06	888804	1.1291e+06	444081	397836	563026	275514	526652	542234	926462	1.11455e+06	738463	1.84973e+06	2.94214e+06	951997	884029	942877	939644	--	--	--	-	-	-	-
Com_19656_neg	MGDG (2:0/12:0)	--	C23 H42 O10	11.141	537.292	2.2097e+06	2.2672e+06	2.27484e+06	2.05703e+06	2.18331e+06	1.83704e+06	975063	1.95555e+06	2.66407e+06	2.64889e+06	2.77663e+06	1.30287e+06	2.81758e+06	3.88145e+06	4.1374e+06	4.36512e+06	2.45618e+06	4.38523e+06	1.97304e+06	2.00059e+06	1.99649e+06	--	--	--	-	-	-	-
Com_6489_neg	--	Sucralose	C12 H19 Cl3 O8	10.077	395.008	3.06193e+07	3.60266e+07	3.84026e+07	4.02777e+07	3.51721e+07	3.9548e+07	3.10279e+06	2.74832e+06	3.20519e+06	2.34498e+06	2.66698e+06	2.29977e+06	1.79105e+06	1.75085e+06	1.90932e+06	1.93395e+06	2.01508e+06	2.16191e+06	8.29624e+06	8.45679e+06	9.815e+06	Organooxygen compounds	56038-13-2	HMDB0031554	-	-	-	-
Com_19347_neg	Uridine 5'-diphosphate (UDP)	--	C9 H14 N2 O12 P2	1.187	402.994	6.65075e+06	4.01726e+06	4.99062e+06	3.93881e+06	3.6802e+06	4.06738e+06	1.34041e+06	1.85775e+06	1.72588e+06	1.58757e+06	1.47764e+06	3.29761e+06	4.83592e+06	4.30374e+06	3.31638e+06	4.29326e+06	4.56702e+06	4.3456e+06	2.69085e+06	3.26036e+06	2.91057e+06	--	--	--	-	-	-	-
Com_15360_neg	--	LysoPC 15:0	C23 H48 N O7 P	14.806	480.309	4.15482e+06	6.00416e+06	7.43137e+06	8.1715e+06	7.19568e+06	8.63558e+06	1.35994e+06	1.03414e+06	2.3109e+06	904270	1.18746e+06	392444	1.18504e+07	8.45334e+06	2.25228e+06	3.01015e+06	3.04468e+06	3.52749e+06	2.94697e+06	3.0839e+06	3.19504e+06	--	--	--	-	-	-	-
Com_27926_neg	SQDG (12:0/15:1)	--	C36 H66 O12 S	12.536	721.415	115076	117703	109843	108695	182849	93376.4	476388	559437	521354	301775	352760	690903	284590	642554	231369	395862	809026	515245	294805	329482	376886	--	--	--	-	-	-	-
Com_2901_neg	3,5-dimethyl-N'-[4-(trifluoromethyl)benzoyl]isoxazole-4-carbohydrazide	--	C14 H12 F3 N3 O3	5.984	327.073	3.33733e+06	8.17031e+06	9.1921e+06	6.69449e+06	5.6281e+06	5.41425e+06	1.939e+06	3.36282e+06	4.47434e+06	3.86923e+06	4.13863e+06	2.95551e+06	8.38554e+07	6.50391e+07	5.73987e+07	1.5399e+08	1.29175e+08	1.03284e+08	2.77114e+07	2.83273e+07	2.62212e+07	--	--	--	-	-	-	-
Com_16698_neg	DGDG (13:1/16:4)	--	C44 H72 O15	12.542	899.502	230509	317532	220026	332617	224746	258120	150207	217272	261755	181345	179003	231204	4.27992e+06	5.55692e+06	6.36534e+06	8.37147e+06	7.0178e+06	5.96897e+06	1.53094e+06	1.5179e+06	1.70973e+06	--	--	--	-	-	-	-
Com_25036_neg	Cer-BS (d27:2/22:2)	--	C49 H91 N O4	7.243	816.694	561373	2.06122e+06	1.59241e+06	625348	760763	659217	309696	657634	315945	494873	327553	354028	1.02331e+06	985154	935269	1.0043e+06	969006	1.73385e+06	508620	530677	729372	--	--	--	-	-	-	-
Com_4390_neg	Lonicerin	--	C27 H30 O15	8.839	593.144	2.23339e+07	2.75369e+07	2.69746e+07	3.26077e+07	3.18199e+07	3.48892e+07	1.77925e+07	5.0858e+06	9.08515e+06	6.81537e+06	8.33191e+06	1.30576e+07	1.26315e+08	5.5671e+07	2.43534e+07	4.89338e+07	8.89824e+07	5.73404e+07	1.23129e+07	1.97622e+07	1.76492e+07	Flavonoids	25694-72-8	HMDB0005799	-	-	-	-
Com_17356_neg	PG (10:0/18:2)	--	C34 H63 O10 P	15.462	661.409	5.70345e+06	4.42809e+06	2.17292e+06	3.23726e+06	5.03993e+06	6.53281e+06	88930	258984	328615	148480	108391	163323	3.87728e+06	703679	187772	902847	271572	1.27491e+06	1.50318e+06	1.32692e+06	1.43974e+06	--	--	--	-	-	-	-
Com_15387_neg	HexCer-AP (t30:1/13:0)	--	C49 H95 N O10	6.844	856.697	3.70026e+06	5.83476e+06	6.08715e+06	6.28533e+06	7.64074e+06	8.60209e+06	4.4693e+06	3.11563e+06	3.04311e+06	4.35741e+06	3.325e+06	4.20483e+06	4.81966e+06	3.32411e+06	1.12443e+06	2.93048e+06	5.26583e+06	3.83607e+06	3.8711e+06	2.24606e+06	2.845e+06	--	--	--	-	-	-	-
Com_20897_neg	N-Acetyl-L-asparagine	--	C6 H10 N2 O4	7.91	173.06	4.68309e+06	2.39607e+06	2.06996e+06	2.27001e+06	2.96657e+06	2.80123e+06	476816	495530	497210	467733	481176	472590	4.49111e+06	3.39755e+06	1.84189e+06	4.71218e+06	4.39684e+06	2.79481e+06	1.80232e+06	1.51535e+06	2.06933e+06	Carboxylic acids and derivatives	4033-40-3	HMDB0006028	-	-	-	-
Com_21237_neg	Shanzhiside	--	C16 H24 O11	9.911	391.117	4.75199e+06	3.81533e+06	2.50869e+06	2.64136e+06	2.07561e+06	2.17165e+06	1.94378e+06	1.80448e+06	1.75902e+06	1.7659e+06	1.80902e+06	2.12431e+06	1.62035e+06	1.40308e+06	1.96749e+06	1.59477e+06	1.49348e+06	1.64935e+06	1.5618e+06	1.77582e+06	1.60512e+06	--	--	--	-	-	-	-
Com_15062_neg	Angoroside C	--	C36 H48 O19	10.969	783.283	3.188e+06	5.7391e+06	9.70223e+06	7.88798e+06	7.8491e+06	3.20057e+06	367569	339425	422332	481679	422493	246839	478398	518963	498115	535931	492945	499293	2.13534e+06	2.71318e+06	2.16375e+06	--	--	--	-	-	-	-
Com_26668_neg	Genipin 1-O-β-D-gentiobioside	--	C23 H34 O15	6.89	549.184	973543	382916	558052	345574	482841	651937	397469	748382	854710	760330	1.00772e+06	527816	292790	461209	1.30535e+06	473080	881978	1.44204e+06	697824	689048	591760	--	--	--	-	-	-	-
Com_10700_neg	2,3-Bisphosphoglycerate	--	C3 H8 O10 P2	1.244	310.958	8.8121e+06	5.67739e+06	1.20107e+07	1.28074e+07	5.50794e+06	7.10978e+06	6.42232e+06	5.8545e+06	6.5553e+06	6.60221e+06	8.52293e+06	1.08135e+07	1.35393e+07	7.39946e+06	5.7875e+06	1.93619e+07	2.13058e+07	9.71991e+06	8.50738e+06	6.67418e+06	7.17231e+06	Organooxygen compounds	138-81-8	HMDB0001294	-	-	-	-
Com_25997_neg	FAHFA (3:0/24:4)	--	C27 H44 O4	12.156	431.317	827417	1.66527e+06	1.27258e+06	876009	1.41532e+06	1.01376e+06	131968	352146	445176	142165	220033	509082	1.60183e+06	1.57456e+06	584187	463437	966100	837500	629319	679207	689873	--	--	--	-	-	-	-
Com_15322_neg	PA (2:0/21:2)	--	C26 H47 O8 P	11.904	517.3	2.15782e+06	2.74651e+06	2.4997e+06	2.45158e+06	2.59276e+06	3.0405e+06	449862	419461	762797	663775	662514	390919	4.20386e+06	5.17564e+06	2.05575e+06	1.0146e+07	8.97814e+06	7.42923e+06	2.33142e+06	2.5291e+06	2.98341e+06	--	--	--	-	-	-	-
Com_12887_neg	MGDG (2:0/20:5)	--	C31 H48 O10	13.026	625.324	154452	156023	159577	155995	162949	145537	76186.6	81341.5	103045	67632.9	88001.6	104329	5.40855e+06	8.27736e+06	5.01926e+06	1.45177e+07	1.21555e+07	1.12555e+07	1.68723e+06	2.14357e+06	2.03806e+06	--	--	--	-	-	-	-
Com_9809_neg	--	Cinnamyl acetate	C11 H12 O2	9.85	175.076	7.06893e+06	6.75505e+06	7.39961e+06	7.66057e+06	7.16252e+06	7.35886e+06	6.81882e+06	6.48701e+06	7.01331e+06	6.43742e+06	7.00712e+06	8.2328e+06	1.55644e+07	1.45923e+07	1.93127e+07	2.35902e+07	1.86586e+07	2.1867e+07	7.24066e+06	1.04428e+07	9.29265e+06	Benzene and substituted derivatives	21040-45-9	HMDB0029699	-	-	-	-
Com_23732_neg	--	N', N''-DiFeruloylspermidine	C27 H35 N3 O6	11.984	496.245	2.69864e+06	2.50867e+06	1.99677e+06	1.59734e+06	1.39675e+06	1.92144e+06	634489	932449	737356	523314	501783	814245	767228	597575	2.57843e+06	2.1018e+06	1.93542e+06	1.72458e+06	1.26585e+06	1.32058e+06	1.09622e+06	--	--	--	-	-	-	-
Com_6987_neg	PG (2:0/12:0)	--	C20 H39 O10 P	10.833	505.207	2.36484e+07	1.99197e+07	2.85465e+07	2.76651e+07	2.49501e+07	3.00386e+07	1.30018e+07	1.59082e+07	1.73004e+07	1.1605e+07	1.41411e+07	7.96529e+06	1.65374e+07	1.64503e+07	2.93009e+07	2.64974e+07	4.30885e+07	3.44753e+07	1.22322e+07	1.78259e+07	1.90017e+07	--	--	--	-	-	-	-
Com_3060_neg	Tetradecanedioic acid	--	C14 H26 O4	11.539	257.176	2.8481e+07	4.65949e+07	3.59986e+07	2.57045e+07	3.16196e+07	2.72852e+07	9.03109e+06	1.75596e+07	2.90097e+07	1.10861e+07	1.93852e+07	2.56699e+07	9.65015e+07	1.49128e+08	1.19636e+08	3.71333e+07	7.33767e+07	1.21808e+08	3.97512e+07	3.97936e+07	3.70962e+07	Fatty Acyls	821-38-5	HMDB0000872	-	-	-	-
Com_27846_neg	--	Notoginsenoside R1	C47 H80 O18	14.85	931.53	151016	127836	293936	176122	188621	945374	76116.5	81316.4	567808	109627	70759.6	82068.3	336042	226604	121578	138808	151126	166104	129231	96086	131460	Prenol lipids	80418-24-2	HMDB0035363	-	-	-	-
Com_18258_neg	Palatinose	--	C12 H22 O11	2.174	341.108	4.16674e+06	3.51558e+06	3.45551e+06	3.89415e+06	4.22792e+06	3.50486e+06	2.11701e+06	2.40934e+06	3.13886e+06	2.42111e+06	2.52346e+06	2.2299e+06	3.41176e+06	4.509e+06	4.74239e+06	6.7668e+06	6.41969e+06	5.34799e+06	2.90525e+06	2.99231e+06	3.11304e+06	--	--	--	-	-	-	-
Com_18033_neg	FAHFA (18:4/3:0)	--	C21 H32 O4	10.95	347.223	2.84907e+06	1.5445e+06	783365	700322	5.88443e+06	2.11451e+06	3.20939e+06	1.74224e+06	1.72743e+06	3.31519e+06	1.41243e+06	1.46e+06	615921	670016	632685	720899	683097	590497	1.18146e+06	1.18803e+06	1.36404e+06	--	--	--	-	-	-	-
Com_1554_neg	Homoplantaginin	--	C22 H22 O11	8.903	461.106	3.05237e+08	3.04388e+08	3.13728e+08	3.50416e+08	3.77737e+08	3.08839e+08	3.58349e+07	3.21637e+07	3.34017e+07	2.11252e+07	4.11905e+07	7.53374e+07	1.90544e+08	1.31232e+08	7.30315e+07	1.09168e+08	1.60134e+08	1.1263e+08	9.76393e+07	1.09394e+08	1.33506e+08	--	--	--	-	-	-	-
Com_24059_neg	PG (8:0/11:0)	--	C25 H49 O10 P	12.782	539.289	29950.4	37359.2	23203.5	25743.3	26075.2	22377.6	15170.9	13549.1	14879.9	13298.6	14357.3	18590.4	2.1657e+06	812623	508494	2.93041e+06	1.751e+06	1.67557e+06	20897.6	21475.5	21046.6	--	--	--	-	-	-	-
Com_5103_neg	L-Gulono-1,4-lactone	--	C6 H10 O6	1.331	177.04	4.5218e+07	5.69021e+07	4.03355e+07	4.40289e+07	5.89859e+07	5.72948e+07	2.39503e+07	2.78158e+07	3.11309e+07	2.84898e+07	3.29139e+07	2.80245e+07	6.19133e+07	4.72732e+07	4.89567e+06	5.08432e+07	6.0646e+07	4.29701e+07	4.08191e+07	3.35302e+07	4.01247e+07	Lactones	1128-23-0	HMDB0003466	C01040	ko01100//Metabolic pathways;ko00053//Ascorbate and aldarate metabolism	Carbohydrate metabolism;Global and overview maps	Metabolism
Com_13313_neg	19(R)-Hydroxy prostaglandin F2α	--	C20 H34 O6	12.258	369.228	2.78723e+06	4.80569e+06	4.61361e+06	2.48147e+06	4.17521e+06	3.06663e+06	864650	1.65065e+06	2.79074e+06	1.24958e+06	1.44956e+06	1.94971e+06	9.8185e+06	1.36794e+07	1.13403e+07	4.59562e+06	7.65521e+06	1.05144e+07	4.38095e+06	3.45365e+06	3.74651e+06	--	--	--	-	-	-	-
Com_6_neg	Orotidine 5'-monophosphate	--	C10 H13 N2 O11 P	9.123	367.013	2.07212e+10	1.82644e+10	2.1861e+10	2.50376e+10	2.2442e+10	2.22435e+10	2.12656e+10	3.20684e+10	4.46932e+10	2.90113e+10	3.87263e+10	3.28954e+10	6.48789e+08	3.98447e+08	2.83348e+08	4.39478e+08	3.54801e+08	3.1396e+08	2.69471e+10	2.75116e+10	2.65753e+10	Pyrimidine nucleotides	2149-82-8	HMDB0000218	C01103	ko01100//Metabolic pathways;ko00240//Pyrimidine metabolism	Global and overview maps;Nucleotide metabolism	Metabolism
Com_15345_neg	MGDG (2:0/22:5)	--	C33 H52 O10	13.691	653.355	106579	88497.1	92270	96508.9	105087	85905.2	53126.1	52011.1	63925.1	43736	58807.6	65801.5	4.13725e+06	800816	436932	1.01114e+07	5.2161e+06	3.78253e+06	680133	731857	928607	--	--	--	-	-	-	-
Com_19678_neg	MGDG (5:0/22:6)	--	C36 H56 O10	13.321	707.402	137277	237728	108607	148218	113188	163547	330634	225299	368825	299885	239379	263771	869842	1.13407e+06	1.53666e+06	5.55939e+06	4.24115e+06	3.53003e+06	803716	715025	820346	--	--	--	-	-	-	-
Com_10304_neg	DGDG (2:0/9:0)	--	C26 H46 O15	12.036	643.277	847975	1.52082e+06	1.21371e+06	1.00977e+06	711460	614330	1.17149e+07	7.87682e+06	5.92528e+06	6.7145e+06	7.45441e+06	1.13274e+07	1.27885e+06	1.56075e+06	2.6352e+06	1.59776e+06	2.19161e+06	1.81851e+06	4.21622e+06	4.42229e+06	4.33419e+06	--	--	--	-	-	-	-
Com_13053_neg	PI (2:0/14:0)	--	C25 H47 O13 P	11.611	603.266	396811	416313	401457	342471	379740	343488	904314	1.67644e+06	2.71924e+06	2.27144e+06	2.43867e+06	748982	1.21033e+07	1.30643e+07	1.17558e+07	9.86626e+06	9.40458e+06	1.11677e+07	2.80942e+06	4.13182e+06	3.08111e+06	--	--	--	-	-	-	-
Com_10961_neg	MGDG (2:0/15:0)	--	C26 H48 O10	10.849	579.338	8.78953e+06	1.62082e+07	1.50057e+07	1.55899e+07	1.66567e+07	1.66238e+07	1.48671e+06	1.05461e+06	1.07009e+06	957824	1.08235e+06	1.48149e+06	5.81468e+06	6.1328e+06	6.11577e+06	6.93032e+06	6.6064e+06	9.556e+06	6.64237e+06	5.38439e+06	4.69917e+06	--	--	--	-	-	-	-
Com_17394_neg	PG (2:0/8:0)	--	C16 H31 O10 P	6.737	413.164	3.0969e+06	2.61033e+06	3.33942e+06	2.29604e+06	2.30082e+06	3.63179e+06	1.04457e+06	1.00283e+06	1.04116e+06	1.14795e+06	1.05395e+06	717778	6.76631e+06	4.33842e+06	6.33006e+06	4.63975e+06	5.22391e+06	4.47234e+06	2.22583e+06	2.42442e+06	3.03858e+06	--	--	--	-	-	-	-
Com_8215_neg	PC (2:0/4:0)	--	C14 H28 N O8 P	10.389	428.164	1.81629e+07	2.67708e+07	2.24669e+07	1.47033e+07	2.08358e+07	1.6634e+07	943805	2.34454e+06	4.87177e+06	5.43823e+06	2.47249e+06	1.30069e+06	3.40026e+06	2.54962e+06	4.40677e+06	3.31242e+06	2.54323e+06	3.56672e+06	5.35111e+06	7.37348e+06	6.51927e+06	--	--	--	-	-	-	-
Com_24774_neg	--	Dictamnine	C12 H9 N O2	6.928	198.056	426064	524680	652437	551119	500732	635010	977683	1.16477e+06	1.3182e+06	653311	982950	1.17575e+06	2.33721e+06	1.325e+06	2.13303e+06	1.7802e+06	1.58162e+06	1.29048e+06	1.10545e+06	656277	760105	--	--	--	-	-	-	-
Com_4730_neg	PG (2:0/18:0)	--	C26 H51 O10 P	10.754	553.324	1.31697e+07	2.03427e+07	1.8173e+07	1.9731e+07	1.70932e+07	1.84399e+07	1.60378e+06	2.50198e+06	3.74281e+06	1.89987e+06	3.71632e+06	3.32235e+06	4.97506e+07	8.17546e+07	6.27897e+07	5.0476e+07	6.26985e+07	7.43595e+07	1.88528e+07	1.88533e+07	1.95539e+07	--	--	--	-	-	-	-
Com_17418_neg	2-{4-[(2-aminophenyl)thio]-3-nitrobenzoyl}benzoic acid	--	C20 H14 N2 O5 S	5.6	393.049	333807	385560	322601	331160	386694	372845	667039	2.91108e+06	4.20085e+06	3.20425e+06	3.24192e+06	1.73597e+06	348876	352366	300599	303374	323760	296141	1.07004e+06	1.21895e+06	1.40467e+06	--	--	--	-	-	-	-
Com_13413_neg	PG (3:0/20:5)	--	C29 H47 O10 P	11.898	585.292	386191	702948	221662	356497	668704	481115	46030.6	95085.8	131087	74758.2	74523.3	71642.9	1.13994e+07	1.13063e+07	9.36621e+06	1.3415e+07	1.13437e+07	1.03303e+07	2.40511e+06	2.73258e+06	2.44934e+06	--	--	--	-	-	-	-
Com_21569_neg	DGDG (6:0/7:0)	--	C28 H50 O15	12.284	685.322	171811	220340	459299	225607	132602	373405	2.10283e+06	1.27744e+06	1.26321e+06	2.04646e+06	612002	1.90816e+06	1.8173e+06	2.45117e+06	3.06525e+06	3.35931e+06	2.7232e+06	3.58251e+06	427006	779666	634328	--	--	--	-	-	-	-
Com_22744_neg	Timosaponin B II	--	C45 H76 O19	12.102	919.474	306827	277148	267494	340362	247096	218216	180217	247895	310270	409727	568484	212384	2.33544e+06	3.17865e+06	3.00664e+06	2.7972e+06	2.28188e+06	3.1953e+06	1.09167e+06	1.12323e+06	1.04105e+06	--	--	--	-	-	-	-
Com_10667_neg	--	Pheophorbide A	C35 H36 N4 O5	15.364	591.261	1.16309e+07	1.59548e+07	8.05693e+06	1.05477e+07	1.51294e+07	1.74713e+07	275316	346941	1.90339e+06	522009	105038	240101	164702	127776	198315	75771.1	171016	384125	2.96788e+06	2.82585e+06	1.52916e+06	--	--	--	C18021	ko01110//Biosynthesis of secondary metabolites;ko00860//Porphyrin and chlorophyll metabolism	Global and overview maps;Metabolism of cofactors and vitamins	Metabolism
Com_1209_neg	LPG 16:0	--	C22 H45 O9 P	14.896	483.273	2.31392e+08	2.73405e+08	4.52762e+08	4.82338e+08	2.86786e+08	4.62895e+08	9.01169e+07	7.95323e+07	2.85361e+08	1.10346e+08	7.06398e+07	3.81594e+07	2.08473e+08	2.05715e+08	7.74472e+07	1.15099e+08	9.79514e+07	1.22625e+08	1.70731e+08	1.70039e+08	1.76648e+08	--	--	--	-	-	-	-
Com_2752_neg	Rehmannioside D	--	C27 H42 O20	11.205	731.221	1.58133e+07	1.50072e+07	1.57833e+07	1.26117e+07	1.2609e+07	1.09324e+07	2.36245e+07	4.16394e+07	7.94158e+07	7.86854e+07	7.6163e+07	2.11523e+07	4.29623e+06	2.98083e+06	1.79478e+07	1.99645e+06	3.50306e+06	8.57714e+06	3.44971e+07	3.59038e+07	4.13133e+07	--	--	--	-	-	-	-
Com_5158_neg	PA (2:0/22:1)	--	C27 H51 O8 P	12.274	533.334	1.10266e+07	1.73472e+07	1.68085e+07	1.55962e+07	1.44209e+07	1.4891e+07	4.32917e+06	4.65181e+06	4.23918e+06	2.14411e+06	3.51248e+06	7.10866e+06	2.46405e+07	8.48995e+07	4.67907e+07	4.00995e+07	5.85356e+07	4.01754e+07	1.65185e+07	1.10941e+07	1.62654e+07	--	--	--	-	-	-	-
Com_23720_neg	Dehydroisoandrosterone sulfate	--	C19 H28 O5 S	5.993	367.161	1.3053e+06	1.67154e+06	1.24463e+06	1.25286e+06	1.26918e+06	1.44631e+06	500450	666430	880596	574919	674502	788947	937873	977352	2.58431e+06	1.45994e+06	1.38774e+06	1.63397e+06	791329	1.03831e+06	949379	Steroids and steroid derivatives	651-48-9	HMDB0001032	-	-	-	-
Com_20520_neg	PI (2:0/5:0)	--	C16 H29 O13 P	11.542	459.13	335675	2.51734e+06	2.86017e+06	3.448e+06	2.41395e+06	3.14192e+06	943672	1.58152e+06	2.7486e+06	1.72128e+06	2.03948e+06	1.58928e+06	1.67481e+06	1.40935e+06	1.49128e+06	1.63034e+06	1.93551e+06	733958	2.219e+06	1.24967e+06	1.91705e+06	--	--	--	-	-	-	-
Com_23842_neg	PG (2:0/15:0)	--	C23 H45 O10 P	12.683	511.277	63345.3	56908.1	59634.8	406699	66135.9	59216.8	31574.9	90002.5	143906	81459.3	140148	53717.3	836235	2.28872e+06	2.52662e+06	1.39452e+06	1.41412e+06	2.53212e+06	54964.7	52942	96958.6	--	--	--	-	-	-	-
Com_21590_neg	Milbemectin A3	--	C31 H44 O7	11.347	545.314	485430	1.84326e+06	1.7846e+06	1.50349e+06	2.90793e+06	1.7428e+06	440553	464842	461775	596715	459521	324751	1.25146e+06	3.77083e+06	3.18395e+06	2.59279e+06	4.50775e+06	3.79664e+06	1.1843e+06	1.12656e+06	1.35255e+06	--	--	--	-	-	-	-
Com_20722_neg	Stevioside	--	C38 H60 O18	12.408	803.373	508970	542246	408992	332046	623805	762738	186203	152326	194503	176619	178198	277199	4.25019e+06	5.35151e+06	3.46063e+06	4.8239e+06	4.16135e+06	4.6223e+06	1.04934e+06	1.4526e+06	817823	Prenol lipids	57817-89-7	HMDB0034945	C09189	ko01110//Biosynthesis of secondary metabolites	Global and overview maps	Metabolism
Com_27109_neg	Timosaponin A-III	--	C39 H64 O13	11.963	739.427	105350	122509	112938	99653.3	100641	91847.4	590445	747565	811514	313013	439890	879570	630816	1.57146e+06	300908	309325	646744	453368	471647	282962	409826	--	--	--	-	-	-	-
Com_3697_neg	PI (8:0/16:4)	--	C33 H55 O13 P	11.499	689.317	4.48704e+07	5.50234e+07	4.78011e+07	5.04931e+07	4.66299e+07	5.16293e+07	5.24561e+07	5.00055e+07	4.20395e+07	5.1304e+07	4.34172e+07	4.34362e+07	2.36415e+07	2.8543e+07	3.20305e+07	2.74458e+07	3.79108e+07	3.37876e+07	4.92014e+07	3.57375e+07	3.64672e+07	--	--	--	-	-	-	-
Com_13410_neg	PA (2:0/20:3)	--	C25 H43 O8 P	10.382	501.272	2.04913e+06	2.43332e+06	2.41463e+06	1.77815e+06	2.40307e+06	1.90048e+06	697551	945618	1.16058e+06	658728	704590	979380	7.64778e+06	1.10899e+07	1.11612e+07	1.12083e+07	3.92317e+06	1.07542e+07	3.38017e+06	3.5907e+06	3.60624e+06	--	--	--	-	-	-	-
Com_19131_neg	PA (2:0/19:0)	--	C24 H47 O8 P	12.463	493.302	3.07483e+06	3.91891e+06	4.02562e+06	4.24614e+06	4.47192e+06	4.18246e+06	823488	878699	902441	1.14678e+06	683729	749126	3.03183e+06	3.8809e+06	2.69517e+06	5.97484e+06	4.89523e+06	4.68373e+06	2.54834e+06	1.6633e+06	1.5031e+06	--	--	--	-	-	-	-
Com_10731_neg	--	2-Hydroxy-2-methylbutanoic acid	C5 H10 O3	1.323	163.061	1.40651e+07	1.71044e+07	1.25288e+07	1.2319e+07	1.10186e+07	1.395e+07	5.46465e+06	6.09352e+06	7.36743e+06	5.67669e+06	7.08067e+06	5.49436e+06	1.15607e+07	1.14842e+07	1.21805e+07	1.04449e+07	1.04534e+07	1.22827e+07	6.95978e+06	1.03213e+07	7.12299e+06	Fatty Acyls	3739-30-8	HMDB0001987	-	-	-	-
Com_19798_neg	PG (2:0/24:1)	--	C32 H61 O10 P	12.494	635.381	2.24127e+06	2.82545e+06	2.8359e+06	3.155e+06	4.6517e+06	4.67592e+06	2.30133e+06	2.80824e+06	2.89607e+06	1.16755e+06	3.11451e+06	2.39933e+06	749815	1.04488e+06	657600	1.0461e+06	1.01812e+06	1.06356e+06	1.41622e+06	1.58491e+06	2.65187e+06	--	--	--	-	-	-	-
Com_16846_neg	Handelin	--	C32 H40 O8	7.883	597.277	1.97485e+06	2.39774e+06	3.81546e+06	2.0296e+06	2.2963e+06	1.42773e+06	518978	779655	3.4485e+06	1.51808e+06	2.83554e+06	956632	1.81321e+06	2.40388e+06	6.81545e+06	1.55273e+06	1.76578e+06	3.22703e+06	1.74232e+06	1.48497e+06	2.04156e+06	--	--	--	-	-	-	-
Com_17735_neg	MGDG (2:0/13:1)	--	C24 H42 O10	13.04	549.292	892789	778221	837849	755309	1.01067e+06	946741	411176	632497	651188	475828	531707	592037	3.85902e+06	2.54309e+06	2.30052e+06	6.40384e+06	7.63799e+06	4.62538e+06	1.30566e+06	961534	1.57109e+06	--	--	--	-	-	-	-
Com_3658_neg	MGDG (2:0/16:4)	--	C27 H42 O10	12.798	571.277	989252	1.09671e+06	924919	709201	1.1019e+06	909479	99637.9	74253.5	77554.7	63930.7	74577.3	104398	8.86877e+07	6.96742e+07	9.18504e+07	9.58003e+07	1.09801e+08	1.04293e+08	2.07359e+07	2.18672e+07	1.97853e+07	--	--	--	-	-	-	-
Com_10549_neg	Amentoflavone	--	C30 H18 O10	7.569	537.092	1.52455e+06	1.45591e+06	1.39578e+06	1.57869e+06	1.80344e+06	1.53789e+06	2.46861e+06	4.19155e+06	1.15287e+07	5.32655e+06	7.77889e+06	4.99197e+06	2.42217e+06	2.64778e+06	1.98441e+06	2.33279e+06	2.59544e+06	2.5498e+06	2.3875e+06	3.42498e+06	2.64955e+06	Flavonoids	1617-53-4	HMDB0030832	-	-	-	-
Com_25873_neg	PG (23:0/26:4)	--	C55 H101 O10 P	6.942	951.7	128315	1.70969e+06	318850	165977	150802	453586	187532	199575	291568	196753	230376	354092	351662	445722	308210	412944	366557	388645	332920	197646	228916	--	--	--	-	-	-	-
Com_7432_neg	Perillic acid	--	C10 H14 O2	8.197	165.092	2.39296e+06	2.97008e+06	2.57389e+06	2.74534e+06	2.7176e+06	2.66562e+06	5.97083e+06	8.69035e+06	1.24387e+07	9.48823e+06	1.195e+07	9.88189e+06	2.28164e+07	3.13196e+07	3.07521e+07	2.76779e+07	2.42783e+07	2.44243e+07	1.04816e+07	1.06557e+07	9.8783e+06	Prenol lipids	7694-45-3	HMDB0004586	C11924	ko00903//Limonene and pinene degradation	Metabolism of terpenoids and polyketides	Metabolism
Com_26390_neg	PA (2:0/21:1)	--	C26 H49 O8 P	12.826	519.317	1.1998e+06	1.51455e+06	1.3085e+06	1.10643e+06	1.4081e+06	1.22411e+06	180575	213453	308534	216022	258212	184051	306151	431450	182535	335113	397532	484660	528311	564387	644446	--	--	--	-	-	-	-
Com_7884_neg	Pentadecanoic acid	--	C15 H30 O2	14.496	241.218	7.30285e+06	7.84515e+06	7.21145e+06	8.1483e+06	7.96405e+06	7.19281e+06	2.92975e+06	4.83739e+06	7.34768e+06	3.19905e+06	6.00001e+06	5.01793e+06	3.36229e+07	4.3204e+07	8.32823e+06	6.6161e+06	7.57925e+06	1.62647e+07	9.07827e+06	8.49766e+06	9.03188e+06	Fatty Acyls	1002-84-2	HMDB0000826	-	-	-	-
Com_11943_neg	FAHFA (2:0/24:4)	--	C26 H42 O4	13.176	417.302	1.50447e+06	3.5622e+06	2.61273e+06	1.49229e+06	2.15793e+06	1.92062e+06	474954	914701	1.87724e+06	910987	1.35528e+06	1.36372e+06	1.37393e+07	2.13736e+07	1.17482e+07	4.91244e+06	8.68764e+06	1.21383e+07	3.65926e+06	3.50467e+06	3.61229e+06	--	--	--	-	-	-	-
Com_27255_neg	LPG 14:0	--	C20 H41 O9 P	14.218	455.241	87424.3	100273	1.10664e+06	1.14065e+06	110865	930487	44678.4	41739.5	775631	64298.1	46241.9	52077.9	219652	199269	83266.5	180516	85249.3	263062	66167	102085	110108	--	--	--	-	-	-	-
Com_9320_neg	PA (2:0/17:1)	--	C22 H41 O8 P	10.195	463.255	2.31679e+07	2.17067e+07	1.70245e+07	1.80699e+07	2.22705e+07	1.112e+07	2.8417e+06	2.45857e+06	3.16357e+06	2.07602e+06	2.02167e+06	2.31445e+06	5.68911e+06	9.05791e+06	1.08398e+07	1.22254e+07	1.2377e+07	1.24061e+07	5.75463e+06	8.86962e+06	7.26103e+06	--	--	--	-	-	-	-
Com_5922_neg	(±)9(10)-EpOME	--	C18 H32 O3	12.636	341.234	1.16876e+07	1.99131e+07	1.7362e+07	1.08041e+07	1.46467e+07	1.06565e+07	2.9721e+06	6.63032e+06	1.13368e+07	4.56687e+06	7.64884e+06	9.99744e+06	3.67649e+07	5.90975e+07	4.42111e+07	1.40431e+07	3.00639e+07	4.23273e+07	1.43984e+07	1.39192e+07	1.34686e+07	--	--	--	-	-	-	-
Com_28259_neg	PA (10:0/13:0)	--	C26 H51 O8 P	13.151	521.332	457011	644379	795612	726650	732418	584184	46226.5	266587	174698	163209	197633	360223	188785	154577	116269	127820	133037	137297	237187	201638	209635	--	--	--	-	-	-	-
Com_3230_neg	7-Methylxanthine	--	C6 H6 N4 O2	1.258	165.04	6.29558e+07	5.34341e+07	4.57616e+07	3.30494e+07	4.45887e+07	3.73931e+07	2.09118e+07	2.61933e+07	2.58458e+07	1.97482e+07	2.33078e+07	1.83472e+07	1.57706e+08	8.20713e+07	6.63188e+07	1.32399e+08	1.07171e+08	1.25082e+08	5.8827e+07	4.70461e+07	5.79837e+07	Imidazopyrimidines	552-62-5	HMDB0001991	C16353	ko01100//Metabolic pathways;ko01110//Biosynthesis of secondary metabolites;ko01120//Microbial metabolism in diverse environments;ko00232//Caffeine metabolism	Biosynthesis of other secondary metabolites;Global and overview maps	Metabolism
Com_17812_neg	--	IAA-Glu	C15 H16 N2 O5	2.122	303.099	194261	150074	161193	132909	142017	209418	774151	678556	1.08613e+06	966562	516645	1.15873e+06	671288	1.18383e+06	6.00448e+06	976809	1.1102e+06	2.12988e+06	628803	771120	967546	--	--	--	-	-	-	-
Com_15478_neg	PG (2:0/14:1)	--	C22 H41 O10 P	11.376	495.228	687371	485757	574992	695137	408506	653136	3.60235e+06	3.3909e+06	4.13287e+06	4.46121e+06	6.02733e+06	3.00591e+06	2.00633e+06	318628	309736	1.02834e+06	699473	877747	1.78735e+06	2.10073e+06	1.80205e+06	--	--	--	-	-	-	-
Com_17590_neg	PA (3:0/20:4)	--	C26 H43 O8 P	11.366	513.268	948645	966711	1.39717e+06	1.06624e+06	944576	396309	233728	283651	482277	612223	371799	355781	1.28006e+06	6.62269e+06	4.58472e+06	7.42161e+06	5.08479e+06	7.07183e+06	1.83058e+06	1.95848e+06	1.88836e+06	--	--	--	-	-	-	-
Com_7999_neg	8-Hydroxy-6-methoxy-2-oxo-2H-chromen-7-yl β-D-glucopyranoside	--	C16 H18 O10	5.266	369.083	2.42392e+06	3.37179e+06	4.21182e+06	3.38235e+06	3.19801e+06	4.27948e+06	255366	351676	431434	390337	352990	395933	8.09458e+06	1.18037e+07	1.29547e+07	3.27997e+07	3.45947e+07	1.65748e+07	5.64552e+06	4.87948e+06	5.17142e+06	--	--	--	-	-	-	-
Com_453_neg	1a,1b-Dihomo prostaglandin F2α	--	C22 H38 O5	11.32	417.249	1.18101e+09	1.6927e+09	1.18976e+09	1.20352e+09	1.17719e+09	1.16635e+09	2.13739e+07	2.01635e+07	1.79176e+07	3.23191e+07	2.05555e+07	1.96362e+07	4.79312e+07	8.97624e+07	1.52392e+08	1.13814e+08	1.01063e+08	1.5829e+08	3.70262e+08	3.68251e+08	3.6301e+08	--	--	--	-	-	-	-
Com_27056_neg	19(R)-hydroxy Prostaglandin A2	--	C20 H30 O5	12.237	331.192	221184	127180	112299	110698	109656	94275.5	76941.3	61149.8	104977	64461.6	69030.7	1.02019e+06	427612	447912	411225	762386	811425	699258	211904	238316	238882	--	--	--	-	-	-	-
Com_19045_neg	Caftaric acid	--	C13 H12 O9	1.087	311.044	1.64479e+06	1.37476e+06	1.73054e+06	1.26224e+06	1.34e+06	1.07648e+06	861523	923296	1.00074e+06	928932	1.06904e+06	1.20016e+06	7.63317e+06	6.8928e+06	1.83266e+06	6.0449e+06	5.31223e+06	3.84609e+06	1.15491e+06	2.03777e+06	1.79073e+06	Cinnamic acids and derivatives	67879-58-7	HMDB0013680	-	-	-	-
Com_27881_neg	PG (2:0/19:0)	--	C27 H53 O10 P	12.553	567.338	384209	915377	658212	639142	686541	467868	70614.7	76301.8	96581.3	85253	84152.3	88194.5	267995	255033	657033	214513	657556	582015	209647	178081	299680	--	--	--	-	-	-	-
Com_18244_neg	3,8,9-trihydroxy-10-propyl-3,4,5,8,9,10-hexahydro-2H-oxecin-2-one	--	C12 H20 O5	8.292	197.118	3.18261e+06	4.61352e+06	4.46679e+06	2.26883e+06	3.39463e+06	3.20298e+06	613820	582164	685263	651294	884006	1.24801e+06	5.17884e+06	8.66935e+06	3.459e+06	4.11083e+06	5.38938e+06	5.45089e+06	1.95564e+06	2.30874e+06	2.5343e+06	--	--	--	-	-	-	-
Com_16248_neg	Dihydroartemisinin	--	C15 H24 O5	9.63	283.155	5.83212e+06	6.42911e+06	7.60267e+06	6.81118e+06	5.83778e+06	5.73601e+06	4.5839e+06	4.5731e+06	4.92696e+06	4.21385e+06	4.43151e+06	4.22574e+06	5.96826e+06	7.83539e+06	5.66075e+06	4.00201e+06	5.06394e+06	8.17135e+06	4.17316e+06	4.31013e+06	4.3561e+06	Prenol lipids	81496-81-3	HMDB0060593	-	-	-	-
Com_12904_neg	Sibiricose A6	--	C23 H32 O15	9.985	547.176	1.16452e+07	1.04674e+07	9.33926e+06	5.98368e+06	1.48286e+07	1.03565e+07	1.07111e+06	1.36672e+06	2.00823e+06	729422	1.70935e+06	1.34999e+06	5.42765e+06	6.34258e+06	1.04901e+07	1.02364e+07	8.67147e+06	9.15677e+06	3.58451e+06	4.81352e+06	6.00772e+06	--	--	--	-	-	-	-
Com_22152_neg	Rehmannioside C	--	C21 H34 O14	11.587	473.221	296943	366451	298871	258118	279542	333521	838378	1.37127e+06	2.18264e+06	1.75707e+06	1.89078e+06	606816	3.06476e+06	2.45084e+06	2.8066e+06	1.76103e+06	3.26766e+06	1.59771e+06	1.0572e+06	1.03684e+06	1.11188e+06	--	--	--	-	-	-	-
Com_15448_neg	N1-methyl-5-methoxy-2-({2-[(methylamino)carbonyl]phenyl}thio)benzamide	--	C17 H18 N2 O3 S	6.721	365.065	5.34267e+06	1.57694e+06	3.19467e+06	3.46073e+06	5.27429e+06	4.77042e+06	975106	1.16199e+06	2.71591e+06	3.05777e+06	3.23494e+06	1.41831e+06	216167	7.0264e+06	2.40181e+06	2.45295e+06	1.56527e+06	1.02225e+07	2.59838e+06	3.66243e+06	3.72843e+06	--	--	--	-	-	-	-
Com_21397_neg	Tyr-Tyr-Tyr	--	C27 H29 N3 O7	5.172	506.188	1.42053e+06	960441	1.42357e+06	1.29741e+06	1.22895e+06	1.37568e+06	1.47498e+06	1.9381e+06	2.44536e+06	2.03532e+06	1.73518e+06	1.87652e+06	1.3942e+06	967928	1.05467e+06	989735	812123	974691	1.41788e+06	1.16266e+06	1.07337e+06	--	--	--	-	-	-	-
Com_18900_neg	PI (2:0/15:1)	--	C26 H47 O13 P	10.606	597.257	616322	632405	463767	478634	364184	787183	528820	310729	209647	305746	332692	261700	1.18518e+06	540827	5.1394e+06	1.03185e+06	1.72909e+06	3.27453e+06	1.0325e+06	904335	745205	--	--	--	-	-	-	-
Com_2229_neg	PG (2:0/20:4)	--	C28 H47 O10 P	13.059	573.292	6.59102e+07	2.3821e+07	7.41288e+07	2.05781e+07	8.07644e+07	2.86578e+07	524662	328693	322172	450971	420682	812704	1.67446e+08	1.92091e+08	7.77733e+07	2.22588e+08	1.63864e+08	1.3932e+08	3.36126e+07	3.4363e+07	3.67994e+07	--	--	--	-	-	-	-
Com_27471_neg	PA (11:0/16:4)	--	C30 H51 O8 P	11.814	569.313	102356	176876	103595	135439	104229	99479.8	61359.6	70053.4	91524.5	78018.9	81562.1	71811.8	257869	291509	229537	276255	1.36195e+06	278607	110423	111486	110577	--	--	--	-	-	-	-
Com_3228_neg	PA (2:0/6:0)	--	C11 H21 O8 P	7.603	623.198	2.97734e+07	1.71347e+07	2.36661e+07	2.78828e+07	2.67689e+07	2.3756e+07	3.94378e+07	3.69425e+07	4.11784e+07	3.88617e+07	3.0843e+07	4.13069e+07	8.85168e+07	1.06711e+08	6.07923e+07	8.15593e+07	9.81339e+07	1.35757e+08	4.97646e+07	3.33807e+07	4.47841e+07	--	--	--	-	-	-	-
Com_450_neg	PG (2:0/13:0)	--	C21 H41 O10 P	11.468	483.245	9.15378e+08	8.63134e+08	5.68257e+08	6.40963e+08	1.04062e+09	8.00263e+08	4.72095e+08	3.73266e+08	7.03868e+08	6.38802e+08	5.70514e+08	7.12094e+08	8.14605e+08	8.07446e+08	1.31285e+09	1.33034e+09	1.43987e+09	2.0698e+09	8.05789e+08	8.11106e+08	8.56656e+08	--	--	--	-	-	-	-
Com_3660_neg	PG (6:0/16:3)	--	C28 H49 O10 P	11.493	575.308	4.1452e+07	5.40137e+07	4.86605e+07	3.49398e+07	4.41196e+07	3.23209e+07	1.69471e+07	1.68149e+07	2.0249e+07	1.43877e+07	1.8764e+07	2.32479e+07	7.55058e+07	1.01278e+08	9.17923e+07	9.0051e+07	9.01381e+07	1.11413e+08	5.75039e+07	6.19527e+07	5.66386e+07	--	--	--	-	-	-	-
Com_22867_neg	Kaempferol 3-glucorhamnoside	--	C27 H30 O15	6.032	593.152	1.36023e+06	2.12728e+06	1.38298e+06	1.17486e+06	1.50897e+06	877048	71151.8	75380.8	77829.7	69107.8	73665.2	80756.5	1.84632e+06	2.18822e+06	911080	3.53017e+06	3.71651e+06	1.69704e+06	795474	607959	466846	--	--	--	-	-	-	-
Com_8817_neg	MGDG (2:0/17:2)	--	C28 H48 O10	11.93	603.34	240822	209529	194881	196186	365940	203857	344702	742553	1.20546e+06	1.30016e+06	1.31123e+06	1.60871e+06	1.33261e+07	2.06378e+07	8.80081e+06	1.1371e+07	2.95777e+07	1.76684e+07	2.73546e+06	2.81828e+06	2.49456e+06	--	--	--	-	-	-	-
Com_21044_neg	DGDG (5:0/5:0)	--	C25 H44 O15	10.702	643.278	1.7126e+06	1.95228e+06	2.11824e+06	1.33476e+06	2.25647e+06	1.34548e+06	237448	403361	2.56297e+06	263173	945637	289905	3.26944e+06	3.94138e+06	2.65209e+06	2.67853e+06	2.80826e+06	2.40168e+06	1.55567e+06	1.44704e+06	1.39023e+06	--	--	--	-	-	-	-
Com_26505_neg	LPC 19:1	--	C27 H54 N O7 P	15.057	594.378	100081	87857.3	155187	94463.2	92222.2	79143.2	940044	533830	635146	190768	262883	218285	1.04839e+06	410110	131350	115595	121509	102134	365984	458736	342115	--	--	--	-	-	-	-
Com_14434_neg	Corydine	--	C20 H23 N O4	9.682	400.183	2.63534e+06	2.36326e+06	2.16155e+06	2.41261e+06	2.45845e+06	2.23413e+06	1.55355e+06	1.54988e+06	1.66981e+06	1.42813e+06	1.5019e+06	1.44188e+06	6.02961e+06	6.65711e+06	9.63415e+06	4.47895e+06	5.67411e+06	9.17273e+06	1.5669e+06	1.4698e+06	1.49825e+06	--	--	--	-	-	-	-
Com_19808_neg	MGDG (2:0/18:2)	--	C29 H50 O10	14.454	603.339	327522	196653	229590	863493	366113	405030	630612	755736	3.02036e+06	1.84908e+06	635764	377326	838343	328722	875552	1.33764e+06	1.49579e+06	872912	691426	759648	706669	--	--	--	-	-	-	-
Com_929_neg	4,5-diphenyl-2,3-dihydro-1H-pyrazolo[3,4-c]pyridazin-3-one	--	C17 H12 N4 O	9.961	287.096	1.70724e+06	1.56346e+06	1.74794e+06	1.76093e+06	1.74134e+06	1.86382e+06	3.56334e+08	4.15015e+08	3.81162e+08	3.53132e+08	4.45643e+08	4.53981e+08	999610	877035	1.11992e+06	1.13755e+06	1.02284e+06	926534	2.21024e+08	2.25263e+08	2.16568e+08	--	--	--	-	-	-	-
Com_6091_neg	2''-O-β-L-Galactopyranosylorientin	--	C27 H30 O16	7.592	609.147	1.55415e+07	3.24148e+06	3.82047e+06	9.20522e+06	9.25017e+06	1.26045e+07	1.22837e+07	2.09323e+07	2.22095e+07	2.42281e+07	1.81745e+07	1.7939e+07	1.5526e+07	2.32873e+07	2.5883e+07	9.18272e+06	3.87491e+07	6.46348e+06	1.70343e+07	9.40433e+06	1.41512e+07	--	--	--	-	-	-	-
Com_27337_neg	Prostaglandin K1	--	C20 H32 O5	15.389	703.433	101188	78537.7	82485.8	101265	91038.3	82430.2	42734.9	37859.9	40399.9	34200.7	41761.6	47433	143393	1.74241e+06	61944.7	65773.4	69626	75982.9	73062.6	51303.2	57958.2	--	--	--	-	-	-	-
Com_16336_neg	13,14-Dihydro-15-keto-tetranor prostaglandin F1α	--	C16 H28 O5	10.625	299.187	1.86289e+06	2.54327e+06	2.11746e+06	1.47391e+06	1.93878e+06	2.02118e+06	720406	1.3703e+06	1.57874e+06	770253	1.09767e+06	1.51089e+06	5.03514e+06	8.76528e+06	6.33864e+06	2.75328e+06	9.20149e+06	8.06191e+06	2.36972e+06	2.61008e+06	2.31474e+06	--	--	--	-	-	-	-
Com_5310_neg	PI (2:0/7:0)	--	C18 H33 O13 P	10.663	533.167	1.69862e+07	2.16741e+07	2.00204e+07	1.85959e+07	1.73581e+07	2.13481e+07	1.74209e+07	2.5991e+07	3.49358e+07	1.78551e+07	2.73442e+07	2.11383e+07	1.20609e+07	2.16151e+07	4.33428e+07	3.23831e+07	1.99041e+07	2.45503e+07	2.01053e+07	2.21445e+07	2.22277e+07	--	--	--	-	-	-	-
Com_5947_neg	DGDG (2:0/5:0)	--	C22 H38 O15	9.271	601.23	1.28784e+07	1.23496e+07	9.82377e+06	8.35454e+06	1.20351e+07	9.87796e+06	3.64751e+06	6.96576e+06	6.71339e+06	5.78256e+06	5.89011e+06	5.0422e+06	2.5753e+06	6.7633e+07	2.73003e+07	4.42323e+06	3.88291e+06	2.4815e+07	9.3183e+06	6.46553e+06	9.93712e+06	--	--	--	-	-	-	-
Com_19340_neg	Dopa	--	C9 H11 N O4	1.348	196.061	1.23806e+06	542434	508037	633329	586782	592073	2.65434e+06	2.25701e+06	2.3633e+06	2.38648e+06	3.51855e+06	1.44231e+06	711081	702485	549197	635437	689419	685498	1.0559e+06	1.22627e+06	1.26509e+06	Carboxylic acids and derivatives	63-84-3	HMDB0000609	-	-	-	-
Com_15185_neg	2-[4-(trifluoromethoxy)phenoxy]propanoic acid	--	C10 H9 F3 O4	6.595	249.04	5.0556e+06	7.6215e+06	6.65437e+06	5.53459e+06	7.27447e+06	5.84746e+06	1.78649e+06	2.87384e+06	3.1936e+06	2.02793e+06	2.10991e+06	2.28826e+06	5.36029e+06	5.52759e+06	3.87915e+06	1.03553e+07	8.04793e+06	4.74592e+06	4.14139e+06	4.10258e+06	4.88214e+06	--	--	--	-	-	-	-
Com_23214_neg	Lipoic acid	--	C8 H14 O2 S2	2.842	205.035	586357	599052	416068	487652	650400	534713	227044	272751	331539	225885	234644	261579	2.12458e+06	1.7281e+06	1.705e+06	3.37066e+06	2.04827e+06	2.35113e+06	739356	854269	735271	Dithiolanes	1077-27-6	HMDB0014312	-	-	-	-
Com_22068_neg	--	Celastrol	C29 H38 O4	15.2	449.268	663981	1.30684e+06	983550	1.22751e+06	541057	2.15581e+06	884333	830500	2.21853e+06	1.01791e+06	589708	693198	710652	234991	159185	761603	446986	367395	622371	879409	923415	Prenol lipids	34157-83-0	HMDB0002385	-	-	-	-
Com_13015_neg	PA (4:0/20:3)	--	C27 H47 O8 P	12.348	529.302	2.83729e+06	3.01831e+06	1.35118e+06	1.87879e+06	3.51522e+06	2.33746e+06	308518	417123	688522	457129	531625	401421	6.4582e+06	7.85835e+06	9.84828e+06	1.3578e+07	1.04992e+07	1.4578e+07	3.86421e+06	4.01817e+06	3.8468e+06	--	--	--	-	-	-	-
Com_759_neg	PG (3:0/5:0)	--	C14 H27 O10 P	9.968	431.134	2.78686e+08	5.04725e+08	3.23771e+08	4.33658e+08	2.98628e+08	8.77016e+08	2.44775e+08	1.38545e+08	4.20954e+07	9.01101e+07	4.97338e+07	1.37141e+08	8.72629e+07	4.78557e+07	8.02379e+07	4.52797e+07	7.54533e+07	5.91442e+07	1.97975e+08	1.73939e+08	1.98435e+08	--	--	--	-	-	-	-
Com_14134_neg	PA (16:2/18:5)	--	C37 H59 O8 P	12.067	661.381	2.14678e+06	2.47388e+06	1.83936e+06	2.3148e+06	1.88593e+06	3.04262e+06	3.66341e+06	4.62629e+06	6.6825e+06	4.46496e+06	6.10738e+06	5.62633e+06	3.21894e+06	5.33849e+06	3.41694e+06	5.82019e+06	9.1927e+06	6.12842e+06	3.55588e+06	3.31423e+06	3.74831e+06	--	--	--	-	-	-	-
Com_27373_neg	GlcADG (16:3-16:3)	--	C41 H64 O11	16.435	731.451	430527	471849	626307	767984	723611	1.14967e+06	41096.3	38343	42064	33343.7	40345.4	50157.9	132012	80541.9	53004.6	67698.1	67801.5	68837.7	69620.2	47359.7	49240.1	--	--	--	-	-	-	-
Com_27331_neg	MGDG (2:0/20:4)	--	C31 H50 O10	11.954	641.355	137552	403214	293945	223971	252881	219544	71282.6	179820	227306	187429	335086	181887	457648	742081	539053	1.36605e+06	816622	596504	535387	373111	354345	--	--	--	-	-	-	-
Com_18382_neg	PA (2:0/9:0)	--	C14 H27 O8 P	8.194	353.141	2.39323e+06	1.94416e+06	1.36182e+06	1.56966e+06	1.68195e+06	1.32085e+06	771132	1.03556e+06	976914	1.05796e+06	1.03574e+06	864557	5.23359e+06	6.42169e+06	5.52815e+06	5.46759e+06	5.329e+06	5.00074e+06	1.56249e+06	1.36822e+06	934592	--	--	--	-	-	-	-
Com_21463_neg	MGDG (2:0/18:3)	--	C29 H48 O10	14.139	601.323	424196	488659	1.04102e+06	2.09373e+06	560481	880708	296862	312260	2.42446e+06	1.60865e+06	264034	226007	412968	370783	267765	414914	362291	452178	753042	759461	723729	--	--	--	-	-	-	-
Com_14721_neg	MGDG (2:0/13:0)	--	C24 H44 O10	12.494	551.308	2.69526e+06	3.27289e+06	3.01053e+06	3.09488e+06	2.7494e+06	2.3599e+06	2.17442e+06	2.38789e+06	3.47927e+06	2.23093e+06	2.90663e+06	2.94417e+06	1.089e+07	1.4203e+07	7.09007e+06	1.09463e+07	1.02106e+07	8.12801e+06	4.0508e+06	4.23648e+06	4.19583e+06	--	--	--	-	-	-	-
Com_23461_neg	PG (2:0/7:0)	--	C15 H29 O10 P	12.974	399.148	687174	1.22488e+06	903936	345961	1.18283e+06	870556	183827	521013	787619	351885	645193	768832	5.15433e+06	4.14697e+06	1.50132e+06	1.07702e+06	1.67136e+06	2.23367e+06	765276	1.05486e+06	1.15338e+06	--	--	--	-	-	-	-
Com_16369_neg	--	L-Asparagine	C4 H8 N2 O3	1.263	131.046	8.95771e+06	7.38663e+06	7.26211e+06	5.79034e+06	6.71528e+06	5.98656e+06	1.84067e+06	1.53786e+06	1.90775e+06	1.35853e+06	1.84033e+06	3.88972e+06	5.38339e+06	6.48368e+06	4.56475e+06	2.3941e+06	2.75266e+06	3.94593e+06	4.39099e+06	3.47329e+06	3.00512e+06	Carboxylic acids and derivatives	70-47-3	HMDB0000168	C00152	ko01100//Metabolic pathways;ko01110//Biosynthesis of secondary metabolites;ko01230//Biosynthesis of amino acids;ko00250//Alanine, aspartate and glutamate metabolism;ko00970//Aminoacyl-tRNA biosynthesis;ko00460//Cyanoamino acid metabolism	Amino acid metabolism;Global and overview maps;Metabolism of other amino acids;Translation	Genetic Information Processing;Metabolism
Com_4508_neg	Xanthorhamnin	--	C34 H42 O20	11.172	769.214	7.54422e+06	1.09345e+07	1.00652e+07	8.35623e+06	9.43726e+06	8.24202e+06	2.9468e+06	1.8587e+07	2.87218e+07	3.85015e+07	3.02657e+07	4.65511e+06	243866	224325	4.54026e+06	246575	269125	441366	1.23286e+07	9.051e+06	1.22228e+07	--	--	--	-	-	-	-
Com_15512_neg	Nitazoxanide	--	C12 H9 N3 O5 S	8.684	613.156	1.41831e+06	1.49258e+06	528980	1.25827e+06	1.31765e+06	2.24494e+06	2.00742e+06	2.02111e+06	1.79987e+06	1.91548e+06	1.87352e+06	2.08831e+06	7.65755e+06	1.26511e+07	2.87204e+06	8.52532e+06	8.55553e+06	8.25044e+06	1.95775e+06	1.9545e+06	1.78382e+06	Benzene and substituted derivatives	55981-09-4	HMDB0014649	-	-	-	-
Com_20964_neg	Lysionotin	--	C18 H16 O7	11.647	343.082	2.86307e+06	3.69629e+06	3.53584e+06	4.51073e+06	3.83239e+06	3.99969e+06	207904	370229	621175	607923	578052	179275	300766	320294	298628	330476	324551	323312	921492	752306	632336	--	--	--	-	-	-	-
Com_940_neg	PA (3:0/16:2)	--	C22 H39 O8 P	11.419	461.237	4.88781e+07	4.15471e+07	2.33862e+07	2.57634e+07	7.96716e+06	3.29499e+07	2.93933e+07	4.01238e+07	5.69272e+06	4.30611e+07	4.24599e+07	4.49951e+07	4.16142e+08	4.52314e+08	6.39052e+08	1.03041e+07	3.9004e+08	1.46734e+07	4.06785e+06	4.59331e+06	4.82259e+06	--	--	--	-	-	-	-
Com_27439_neg	PI (2:0/20:3)	--	C31 H53 O13 P	12.183	663.304	104158	94426.3	96145	99262.2	102317	87480.1	51521	53801.8	61774.9	55309.7	57282.3	63442.5	505701	416861	251363	1.31118e+06	1.23222e+06	723168	129964	90154.8	86474.4	--	--	--	-	-	-	-
Com_15560_neg	DGDG (3:0/20:4)	--	C38 H62 O15	12.568	803.409	114920	109528	109694	108548	112047	93249.8	74885.7	80916.8	263184	90409.4	89242.1	93528.8	4.50935e+06	4.41074e+06	8.17387e+06	4.6866e+06	5.74262e+06	2.38626e+06	1.06223e+06	1.30093e+06	1.11325e+06	--	--	--	-	-	-	-
Com_4019_neg	PMeOH (18:2-18:2)	--	C40 H71 O8 P	13.858	709.482	4.34368e+07	1.91532e+07	1.23914e+07	4.30541e+07	6.94022e+07	8.24415e+07	2.31262e+07	1.0693e+06	1.05212e+06	846600	1.1022e+06	1.22443e+06	4.46272e+06	3.64567e+06	2.5325e+06	3.18313e+06	2.53835e+06	3.12562e+06	1.47393e+06	1.48691e+06	1.56131e+06	--	--	--	-	-	-	-
Com_28541_neg	Cer-BS (d14:1/31:0)	--	C45 H89 N O4	10.791	766.699	96513.4	150516	135473	107008	650709	479110	50198.8	53731.7	45682.5	48020.1	42514.5	44531.8	84789.1	91842.5	97580.9	91071.3	94311.5	91501.8	58427.2	60650.4	56193.7	--	--	--	-	-	-	-
Com_1869_neg	PMeOH (16:0-18:2)	--	C38 H71 O8 P	15.691	685.483	5.22344e+07	7.61374e+07	1.07837e+06	4.23862e+06	1.36236e+07	3.97781e+07	1.50827e+08	7.55789e+07	8.45246e+06	231634	802461	291814	903036	791013	550039	513316	508710	368699	482386	284394	369012	--	--	--	-	-	-	-
Com_26264_neg	PG (2:0/16:4)	--	C24 H39 O10 P	11.825	517.228	378900	375677	373166	282452	175737	301577	156490	269989	310700	301993	296800	163195	888304	2.13441e+06	1.4843e+06	1.00623e+06	1.94707e+06	1.55608e+06	412958	536027	462554	--	--	--	-	-	-	-
Com_15777_neg	Isoschaftoside	--	C26 H28 O14	12.018	563.136	679714	573892	395372	173483	344946	277635	488472	431798	2.37922e+06	4.51986e+06	4.29273e+06	761963	391522	441219	674375	416342	425204	439619	556118	768336	906217	--	--	--	-	-	-	-
Com_12343_neg	Glutaric acid	--	C5 H8 O4	11.45	149.045	5.85032e+06	3.95215e+06	4.3931e+06	4.22166e+06	5.2661e+06	5.46963e+06	3.52536e+06	5.26808e+06	8.70026e+06	5.95087e+06	8.31093e+06	5.80437e+06	1.04806e+07	1.15101e+07	9.50944e+06	1.10292e+07	1.21628e+07	1.07655e+07	7.39593e+06	4.85161e+06	7.49771e+06	Carboxylic acids and derivatives	110-94-1	HMDB0000661	C00489	ko01120//Microbial metabolism in diverse environments;ko00310//Lysine degradation;ko00071//Fatty acid degradation	Amino acid metabolism;Global and overview maps;Lipid metabolism	Metabolism
Com_4379_neg	--	Methylophiopogonone A	C19 H16 O6	7.257	339.088	6.66835e+06	1.57882e+07	1.26e+07	1.33975e+07	1.98091e+07	1.19558e+07	1.55017e+07	2.97452e+07	4.71464e+07	2.28018e+07	4.02051e+07	2.85432e+07	5.46017e+07	4.62102e+07	2.65604e+07	6.83531e+07	4.17853e+07	3.07188e+07	2.36019e+07	2.28867e+07	2.5824e+07	--	--	--	-	-	-	-
Com_18037_neg	--	Roseoside	C19 H30 O8	9.637	385.185	2.61465e+06	5.89626e+06	4.46587e+06	699117	3.49816e+06	4.20017e+06	1.63918e+06	607227	587186	1.50686e+06	2.19839e+06	973957	3.63764e+06	1.10318e+06	1.04233e+06	1.15802e+06	3.86531e+06	1.23446e+06	2.20109e+06	1.7394e+06	1.8597e+06	--	--	--	-	-	-	-
Com_6902_neg	Eleutheroside B/Syringin	--	C17 H24 O9	8.375	417.14	1.30361e+07	1.24771e+07	1.30819e+07	1.23601e+07	9.7799e+06	6.54337e+06	9.48491e+06	1.91902e+07	2.31801e+07	1.5487e+07	2.03191e+07	1.96347e+07	6.22386e+06	8.83596e+06	1.05815e+07	6.79929e+06	8.9174e+06	8.41579e+06	1.3867e+07	1.05348e+07	1.22337e+07	--	--	--	-	-	-	-
Com_81_neg	Procyanidin B1	--	C30 H26 O12	6.58	577.135	5.3755e+09	6.4238e+09	7.94298e+09	8.44409e+09	9.95214e+09	1.19217e+10	4.67912e+09	4.83639e+09	5.17672e+09	4.351e+09	4.48389e+09	4.56392e+09	5.01277e+09	4.43469e+09	2.25195e+09	3.6589e+09	4.4282e+09	4.10758e+09	4.67049e+09	4.69708e+09	5.04408e+09	Flavonoids	20315-25-7	HMDB0029754	-	-	-	-
Com_12501_neg	--	columbianetin acetate	C16 H16 O5	10.693	287.092	9.26573e+06	1.29792e+07	1.17677e+07	1.19298e+07	1.04286e+07	1.00013e+07	292042	243392	318694	266001	268728	264403	342259	378795	370899	427836	360951	375634	2.73159e+06	2.72636e+06	2.44095e+06	--	--	--	-	-	-	-
Com_3546_neg	7-O-Ethylmorroniside	--	C19 H30 O11	8.294	433.13	1.10906e+08	9.45904e+07	1.05495e+08	9.72451e+07	1.14578e+08	9.91446e+07	4.24509e+07	4.13944e+07	4.43729e+07	3.59896e+07	4.04032e+07	4.30031e+07	3.20465e+07	3.48483e+07	2.82089e+07	3.74093e+07	4.22143e+07	3.20464e+07	4.132e+07	5.73373e+07	5.79862e+07	--	--	--	-	-	-	-
Com_2062_neg	Purpurin	--	C14 H8 O5	9.297	255.03	3.76952e+07	2.07473e+08	2.05728e+08	3.96504e+07	4.63342e+07	4.81659e+07	8.57903e+06	7.6115e+06	1.3422e+07	7.1373e+06	6.9387e+06	1.18157e+07	1.96976e+07	3.04271e+07	3.46265e+07	3.48404e+07	2.44503e+07	2.63056e+07	7.8673e+07	7.43315e+07	7.33277e+07	--	--	--	-	-	-	-
Com_13028_neg	Arctiin	--	C27 H34 O11	10.076	579.209	2.92778e+06	3.36436e+06	2.68927e+06	4.67066e+06	3.87409e+06	2.88037e+06	2.36798e+06	2.14755e+06	2.09751e+06	2.234e+06	2.1712e+06	2.19794e+06	7.29367e+06	1.28683e+07	1.18064e+07	1.30101e+07	1.10277e+07	6.62143e+06	3.39672e+06	3.02757e+06	4.04751e+06	--	--	--	-	-	-	-
Com_5223_neg	--	3'-Methoxy Puerarin	C22 H22 O10	10.31	445.114	2.01982e+07	2.5949e+07	2.92501e+07	2.62223e+07	3.03785e+07	2.55366e+07	2.62735e+07	1.17271e+07	3.56666e+07	3.08417e+07	2.36826e+07	3.37839e+07	2.76197e+07	2.24528e+07	2.92324e+07	3.73693e+07	2.99331e+07	3.494e+07	2.79668e+07	2.7836e+07	2.64903e+07	--	--	--	-	-	-	-
Com_1518_neg	Lauric acid	--	C12 H24 O2	13.812	199.17	1.86535e+08	1.43707e+08	1.63214e+08	1.59185e+08	1.38451e+08	1.36872e+08	1.02368e+08	9.80086e+07	1.09384e+08	7.35492e+07	1.05786e+08	1.3751e+08	3.19297e+08	4.88805e+08	2.73536e+08	3.00417e+08	3.08361e+08	3.28804e+08	2.08721e+08	1.64524e+08	1.66968e+08	Fatty Acyls	143-07-7	HMDB0000638	C02679	ko01100//Metabolic pathways;ko01130//Biosynthesis of antibiotics;ko00061//Fatty acid biosynthesis	Global and overview maps;Lipid metabolism	Metabolism
Com_7143_neg	--	Tricin 4'-O-(syringyl alcohol) ether	C26 H24 O10	9.864	541.135	2.91512e+07	3.33286e+07	2.82156e+07	3.88898e+07	2.86613e+07	2.17914e+07	5.54674e+06	5.27684e+06	5.70495e+06	3.9053e+06	5.69992e+06	6.69694e+06	1.80309e+07	1.06424e+07	6.15872e+06	7.2047e+06	7.31835e+06	6.34353e+06	8.44569e+06	7.09136e+06	8.69507e+06	--	--	--	-	-	-	-
Com_25718_neg	--	Oxyresveratrol	C14 H12 O4	8.826	243.065	679808	666975	663715	616252	699253	920459	1.03228e+06	1.08158e+06	1.03517e+06	997872	1.02365e+06	1.13903e+06	620727	901193	525608	723986	722516	441587	958578	943211	950513	Stilbenes	-	HMDB0128505	-	-	-	-
Com_1157_neg	--	Tuberonic acid hexoside	C18 H28 O9	8.194	387.167	5.83173e+06	6.48573e+06	6.0725e+06	4.1359e+06	6.86113e+06	6.03458e+06	1.0772e+08	1.63395e+08	2.34604e+08	2.01957e+08	2.24523e+08	1.70668e+08	3.27695e+08	4.53184e+08	4.7507e+08	4.59231e+08	3.64574e+08	3.26321e+08	1.61326e+08	1.67039e+08	1.79659e+08	--	--	--	-	-	-	-
Com_16155_neg	--	Ganoderic acid H	C32 H44 O9	10.327	571.292	296692	365310	578522	291202	326919	325994	173144	183950	198348	193802	319530	177980	1.28021e+06	1.99783e+06	1.95941e+06	4.77899e+06	9.4369e+06	3.72139e+06	680519	679626	468265	Prenol lipids	98665-19-1	HMDB0035987	-	-	-	-
Com_201_neg	--	di-C,C-pentosyl-luteolin	C25 H26 O14	8.773	595.131	4.14802e+09	5.24361e+09	4.63384e+09	4.322e+09	4.09483e+09	3.60351e+09	4.9432e+06	4.69999e+06	4.78784e+06	3.39177e+06	4.08991e+06	4.74453e+06	1.35001e+06	1.53777e+06	7.72101e+06	3.51063e+06	1.56839e+06	4.47669e+06	1.07356e+09	1.06462e+09	1.12185e+09	--	--	--	-	-	-	-
Com_14657_neg	--	Limocitrin O-hexoside	C23 H24 O13	1.215	507.115	1.29285e+06	929490	1.20885e+06	1.40207e+06	963388	846624	562405	701287	563675	585108	783071	790695	6.37151e+06	8.52653e+06	2.32715e+06	1.12166e+07	6.75385e+06	6.267e+06	1.34684e+06	1.23528e+06	1.26881e+06	--	--	--	-	-	-	-
Com_9879_neg	--	DIMBOA glucoside	C15 H19 N O10	9.165	372.095	8.8715e+06	7.32046e+06	8.06881e+06	7.68326e+06	6.81509e+06	7.15619e+06	1.2571e+07	1.20747e+07	1.23231e+07	1.07874e+07	1.31943e+07	1.50985e+07	1.70029e+07	1.08349e+07	9.02099e+06	2.08403e+07	1.36693e+07	1.19327e+07	1.48903e+07	1.4023e+07	1.3781e+07	--	--	--	-	-	-	-
Com_4105_neg	Juglalin	--	C20 H18 O10	10.067	417.083	1.80072e+07	2.79142e+07	2.12735e+07	2.76684e+07	2.23991e+07	1.8316e+07	3.06337e+06	4.26364e+06	4.7063e+06	2.78229e+06	3.88344e+06	9.50438e+06	4.19872e+07	7.63469e+07	7.7916e+07	4.20532e+07	3.96834e+07	6.66233e+07	2.15125e+07	2.23998e+07	2.13447e+07	--	--	--	-	-	-	-
Com_1220_neg	Polydatin	--	C20 H22 O8	8.728	389.124	1.38384e+08	2.15628e+08	4.17828e+08	3.71715e+08	3.28157e+08	4.53803e+08	2.92458e+07	3.16607e+07	7.0403e+07	2.89095e+07	4.62239e+07	3.62212e+07	1.6647e+08	3.18854e+08	2.37921e+08	2.47667e+08	2.49961e+08	3.00153e+08	6.94431e+07	6.43521e+07	6.07922e+07	Stilbenes	27208-80-6	HMDB0030564	-	-	-	-
Com_15625_neg	Pseudolaric acid B	--	C23 H28 O8	12.232	431.171	7.08777e+06	4.85754e+06	7.94884e+06	7.53848e+06	7.54145e+06	5.24484e+06	3.56581e+06	2.7714e+06	3.6098e+06	2.28687e+06	2.88244e+06	3.07284e+06	1.07014e+07	4.81411e+06	2.99339e+06	3.22888e+06	4.0418e+06	4.39754e+06	7.17534e+06	4.69206e+06	3.76715e+06	--	--	--	-	-	-	-
Com_12462_neg	--	Tricin 4'-O-(beta-guaiacylglyceryl) ether	C27 H26 O11	9.456	525.14	871383	949142	900643	942057	1.53321e+06	1.47443e+06	5.27811e+06	8.18845e+06	6.16406e+06	6.11644e+06	7.25533e+06	5.84598e+06	1.73288e+06	2.10253e+06	1.13963e+06	1.93642e+06	1.08018e+06	1.24554e+06	3.27227e+06	1.58447e+06	2.30099e+06	--	--	--	-	-	-	-
Com_1492_neg	3-[3-(beta-D-Glucopyranosyloxy)-2-hydroxyphenyl]propanoic acid	--	C15 H20 O9	3.332	343.103	3.02291e+08	3.31851e+08	2.56967e+08	1.48729e+08	1.97178e+08	1.71639e+08	4.19237e+07	4.67869e+07	5.66324e+07	3.85375e+07	4.82381e+07	4.47765e+07	8.82711e+07	1.14616e+08	1.63533e+08	1.76136e+08	1.49306e+08	1.47736e+08	1.08122e+08	1.09333e+08	1.18046e+08	--	--	--	-	-	-	-
Com_15801_neg	--	MGMG (18:2)	C27 H48 O9	11.407	515.322	3.52013e+06	5.93557e+06	5.34877e+06	3.27931e+06	5.28326e+06	3.55893e+06	1.19777e+06	1.37561e+06	1.33742e+06	1.63897e+06	1.17442e+06	1.41084e+06	4.68132e+06	6.97741e+06	4.22062e+06	8.76122e+06	9.74103e+06	9.71988e+06	4.12725e+06	3.80852e+06	4.57554e+06	--	--	--	-	-	-	-
Com_13836_neg	Thymidine	--	C10 H14 N2 O5	5.939	301.106	7.19084e+06	1.0651e+07	8.9897e+06	7.14093e+06	1.00195e+07	9.65824e+06	624233	766717	1.06792e+06	1.29034e+06	835336	708819	579410	1.04713e+06	1.62295e+06	2.06012e+06	2.97232e+06	1.59322e+06	1.47683e+06	2.55161e+06	2.86969e+06	Pyrimidine nucleosides	50-89-5	HMDB0000273	C00214	ko01100//Metabolic pathways;ko00240//Pyrimidine metabolism	Global and overview maps;Nucleotide metabolism	Metabolism
Com_16997_neg	Indole-3-acetic acid	--	C10 H9 N O2	6.515	174.056	1.07129e+06	1.27856e+06	1.31257e+06	1.50891e+06	1.43131e+06	1.56696e+06	496464	662172	637521	666338	657013	533533	4.34189e+06	4.13069e+06	6.66792e+06	3.01506e+06	3.07898e+06	4.19401e+06	1.09967e+06	1.09079e+06	881773	Indoles and derivatives	87-51-4	HMDB0000197	C00954	ko01100//Metabolic pathways;ko00380//Tryptophan metabolism;ko04075//Plant hormone signal transduction	Amino acid metabolism;Global and overview maps;Signal transduction	Environmental Information Processing;Metabolism
Com_8624_neg	--	C-hexosyl-luteolin O-p-coumaroylhexoside	C36 H36 O18	6.034	755.185	1.26643e+07	1.55951e+07	4.44802e+06	7.29996e+06	7.91862e+06	4.62902e+06	221397	139240	205637	118978	133561	146418	3.6301e+07	3.13289e+07	1.4304e+07	2.92056e+07	3.05194e+07	2.29857e+07	7.28292e+06	7.58308e+06	6.08514e+06	--	--	--	-	-	-	-
Com_790_neg	Calceolarioside B	--	C23 H26 O11	8.625	495.152	8.32049e+07	1.1314e+08	9.85423e+07	7.49956e+07	9.1182e+07	7.21334e+07	2.93761e+08	3.8227e+08	5.37074e+08	3.08732e+08	4.10501e+08	3.57856e+06	3.61418e+08	4.10251e+08	2.70122e+08	5.16432e+08	4.57937e+08	3.60912e+08	2.76906e+08	2.87089e+08	2.82857e+08	--	--	--	-	-	-	-
Com_16288_neg	--	Forskolin	C22 H34 O7	11.115	409.224	3.12726e+06	3.59199e+06	3.50496e+06	3.259e+06	3.45908e+06	2.91047e+06	306064	3.04604e+06	4.22076e+06	4.1967e+06	4.39908e+06	2.01865e+06	4.11224e+06	1.86537e+06	2.00223e+06	7.13449e+06	3.20497e+06	3.564e+06	3.08614e+06	3.16959e+06	2.83457e+06	Benzofurans	3413-15-8	HMDB0032064	-	-	-	-
Com_7603_neg	--	Aminophylline	C16 H24 N10 O4	9.309	419.193	1.34637e+06	2.89887e+06	2.84364e+06	4.23543e+06	3.48156e+06	4.00556e+06	3.38292e+06	4.52374e+06	3.45629e+06	6.00476e+06	3.58692e+06	4.15655e+06	3.02559e+07	2.38483e+07	1.91955e+07	2.7291e+07	3.74025e+07	2.63585e+07	5.93648e+06	7.83022e+06	9.60884e+06	Imidazopyrimidines	58-55-9	HMDB0001889	C07130	ko01100//Metabolic pathways;ko01110//Biosynthesis of secondary metabolites;ko01120//Microbial metabolism in diverse environments;ko00232//Caffeine metabolism	Biosynthesis of other secondary metabolites;Global and overview maps	Metabolism
Com_816_neg	--	3-O-p-coumaroyl shikimic acid O-hexoside	C22 H26 O12	8.949	481.135	4.91499e+07	7.46131e+07	5.20427e+07	4.82368e+07	5.56971e+07	5.9675e+07	2.64779e+08	3.09027e+08	5.22434e+08	2.38623e+08	2.88222e+08	3.59255e+08	4.17559e+08	5.26136e+08	3.85827e+08	7.74134e+08	6.19407e+08	4.72586e+08	2.16492e+08	2.69511e+08	2.77524e+08	--	--	--	-	-	-	-
Com_21_neg	7-Ethylcamptothecin	--	C22 H20 N2 O4	6.987	357.119	6.02431e+09	5.13837e+09	7.34797e+09	5.61696e+09	6.63148e+09	5.11423e+09	1.62777e+10	1.86124e+10	2.36758e+10	1.52638e+10	1.94035e+10	2.20811e+10	2.93576e+10	3.36465e+10	2.96955e+10	1.88541e+10	1.97761e+10	2.44693e+10	1.51027e+10	1.59495e+10	1.69172e+10	--	--	--	-	-	-	-
Com_9981_neg	--	Trachelogenin	C21 H24 O7	10.275	387.144	1.41573e+07	1.43923e+07	1.29591e+07	1.84503e+07	1.92499e+07	1.96279e+07	5.00411e+06	4.31001e+06	3.27846e+06	5.22339e+06	4.50796e+06	4.23929e+06	2.0241e+06	2.87302e+06	3.70174e+06	2.03667e+06	2.47736e+06	4.13357e+06	5.53044e+06	6.20742e+06	6.0857e+06	--	--	--	-	-	-	-
Com_14838_neg	Oxytetracycline	--	C22 H24 N2 O9	9.56	459.149	1.58118e+06	1.34693e+06	1.71526e+06	1.45367e+06	1.3526e+06	1.54906e+06	1.00518e+06	857437	790446	830890	751764	820094	8.66641e+06	6.52979e+06	9.08213e+06	5.92808e+06	7.31581e+06	8.75563e+06	1.8101e+06	2.26651e+06	2.27452e+06	Tetracyclines	79-57-2	HMDB0014733	C06624	ko01130//Biosynthesis of antibiotics	Global and overview maps	Metabolism
Com_16924_neg	Lithocholic Acid	--	C24 H40 O3	14.341	375.291	1.23694e+06	1.90591e+06	1.3248e+06	1.36065e+06	1.46234e+06	994141	398897	594634	1.33981e+06	454586	831839	513085	8.34261e+06	1.03657e+07	6.62948e+06	2.05869e+06	3.74174e+06	6.44113e+06	1.83083e+06	1.85438e+06	1.81293e+06	Lipids and lipid-like molecules	434-13-9	HMDB0000761	-	-	-	-
Com_2248_neg	8-O-Acetylharpagide	--	C17 H26 O11	6.593	405.141	5.50581e+07	5.15182e+07	4.29969e+07	4.64939e+07	4.51198e+07	3.98688e+07	3.99318e+07	4.66328e+07	4.23757e+07	4.39451e+07	4.08005e+07	3.54192e+07	1.42428e+08	1.88536e+08	1.83647e+08	1.68763e+08	1.97167e+08	1.70995e+08	5.78279e+07	6.85227e+07	7.06772e+07	--	--	--	-	-	-	-
Com_9570_neg	AICA ribonucleotide	--	C9 H15 N4 O8 P	8.574	337.057	1.35088e+07	2.01755e+07	1.59615e+07	1.98611e+07	1.97191e+07	2.09887e+07	384417	380217	480544	358357	408648	457082	668473	694101	642988	739543	685005	727804	4.36451e+06	4.31095e+06	4.08364e+06	Organooxygen compounds	-	HMDB0062424	C04677	ko01100//Metabolic pathways;ko01110//Biosynthesis of secondary metabolites;ko01130//Biosynthesis of antibiotics;ko00230//Purine metabolism;ko00340//Histidine metabolism	Amino acid metabolism;Global and overview maps;Nucleotide metabolism	Metabolism
Com_3856_neg	Isochlorogenic acid C	--	C25 H24 O12	9.06	515.117	1.16639e+08	5.62712e+07	5.93222e+07	5.99706e+07	8.79928e+07	5.51299e+07	1.01903e+07	8.42275e+06	7.65671e+06	7.335e+06	9.8532e+06	1.46017e+07	9.01619e+07	9.11126e+07	3.98628e+07	3.86238e+07	6.24227e+07	5.86915e+07	1.68874e+07	2.20791e+07	1.62021e+07	Alcohols and polyols	57378-72-0	HMDB0030707	-	-	-	-
Com_5929_neg	Isomucronulatol 7-O-glucoside	--	C23 H28 O10	10.658	463.161	1.06574e+07	1.50341e+07	9.43871e+06	1.07167e+07	8.91697e+06	2.1856e+07	1.23257e+07	1.58048e+07	1.68293e+07	2.52208e+07	1.22087e+07	1.94178e+07	6.33723e+06	5.37291e+06	9.81297e+06	4.15893e+06	7.85319e+06	9.85283e+06	9.79393e+06	1.08931e+07	1.02109e+07	--	--	--	-	-	-	-
Com_16545_neg	Neohesperidin	--	C28 H34 O15	7.942	609.179	9.80542e+06	4.18503e+06	5.2985e+06	3.73778e+06	5.41495e+06	7.1147e+06	307873	510431	785788	702226	349088	396655	247246	291130	204020	257178	270201	234820	1.69545e+06	3.02174e+06	1.86808e+06	Flavonoids	13241-33-3	HMDB0030748	C09806	ko00941//Flavonoid biosynthesis	Biosynthesis of other secondary metabolites	Metabolism
Com_8597_neg	Apigenin-7-O-β-D-glucoside	--	C21 H20 O10	8.94	431.1	2.943e+06	7.70734e+06	9.12094e+06	1.34885e+07	7.03464e+06	3.60092e+06	1.43019e+06	1.22952e+06	1.04964e+06	1.35475e+06	1.03734e+06	1.15992e+06	2.79815e+07	2.99924e+07	1.37765e+07	2.52106e+07	2.59697e+07	3.00811e+07	7.40041e+06	6.32516e+06	5.7039e+06	--	--	--	-	-	-	-
Com_375_neg	Phloridzin	--	C21 H24 O10	9.821	435.129	1.71877e+09	1.81476e+09	1.9025e+09	2.01063e+09	2.28179e+09	2.18693e+09	3.16987e+08	4.20525e+08	4.55464e+08	3.82918e+08	4.37095e+08	4.76277e+08	4.21152e+08	4.90984e+08	3.23705e+08	4.74296e+08	4.5277e+08	4.37348e+08	4.9585e+08	5.5917e+08	6.12766e+08	Flavonoids	60-81-1	HMDB0036634	C01604	ko01110//Biosynthesis of secondary metabolites;ko00941//Flavonoid biosynthesis	Biosynthesis of other secondary metabolites;Global and overview maps	Metabolism
Com_14603_neg	Pinoresinol diglucoside	--	C32 H42 O16	10.834	681.241	979972	1.12446e+06	1.07191e+06	956669	1.00179e+06	1.0784e+06	1.93882e+06	1.37531e+06	989955	1.16762e+06	830430	1.25934e+06	2.54667e+06	3.8742e+06	9.41332e+06	2.0666e+06	2.04641e+06	5.18583e+06	1.21876e+06	1.81219e+06	1.14647e+06	--	--	--	-	-	-	-
Com_1685_neg	Hydroxyecdysone	--	C27 H44 O7	13.559	525.308	431818	569910	411814	732929	469017	450614	345998	318928	525626	295834	334655	363999	2.71201e+08	2.41363e+08	1.00435e+08	2.40686e+07	2.02382e+08	3.34857e+08	5.34197e+07	5.65057e+07	5.90002e+07	--	--	--	-	-	-	-
Com_3246_neg	--	Gomisin G	C30 H32 O9	10.82	535.199	4.97047e+07	9.51355e+07	4.11386e+07	4.6385e+07	3.57175e+07	1.12318e+08	4.17446e+07	4.68441e+07	4.86539e+06	8.99747e+06	7.57908e+06	2.02052e+07	555035	1.29322e+06	1.44831e+06	737295	1.501e+06	1.09855e+06	2.30093e+07	2.30423e+07	3.1425e+07	--	--	--	-	-	-	-
Com_22171_neg	--	DL-threitol	C4 H10 O4	1.343	121.05	3.52232e+06	3.32334e+06	2.50641e+06	2.82248e+06	2.52804e+06	2.67595e+06	887808	1.17958e+06	1.30103e+06	1.01298e+06	1.26243e+06	1.00371e+06	3.85008e+06	3.13492e+06	1.67057e+06	3.71174e+06	3.57739e+06	2.95891e+06	2.08485e+06	2.16725e+06	1.93966e+06	--	--	--	-	-	-	-
Com_23193_neg	Eicosapentaenoic acid	--	C20 H30 O2	14.525	301.217	2.5939e+06	866851	821718	1.53641e+06	1.21091e+06	621222	1.42984e+06	618248	1.03063e+06	461126	918902	690690	1.30448e+06	951537	399369	441996	668690	630240	1.87336e+06	2.41116e+06	1.88531e+06	Fatty Acyls	10417-94-4	HMDB0001999	C06428	ko01040//Biosynthesis of unsaturated fatty acids	Lipid metabolism	Metabolism
Com_2730_neg	Psilocybin	--	C12 H17 N2 O4 P	7.382	283.082	3.30031e+07	2.66677e+07	1.86048e+07	1.77189e+07	1.96804e+07	2.91489e+07	7.20348e+07	5.50759e+07	3.79606e+07	7.9441e+07	4.60026e+07	5.79819e+07	2.29492e+07	1.79862e+07	4.39954e+07	2.67226e+07	1.89615e+07	1.89211e+07	3.10553e+07	3.45092e+07	3.9726e+07	--	--	--	C07576	ko01110//Biosynthesis of secondary metabolites;ko00901//Indole alkaloid biosynthesis	Biosynthesis of other secondary metabolites;Global and overview maps	Metabolism
Com_8194_neg	Methyl eugenol	--	C11 H14 O2	7.568	195.066	1.22092e+07	1.19827e+07	1.1791e+07	1.19861e+07	1.18752e+07	1.22798e+07	8.25388e+06	7.63135e+06	8.65084e+06	6.07366e+06	6.52608e+06	8.88721e+06	1.90328e+07	2.33896e+07	2.644e+07	2.09383e+07	2.56675e+07	2.58448e+07	1.18764e+07	1.23461e+07	1.32682e+07	Benzene and substituted derivatives	93-15-2	HMDB0031864	-	-	-	-
Com_2008_neg	Kuwanon G	--	C40 H36 O11	9.63	691.226	2.05406e+07	1.11981e+08	4.10168e+07	2.3724e+07	2.10723e+07	1.4279e+07	1.36344e+08	8.64573e+07	4.13465e+07	6.83457e+07	5.48339e+07	1.74824e+08	1.26324e+08	1.64456e+08	1.07823e+08	9.44216e+07	1.70276e+08	1.47099e+08	1.27395e+08	1.26063e+08	6.22517e+07	Flavonoids	75629-19-5	HMDB0030074	-	-	-	-
Com_3627_neg	--	(+)-epipinoresinol-4-O-beta-D-glucoside	C26 H32 O11	9.258	555.166	6.00575e+07	6.38945e+07	7.62051e+07	8.30805e+07	6.38324e+07	6.57997e+07	6.05569e+07	4.50203e+07	3.86384e+07	4.88692e+07	3.85985e+07	4.25597e+07	7.38847e+07	8.87009e+07	6.01043e+07	6.56935e+07	7.54077e+06	6.87346e+07	4.82385e+07	4.90033e+07	3.08114e+07	--	--	--	-	-	-	-
Com_260_neg	Sucrose	--	C12 H22 O11	1.416	355.124	3.46886e+09	2.89884e+09	2.84556e+09	3.03111e+09	3.12457e+09	2.76617e+09	1.98497e+09	1.95443e+09	2.43185e+09	2.02151e+09	2.56535e+09	2.43815e+09	4.8254e+09	4.14011e+09	2.86667e+09	4.50235e+09	4.36609e+09	3.69825e+09	2.35815e+09	2.54384e+09	2.70163e+09	Organooxygen compounds	57-50-1	HMDB0000258	C00089	ko01100//Metabolic pathways;ko02010//ABC transporters;ko00052//Galactose metabolism;ko00500//Starch and sucrose metabolism	Carbohydrate metabolism;Global and overview maps;Membrane transport	Environmental Information Processing;Metabolism
Com_1779_neg	Epimedin A1	--	C39 H50 O20	9.919	837.284	3.72112e+07	2.76133e+07	1.69114e+07	1.5978e+07	3.83061e+07	1.91978e+07	1.14543e+08	1.2353e+08	9.96739e+07	1.41293e+08	8.69668e+07	7.31399e+07	1.41257e+06	1.22317e+06	1.20195e+06	1.39027e+06	1.30197e+06	1.43786e+06	8.77276e+07	7.92494e+07	1.21309e+08	--	--	--	-	-	-	-
Com_1867_neg	8-Prenylnaringenin	--	C20 H20 O5	6.883	339.13	918343	274998	477259	339366	351231	362779	1.18612e+08	1.48515e+08	1.44267e+08	1.28599e+08	1.27528e+08	1.37878e+08	336820	288155	363238	295479	256996	258699	5.0714e+07	5.67089e+07	5.91579e+07	--	--	--	-	-	-	-
Com_9622_neg	--	10-Deacetylbaccatin-III	C29 H36 O10	12.055	543.225	241747	229846	215746	189606	199091	175059	137977	197605	253558	309256	274613	160175	2.84238e+06	8.36075e+06	2.0191e+07	5.08498e+06	4.64964e+06	3.66025e+06	2.0733e+06	1.89878e+06	1.80329e+06	--	--	--	-	-	-	-
Com_22051_neg	Methylnissolin-3-O-glucoside	--	C23 H26 O10	6.717	497.131	2.7931e+06	2.39567e+06	3.69055e+06	2.38932e+06	1.56039e+06	1.95967e+06	396798	372305	645909	329152	350988	381650	1.29116e+06	864586	852774	1.44572e+06	1.14619e+06	1.02215e+06	1.85053e+06	1.8269e+06	1.50324e+06	--	--	--	-	-	-	-
Com_23715_neg	Sennoside B	--	C42 H38 O20	9.497	861.19	667402	2.62684e+06	1.9201e+06	834750	522559	1.1944e+06	655863	568194	470088	543788	456593	534027	481925	397800	392821	423788	412962	402601	399982	377901	389025	Anthracenes	81-27-6	HMDB0034317	-	-	-	-
Com_10820_neg	Rubescensin A	--	C20 H28 O6	10.497	409.18	4.47073e+06	5.89432e+06	4.96398e+06	4.54635e+06	4.86515e+06	2.84194e+06	180686	663939	759474	980941	1.37329e+06	1.37281e+06	1.24712e+07	1.62148e+07	1.6097e+07	1.51061e+07	2.09135e+07	1.64169e+07	5.42982e+06	5.6203e+06	5.23433e+06	--	--	--	-	-	-	-
Com_1493_neg	--	O-Feruloyl 4-hydroxylcoumarin	C19 H14 O6	2.896	337.07	8.9851e+06	9.23655e+06	6.92936e+06	4.86755e+06	4.77107e+06	9.46518e+06	1.66896e+07	1.58637e+07	1.48257e+07	1.5397e+07	1.57776e+07	1.8585e+07	1.13361e+08	1.59415e+08	3.2662e+08	1.9192e+08	2.13335e+08	1.50235e+08	3.06468e+07	4.32271e+07	5.24513e+07	--	--	--	-	-	-	-
Com_13951_neg	--	MAG (18:1)	C21 H40 O4	14.29	355.285	4.66028e+06	4.21953e+06	3.10534e+06	3.98348e+06	4.58725e+06	3.79274e+06	2.66958e+06	4.66379e+06	6.84912e+06	2.83028e+06	4.88435e+06	3.12475e+06	2.07549e+07	7.14634e+06	2.26835e+06	1.72285e+06	2.68789e+06	5.85626e+06	2.95497e+06	2.4272e+06	3.85883e+06	--	--	--	-	-	-	-
Com_12081_neg	Kukoamine B	--	C28 H42 N4 O6	14.413	529.306	1.58652e+07	5.20518e+06	3.65929e+06	1.22826e+07	3.30176e+06	2.46384e+06	4.59775e+06	5.46343e+06	4.62604e+06	4.44962e+06	5.27262e+06	5.12982e+06	2.24223e+07	1.5514e+07	1.3633e+07	1.53939e+07	1.33832e+07	1.11193e+07	6.9355e+06	6.59816e+06	6.82471e+06	Phenols	-	HMDB0060525	-	-	-	-
Com_2379_neg	--	Myristoleic Acid	C14 H26 O2	14.088	225.186	1.18989e+08	8.04977e+07	1.28616e+08	6.55377e+07	3.6959e+07	5.39773e+07	8.76698e+07	3.36138e+07	1.12448e+08	4.17305e+07	6.39771e+07	9.83703e+07	1.24413e+08	1.68367e+08	9.98398e+07	8.05402e+07	1.2661e+08	1.00742e+08	8.44447e+07	8.01755e+07	8.498e+07	Fatty Acyls	544-64-9	HMDB0002000	-	-	-	-
Com_7576_neg	--	Pimpinellin	C13 H10 O5	9.856	227.035	8.06678e+06	9.0662e+06	7.50942e+06	7.82191e+06	7.39338e+06	4.65502e+06	4.69998e+06	4.47128e+06	4.83404e+06	4.4371e+06	4.82977e+06	5.67459e+06	1.2448e+07	1.07163e+07	2.98334e+07	2.7078e+07	2.29733e+07	2.49936e+07	8.43102e+06	8.91958e+06	7.10075e+06	--	--	--	-	-	-	-
Com_6517_neg	--	S-Adenosyl-L-homocysteine	C14 H20 N6 O5 S	9.982	383.113	8.45149e+06	1.74534e+07	1.54264e+07	1.13082e+07	1.19868e+07	9.64843e+06	2.47499e+07	2.29899e+07	1.13989e+07	1.82481e+07	1.29728e+07	1.73673e+07	3.74101e+06	2.90476e+06	3.18919e+06	4.10504e+06	3.08783e+06	2.07722e+06	1.45903e+07	1.27232e+07	1.19946e+07	5'-deoxyribonucleosides	979-92-0	HMDB0000939	C00021	ko01100//Metabolic pathways;ko01230//Biosynthesis of amino acids;ko00270//Cysteine and methionine metabolism	Amino acid metabolism;Global and overview maps	Metabolism
Com_6542_neg	Kurarinone	--	C26 H30 O6	9.731	437.203	7.65794e+06	1.2357e+07	9.16946e+06	1.33893e+07	1.09401e+07	1.19292e+06	2.12563e+07	2.04825e+07	1.91168e+07	2.16536e+07	2.17098e+07	2.76211e+07	9.7524e+06	1.25448e+07	4.52705e+06	4.48068e+06	4.62044e+06	1.141e+07	1.21395e+07	1.32312e+07	1.28949e+07	--	--	--	-	-	-	-
Com_11114_neg	L-Homocystine	--	C8 H16 N2 O4 S2	2.25	267.051	7.45316e+06	1.60594e+07	1.14785e+07	6.43361e+06	9.50691e+06	7.8083e+06	618096	1.20781e+06	1.04588e+06	582984	1.22664e+06	3.66699e+06	1.11745e+06	802514	1.6485e+06	5.26443e+06	2.62898e+06	1.57465e+06	3.69269e+06	3.5993e+06	2.9501e+06	Carboxylic acids and derivatives	626-72-2	HMDB0000676	C01817	ko00270//Cysteine and methionine metabolism	Amino acid metabolism	Metabolism
Com_23008_neg	--	1-Methyladenosine	C11 H15 N5 O4	1.34	280.103	3.60168e+06	2.59128e+06	2.13694e+06	3.20207e+06	2.14429e+06	2.97124e+06	1.42737e+06	1.41146e+06	1.49778e+06	951545	1.37405e+06	1.5583e+06	1.41057e+06	1.61156e+06	2.19794e+06	1.73072e+06	1.74531e+06	2.4122e+06	1.41926e+06	1.68314e+06	1.69435e+06	Purine nucleosides	15763-06-1	HMDB0003331	-	-	-	-
Com_2330_neg	--	Lancerin	C19 H18 O10	7.894	451.088	1.02051e+08	1.35598e+08	1.28082e+08	1.17363e+08	1.15198e+08	1.02133e+08	3.90519e+07	5.33196e+07	6.68658e+07	2.74042e+07	4.33846e+07	9.65903e+07	4.56188e+07	7.69907e+07	1.74459e+08	5.44119e+07	6.18371e+07	8.48876e+07	7.62294e+07	7.8561e+07	7.4019e+07	--	--	--	-	-	-	-
Com_9519_neg	Plantamajoside	--	C29 H36 O16	9.026	639.194	2.77854e+06	2.76316e+06	2.81351e+06	3.0727e+06	2.77854e+06	2.42688e+06	2.39738e+06	2.63306e+06	2.51388e+06	2.06363e+06	2.4095e+06	3.52643e+06	5.50561e+06	1.38576e+07	2.05612e+07	2.97415e+06	3.30523e+06	9.98147e+06	4.41975e+06	4.10912e+06	4.75574e+06	--	--	--	-	-	-	-
Com_1380_neg	--	Licoagroside D	C22 H24 O10	9.01	447.13	4.15768e+07	5.80953e+07	6.54633e+07	5.40041e+07	4.34489e+07	4.14842e+07	2.96266e+07	1.01379e+08	1.20245e+08	3.32844e+07	2.15151e+08	2.21509e+08	8.53491e+07	2.31157e+08	9.45512e+07	2.73371e+08	8.57271e+07	1.17341e+08	2.73593e+08	3.15113e+08	2.7078e+08	--	--	--	-	-	-	-
Com_18266_neg	Glabrone	--	C20 H16 O5	7.828	335.091	3.34296e+06	2.18885e+06	3.52228e+06	4.09604e+06	3.00848e+06	2.27813e+06	1.52564e+06	1.77765e+06	2.04311e+06	1.67744e+06	1.41349e+06	2.6585e+06	3.80442e+06	4.93942e+06	2.75231e+06	5.44475e+06	7.08966e+06	3.95977e+06	2.30828e+06	2.48846e+06	2.64931e+06	Isoflavonoids	60008-02-8	HMDB0029533	-	-	-	-
Com_11326_neg	Limonin	--	C26 H30 O8	8.137	515.194	9.80748e+06	7.53896e+06	5.97727e+06	6.51873e+06	9.27123e+06	5.46244e+06	1.77241e+06	3.61057e+06	3.54012e+06	3.41028e+06	3.84912e+06	1.30948e+06	1.59482e+07	1.38035e+07	1.06962e+06	1.83919e+07	1.12174e+07	1.02278e+07	7.85141e+06	8.27398e+06	4.53738e+06	Prenol lipids	1180-71-8	HMDB0035921	-	-	-	-
Com_1610_neg	1,6-Bis-O-[(2E)-3-(4-hydroxyphenyl)-2-propenoyl]-β-D-glucopyranose	--	C24 H24 O10	10.374	471.129	2.81598e+08	1.95986e+08	1.3258e+08	1.35296e+08	3.44995e+08	1.7704e+08	7.05223e+07	1.03116e+08	1.94608e+08	6.84206e+07	1.39711e+08	1.27051e+08	6.25692e+06	5.29852e+07	1.68657e+07	8.83507e+06	2.44755e+07	1.04908e+07	9.12298e+07	1.14768e+08	8.67607e+07	--	--	--	-	-	-	-
Com_22557_neg	--	Cocamidopropyl betaine	C19 H38 N2 O3	13.511	341.281	984576	296265	247487	1.00801e+06	313167	191655	387487	241949	157580	171108	341383	360235	5.82124e+06	2.75405e+06	2.60302e+06	3.72839e+06	2.23451e+06	2.0681e+06	735333	798328	811070	--	--	--	-	-	-	-
Com_1919_neg	--	Pratensein-7-O-glucoside	C22 H22 O11	6.517	461.11	1.77799e+08	2.27047e+08	1.86558e+08	2.14748e+08	1.88281e+08	1.98207e+08	1.54823e+07	1.9826e+07	1.2433e+07	1.65347e+07	1.2403e+07	2.4179e+07	3.5784e+07	5.15268e+07	4.91065e+07	5.29737e+07	4.502e+07	4.38114e+07	6.8005e+07	8.50375e+07	6.9514e+07	--	--	--	-	-	-	-
Com_1656_neg	--	Picramnioside F	C33 H34 O15	9.663	669.184	5.44976e+06	5.46503e+06	5.49418e+06	6.13233e+06	6.24883e+06	5.43377e+06	3.94876e+06	3.93946e+06	4.24429e+06	3.62999e+06	3.81749e+06	3.66494e+06	2.41772e+08	2.88543e+08	1.49648e+08	2.43033e+08	3.52138e+08	2.57495e+08	6.14046e+07	4.92429e+07	5.24298e+07	--	--	--	-	-	-	-
Com_19002_neg	--	Histidine	C6 H9 N3 O2	1.352	154.062	4.27588e+06	1.98041e+06	2.48004e+06	5.05702e+06	1.41654e+06	1.53889e+06	2.35344e+06	2.17555e+06	3.36408e+06	2.42601e+06	3.60667e+06	3.6036e+06	4.45924e+06	3.39229e+06	3.29744e+06	2.74825e+06	2.82417e+06	2.44098e+06	2.81094e+06	2.22662e+06	2.71298e+06	Carboxylic acids and derivatives	71-00-1	HMDB0000177	-	-	-	-
Com_11415_neg	--	Sedoheptulose Anhydride	C7 H12 O6	9.702	191.056	3.45965e+06	2.86761e+06	2.00531e+06	3.59249e+06	3.01627e+06	2.40903e+06	1.89511e+06	1.83085e+06	2.91858e+06	1.80228e+06	3.09845e+06	2.325e+06	1.06301e+07	1.2193e+07	9.91899e+06	1.61868e+07	1.90531e+07	1.46998e+07	3.46138e+06	3.69051e+06	4.87181e+06	--	--	--	-	-	-	-
Com_2031_neg	--	Aucubin	C15 H22 O9	6.097	345.119	5.50324e+07	6.44134e+07	5.37415e+07	4.91706e+07	4.50427e+07	8.83426e+07	5.71164e+07	3.31117e+07	2.62397e+07	3.11324e+07	1.8922e+07	2.8782e+07	1.57225e+08	1.60576e+08	2.08538e+08	1.24767e+08	1.93944e+08	1.81532e+08	5.72759e+07	6.22392e+07	6.4178e+07	Prenol lipids	479-98-1	HMDB0036562	-	-	-	-
Com_2345_neg	--	Heteroclitin D	C27 H30 O8	11.44	481.184	4.00589e+06	3.17251e+06	2.87446e+06	422927	5.48472e+06	4.38077e+06	1.36023e+07	2.14322e+07	2.3896e+07	1.74867e+07	1.47327e+07	2.17936e+07	1.00244e+08	1.43777e+08	1.72588e+08	1.69708e+08	7.99393e+07	1.27591e+08	3.07522e+07	4.31041e+07	3.63239e+07	--	--	--	-	-	-	-
Com_5691_neg	Rubusoside	--	C32 H50 O13	11.387	641.319	1.182e+06	2.04911e+06	1.60938e+06	1.12719e+06	1.51393e+06	1.10444e+06	1.0236e+06	1.38613e+06	1.66887e+06	1.72502e+06	1.46189e+06	994671	1.78019e+07	3.64523e+07	4.70966e+07	4.00451e+07	2.77792e+07	4.39426e+07	4.52263e+06	6.59619e+06	6.23467e+06	--	--	--	-	-	-	-
Com_3482_neg	Aurantio-obtusin β-D-glucoside	--	C23 H24 O12	9.512	491.129	5.24943e+07	5.21787e+07	4.82627e+06	7.04003e+07	4.43687e+07	4.52628e+07	6.42203e+07	5.29394e+07	3.58392e+07	5.28814e+07	3.71832e+07	5.31651e+07	1.70332e+07	1.19971e+07	1.14332e+07	1.50864e+07	1.39476e+07	1.3397e+07	3.06082e+07	3.33288e+07	3.44243e+07	--	--	--	-	-	-	-
Com_318_neg	myricetin 3-O-beta-D-galactopyranoside	--	C21 H20 O13	8.709	479.083	2.26432e+09	2.62306e+09	2.42912e+09	1.86566e+09	2.35343e+09	2.16123e+09	3.00868e+07	5.23265e+07	1.15828e+08	4.06025e+07	9.17544e+07	2.96475e+07	3.48079e+08	3.37721e+08	1.21672e+09	4.03502e+08	4.01013e+08	5.38338e+08	6.63768e+08	6.78259e+08	6.95346e+08	Flavonoids	15648-86-9	HMDB0034358	-	-	-	-
Com_2198_neg	5,7-Dihydroxychromone	--	C9 H6 O4	7.508	131.013	1.18259e+08	1.82864e+08	2.068e+08	1.56869e+08	1.98263e+08	1.70275e+08	2.88565e+07	5.01679e+07	5.71107e+07	3.74171e+07	4.70339e+07	7.13964e+07	3.90895e+07	2.97624e+07	4.03492e+07	7.49532e+07	6.99809e+07	5.06258e+07	8.04562e+07	7.48e+07	7.38027e+07	--	--	--	-	-	-	-
Com_17859_neg	Artesunate	--	C19 H28 O8	9.032	383.171	4.1083e+06	4.60712e+06	4.79362e+06	5.12323e+06	4.32902e+06	4.50009e+06	3.4842e+06	3.71608e+06	3.96806e+06	3.37841e+06	4.01746e+06	3.92452e+06	1.86522e+06	2.20749e+06	2.2126e+06	2.98455e+06	2.59456e+06	2.38584e+06	3.52383e+06	3.39959e+06	3.11704e+06	Prenol lipids	88495-63-0	HMDB0240267	-	-	-	-
Com_1325_neg	α-Linolenic acid	--	C18 H30 O2	14.543	277.217	2.30572e+08	2.4241e+08	1.42672e+08	3.13473e+08	2.4231e+08	3.71745e+08	5.33687e+07	7.01543e+07	1.25285e+08	3.69359e+07	5.16984e+07	3.66481e+07	3.74885e+08	2.33777e+08	1.25216e+08	2.62527e+08	3.36762e+08	4.82185e+08	1.83969e+08	1.78283e+08	1.84188e+08	--	--	--	-	-	-	-
Com_43_neg	--	Tricin 5-O-hexoside derivative	C24 H22 O14	9.178	533.094	2.79104e+07	3.83257e+07	3.58367e+07	3.15803e+07	2.30016e+07	1.81208e+07	8.61717e+06	8.29561e+06	8.85722e+06	7.42118e+06	9.09913e+06	1.43177e+07	4.3372e+08	6.50013e+08	19875386256	3.4913e+08	3.55577e+08	4.1377e+08	5.51476e+07	5.59228e+07	5.76497e+07	--	--	--	-	-	-	-
Com_16322_neg	Bilobalide	--	C15 H18 O8	10.904	325.093	529405	1.81481e+06	953847	2.44762e+06	2.75917e+06	2.94761e+06	4.73969e+06	3.18866e+06	2.18591e+06	2.89196e+06	1.5652e+06	2.60446e+06	431769	446044	443590	619678	609364	610193	1.81851e+06	1.23437e+06	1.59331e+06	Prenol lipids	33570-04-6	HMDB0036735	-	-	-	-
Com_14703_neg	--	Arabidopyl ketoadipic acid	C15 H14 O9	5.552	337.057	1.28073e+06	9.41119e+06	5.84852e+06	7.42509e+06	7.80173e+06	8.75915e+06	107522	107905	126198	89472.5	126310	147206	425217	466094	411200	443004	437510	358226	1.51467e+06	1.86661e+06	1.78213e+06	--	--	--	-	-	-	-
Com_3916_neg	Tetramethylcurcumin	--	C25 H28 O6	7.306	423.187	6.86775e+07	8.40878e+07	7.88251e+07	7.42941e+07	7.09163e+07	7.37496e+07	2.08102e+07	1.8137e+07	1.51465e+07	1.7209e+07	1.33109e+07	2.7815e+07	1.97024e+07	2.37689e+07	3.04969e+07	4.31281e+07	3.08142e+07	3.56195e+07	3.89636e+07	3.34793e+07	3.11127e+07	--	--	--	-	-	-	-
Com_9779_neg	--	Sauchinone	C20 H20 O6	8.843	355.119	1.15937e+07	2.0013e+07	1.42219e+07	1.19466e+07	1.49293e+07	1.22428e+07	1.67681e+06	1.75145e+06	1.55323e+06	1.67558e+06	1.53594e+06	1.70906e+06	3.4131e+06	5.61727e+06	4.03471e+06	4.64708e+06	5.2532e+06	4.46353e+06	2.75036e+06	3.07382e+06	3.19563e+06	--	--	--	-	-	-	-
Com_1551_neg	--	Syringetin	C17 H14 O8	6.212	345.062	2.09066e+08	3.12322e+08	2.60043e+08	1.87076e+08	2.60498e+08	2.03558e+08	3.50623e+06	6.23266e+06	9.47743e+06	3.55796e+06	3.31654e+06	4.58171e+06	4.59642e+07	8.13095e+07	6.34606e+07	3.42203e+07	5.09912e+07	4.97773e+07	7.5287e+07	7.49705e+07	7.78591e+07	--	--	--	C11620	ko00944//Flavone and flavonol biosynthesis	Biosynthesis of other secondary metabolites	Metabolism
Com_10960_neg	5-O-Methylvisammioside	--	C22 H28 O10	7.985	497.167	1.45913e+07	1.64223e+07	1.33538e+07	1.30454e+07	1.21661e+07	1.12245e+07	4.73913e+06	5.2325e+06	2.3806e+06	5.3295e+06	1.7672e+06	5.27851e+06	1.00366e+07	6.19586e+06	7.43294e+06	1.90423e+07	1.45071e+07	7.6473e+06	1.03633e+07	1.03003e+07	8.60446e+06	--	--	--	-	-	-	-
Com_21388_neg	Tenuifoliside B	--	C30 H36 O17	11.559	667.202	918212	1.19141e+06	702181	386067	861427	786682	867154	1.29022e+06	1.09167e+06	2.10072e+06	2.08882e+06	1.47332e+06	357435	362731	1.32962e+06	428223	402513	1.2132e+06	2.27389e+06	1.28988e+06	1.66985e+06	--	--	--	-	-	-	-
Com_19654_neg	Tenuifolin	--	C36 H56 O12	10.685	679.372	251237	296019	229659	205955	216746	334976	1.36914e+06	1.59415e+06	1.76259e+06	2.64969e+06	1.92329e+06	1.96762e+06	451118	392541	1.06458e+06	517134	1.17542e+06	1.02446e+06	755108	853022	633056	--	--	--	-	-	-	-
Com_11356_neg	--	Abscisic acid glucose ester	C21 H30 O9	11.226	425.182	1.28732e+07	1.54586e+07	9.67303e+06	9.79363e+06	1.47042e+07	1.0955e+07	2.54468e+06	2.89386e+06	3.71362e+06	3.95438e+06	3.96891e+06	2.2482e+06	1.39785e+06	911288	2.05842e+06	1.14079e+06	1.24203e+06	1.16044e+06	2.85051e+06	3.1028e+06	2.89605e+06	--	--	--	C15970	ko01100//Metabolic pathways;ko01110//Biosynthesis of secondary metabolites;ko00906//Carotenoid biosynthesis	Global and overview maps;Metabolism of terpenoids and polyketides	Metabolism
Com_22130_neg	--	Baohuoside II	C26 H28 O10	11.744	499.162	459468	530650	188308	350730	204715	487223	1.0004e+06	629125	154324	375936	454965	322555	2.84746e+06	1.60607e+06	834057	3.96166e+06	3.98899e+06	2.7e+06	673065	629177	515091	--	--	--	-	-	-	-
Com_1849_neg	Typhaneoside	--	C34 H42 O20	8.463	733.246	1.3875e+08	2.39801e+08	1.58346e+08	2.05819e+08	2.15953e+08	1.57087e+08	9.1153e+07	7.1726e+07	5.19538e+07	8.5207e+07	2.63276e+07	6.18872e+07	2.8668e+07	6.23465e+07	6.90334e+07	4.75373e+07	5.45899e+07	5.88198e+07	1.02956e+08	8.52486e+07	7.33122e+07	Flavonoids	104472-68-6	HMDB0039541	-	-	-	-
Com_290_neg	5-[(Benzoyloxy)methyl]-4,5,6-trihydroxy-2-cyclohexen-1-yl benzoate	--	C21 H20 O7	9.071	365.103	3.03863e+09	2.96129e+09	3.04425e+09	3.43319e+09	3.11467e+09	3.00604e+09	9.76541e+08	8.21543e+08	5.63552e+08	7.36163e+08	5.24858e+08	7.96441e+08	6.06326e+08	7.35078e+08	5.10018e+08	8.12145e+08	7.01122e+08	6.20757e+08	1.2954e+09	1.23354e+09	1.23031e+09	--	--	--	-	-	-	-
Com_1114_neg	8-O-Acetyl shanzhiside methyl ester	--	C19 H28 O12	6.745	493.157	5.06429e+07	5.15215e+07	5.52747e+07	4.7585e+07	4.05235e+07	5.28861e+07	1.4966e+07	1.04368e+07	1.02703e+07	6.67129e+06	6.83319e+06	8.88455e+06	4.10832e+08	4.07058e+08	4.99105e+08	4.7869e+08	5.47229e+08	5.28466e+08	1.22955e+08	1.20626e+08	1.28629e+08	--	--	--	-	-	-	-
Com_2055_neg	Kanzonol C	--	C25 H28 O4	11.321	391.198	1.18755e+07	1.07001e+07	1.18932e+07	5.41423e+06	1.11899e+07	8.21909e+06	4.75939e+07	8.60646e+07	1.16114e+08	1.17407e+08	1.13107e+08	7.00467e+07	4.31992e+07	5.42535e+07	4.83787e+07	6.19956e+07	3.30611e+07	4.9924e+07	5.22792e+07	4.2702e+07	5.31155e+07	--	--	--	-	-	-	-
Com_18740_neg	Rosarin	--	C20 H28 O10	7.964	427.162	5.58066e+06	4.68127e+06	5.81002e+06	3.29933e+06	5.37047e+06	4.84443e+06	1.52903e+06	1.42344e+06	1.35115e+06	1.23726e+06	1.09438e+06	1.28686e+06	2.16737e+06	4.04804e+06	4.54711e+06	2.30836e+06	2.92567e+06	2.72442e+06	2.73379e+06	2.08699e+06	1.77406e+06	--	--	--	-	-	-	-
Com_3285_neg	Mulberroside A	--	C26 H32 O14	8.436	567.172	4.19202e+07	6.3021e+07	4.09308e+07	4.11173e+07	4.09155e+07	3.45533e+07	4.01207e+06	4.43629e+06	5.0805e+06	3.64023e+06	4.32228e+06	4.04533e+06	9.11047e+07	1.2911e+08	1.06829e+08	7.02695e+07	6.97863e+07	8.66278e+07	2.97501e+07	3.3137e+07	2.86374e+07	--	--	--	-	-	-	-
Com_19292_neg	--	Ferulic acid O-hexoside	C16 H20 O9	5.617	355.103	4.81228e+06	4.86967e+06	5.36618e+06	3.69123e+06	3.95898e+06	3.45384e+06	369711	573225	510714	503331	436408	554348	725169	719741	785798	731605	902252	718183	2.43257e+06	1.61945e+06	1.45223e+06	--	--	--	-	-	-	-
Com_5243_neg	Secoxyloganin	--	C17 H24 O11	6.825	403.126	5.76001e+07	5.30085e+07	3.8635e+07	3.94525e+07	1.4186e+07	4.19958e+07	2.0577e+07	2.92296e+07	3.57505e+07	2.3473e+07	2.29594e+07	1.92219e+07	2.1837e+06	4.23333e+07	5.06976e+07	3.88576e+07	4.71925e+07	1.30371e+07	3.0674e+07	3.19081e+07	3.1368e+07	--	--	--	-	-	-	-
Com_10648_neg	--	Palmaturbine	C20 H20 N O4	8.738	337.133	1.84769e+07	1.43765e+07	1.13043e+07	1.49123e+07	1.5207e+07	1.75299e+07	1.28109e+06	1.30294e+06	1.13649e+06	1.37671e+06	1.15277e+06	1.24607e+06	1.21808e+06	1.69195e+06	1.17139e+06	2.50688e+06	2.67709e+06	944942	4.85905e+06	4.2532e+06	3.48887e+06	--	--	--	-	-	-	-
Com_62_neg	Licochalcone A	--	C21 H22 O4	7.393	337.151	6.51256e+08	6.24644e+08	8.74008e+08	7.49802e+08	6.48212e+08	9.65372e+08	2.42303e+09	2.24851e+09	1.97864e+09	2.25321e+09	2.12331e+09	2.47228e+09	1.61122e+10	1.50238e+10	1.08621e+10	1.48562e+10	1.73592e+10	1.58328e+10	4.36421e+09	4.45601e+09	4.86202e+09	Linear 1,3-diarylpropanoids	58749-22-7	HMDB0029514	-	-	-	-
Com_22874_neg	Licoflavone A	--	C20 H18 O4	5.989	321.119	1.26185e+06	2.99163e+06	2.11849e+06	2.18406e+06	2.25654e+06	2.34397e+06	628708	576262	423275	436692	440828	340264	660906	587097	665906	823753	877010	828203	951174	732413	856280	--	--	--	-	-	-	-
Com_1449_neg	--	4-O-p-Coumaroylquinic acid	C16 H18 O8	7.336	337.093	1.06029e+08	1.83053e+08	2.54596e+08	2.94205e+08	2.41549e+08	3.53973e+08	442607	576006	486144	395671	375567	434574	4.17961e+06	1.5555e+06	2.36761e+06	4.24469e+07	3.73807e+07	1.84569e+07	6.55204e+07	6.54408e+07	6.70672e+07	--	--	--	-	-	-	-
Com_6112_neg	3-[3-(beta-D-Glucopyranosyloxy)-2-methoxyphenyl]propanoic acid	--	C16 H22 O9	8.478	357.12	2.24343e+07	2.93801e+07	3.53135e+07	2.86077e+07	3.51648e+07	2.79228e+07	8.30876e+06	1.34143e+07	1.66149e+07	1.15732e+07	1.34698e+07	1.41081e+07	2.93926e+07	3.70252e+07	4.21884e+07	3.04047e+07	3.06544e+07	3.85179e+07	1.96418e+07	2.09158e+07	2.22164e+07	--	--	--	-	-	-	-
Com_247_neg	--	Sesamoside	C17 H24 O12	7.845	401.109	3.48398e+09	3.97399e+09	4.12646e+09	4.168e+09	4442619991	4.17728e+09	2.69257e+07	2.2315e+07	2.27905e+07	2.50126e+07	1.92436e+07	2.53068e+07	4.28889e+07	4.14789e+07	5.5327e+07	4.98741e+07	5.69705e+07	5.09505e+07	1.15163e+09	1.16793e+09	1.1742e+09	--	--	--	-	-	-	-
Com_10296_neg	Ranaconitine	--	C32 H44 N2 O9	10.08	645.313	606701	682150	685235	617366	813634	634813	1.6824e+06	1.52579e+06	1.47349e+06	1.5872e+06	1.54258e+06	1.56158e+06	4.22126e+06	6.54066e+06	1.81026e+07	4.58834e+06	3.3145e+06	9.43004e+06	1.45653e+06	1.17671e+06	1.22142e+06	--	--	--	-	-	-	-
Com_20154_neg	--	1-Monopalmitin	C19 H38 O4	13.975	329.269	2.64064e+06	3.82446e+06	2.99684e+06	2.84096e+06	3.79178e+06	3.29499e+06	721465	1.79252e+06	2.88868e+06	927398	1.82959e+06	2.04668e+06	6.84534e+06	6.13123e+06	2.29414e+06	2.79921e+06	2.69852e+06	4.27432e+06	2.58587e+06	2.07114e+06	2.14838e+06	Glycerolipids	32899-41-5	HMDB0011564	-	-	-	-
Com_3402_neg	--	Ixoside	C16 H20 O11	6.791	387.094	5.70047e+07	7.13317e+07	6.63802e+07	8.85679e+07	8.93703e+07	1.04904e+08	4.21972e+07	4.64327e+07	4.69542e+07	4.59667e+07	4.20829e+07	4.37848e+07	4.07086e+07	3.39739e+07	2.18455e+07	3.22492e+07	3.33367e+07	2.68821e+07	4.14144e+07	4.56182e+07	4.43551e+07	--	--	--	-	-	-	-
Com_14181_neg	Scopolin	--	C16 H18 O9	5.292	399.09	298987	289709	517966	409456	346269	268138	206907	181115	209744	197551	168029	218590	4.97089e+06	5.186e+06	1.37173e+06	1.20071e+07	6.21157e+06	3.15071e+06	1.76204e+06	2.00409e+06	1.90207e+06	--	--	--	C01527	ko01110//Biosynthesis of secondary metabolites;ko00940//Phenylpropanoid biosynthesis	Biosynthesis of other secondary metabolites;Global and overview maps	Metabolism
Com_13718_neg	--	Polypodine B	C27 H44 O8	11.429	495.297	1.97506e+06	2.29948e+06	1.92123e+06	1.65696e+06	3.09508e+06	1.78226e+06	485711	624998	891261	1.02414e+06	1.08044e+06	544722	6.40382e+06	7.01541e+06	3.79198e+06	1.28472e+07	9.40954e+06	9.02766e+06	2.35757e+06	2.87608e+06	2.42417e+06	--	--	--	-	-	-	-
Com_1283_neg	Stearic acid	--	C18 H36 O2	15.83	283.264	4.72477e+08	4.00618e+08	4.13691e+08	4.17017e+08	4.20148e+08	4.17529e+08	2.01071e+08	1.8558e+08	1.92745e+08	1.6898e+08	2.16037e+08	2.25575e+08	9.45038e+08	6.14136e+08	3.05039e+08	3.41599e+08	3.82813e+08	4.12189e+08	3.05845e+08	3.00962e+08	2.71908e+08	Fatty Acyls	1957-11-04	HMDB0000827	C01530	ko01040//Biosynthesis of unsaturated fatty acids;ko00061//Fatty acid biosynthesis	Lipid metabolism	Metabolism
Com_6439_neg	--	Wulignan A1	C20 H22 O5	10.24	341.141	5.62832e+06	2.03114e+07	6.40394e+06	4.52814e+07	4.19592e+07	4.00333e+07	1.7971e+06	1.64043e+06	1.67974e+06	1.8328e+06	1.73899e+06	1.46807e+06	1.6859e+06	1.80331e+06	1.934e+06	1.94521e+06	1.88225e+06	1.93744e+06	1.09784e+07	7.70816e+06	6.36503e+06	--	--	--	-	-	-	-
Com_12417_neg	--	Schisandrin C	C22 H24 O6	10.241	383.152	1.07754e+07	1.31443e+07	6.395e+06	1.04245e+07	8.40839e+06	1.00511e+07	1.16073e+06	941634	964204	1.07283e+06	998213	842701	1.55542e+06	1.16841e+06	1.26128e+06	1.63366e+06	1.6856e+06	1.76953e+06	4.39407e+06	3.91033e+06	4.59178e+06	--	--	--	-	-	-	-
Com_7861_neg	--	Indole-3-Carboxaldehyde	C9 H7 N O	6.579	144.045	848380	908126	1.05767e+06	1.12846e+06	1.15845e+06	1.20455e+06	5.7317e+06	3.24291e+06	4.73889e+06	1.60888e+07	8.85053e+06	3.92152e+06	1.37634e+06	1.26951e+06	809880	1.32559e+06	947740	709243	2.48178e+06	2.52478e+06	2.80266e+06	Purine nucleosides	58-63-9	HMDB0000195	-	-	-	-
Com_4611_neg	Acetyl-11-keto-β-boswellic acid	--	C32 H48 O5	14.244	511.343	1.56809e+07	1.70204e+07	4.22601e+07	2.84775e+07	3.35274e+07	4.62048e+07	2.71116e+07	4.14713e+07	2.28487e+07	2.20754e+07	1.73082e+07	8.58259e+06	2.5285e+07	2.57961e+07	2.93432e+07	3.62386e+07	3.08649e+07	5.07519e+07	2.33522e+07	2.24163e+07	2.37166e+07	--	--	--	-	-	-	-
Com_4609_neg	--	2-deoxyglucose-6-phosphate	C6 H13 O8 P	1.184	243.027	7.17432e+07	5.99488e+07	7.20119e+07	7.71303e+07	6.58208e+07	6.24081e+07	2.02204e+07	2.22463e+07	3.09896e+07	2.33382e+07	3.43511e+07	2.73416e+07	3.50673e+07	5.02506e+07	4.03024e+07	3.19575e+07	3.58011e+07	4.65204e+07	3.6796e+07	3.70148e+07	3.64891e+07	--	--	--	-	-	-	-
Com_7186_neg	3-O-β-D-Glucopyranosylandrographolide	--	C26 H40 O10	10.223	511.255	4.23042e+06	5.76048e+06	3.90768e+06	3.84364e+06	3.75442e+06	3.7338e+06	4.24249e+06	3.3488e+06	2.87718e+06	3.06213e+06	2.9777e+06	3.30013e+06	2.48085e+07	2.53348e+07	1.11558e+07	3.36994e+07	2.73751e+07	3.99404e+07	3.82352e+06	4.77829e+06	7.06531e+06	--	--	--	-	-	-	-
Com_3954_neg	Ginkgolide C	--	C20 H24 O11	7.718	439.124	6.11662e+06	6.03446e+06	4.33309e+06	3.88174e+06	3.36045e+06	3.54162e+06	3.3282e+07	5.19943e+07	6.84036e+06	6.64146e+06	5.36491e+06	4.63413e+06	9.72739e+06	1.09846e+07	1.65228e+07	1.61431e+07	1.17516e+07	1.54703e+07	6.45102e+06	7.22783e+06	7.03022e+06	Prenol lipids	15291-76-6	HMDB0036860	-	-	-	-
Com_9692_neg	Nodakenin	--	C20 H24 O9	8.19	407.134	1.11022e+07	1.04789e+07	6.96401e+06	7.7548e+06	6.41537e+06	3.12559e+06	4.5368e+06	4.36379e+06	8.06219e+06	5.61481e+06	5.75732e+06	3.96725e+06	7.33518e+06	1.02452e+07	1.99704e+07	1.16523e+07	2.08094e+07	1.68912e+07	6.49125e+06	7.38568e+06	6.58365e+06	--	--	--	-	-	-	-
Com_6644_neg	--	beta-Acetoxyisovalerylalkannin	C23 H26 O8	9.984	475.161	4.09152e+06	8.06749e+06	9.26179e+06	8.63964e+06	9.84588e+06	1.87405e+06	4.08185e+06	1.07768e+07	2.46497e+07	5.35059e+06	1.79673e+07	1.17728e+07	2.29096e+06	1.08427e+06	1.125e+06	2.3804e+06	824214	2.71252e+06	5.58675e+06	6.66852e+06	8.80908e+06	--	--	--	-	-	-	-
Com_9131_neg	--	di-C,C-pentosyl-apigenin	C25 H26 O13	2.206	579.137	2.08762e+06	2.4411e+06	2.22821e+06	1.55692e+06	2.02475e+06	1.99266e+06	1.21766e+06	1.0188e+06	1.19698e+06	883277	591805	1.22176e+06	4.43141e+06	1.02544e+07	1.02473e+07	2.65717e+07	2.1957e+07	1.95169e+07	7.58902e+06	7.69909e+06	5.73211e+06	--	--	--	-	-	-	-
Com_4230_neg	8-Desoxygartanin	--	C23 H24 O5	6.934	379.161	6.37257e+07	6.22494e+07	7.36264e+07	7.17234e+07	7.9382e+07	7.62636e+07	5.76457e+06	5.07231e+06	5.56059e+06	4.58109e+06	8.08628e+06	7.60232e+06	1.56814e+07	2.04128e+07	1.45214e+07	2.1002e+07	2.79469e+07	2.37762e+07	2.7941e+07	1.61281e+07	1.53629e+07	Benzopyrans	33390-41-9	HMDB0030701	-	-	-	-
Com_2383_neg	Phellamurin	--	C26 H30 O11	9.18	517.172	8.0624e+06	3.19721e+06	5.95616e+06	4.83689e+06	3.39605e+06	5.69277e+06	8.23225e+07	7.16448e+07	8.44999e+07	9.6345e+07	8.79164e+07	9.5994e+07	4.80296e+07	3.51209e+07	3.32366e+07	5.83835e+07	5.36707e+07	4.22811e+07	5.79091e+07	6.34017e+07	6.36332e+07	Fatty Acyls	117861-55-9	HMDB0031876	-	-	-	-
Com_1805_neg	4-chloro-2-(1H-pyrazol-3-yl)phenol	--	C9 H7 Cl N2 O	7.478	193.014	3.35566e+08	1.44012e+08	1.78533e+08	1.95408e+08	2.67011e+08	1.66549e+08	2.27236e+07	2.39594e+07	4.89129e+07	4.32649e+07	3.04959e+07	1.00408e+07	1.11504e+08	7.09248e+07	5.56357e+07	2.26851e+08	2.2329e+08	1.10111e+08	8.88814e+07	8.75986e+07	9.16712e+07	--	--	--	-	-	-	-
Com_15452_neg	(-)-Catechin gallate	--	C22 H18 O10	7.986	441.082	6.55245e+06	8.42608e+06	8.01675e+06	6.36074e+06	6.68759e+06	6.35075e+06	940417	822949	713585	630164	569267	920285	2.32721e+06	3.1009e+06	3.29481e+06	1.83702e+06	1.84839e+06	1.83761e+06	2.59543e+06	2.96197e+06	1.99293e+06	--	--	--	-	-	-	-
Com_7467_neg	Mulberrin	--	C25 H26 O6	9.14	421.164	1.05505e+07	8.30541e+06	8.98461e+06	8.37817e+06	8.14859e+06	7.44879e+06	4.57838e+06	4.39761e+06	4.4881e+06	3.92877e+06	4.68358e+06	5.49889e+06	2.74119e+07	2.76616e+07	1.46657e+07	2.4826e+07	3.55091e+07	3.76249e+07	5.42306e+06	5.05939e+06	4.8735e+06	Flavonoids	62949-79-5	HMDB0029507	-	-	-	-
Com_4884_neg	2-Hydroxy-2-methyl-3-buten-1-yl beta-D-glucopyranoside	--	C11 H20 O7	6.006	263.114	1.71084e+07	1.55016e+07	9.04884e+06	7.33513e+06	9.05989e+06	9.67947e+06	2.65731e+06	4.34834e+06	8.46732e+06	5.82858e+06	7.71479e+06	3.06336e+06	1.29412e+07	1.47415e+07	5.99309e+07	2.50969e+07	3.22419e+07	4.87727e+07	1.17225e+07	1.26642e+07	1.3857e+07	--	--	--	-	-	-	-
Com_7382_neg	Sibiricaxanthone B	--	C24 H26 O14	9.891	491.12	1.44116e+06	1.07794e+06	1.71599e+06	2.05229e+06	6.26893e+06	4.52895e+06	1.42836e+06	1.98231e+07	2.46767e+06	1.389e+06	1.40678e+06	1.62128e+06	1.66132e+06	1.2958e+06	1.47258e+06	5.05086e+06	1.40694e+06	1.35832e+06	1.24669e+06	1.30493e+06	1.40416e+06	--	--	--	-	-	-	-
Com_20148_neg	--	1-Deoxynojirimycin	C6 H13 N O4	1.321	162.077	3.19779e+06	2.99847e+06	3.0752e+06	2.80643e+06	2.71657e+06	2.66765e+06	2.49867e+06	1.95309e+06	2.3279e+06	2.48277e+06	2.71042e+06	2.09846e+06	4.81678e+06	2.49358e+06	2.79918e+06	2.85992e+06	2.93908e+06	3.03845e+06	1.94791e+06	2.57579e+06	2.08804e+06	Piperidines	19130-96-2	HMDB0035359	C16843	ko01130//Biosynthesis of antibiotics	Global and overview maps	Metabolism
Com_4842_neg	--	7-O-Methylmangiferin	C20 H20 O11	6.741	435.093	3.77674e+07	6.16472e+07	5.67335e+07	4.15664e+07	5.79736e+07	3.90525e+07	2.98013e+06	2.95618e+06	3.75356e+06	3.02012e+06	2.90496e+06	3.88121e+06	6.05422e+06	6.31348e+06	5.94602e+06	5.44168e+06	6.56619e+06	4.75325e+06	1.41192e+07	1.59513e+07	1.52711e+07	--	--	--	-	-	-	-
Com_15043_neg	--	Rhapontigenin 3'-O-glucoside	C21 H24 O9	10.513	419.135	8.75521e+06	7.82716e+06	7.03401e+06	2.97082e+06	2.43243e+06	9.06094e+06	1.66727e+06	2.61516e+06	5.42133e+06	4.64866e+06	4.45576e+06	3.15259e+06	1.62129e+06	2.26313e+06	1.90019e+06	1.72118e+06	1.31134e+06	1.89796e+06	2.36416e+06	2.79111e+06	2.87693e+06	--	--	--	-	-	-	-
Com_6144_neg	Rosavin	--	C20 H28 O10	10.458	427.162	2.99419e+07	3.90203e+07	4.61428e+07	3.24067e+07	3.95137e+07	3.23368e+07	6.06848e+06	1.19733e+07	2.5415e+07	1.32371e+07	1.42429e+07	8.50069e+06	1.09709e+07	1.12526e+07	2.86851e+07	1.3622e+07	9.34707e+06	1.67713e+07	1.9117e+07	1.93656e+07	1.85743e+07	--	--	--	-	-	-	-
Com_6076_neg	Isoliquiritin	--	C21 H22 O9	10.958	417.119	3.8692e+06	4.49114e+06	3.99693e+06	3.43308e+06	4.16922e+06	3.49749e+06	1.12734e+07	1.35712e+07	1.3966e+07	2.43254e+07	1.20477e+07	1.11837e+07	3.16871e+06	2.7459e+06	1.0543e+07	1.50034e+07	5.76898e+06	9.75676e+06	6.65663e+06	7.83332e+06	8.27148e+06	Flavonoids	5041-81-6	HMDB0037318	-	-	-	-
Com_8928_neg	Demethylwedelolactone	--	C15 H8 O7	7.697	299.02	8.29348e+06	8.24447e+06	5.62246e+06	5.87643e+06	4.8801e+06	3.23776e+06	1.10078e+06	1.17851e+06	1.35874e+06	954299	1.21753e+06	1.24398e+06	4.60776e+07	3.53572e+07	2.15182e+07	2.19264e+07	1.97714e+07	2.50399e+07	8.76014e+06	8.52276e+06	1.06861e+07	--	--	--	-	-	-	-
Com_2775_neg	--	Integrifoside A	C21 H36 O8	11.212	415.234	1.82654e+07	7.7622e+07	3.49925e+07	4.91585e+07	5.17346e+07	4.27228e+07	2.98718e+06	5.01588e+06	9.97339e+06	6.42544e+06	1.03948e+07	4.6116e+06	1.24352e+08	1.58142e+08	1.28586e+08	1.64148e+08	1.66255e+08	1.40453e+08	4.22006e+07	4.3993e+07	3.99248e+07	--	--	--	-	-	-	-
Com_21051_neg	--	C-pentosyl-luteolin-C-hexoside	C26 H28 O15	8.738	579.135	4.5595e+06	3.78429e+06	3.13427e+06	3.00409e+06	4.73784e+06	3.82099e+06	1.21942e+06	1.24022e+06	1.08178e+06	1.31043e+06	1.09728e+06	1.18609e+06	549490	902291	1.15079e+06	664711	694580	661565	1.02976e+06	1.31614e+06	992212	--	--	--	-	-	-	-
Com_3415_neg	Ginkgetin	--	C32 H22 O10	9.169	565.12	7.69643e+07	9.60554e+07	1.12254e+08	8.07117e+07	6.66595e+07	7.18687e+07	5.43727e+06	5.22259e+06	5.33006e+06	4.66579e+06	5.70685e+06	6.53047e+06	6.0322e+06	3.51098e+06	3.9438e+06	4.24931e+06	4.23206e+06	4.04954e+06	2.50836e+07	2.06289e+07	2.21016e+07	Flavonoids	481-46-9	HMDB0033762	-	-	-	-
Com_14508_neg	--	Mangiferin	C19 H18 O11	8.317	421.078	5.37001e+06	5.19759e+06	5.92937e+06	4.58154e+06	3.93959e+06	2.9174e+06	706337	624011	692215	628748	584047	762517	2.06562e+06	2.77264e+06	1.58748e+06	1.1466e+07	2.38005e+06	1.87852e+06	1.231e+06	1.29176e+06	1.50832e+06	Benzopyrans	4773-96-0	HMDB0034410	-	-	-	-
Com_11253_neg	--	6-Formyl-isoophiopogonanone A	C19 H16 O7	5.502	355.084	3.16113e+06	3.77481e+06	3.82362e+06	2.03489e+06	3.31792e+06	2.31892e+06	707411	914797	469157	700074	594452	1.35833e+06	6.10549e+06	9.27115e+06	1.54522e+07	3.47607e+06	4.90523e+06	7.07643e+06	2.07893e+06	3.03383e+06	2.53056e+06	--	--	--	-	-	-	-
Com_1373_neg	Isorhamnetin-3-glucoside	--	C22 H22 O12	7.732	477.104	1.57208e+07	1.07752e+07	1.32379e+07	1.1859e+07	9.92219e+06	5.718e+06	3.94742e+06	5.75007e+06	5.57332e+06	3.08036e+06	2.92904e+06	4.34067e+06	1.3106e+08	1.24855e+08	3.70673e+08	2.96325e+08	1.95679e+08	2.80264e+08	1.15582e+08	6.61564e+07	7.69222e+07	--	--	--	-	-	-	-
Com_12545_neg	--	Salvianolic acid B	C36 H30 O16	11.53	717.146	1.08687e+07	1.29078e+07	1.02386e+07	6.25264e+06	5.68892e+06	3.09211e+06	426814	701685	1.12986e+06	1.09924e+06	986877	332750	461612	550962	604880	617118	629550	637614	2.28032e+06	1.74018e+06	2.24783e+06	--	--	--	-	-	-	-
Com_4018_neg	Salvianolic acid C	--	C26 H20 O10	9.332	491.101	5.26938e+07	4.70668e+07	4.58606e+07	6.74583e+07	6.56818e+07	3.92648e+07	1.04607e+07	1.37444e+07	2.36952e+07	9.00502e+06	2.06694e+07	4.05757e+07	1.9665e+08	8.42204e+07	2.02216e+07	3.81362e+07	7.20982e+07	6.85211e+07	3.20282e+07	3.05895e+07	5.03776e+07	--	--	--	-	-	-	-
Com_12043_neg	Diacerein	--	C19 H12 O8	1.2	367.052	3.8152e+06	5.49879e+06	1.23398e+06	8.26496e+06	3.39576e+06	4.29344e+06	4.48597e+06	7.41873e+06	6.69625e+06	4.77824e+06	1.00089e+07	7.57519e+06	5.46466e+06	625534	1.02165e+06	676394	8.67442e+06	2.11454e+06	2.9318e+06	6.25176e+06	4.6131e+06	--	--	--	-	-	-	-
Com_6336_neg	7-Ethyl-10-Hydroxy-Camptothecin	--	C22 H20 N2 O5	5.535	391.125	1.80444e+07	1.34139e+07	9.98806e+06	1.40855e+07	1.04743e+07	1.20783e+07	1.31514e+07	1.38277e+07	8.20068e+06	1.47143e+07	1.02698e+07	7.83426e+06	1.40951e+07	2.10334e+07	3.98128e+07	3.81149e+07	4.01452e+07	2.12041e+07	1.15616e+07	1.21788e+07	1.64347e+07	--	--	--	-	-	-	-
Com_1105_neg	Diffractic acid	--	C20 H22 O7	8.135	373.13	2.30056e+08	1.92741e+08	1.70199e+08	1.76734e+08	1.8328e+08	1.57979e+08	2.42914e+08	2.04806e+08	1.84086e+08	2.45308e+08	1.85983e+08	1.21804e+08	3.51668e+08	3.57725e+08	5.06184e+08	5.6047e+08	5.46166e+08	4.73019e+08	2.47375e+08	2.462e+08	1.61761e+08	--	--	--	-	-	-	-
Com_5989_neg	Astringin	--	C20 H22 O9	8.434	405.119	1.4797e+07	2.76121e+07	2.89045e+07	2.86606e+07	2.84049e+07	1.91199e+07	5.59294e+06	2.94266e+06	7.52828e+06	4.95866e+06	2.84083e+06	4.40873e+06	2.46404e+07	3.40684e+07	4.35377e+07	3.90039e+07	4.73295e+07	3.97048e+07	1.46859e+07	1.62057e+07	2.07603e+07	--	--	--	-	-	-	-
Com_14823_neg	--	N-Acetylglucosamine	C8 H15 N O6	1.292	487.179	9.90044e+06	8.17318e+06	5.50049e+06	7.65857e+06	6.91158e+06	9.35392e+06	3.09045e+06	2.23798e+06	2.8761e+06	2.02047e+06	2.31221e+06	1.39573e+06	2.71949e+06	2.63789e+06	3.17962e+06	4.28766e+06	4.39541e+06	4.28809e+06	4.74262e+06	4.26417e+06	3.6377e+06	Organooxygen compounds	14131-68-1	HMDB0000803	C00140	ko01100//Metabolic pathways;ko02010//ABC transporters;ko00520//Amino sugar and nucleotide sugar metabolism	Carbohydrate metabolism;Global and overview maps;Membrane transport	Environmental Information Processing;Metabolism
Com_19495_neg	--	Decursin	C19 H20 O5	8.975	327.124	2.40479e+06	1.28416e+06	3.22825e+06	4.57008e+06	3.02974e+06	1.22973e+06	1.9817e+06	1.91248e+06	2.62407e+06	2.30097e+06	2.72976e+06	2.53201e+06	1.42455e+06	7.28482e+06	2.08717e+06	2.13804e+06	3.53762e+06	2.60978e+06	1.85969e+06	1.68563e+06	1.76598e+06	--	--	--	-	-	-	-
Com_17032_neg	N-Acetyl-DL-glutamic acid	--	C7 H11 N O5	1.196	142.051	5.88509e+06	4.58105e+06	3.75303e+06	4.70179e+06	4.31951e+06	3.7694e+06	1.73718e+06	2.24885e+06	2.85926e+06	2.18744e+06	2.42849e+06	2.17958e+06	4.55656e+06	8.28124e+06	5.90726e+06	3.5525e+06	4.65552e+06	8.17355e+06	3.84239e+06	3.62631e+06	3.8937e+06	Carboxylic acids and derivatives	1188-37-0	HMDB0001138	C00624	ko01100//Metabolic pathways;ko01110//Biosynthesis of secondary metabolites;ko01130//Biosynthesis of antibiotics;ko01230//Biosynthesis of amino acids;ko01210//2-Oxocarboxylic acid metabolism;ko00220//Arginine biosynthesis	Amino acid metabolism;Global and overview maps	Metabolism
Com_2745_neg	2'-O-Galloylhyperin	--	C28 H24 O16	7.293	615.099	6.83734e+07	1.40326e+08	5.50143e+07	4.35394e+07	6.42621e+07	6.32679e+07	1.43283e+06	1.76371e+06	3.0119e+06	1.11839e+06	768154	1.7442e+06	1.95799e+07	3.54769e+07	1.46344e+07	2.03045e+07	2.20409e+07	2.14063e+07	1.36927e+07	1.44959e+07	1.30912e+07	--	--	--	-	-	-	-
Com_9188_neg	--	Triptolide	C20 H24 O6	8.978	359.15	8.18818e+06	9.05028e+06	8.01253e+06	8.95692e+06	9.09282e+06	5.98899e+06	1.59744e+06	1.54164e+06	2.11525e+06	1.65545e+06	1.49086e+06	1.66859e+06	8.94144e+06	1.18684e+07	2.1883e+07	1.18888e+07	1.05643e+07	1.36913e+07	3.90901e+06	4.72714e+06	5.99518e+06	Bi- and oligothiophenes	1222-83-9	HMDB0038459	-	-	-	-
Com_718_neg	Luteolin 7-glucuronide	--	C21 H18 O12	8.61	461.073	7.68378e+08	9.40528e+08	8.50602e+08	7.59591e+08	7.13138e+08	5.57389e+08	2.43318e+08	1.90552e+08	1.92941e+08	1.10552e+08	1.50053e+08	5.51084e+08	5.30438e+08	7.40859e+08	1.76946e+08	1.04899e+09	7.39106e+08	5.44526e+08	4.26266e+08	4.35722e+08	4.6275e+08	--	--	--	-	-	-	-
Com_3165_neg	--	Ptaquiloside	C20 H30 O8	10.262	397.185	7.0044e+07	8.83126e+07	8.97564e+07	1.23091e+08	1.29212e+08	1.16704e+08	929916	952993	1.03703e+06	1.10671e+06	1.04521e+06	854767	2.486e+06	3.03761e+06	1.2064e+06	2.37756e+06	2.50876e+06	3.07661e+06	2.89683e+07	2.82947e+07	2.82885e+07	--	--	--	-	-	-	-
Com_3693_neg	Rosamultin	--	C36 H58 O10	10.614	685.381	4.85225e+07	7.62798e+07	6.82556e+07	6.641e+07	6.54716e+07	9.2675e+07	5.35859e+06	3.9932e+06	5.25682e+06	4.73305e+06	3.73233e+06	4.81283e+06	1.08702e+06	1.86999e+06	1.7657e+06	2.26066e+06	4.35184e+06	2.31776e+06	2.41315e+07	2.00483e+07	2.00445e+07	--	--	--	-	-	-	-
Com_1063_neg	Cornuside	--	C24 H30 O14	10.249	541.156	3.92902e+08	5.42691e+08	5.29346e+08	4.14653e+08	4.61803e+08	4.11497e+08	2.8663e+07	7.97432e+07	4.83034e+07	2.16388e+08	1.95834e+08	4.76905e+07	1.01357e+07	1.436e+07	1.12158e+07	9.54955e+06	2.04188e+07	2.68222e+07	1.30268e+08	1.79364e+08	1.88262e+08	--	--	--	-	-	-	-
Com_7324_neg	Steviolbioside	--	C32 H50 O13	12.386	641.319	460090	809055	608726	573253	508128	922069	137812	206095	229146	158321	202910	162781	2.14704e+07	1.94038e+07	1.23547e+07	3.78375e+07	2.88759e+07	2.4648e+07	4.86529e+06	5.07921e+06	5.08834e+06	Prenol lipids	41093-60-1	HMDB0036707	-	-	-	-
Com_8441_neg	--	Methylenesuccinic acid	C5 H6 O4	9.512	129.019	1.45337e+07	1.43971e+07	1.48856e+07	1.63446e+07	1.2265e+07	1.34604e+07	1.49527e+07	1.45354e+07	1.02745e+07	1.16899e+07	1.41445e+07	1.87195e+07	3.71967e+07	1.71412e+07	1.73789e+07	3.02575e+07	1.83888e+07	2.13328e+07	1.15551e+07	1.21306e+07	1.53348e+07	Fatty Acyls	97-65-4	HMDB0002092	C00490	ko00660//C5-Branched dibasic acid metabolism	Carbohydrate metabolism	Metabolism
Com_17749_neg	--	Tricin 5-O-hexosyl-O-hexoside	C29 H34 O17	10.268	653.173	4.69744e+06	6.14469e+06	4.52708e+06	5.77585e+06	4.79548e+06	4.82968e+06	510286	576133	631596	680483	611129	472076	706382	802432	811496	792727	854585	833958	802530	665978	748962	--	--	--	-	-	-	-
Com_1227_neg	Hexadecanedioic acid	--	C16 H30 O4	12.571	142.1	1.22e+08	2.0099e+08	1.71696e+08	1.19725e+08	1.581e+08	1.3744e+08	4.27265e+07	8.45006e+07	1.3824e+08	5.76901e+07	9.37364e+07	1.1362e+08	5.00485e+08	6.71553e+08	4.20428e+08	2.04312e+08	3.40916e+08	4.6894e+08	1.57967e+08	1.59075e+08	1.66594e+08	Fatty Acyls	42150-38-9	HMDB0000712	C19615	ko01100//Metabolic pathways;ko00073//Cutin, suberine and wax biosynthesis	Global and overview maps;Lipid metabolism	Metabolism
Com_4079_neg	Sweroside	--	C16 H22 O9	8.02	365.17	1.97375e+07	2.68244e+07	2.97887e+07	3.21237e+07	3.17057e+07	2.55143e+07	4.25156e+07	4.08281e+07	4.99427e+07	3.07301e+07	3.61523e+07	5.08902e+07	4.79531e+07	5.72446e+07	7.86297e+07	8.13573e+07	7.45635e+07	6.50633e+07	5.82139e+07	3.69851e+07	3.06531e+07	--	--	--	-	-	-	-
Com_8979_neg	Casticin	--	C19 H18 O8	8.486	373.094	2.95303e+07	2.09308e+07	2.29358e+07	2.71362e+07	2.8049e+07	2.3019e+07	6.91495e+06	7.2581e+06	7.53681e+06	6.40914e+06	6.49456e+06	8.43955e+06	4.32281e+07	3.06246e+07	1.6426e+07	2.4805e+07	2.55755e+07	2.55468e+07	1.66368e+07	1.72033e+07	1.61784e+07	Flavonoids	479-91-4	HMDB0030660	-	-	-	-
Com_15492_neg	--	Ganoderic acid C2	C30 H46 O7	13.652	517.317	1.19766e+06	2.0676e+06	1.22588e+06	1.54471e+06	1.01525e+07	1.33087e+06	107482	182920	263551	171658	179746	228523	882569	1.02174e+06	700883	483350	567193	880894	1.20691e+06	828337	1.09537e+06	Prenol lipids	98296-48-1	HMDB0035304	-	-	-	-
Com_15117_neg	Curcumin	--	C21 H20 O6	8.174	367.12	1.20179e+07	7.55792e+06	7.24205e+06	6.01713e+06	9.80689e+06	4.52567e+06	463223	622066	969325	635522	1.16887e+06	1.05978e+06	6.29957e+06	1.01461e+07	5.63138e+06	7.83316e+06	8.05924e+06	8.37532e+06	3.34046e+06	3.83998e+06	4.59577e+06	Diarylheptanoids	458-37-7	HMDB0002269	C10443	ko01110//Biosynthesis of secondary metabolites;ko00945//Stilbenoid, diarylheptanoid and gingerol biosynthesis	Biosynthesis of other secondary metabolites;Global and overview maps	Metabolism
Com_24772_neg	Gambogellic acid	--	C38 H44 O8	10.525	645.315	560466	879595	616407	586150	603003	645499	841677	835319	633996	1.00375e+06	688776	544890	1.04283e+06	2.57689e+06	1.64091e+06	2.56589e+06	1.76731e+06	1.62998e+06	987403	1.11614e+06	754830	--	--	--	-	-	-	-
Com_2517_neg	Sec-O-Glucosylhamaudol	--	C21 H26 O10	9.759	437.146	2.79794e+06	2.93713e+06	3.12619e+06	3.25289e+06	6.10889e+06	5.44189e+06	7.03439e+06	8.84134e+06	1.05081e+07	4.99922e+07	1.3652e+07	2.84589e+07	1.31003e+08	1.20164e+08	8.39853e+07	1.87904e+08	1.08215e+08	9.66954e+07	2.2457e+07	2.19799e+07	2.41885e+07	--	--	--	-	-	-	-
Com_7198_neg	--	C-hexosyl-apigenin O-feruloylhexoside	C37 H38 O18	11.578	769.198	335566	369274	347323	283072	329656	289562	7.72522e+06	2.05891e+07	1.47556e+07	1.23648e+07	1.24008e+07	3.48388e+06	773982	785449	745755	926388	863809	854615	9.21932e+06	4.48976e+06	8.65898e+06	--	--	--	-	-	-	-
Com_17480_neg	Rotenone	--	C23 H22 O6	8.064	393.132	8.16024e+06	1.62323e+06	6.63042e+06	7.83381e+06	5.68114e+06	1.36487e+06	604894	593363	549854	600974	537122	625640	859315	1.28292e+06	1.97684e+06	1.28032e+06	1.73883e+06	2.21008e+06	2.2607e+06	1.55326e+06	2.82822e+06	Isoflavonoids	83-79-4	HMDB0034436	C07593	ko01110//Biosynthesis of secondary metabolites;ko00943//Isoflavonoid biosynthesis	Biosynthesis of other secondary metabolites;Global and overview maps	Metabolism
Com_3263_neg	--	6''-o-acetylgenistin	C23 H22 O11	9.669	473.109	2.74682e+07	3.17736e+07	3.37541e+07	2.86066e+07	2.44499e+07	1.68519e+07	2.91441e+06	4.2202e+06	8.71991e+06	4.26454e+06	6.99889e+06	8.42429e+06	8.50977e+07	1.18236e+08	1.08442e+08	6.50343e+07	6.76771e+07	8.39618e+07	2.7994e+07	2.54567e+07	2.96224e+07	Isoflavonoids	73566-30-0	HMDB0029528	-	-	-	-
Com_1318_neg	Hastatoside	--	C17 H24 O11	9.847	449.127	3.24857e+06	7.8357e+07	9.68211e+07	3.97843e+07	9.20189e+07	1.11114e+08	2.54671e+08	1.17622e+07	2.26925e+08	1.94438e+08	2.20865e+08	2.65624e+08	1.88724e+08	1.1898e+08	1.21191e+08	9.25185e+07	1.12387e+08	9.26956e+07	3.25971e+08	2.10372e+08	1.60509e+08	--	--	--	-	-	-	-
Com_3175_neg	Caesappanin C	--	C32 H32 O12	8.098	607.19	1.05065e+06	1.07257e+06	1.11733e+06	1.06246e+06	1.206e+06	1.13562e+06	564584	548937	602983	486312	585103	513613	5.77577e+07	4.36837e+07	8.59025e+07	1.35777e+08	8.60911e+07	1.90125e+07	1.6464e+07	1.63377e+07	1.86808e+07	--	--	--	-	-	-	-
Com_14377_neg	Alkannin	--	C16 H16 O5	1.311	287.089	3.92446e+06	2.99686e+06	3.06805e+06	4.02491e+06	3.47724e+06	3.24768e+06	4.14483e+06	3.98288e+06	3.9134e+06	5.5384e+06	4.12515e+06	6.1656e+06	7.3375e+06	5.0585e+06	5.14186e+06	4.25032e+06	6.40279e+06	4.24704e+06	4.54543e+06	4.81828e+06	4.20592e+06	Naphthalenes	517-88-4	HMDB0030579	-	-	-	-
Com_5964_neg	1,5,8-Trihydroxy-9-oxo-9H-xanthen-3-yl beta-D-glucopyranoside	--	C19 H18 O11	1.194	421.076	4.08314e+07	3.96412e+07	3.99743e+07	4.33058e+07	3.75154e+07	3.54947e+07	1.60289e+07	1.64261e+07	1.7734e+07	1.49272e+07	1.81034e+07	1.90396e+07	4.84538e+07	2.9816e+07	3.54717e+07	5.26793e+07	4.57424e+07	4.85722e+07	2.6458e+07	2.71965e+07	2.66855e+07	--	--	--	-	-	-	-
Com_9762_neg	--	D-Panthotenate	C9 H17 N O5	2.523	218.103	2.2606e+07	2.00623e+07	1.63081e+07	1.47731e+07	1.9877e+07	1.41454e+07	7.18782e+06	6.42932e+06	7.49224e+06	6.67089e+06	7.79629e+06	6.03035e+06	1.38925e+07	1.61523e+07	1.86036e+07	1.81637e+07	1.8573e+07	1.80962e+07	1.03595e+07	1.23087e+07	1.22458e+07	--	--	--	-	-	-	-
Com_2814_neg	Methyl hesperidin	--	C29 H36 O15	10.055	623.194	886506	874093	709538	489132	986364	894349	880571	854862	654456	879085	654347	648226	9.80675e+07	1.59111e+08	1.09436e+08	1.55007e+08	1.67806e+08	1.64219e+08	2.61284e+07	2.043e+07	3.29369e+07	--	--	--	-	-	-	-
Com_8657_neg	Phenethyl caffeate	--	C17 H16 O4	1.659	283.103	1.79107e+07	1.73759e+07	1.5381e+07	1.12818e+07	1.62911e+07	2.48282e+07	4.27286e+06	8.42302e+06	1.32353e+07	9.10342e+06	9.37749e+06	4.95319e+06	3.2383e+06	2.24675e+06	4.13576e+06	8.70556e+06	7.91646e+06	6.16987e+06	9.68544e+06	8.85944e+06	1.04811e+07	--	--	--	-	-	-	-
Com_3554_neg	--	S-Adenosyl-methionine	C22 H30 N6 O8 S2	9.917	569.148	3.94734e+06	2.06631e+06	2.60491e+06	2.57371e+06	2.44587e+06	2.63863e+06	5.83287e+07	3.89848e+07	2.58078e+07	5.48617e+07	2.54694e+07	3.96675e+07	4.81358e+06	3.48354e+06	4.77815e+06	3.75446e+06	4.52348e+06	3.73174e+06	1.84947e+07	2.50085e+07	2.10405e+07	5'-deoxyribonucleosides	485-80-3	HMDB0001185	C00019	ko01100//Metabolic pathways;ko01110//Biosynthesis of secondary metabolites;ko01130//Biosynthesis of antibiotics;ko01230//Biosynthesis of amino acids;ko00270//Cysteine and methionine metabolism;ko00330//Arginine and proline metabolism;ko00261//Monobactam biosynthesis;ko00908//Zeatin biosynthesis;ko04122//Sulfur relay system	Amino acid metabolism;Biosynthesis of other secondary metabolites;Folding, sorting and degradation;Global and overview maps;Metabolism of terpenoids and polyketides	Genetic Information Processing;Metabolism
Com_3035_neg	Ajugol	--	C15 H24 O9	7.541	393.14	9.0984e+06	7.88455e+06	9.29632e+06	1.10582e+07	9.31306e+06	7.67869e+06	5.21358e+07	5.88554e+07	8.04488e+07	6.12225e+07	7.83396e+07	7.23258e+07	1.20057e+07	1.63405e+07	3.59142e+07	8.70509e+06	1.48149e+07	2.51482e+07	2.80207e+07	2.99652e+07	3.38958e+07	--	--	--	-	-	-	-
Com_4410_neg	Pectolinarin	--	C29 H34 O15	10.81	639.195	6.85664e+06	8.44887e+06	9.6777e+06	7.45646e+06	6.36961e+06	4.99174e+06	2.7228e+06	3.05176e+06	2.94123e+06	5.01463e+06	2.85496e+06	1.3871e+06	3.71712e+07	4.35684e+07	6.99798e+07	6.05241e+07	5.12569e+07	6.80065e+07	1.46128e+07	1.57132e+07	1.68945e+07	--	--	--	-	-	-	-
Com_1439_neg	Flavokawain A	--	C18 H18 O5	1.373	313.114	4.08622e+08	3.53267e+08	3.64448e+08	3.74939e+08	3.91615e+08	3.43808e+08	1.00659e+08	1.03319e+08	1.12962e+08	1.00674e+08	1.00162e+08	1.10295e+08	3.18508e+08	3.10304e+08	3.13011e+08	3.52412e+08	4.03662e+08	3.8992e+08	2.1879e+08	2.25467e+08	2.12137e+08	Linear 1,3-diarylpropanoids	3420-72-2	HMDB0033586	-	-	-	-
Com_9013_neg	Oleuropein	--	C25 H32 O13	9.767	539.177	1.29183e+07	1.31875e+07	1.40972e+07	1.61598e+07	1.49788e+07	1.71765e+07	8.57438e+06	7.44288e+06	9.33559e+06	6.05278e+06	6.47451e+06	9.59278e+06	3.21129e+07	1.64176e+07	2.2641e+07	1.41884e+07	1.88008e+07	1.50737e+07	8.14548e+06	1.03364e+07	8.62476e+06	Prenol lipids	32619-42-4	HMDB0035872	-	-	-	-
Com_11853_neg	--	Hydroprotopine	C20 H20 N O5	7.626	353.127	1.94483e+07	1.20727e+07	8.22562e+06	8.52712e+06	7.90744e+06	8.88563e+06	950294	1.73525e+06	1.91866e+06	1.42048e+06	1.52522e+06	1.0052e+06	2.75466e+06	2.77579e+06	1.01837e+06	5.17606e+06	4.07303e+06	2.06164e+06	4.93592e+06	3.3744e+06	3.25286e+06	--	--	--	-	-	-	-
Com_10072_neg	--	Cucurbitacin E	C32 H44 O8	11.348	555.296	6.1938e+06	1.88619e+07	1.64335e+07	8.04523e+06	1.03453e+07	1.45972e+07	3.45982e+06	6.1029e+06	4.92633e+06	5.48584e+06	5.75956e+06	5.75801e+06	341801	338231	1.88027e+07	408957	1.67627e+07	4.41787e+06	9.85458e+06	1.22585e+07	1.27545e+07	--	--	--	-	-	-	-
Com_8484_neg	--	(-)-Arctigenin	C21 H24 O6	8.194	371.15	1.93967e+07	2.2891e+07	2.051e+07	2.09822e+07	2.22145e+07	2.5642e+07	4.5795e+06	4.86959e+06	5.40622e+06	5.18611e+06	5.081e+06	3.57316e+06	5.31741e+06	1.27432e+06	1.20905e+07	7.52072e+06	6.32064e+06	8.14789e+06	1.00599e+07	9.12656e+06	9.46743e+06	--	--	--	-	-	-	-
Com_7946_neg	Arenobufagin	--	C24 H32 O6	10.471	415.215	6.97402e+06	6.6294e+06	9.97577e+06	5.10857e+06	7.76453e+06	4.21296e+06	1.32837e+06	1.966e+06	3.06783e+06	2.18238e+06	2.40148e+06	1.82401e+06	2.48164e+07	3.00004e+07	2.56743e+07	3.06319e+07	3.50292e+07	2.65426e+07	1.26219e+07	8.41388e+06	7.306e+06	--	--	--	-	-	-	-
Com_19331_neg	Dehydroandrographolidesuccinate	--	C28 H36 O10	11.068	531.222	515484	700555	453410	450400	622490	465873	377941	1.80105e+06	3.07291e+06	912214	1.86804e+06	1.08365e+06	2.2867e+06	6.40846e+06	2.32505e+06	5.80917e+06	3.83065e+06	2.77636e+06	1.34878e+06	1.34048e+06	1.48178e+06	--	--	--	-	-	-	-
Com_6472_neg	6-Hydroxyflavone	--	C15 H10 O3	10.657	237.058	2.76046e+07	3.21105e+07	3.18526e+07	2.503e+07	4.24419e+07	2.74825e+07	8.17967e+06	1.68251e+07	2.56637e+07	6.17386e+06	1.87466e+07	1.61626e+07	6.0031e+06	1.29464e+07	8.27501e+06	2.54113e+07	1.99128e+07	8.89936e+06	1.4674e+07	1.46114e+07	1.33218e+07	Flavonoids	-	HMDB0141530	-	-	-	-
Com_3074_neg	3-Nitrotyrosine	--	C9 H10 N2 O5	8.967	225.047	2.10982e+07	1.18134e+07	1.88537e+07	1.83612e+07	2.00028e+07	1.54895e+07	1.13497e+07	1.62006e+07	2.99122e+07	7.30795e+06	1.87965e+07	1.95167e+07	2.09215e+07	4.82431e+07	1.92088e+07	6.51319e+07	2.59856e+07	2.32219e+07	8.40028e+07	1.01768e+08	1.02231e+08	Carboxylic acids and derivatives	3604-79-3	HMDB0001904	-	-	-	-
Com_13148_neg	--	6,7-Dimethoxy-4-Methylcoumarin	C12 H12 O4	7.647	485.148	1.60325e+07	6.71143e+06	6.11482e+06	5.75808e+06	1.1325e+07	9.79569e+06	1.57658e+06	2.32004e+06	2.56102e+06	1.88566e+06	2.09762e+06	1.93525e+06	9.3631e+06	4.94167e+06	7.39272e+06	4.51538e+06	5.16802e+06	7.40027e+06	4.22117e+06	6.70994e+06	3.8962e+06	--	--	--	-	-	-	-
Com_10387_neg	--	Theaflavin	C29 H24 O12	8.554	563.121	1.1409e+07	1.73755e+07	1.44716e+07	1.29466e+07	1.32143e+07	1.33399e+07	1.72526e+06	1.61511e+06	894233	575117	1.99832e+06	1.02297e+06	1.17014e+07	2.04628e+07	1.78374e+07	8.35623e+06	8.44462e+06	1.64858e+07	6.37812e+06	6.20117e+06	6.6787e+06	Flavonoids	4670-05-07	HMDB0005788	-	-	-	-
Com_4740_neg	Morusin	--	C25 H24 O6	7.003	419.155	1.41172e+07	1.67704e+07	1.52925e+07	1.13077e+07	1.31004e+07	1.47422e+07	6.70019e+06	4.81411e+06	4.91057e+06	4.10352e+06	2.89018e+06	4.10548e+06	6.6907e+07	7.19934e+07	4.24399e+07	7.51853e+07	6.93523e+07	6.42775e+07	2.5732e+07	2.47243e+07	2.71427e+07	Flavonoids	62596-29-6	HMDB0036631	-	-	-	-
Com_193_neg	Quercetin-3-O-beta-glucopyranosyl-6'-acetate	--	C23 H22 O13	9.168	505.099	1.20065e+09	1.47575e+09	1.34512e+09	1.11471e+09	1.0472e+09	9.10919e+08	4.90891e+07	5.26284e+07	6.92279e+07	4.43123e+07	6.39264e+07	8.755e+07	3.59454e+09	3.78158e+09	5.25831e+09	3.31813e+09	3.12698e+09	3.85263e+09	8.74239e+08	9.00791e+08	9.33238e+08	--	--	--	-	-	-	-
Com_9508_neg	--	Nobiletin	C21 H22 O8	11.008	401.124	479258	587619	923336	480595	487453	449955	2.67756e+06	5.70304e+06	1.37322e+07	3.91226e+06	7.38641e+06	4.77204e+06	659014	752895	686176	738268	679053	687799	2.26337e+06	2.71191e+06	2.62148e+06	Flavonoids	478-01-3	HMDB0029540	-	-	-	-
Com_14063_neg	--	Valepotriate	C22 H30 O8	9.672	421.185	8.1374e+06	2.34602e+06	9.95311e+06	2.65456e+06	1.13988e+07	2.53412e+06	1.992e+06	2.35866e+06	2.14108e+06	1.83119e+06	1.92578e+06	1.84882e+06	5.17774e+06	5.69436e+06	1.01487e+07	4.27977e+06	4.57359e+06	6.6005e+06	1.87669e+06	1.87618e+06	1.9211e+06	Prenol lipids	18296-44-1	HMDB0034493	-	-	-	-
Com_3224_neg	Linarin	--	C28 H32 O14	8.22	591.172	3.6965e+07	4.04802e+07	4.57007e+07	7.55924e+07	6.3939e+07	4.07513e+07	2.74343e+07	3.37346e+07	2.15962e+07	1.46498e+07	2.37641e+07	2.57295e+07	8.25297e+06	4.71213e+07	1.10371e+08	4.8116e+07	4.0598e+07	2.27003e+07	2.90321e+07	3.44644e+07	3.15275e+07	--	--	--	-	-	-	-
Com_5876_neg	Iridin	--	C24 H26 O13	7.883	521.131	445731	402886	443394	473414	599976	460856	1.1315e+07	1.74697e+07	2.97862e+07	1.64815e+07	3.00108e+07	2.51293e+07	6.40762e+06	4.85459e+06	7.13658e+06	7.44134e+06	8.11006e+06	3.8644e+06	4.63619e+06	5.9895e+06	7.48296e+06	--	--	--	-	-	-	-
Com_4429_neg	Flemiphilippinin A	--	C30 H32 O6	10.523	487.219	1.29576e+07	1.47767e+07	1.04979e+07	1.18791e+07	1.19796e+07	1.51862e+07	2.32853e+07	1.47165e+07	2.10661e+07	3.27234e+07	2.48165e+07	1.57093e+07	1.70844e+07	2.28679e+07	6.95118e+07	3.01829e+07	4.10348e+07	6.53443e+07	2.25395e+07	2.38512e+07	2.12866e+07	--	--	--	-	-	-	-
Com_2343_neg	--	Riboflavin-5'-monophosphate	C17 H21 N4 O9 P	10.093	455.098	2.48413e+07	2.55271e+07	2.22889e+07	1.8252e+07	2.06699e+07	2.07763e+07	1.00017e+08	1.04403e+08	8.00613e+07	9.85902e+07	9.92371e+07	1.33081e+08	4.28703e+07	2.55979e+07	1.79154e+07	2.24002e+07	2.8634e+07	2.21655e+07	3.71737e+07	4.78657e+07	5.67803e+07	--	--	--	-	-	-	-
Com_7141_neg	(+)-Pinoresinol	--	C20 H22 O6	8.577	357.133	6.82397e+06	7.81306e+06	5.91359e+06	5.72256e+06	6.07593e+06	5.9759e+06	1.95142e+07	1.47258e+07	1.06669e+07	1.87333e+07	1.17878e+07	1.18884e+07	3.01814e+06	2.45211e+06	2.03897e+06	2.10277e+06	2.33982e+06	2.59012e+06	8.82165e+06	8.78921e+06	9.04014e+06	--	--	--	-	-	-	-
Com_1469_neg	--	Levulinic acid	C5 H8 O3	8.972	115.04	3.39281e+07	2.77716e+07	2.18139e+08	2.41294e+07	2.19891e+07	2.29831e+07	2.17386e+08	1.6521e+08	1.08626e+08	1.25479e+08	1.24058e+08	1.42415e+08	7.00068e+07	5.05828e+07	6.40204e+07	7.37319e+07	6.34314e+07	5.7028e+07	1.1131e+08	1.03176e+08	9.87313e+07	Keto acids and derivatives	123-76-2	HMDB0000720	-	-	-	-
Com_12526_neg	--	Biliverdin	C33 H34 N4 O6	11.466	581.242	8.58733e+06	5.22968e+06	5.51072e+06	4.41591e+06	7.96483e+06	6.63396e+06	5.60872e+06	2.85617e+06	8.47288e+06	7.04698e+06	3.78912e+06	5.86441e+06	6.06466e+06	5.61547e+06	5.6645e+06	7.48138e+06	8.01967e+06	6.59792e+06	4.81771e+06	6.56623e+06	6.66172e+06	Tetrapyrroles and derivatives	114-25-0	HMDB0001008	C00500	ko01100//Metabolic pathways;ko01110//Biosynthesis of secondary metabolites;ko00860//Porphyrin and chlorophyll metabolism	Global and overview maps;Metabolism of cofactors and vitamins	Metabolism
Com_3543_neg	Epmedin B	--	C38 H48 O19	9.546	807.273	1.69427e+06	1.53433e+06	1.90454e+06	1.60709e+06	1.55219e+06	1.64348e+06	6.25693e+07	3.61138e+07	1.28216e+07	2.45845e+07	1.36194e+07	2.82821e+07	1.04501e+06	1.11736e+06	4.94783e+06	2.02702e+06	1.61391e+06	1.08148e+06	6.96175e+06	5.95338e+06	6.41863e+06	--	--	--	-	-	-	-
Com_8009_neg	Lithosprmoside	--	C14 H19 N O8	7.024	328.103	1.34736e+07	8.41772e+06	9.65882e+06	1.10346e+07	6.19558e+06	1.10637e+07	3.36133e+06	3.61389e+06	4.53458e+06	3.05094e+06	3.80483e+06	4.12127e+06	2.89342e+07	2.58948e+07	1.03762e+07	3.28811e+07	2.99309e+07	2.09337e+07	1.01026e+07	8.12991e+06	9.24364e+06	--	--	--	-	-	-	-
Com_672_neg	--	3-O-p-coumaroyl quinic acid O-hexoside	C22 H28 O13	8.36	499.146	5.78538e+07	5.3527e+07	6.36208e+07	6.28528e+07	5.49892e+07	5.35608e+07	6.61494e+08	4.15318e+08	3.89968e+08	3.76544e+08	2.83509e+08	3.89511e+08	7.12777e+07	9.22346e+07	7.35341e+07	1.38534e+08	1.87426e+08	1.00408e+08	2.44045e+08	2.19098e+08	2.47934e+08	--	--	--	-	-	-	-
Com_8810_neg	--	p-Coumaric acid ethyl ester	C11 H12 O3	7.718	191.071	8.20276e+06	7.59544e+06	7.45629e+06	8.0701e+06	9.45944e+06	9.20542e+06	5.23467e+06	5.72783e+06	8.26473e+06	4.56177e+06	7.26666e+06	6.14433e+06	1.68079e+07	1.97378e+07	2.16131e+07	2.82273e+07	2.27353e+07	2.04812e+07	8.68243e+06	1.11287e+07	9.2527e+06	--	--	--	-	-	-	-
Com_8695_neg	--	Sinapoyl O-hexoside	C17 H22 O10	7.583	385.114	2.07546e+07	2.43802e+07	1.66159e+07	1.52544e+07	1.35468e+07	1.08486e+07	2.21913e+06	740090	805215	626834	1.70866e+06	705167	5.93326e+06	2.25996e+06	3.69441e+06	7.61114e+06	8.53791e+06	6.68499e+06	8.42757e+06	6.9914e+06	6.1454e+06	--	--	--	-	-	-	-
Com_19982_neg	Stercobilin	--	C33 H46 N4 O6	13.199	593.334	183681	163298	222935	234801	137574	115298	62154.8	102463	204837	88563	128048	103597	3.29059e+06	1.96815e+06	863342	5.3451e+06	3.49684e+06	3.11761e+06	718558	683878	705878	Tetrapyrroles and derivatives	-	HMDB0240259	C05793	ko00860//Porphyrin and chlorophyll metabolism	Metabolism of cofactors and vitamins	Metabolism
Com_9213_neg	Thromoboxane B1	--	C20 H36 O6	12.681	371.244	5.0661e+06	8.69724e+06	7.44595e+06	4.5119e+06	6.72496e+06	5.07403e+06	1.78327e+06	3.37969e+06	5.27251e+06	2.93599e+06	4.10041e+06	5.29572e+06	1.71208e+07	2.6169e+07	2.18097e+07	1.04337e+07	1.74996e+07	2.1048e+07	6.39582e+06	7.05794e+06	7.23827e+06	--	--	--	-	-	-	-
Com_9391_neg	Irigenin	--	C18 H16 O8	5.169	341.068	1.50105e+07	2.1433e+07	1.69143e+07	1.31838e+07	1.99026e+07	1.29002e+07	261167	444356	580028	349637	366205	410461	7.97119e+06	1.01683e+07	6.59068e+06	6.48375e+06	6.61285e+06	5.95237e+06	3.93714e+06	6.32982e+06	6.26373e+06	--	--	--	-	-	-	-
Com_1917_neg	4'-Demethylpodophyllotoxin	--	C21 H20 O8	8.706	399.107	1.2234e+08	1.32868e+08	1.27523e+08	1.47255e+08	1.36234e+08	1.51618e+08	1.34875e+08	1.15007e+08	8.1539e+07	1.27809e+08	9.92355e+07	1.16782e+08	1.21798e+07	1.89369e+07	1.07965e+07	1.97343e+07	1.44493e+07	1.18802e+07	8.3698e+07	7.93288e+07	8.77563e+07	--	--	--	-	-	-	-
Com_12101_neg	Phenylglyoxylic acid	--	C8 H6 O3	9.815	167.035	1.30723e+07	1.21104e+07	1.31159e+07	1.23848e+07	1.35272e+07	1.34296e+07	3.7696e+06	8.65858e+06	6.00262e+06	6.33104e+06	5.8273e+06	9.71403e+06	8.76246e+06	5.14962e+06	4.71142e+06	4.98527e+06	4.61267e+06	5.0792e+06	9.19026e+06	7.14356e+06	9.29647e+06	Benzene and substituted derivatives	611-73-4	HMDB0001587	C02137	ko01120//Microbial metabolism in diverse environments;ko00360//Phenylalanine metabolism	Amino acid metabolism;Global and overview maps	Metabolism
Com_18152_neg	--	Chrysin 7-O-beta-gentiobioside	C27 H30 O14	10.302	577.157	2.47438e+06	1.10238e+06	1.35184e+06	847391	792687	761099	1.94983e+06	2.43427e+06	2.56354e+06	2.15993e+06	3.89472e+06	1.75285e+06	3.83133e+06	3.48131e+06	4.3457e+06	5.951e+06	3.40651e+06	7.03964e+06	2.91634e+06	2.56428e+06	2.02535e+06	--	--	--	-	-	-	-
Com_3787_neg	--	(-)-Norepinephrine N-hexoside	C14 H21 N O8	5.401	330.12	3.93816e+07	3.79232e+07	3.82991e+07	3.20802e+07	4.49765e+07	4.29538e+07	4.3589e+07	3.44577e+07	5.5339e+07	4.26067e+07	3.32482e+07	3.62976e+07	5.4188e+07	6.75949e+07	8.64512e+07	5.57375e+07	6.18687e+07	6.23586e+07	3.16588e+07	4.1657e+07	4.08804e+07	--	--	--	-	-	-	-
Com_629_neg	--	Heptamethoxyflavone	C22 H24 O9	8.211	431.133	8.8216e+08	8.34711e+08	9.03822e+08	8.58536e+08	9.91701e+08	8.05546e+08	7.12767e+08	5.16742e+08	4.76741e+08	5.35596e+08	5.81349e+08	5.41968e+08	3.05914e+08	3.65544e+08	3.5239e+08	3.33847e+08	3.37276e+08	3.42379e+08	4.4325e+08	5.96527e+08	5.91644e+08	--	--	--	-	-	-	-
Com_1874_neg	--	Plantagoside	C21 H22 O12	8.083	465.103	2.35194e+08	2.35483e+08	2.31633e+08	2.49879e+08	2.81453e+08	2.26283e+08	8.27264e+07	8.8178e+07	9.26648e+07	5.53789e+07	5.54552e+07	9.85595e+07	7.05399e+07	7.81767e+07	7.76096e+07	7.49571e+07	7.78709e+07	8.26365e+07	1.2022e+08	1.03604e+08	1.0098e+08	--	--	--	-	-	-	-
Com_259_neg	Chlortetracycline	--	C22 H23 Cl N2 O8	9.828	477.104	3.19569e+09	3.80727e+09	3.73245e+09	3.90266e+09	3.46827e+09	3.73121e+09	1.90106e+08	2.83169e+08	3.18308e+08	1.73288e+08	2.51322e+08	3.50722e+08	7.25461e+08	9.35817e+08	1.24968e+09	6.32903e+08	7.52359e+08	9.53286e+08	1.46219e+09	1.38503e+09	1.40118e+09	Tetracyclines	992-21-2	HMDB0014401	C06571	ko01130//Biosynthesis of antibiotics	Global and overview maps	Metabolism
Com_16451_neg	--	Polygalaxanthone Ⅳ	C27 H32 O15	9.319	595.168	2.63521e+06	2.54563e+06	2.486e+06	2.61651e+06	2.52742e+06	2.24554e+06	3.18083e+06	3.47048e+06	3.10842e+06	4.11205e+06	2.78059e+06	3.01113e+06	2.63676e+06	3.88509e+06	3.41108e+06	4.15101e+06	3.70993e+06	3.03389e+06	1.93443e+06	2.10757e+06	2.16675e+06	--	--	--	-	-	-	-
Com_19782_neg	--	Polygalaxanthone Ⅶ	C27 H32 O16	6.44	611.163	4.06686e+06	4.62903e+06	4.83602e+06	4.71533e+06	4.9772e+06	4.01211e+06	1.8082e+06	1.25455e+06	1.80584e+06	1.09225e+06	1.61184e+06	2.54712e+06	5.03391e+06	2.78846e+06	2.81296e+06	4.54052e+06	4.42347e+06	3.77997e+06	2.48207e+06	2.57945e+06	3.87155e+06	--	--	--	-	-	-	-
Com_17775_neg	--	Polygalaxanthone Ⅵ	C23 H26 O12	8.853	493.135	3.87182e+06	5.09616e+06	4.40219e+06	3.76667e+06	1.74632e+06	4.47446e+06	1.82992e+06	1.91138e+06	1.69505e+06	1.8673e+06	2.43234e+06	2.33797e+06	7.47577e+06	7.00885e+06	5.3797e+06	7.2493e+06	7.15135e+06	6.18898e+06	3.13674e+06	3.24986e+06	2.92711e+06	--	--	--	-	-	-	-
Com_4458_neg	Coniferyl alcohol	--	C10 H12 O3	7.377	179.071	3.75765e+06	4.3082e+06	3.18283e+06	4.71172e+06	6.67836e+06	3.48577e+06	9.43517e+06	1.08286e+07	1.14604e+07	1.24976e+07	1.35417e+07	1.24536e+07	2.63313e+07	5.17455e+07	3.91214e+07	8.28754e+07	7.41034e+07	5.86523e+07	1.87687e+07	1.79573e+07	1.79181e+07	Phenols	458-35-5	HMDB0012915	C00590	ko01100//Metabolic pathways;ko01110//Biosynthesis of secondary metabolites;ko00940//Phenylpropanoid biosynthesis	Biosynthesis of other secondary metabolites;Global and overview maps	Metabolism
Com_874_neg	--	Eriodictyol-7-O-glucoside	C21 H22 O11	7.061	449.11	5.57064e+08	7.43332e+08	4.99804e+08	4.07503e+08	4.24484e+08	2.96045e+08	3.99941e+06	5.8356e+06	5.83037e+06	6.53328e+06	8.38687e+06	5.80155e+06	2.7617e+07	4.63542e+07	4.73735e+07	5.04541e+07	4.45097e+07	4.20684e+07	1.52842e+08	1.68766e+08	1.8802e+08	Flavonoids	38965-51-4	HMDB0029544	-	-	-	-
Com_1429_neg	Catalpol	--	C15 H22 O10	4.444	361.115	5.6298e+07	5.39942e+07	4.75122e+07	4.29146e+07	4.53585e+07	4.82037e+07	3.75475e+07	3.56373e+07	4.59954e+07	4.64454e+07	4.31491e+07	3.10205e+07	1.44842e+08	1.80219e+08	3.51681e+08	2.61964e+08	2.27077e+08	2.57781e+08	7.35529e+07	8.33494e+07	9.18256e+07	--	--	--	-	-	-	-
Com_12192_neg	Aflatoxin G1	--	C17 H12 O7	6.996	327.051	1.79725e+07	1.3627e+07	1.18277e+07	9.71279e+06	1.32231e+07	1.07653e+07	1.50894e+06	2.71853e+06	2.38976e+06	1.66341e+06	2.46704e+06	3.27911e+06	7.04307e+06	1.0951e+07	6.9185e+06	6.45948e+06	903163	5.61026e+06	9.6316e+06	6.73361e+06	6.38737e+06	Coumarins and derivatives	1165-39-5	HMDB0030474	C16755	ko01130//Biosynthesis of antibiotics	Global and overview maps	Metabolism
Com_394_neg	Stachyose	--	C24 H42 O21	1.388	665.215	2.49831e+09	1.99832e+09	2.01225e+09	2.53217e+09	2.351e+09	1.84455e+09	1.15885e+09	1.18354e+09	1.14337e+09	9.17682e+08	1.07678e+09	1.53092e+09	1.13607e+09	1.2589e+09	5.84394e+08	1.0959e+09	1.07001e+09	9.75419e+08	1.19037e+09	1.2236e+09	1.27058e+09	Organooxygen compounds	470-55-3	HMDB0003553	C01613	ko00052//Galactose metabolism	Carbohydrate metabolism	Metabolism
Com_4983_neg	--	Caffeic aldehyde	C9 H8 O3	6.183	163.04	1.90105e+07	3.96794e+07	3.99697e+07	4.76846e+07	4.05095e+07	5.98267e+07	1.07026e+06	1.13585e+06	1.31393e+06	953840	1.12779e+06	1.37727e+06	3.99516e+06	2.77158e+06	2.03801e+06	3.65199e+06	3.17989e+06	2.8119e+06	1.0711e+07	1.01616e+07	1.04712e+07	Cinnamaldehydes	-	HMDB0141767	C10945	ko01110//Biosynthesis of secondary metabolites;ko00940//Phenylpropanoid biosynthesis	Biosynthesis of other secondary metabolites;Global and overview maps	Metabolism
Com_1631_neg	--	D-Sorbitol	C6 H14 O6	1.305	181.071	2.49658e+08	2.30424e+08	1.96042e+08	2.33398e+08	2.52493e+08	2.39028e+08	1.38844e+08	1.47143e+08	1.9085e+08	1.36207e+08	1.46499e+08	1.47239e+08	1.79944e+08	1.4099e+08	2.13315e+08	2.20162e+08	2.1436e+08	2.13142e+08	1.70031e+08	1.68698e+08	1.69415e+08	Organooxygen compounds	50-70-4	HMDB0000247	C00794	ko01100//Metabolic pathways;ko02010//ABC transporters;ko00052//Galactose metabolism;ko00051//Fructose and mannose metabolism	Carbohydrate metabolism;Global and overview maps;Membrane transport	Environmental Information Processing;Metabolism
Com_12763_neg	--	Dihydrothymine	C5 H8 N2 O2	1.285	127.051	1.61912e+07	1.17428e+07	8.42057e+06	1.061e+07	9.40295e+06	1.23712e+07	7.59132e+06	5.19699e+06	8.1751e+06	5.71317e+06	7.20923e+06	5.28621e+06	6.27575e+06	6.96676e+06	6.68396e+06	8.61502e+06	7.94003e+06	9.24129e+06	7.37622e+06	7.41488e+06	7.72255e+06	Diazines	696-04-8	HMDB0000079	-	-	-	-
Com_6015_neg	Gentiopicrin	--	C16 H20 O9	2.825	355.104	2.40625e+07	2.76191e+07	2.58298e+07	2.0617e+07	2.65473e+07	2.65973e+07	7.60436e+06	6.47043e+06	1.04035e+07	7.13049e+06	7.68356e+06	8.16378e+06	2.64201e+07	2.49737e+07	3.97314e+07	5.17749e+07	5.45018e+07	4.20314e+07	1.78073e+07	1.97167e+07	2.1641e+07	--	--	--	C09782	ko01110//Biosynthesis of secondary metabolites	Global and overview maps	Metabolism
Com_968_neg	Parishin E	--	C19 H24 O13	8.905	459.107	6.15307e+08	6.03213e+08	6.27917e+08	7.03714e+08	7.47467e+08	6.34654e+08	2.34199e+08	2.22949e+08	2.11801e+08	2.06455e+08	1.71304e+08	2.93129e+08	4.06601e+08	4.21512e+08	1.69027e+08	2.27888e+08	3.40165e+08	2.47206e+08	2.45285e+08	1.99377e+08	3.0421e+08	--	--	--	-	-	-	-
Com_3147_neg	--	Tricin 4'-O-(syringyl alcohol) ether O-hexoside	C32 H34 O15	11.584	657.182	711674	848002	656462	566249	612081	581890	3.89801e+07	6.51489e+07	7.63889e+07	6.01312e+07	6.63083e+07	2.71881e+07	1.46052e+06	1.48216e+06	7.11267e+06	1.73127e+06	1.64017e+06	1.59013e+06	4.68238e+07	5.15678e+07	5.41358e+07	--	--	--	-	-	-	-
Com_123_neg	Agnuside	--	C22 H26 O11	9.181	232.066	4.46725e+09	3.68379e+09	3.57837e+09	3.06783e+09	3.62412e+09	3.67346e+09	2225146686	2.89591e+09	3.39681e+09	2.2699e+09	2.91088e+09	6.41126e+09	3.39429e+09	2.56967e+09	1.67115e+09	2.09953e+09	1.64947e+09	2.53608e+09	2.48774e+09	1.976e+09	2.08075e+09	Prenol lipids	11027-63-7	HMDB0036561	-	-	-	-
Com_23619_neg	Phytolaccagenin	--	C31 H48 O7	11.412	531.334	1.06781e+06	2.66689e+06	2.85565e+06	1.72524e+06	2.23344e+06	1.97548e+06	242861	336017	628520	550604	505520	461134	822982	1.95818e+06	2.50693e+06	1.6106e+06	1.71658e+06	2.27755e+06	1.5482e+06	1.12126e+06	1.24594e+06	--	--	--	-	-	-	-
Com_3238_neg	--	Syringenone	C17 H24 O9	10.104	371.135	6.96357e+07	1.06025e+08	1.19521e+08	1.05176e+08	1.13835e+08	1.12908e+08	4.95781e+07	3.5071e+07	3.41445e+07	4.37795e+07	2.71683e+07	4.34924e+07	1.56137e+07	2.26024e+07	2.25203e+07	1.76364e+07	1.85767e+07	2.00646e+07	4.26139e+07	3.87894e+07	5.03365e+07	--	--	--	-	-	-	-
Com_24492_neg	Gossypol-acetic acid	--	C30 H30 O8	5.948	517.194	142065	154793	161362	162406	169247	186247	52563.3	55256.2	62769.4	56786.4	61936.4	62799.6	1.66437e+06	1.97527e+06	2.2556e+06	1.94267e+06	2.03279e+06	2.24459e+06	666918	378360	455479	Thiols	227456-33-9	HMDB0032373	-	-	-	-
Com_906_neg	--	4-Hydroxy-2,5-dimethyl-3(2H)furanone	C6 H8 O3	9.182	127.04	9.62051e+07	7.62347e+07	1.30396e+08	1.30494e+08	1.28518e+08	1.23076e+08	4.25447e+08	4.17787e+08	3.58142e+08	3.91335e+08	4.13077e+08	4.40596e+08	3.27026e+08	1.84561e+08	2.06695e+08	2.58254e+08	2.31769e+08	1.96601e+08	2.66034e+08	2.85898e+08	2.46893e+08	--	--	--	-	-	-	-
Com_6304_neg	--	delta-Tridecalactone	C13 H24 O2	13.735	211.17	1.55409e+07	1.9283e+07	1.66075e+07	1.2052e+07	1.38767e+07	1.13066e+07	5.30826e+06	9.42208e+06	1.37319e+07	6.13977e+06	9.35714e+06	1.28841e+07	4.13033e+07	5.81677e+07	4.01404e+07	1.81504e+07	2.63382e+07	4.09631e+07	1.60346e+07	1.51868e+07	1.73627e+07	--	--	--	-	-	-	-
Com_2521_neg	Neomangiferin	--	C25 H28 O16	1.198	583.129	1.54354e+08	1.15809e+08	1.22963e+08	1.27127e+08	1.18572e+08	9.80031e+07	6.61113e+07	5.96234e+07	5.74357e+07	4.66425e+07	5.92256e+07	7.30549e+07	1.94159e+08	1.50661e+08	1.55972e+08	1.71722e+08	1.80998e+08	1.58842e+08	8.8784e+07	9.22871e+07	9.53799e+07	--	--	--	-	-	-	-
Com_4484_neg	--	3-Dehydroshikimic acid	C7 H8 O5	7.689	153.019	5.17234e+07	6.91495e+07	5.63206e+07	4.32291e+07	5.97146e+07	4.23303e+07	7.99407e+06	1.24453e+07	1.48807e+07	7.18675e+06	1.31907e+07	1.29383e+07	7.11214e+07	7.95462e+07	3.66562e+07	3.74623e+07	3.54916e+07	4.28881e+07	2.85958e+07	3.84882e+07	3.13619e+07	--	--	--	-	-	-	-
