# Supplementary material for: Different color regulation mechanism in willow barks determined using integrated metabolomics and transcriptomics analyses
Source: BMC Plant Biol. 2022 Nov 15;22:530. doi: 10.1186/s12870-022-03909-x (PMC9664647; doi:10.1186/s12870-022-03909-x)
Supplement: Supplementary file 4 — Additional file 4: Table S8. The differential expressed genes identified inwillow barks. [file 12870_2022_3909_MOESM4_ESM.xlsx]

## Sheet: Table S8 The differential expre
Table S8 The differential expressed genes identified in willow barks
id	G1_fpkm	G2_fpkm	G3_fpkm	P1_fpkm	P2_fpkm	P3_fpkm	R1_fpkm	R2_fpkm	R3_fpkm	G1_count	G2_count	G3_count	P1_count	P2_count	P3_count	R1_count	R2_count	R3_count	Symbol	Description	KEGG_A_class	KEGG_B_class	Pathway	K_ID	GO Component	GO Function	GO Process
IMY05_001G0000100	118.74	111.25	114.38	107.45	108.36	100.59	84.82	79.05	97.77	2038.84	1415.53	1755.92	1365.08	1617.24	1666.69	1137.45	1470.8	1446.78	PFK2	ATP-dependent 6-phosphofructokinase 2 [Populus trichocarpa]	Metabolism;Metabolism;Metabolism;Metabolism;Metabolism;Genetic Information Processing;Metabolism;Metabolism;Metabolism	Global and overview maps;Global and overview maps;Global and overview maps;Global and overview maps;Carbohydrate metabolism;Folding, sorting and degradation;Carbohydrate metabolism;Carbohydrate metabolism;Carbohydrate metabolism	ko01100//Metabolic pathways;ko01110//Biosynthesis of secondary metabolites;ko01200//Carbon metabolism;ko01230//Biosynthesis of amino acids;ko00010//Glycolysis / Gluconeogenesis;ko03018//RNA degradation;ko00051//Fructose and mannose metabolism;ko00030//Pentose phosphate pathway;ko00052//Galactose metabolism	K00850;K00850;K00850;K00850;K00850;K00850;K00850;K00850;K00850	GO:0043231//intracellular membrane-bounded organelle;GO:0044445//cytosolic part	GO:0008443//phosphofructokinase activity;GO:0032550//purine ribonucleoside binding;GO:0043169//cation binding	GO:0006090//pyruvate metabolic process;GO:0010015//root morphogenesis;GO:0016310//phosphorylation
IMY05_001G0000200	0	0	0	0	0	0	0	0	0	0	0	0	0	0	0	0	0	0	--	heavy metal-associated isoprenylated plant protein 47-like [Quercus lobata]	-	-	-	-	-	-	-
IMY05_001G0000300	37.22	41.93	48.31	24.71	29.75	27.78	25.59	31.21	27.15	393	328	456	193	273	283	211	357	247	rplO	PREDICTED: 54S ribosomal protein L10, mitochondrial-like [Populus euphratica]	Genetic Information Processing	Translation	ko03010//Ribosome	K02876	GO:0009526//plastid envelope;GO:0009532//plastid stroma;GO:0015934//large ribosomal subunit	GO:0005198//structural molecule activity	GO:0006221//pyrimidine nucleotide biosynthetic process;GO:0009725//response to hormone;GO:0010467//gene expression;GO:0022613//ribonucleoprotein complex biogenesis;GO:0032774//RNA biosynthetic process
IMY05_001G0000400	0.41	0.51	0.7	2.59	3.55	3.46	0.2	0.38	0.44	13	12	20	61	98	106	5	13	12	RFS2	probable galactinol--sucrose galactosyltransferase 2 [Populus trichocarpa]	-	-	-	-	GO:0005911//cell-cell junction	GO:0004557//alpha-galactosidase activity;GO:0008378//galactosyltransferase activity	GO:0006950//response to stress;GO:0009313//oligosaccharide catabolic process;GO:0009628//response to abiotic stimulus
IMY05_001G0000500	57.11	56.06	68.26	52.01	58.09	44.96	41.27	52.59	53.61	466	339	498	314	412	354	263	465	377	RABB1C	ras-related protein RABB1c [Populus trichocarpa]	-	-	-	-	-	-	-
IMY05_001G0000600	43.05	39.83	39.25	35.66	35.61	48.36	38.87	42.37	39.64	2364	1621	1927	1449	1700	2563	1667	2521	1876	VCS	enhancer of mRNA-decapping protein 4 [Populus trichocarpa]	-	-	-	-	GO:0036464//cytoplasmic ribonucleoprotein granule;GO:0043231//intracellular membrane-bounded organelle	GO:0046983//protein dimerization activity	GO:0003006//developmental process involved in reproduction;GO:0006401//RNA catabolic process;GO:0009733//response to auxin;GO:0009887//organ morphogenesis;GO:0090305//nucleic acid phosphodiester bond hydrolysis
IMY05_001G0000700	0.53	0	0	1.42	0.76	0.54	1.51	2.54	1.22	4	0	0	8	5	4	9	21	8	--	hypothetical protein DKX38_023324 [Salix brachista]	-	-	-	-	-	-	-
IMY05_001G0000800	13.63	12.33	12.1	21.8	21.84	20.48	10.3	8.76	13.82	349	234	277	413	486	506	206	243	305	GAUT4	probable galacturonosyltransferase 4 [Populus trichocarpa]	Metabolism;Metabolism	Global and overview maps;Carbohydrate metabolism	ko01100//Metabolic pathways;ko00520//Amino sugar and nucleotide sugar metabolism	K13648;K13648	GO:0031090//organelle membrane;GO:0031224//intrinsic component of membrane;GO:0043231//intracellular membrane-bounded organelle;GO:0044446//intracellular organelle part	GO:0008194//UDP-glycosyltransferase activity	GO:0000271//polysaccharide biosynthetic process;GO:0010393//galacturonan metabolic process;GO:0045229//external encapsulating structure organization
IMY05_001G0000900	7.05	7.84	7.58	14.95	21.63	10.89	4.78	8.3	4.17	51	42	49	80	136	76	27	65	26	--	cell wall / vacuolar inhibitor of fructosidase 2-like [Populus alba]	-	-	-	-	-	-	GO:0008152//metabolic process
IMY05_001G0001000	22.26	28.39	26.39	38.72	37.17	29.93	28.87	22.42	24.21	383	362	406	493	556	497	388	418	359	APO1	APO protein 1, chloroplastic isoform X3 [Populus trichocarpa]	-	-	-	-	GO:0009536//plastid	GO:0003676//nucleic acid binding;GO:0046914//transition metal ion binding	GO:0000377//RNA splicing, via transesterification reactions with bulged adenosine as nucleophile;GO:0005982//starch metabolic process;GO:0005984//disaccharide metabolic process;GO:0006468//protein phosphorylation;GO:0008652//cellular amino acid biosynthetic process;GO:0009416//response to light stimulus;GO:0009451//RNA modification;GO:0009657//plastid organization;GO:0019758//glycosinolate biosyn…
IMY05_001G0001100	0	0.16	0.07	0.48	0.41	0.43	0.76	0.82	0.41	0	2	1	6	6	7	10	15	6	EDA40	probable E3 ubiquitin-protein ligase EDA40 isoform X2 [Ricinus communis]	-	-	-	-	-	GO:0043169//cation binding	GO:0006952//defense response;GO:0007165//signal transduction;GO:0044237//cellular metabolic process;GO:0071310//cellular response to organic substance
IMY05_001G0001200	74.02	75.26	84.32	103.06	108.33	82.92	97.32	90.23	84.91	1789	1348	1822	1843	2276	1934	1837	2363	1768.65	PHL7	two-component response regulator ARR-B family [Vigna unguiculata]	-	-	-	-	GO:0043231//intracellular membrane-bounded organelle	GO:0001071//nucleic acid binding transcription factor activity;GO:0005488//binding	GO:0006498//N-terminal protein lipidation;GO:0006625//protein targeting to peroxisome;GO:0009062//fatty acid catabolic process;GO:0010468//regulation of gene expression;GO:0048193//Golgi vesicle transport
IMY05_001G0001300	27.12	27.87	29.16	21.88	20.32	20.91	32.98	30.75	30.07	516	393	496	308	336	384	490	634	493	--	Alpha/beta-Hydrolases superfamily protein isoform 1 [Theobroma cacao]	-	-	-	-	GO:0044424//intracellular part	GO:0003824//catalytic activity	-
IMY05_001G0001400	0	0	0	0	0	0	0	0	0.12	0	0	0	0	0	0	0	0	1	At3g52155	PREDICTED: histidine phosphatase [Prunus dulcis]	-	-	-	-	-	-	-
IMY05_001G0001500	0	0	0	3.48	2.73	3.42	9.21	6.94	7.5	0	0	0	39	36	50	109	114	98	--	RNA-binding protein [Actinidia chinensis var. chinensis] [Actinidia chinensis]	-	-	-	-	-	-	-
IMY05_001G0001600	0	0	0.07	4.52	7.07	5.3	4.44	4.89	4.45	0	0	1	55	101	84	57	87	63	At5g10770	aspartyl protease family protein At5g10770 [Populus trichocarpa]	-	-	-	-	-	GO:0016787//hydrolase activity	-
IMY05_001G0001700	13.41	11.79	14.46	21.52	26.58	17.24	11.65	12.48	10.56	112	73	108	133	193	139	76	113	76	RAB11C	ras-related protein Rab11C [Populus alba]	Cellular Processes	Transport and catabolism	ko04144//Endocytosis	K07904	-	-	-
IMY05_001G0001800	0.08	0.1	0	0	0	0.16	0	0	0	1	1	0	0	0	2	0	0	0	EDE1	protein ENDOSPERM DEFECTIVE 1-like [Populus alba]	-	-	-	-	GO:0043231//intracellular membrane-bounded organelle	-	GO:0007017//microtubule-based process;GO:0009791//post-embryonic development;GO:0009887//organ morphogenesis;GO:0043933//macromolecular complex subunit organization;GO:0044238//primary metabolic process;GO:0044260//cellular macromolecule metabolic process;GO:0044702//single organism reproductive process;GO:0048367//shoot system development;GO:0048608//reproductive structure development;GO:0048646…
IMY05_001G0001900	12.93	17.27	16.65	23.24	24.04	26.97	14.94	15.64	15.34	265.95	263.28	306.18	353.71	429.88	535.38	240	348.65	272	NHX6	PREDICTED: sodium/hydrogen exchanger 6-like isoform X1 [Populus euphratica]	-	-	-	-	GO:0031224//intrinsic component of membrane	GO:0005451//monovalent cation:proton antiporter activity	GO:0006814//sodium ion transport;GO:0015992//proton transport;GO:0044763//single-organism cellular process;GO:0055067//monovalent inorganic cation homeostasis
IMY05_001G0002000	5.1	5.2	5.48	6.97	6.57	8.85	16.68	15.95	14.29	195.12	147.46	187.46	197.37	218.56	326.82	498.7	661.47	471.61	--	gamma-tubulin complex component 5-like [Populus alba]	-	-	-	-	GO:0015630//microtubule cytoskeleton;GO:0044430//cytoskeletal part	GO:0016301//kinase activity	GO:0006796//phosphate-containing compound metabolic process
IMY05_001G0002100	5.5	4.77	5.36	6.12	9.09	7.48	4.3	6.35	4.36	48.06	30.9	41.85	39.59	69.03	63.07	29.35	60.13	32.87	NRPD4	PREDICTED: DNA-directed RNA polymerases IV and V subunit 4 isoform X1 [Populus euphratica]	Genetic Information Processing	Transcription	ko03020//RNA polymerase	K03012	GO:0044451//nucleoplasm part;GO:0055029//nuclear DNA-directed RNA polymerase complex	GO:0034062//RNA polymerase activity;GO:0097159//organic cyclic compound binding	GO:0006351//transcription, DNA-templated;GO:0008380//RNA splicing
IMY05_001G0002200	0	0	0	0	0	0	0	0	0	0	0	0	0	0	0	0	0	0	At5g13200	PREDICTED: GEM-like protein 5 isoform X3 [Populus euphratica]	-	-	-	-	GO:0044444//cytoplasmic part	-	GO:0010053//root epidermal cell differentiation;GO:0019321//pentose metabolic process;GO:0034968//histone lysine methylation;GO:0051302//regulation of cell division
IMY05_001G0002300	3.5	3.05	3.71	1.9	2.01	1.98	0.34	0.32	0.35	94.53	60.95	89.47	38.02	47.15	51.59	7.24	9.22	8.25	HSC80	PREDICTED: heat shock protein 81-1 [Populus euphratica]	Organismal Systems;Genetic Information Processing	Environmental adaptation;Folding, sorting and degradation	ko04626//Plant-pathogen interaction;ko04141//Protein processing in endoplasmic reticulum	K04079;K04079	GO:0005576//extracellular region;GO:0005911//cell-cell junction;GO:0009532//plastid stroma;GO:0030312//external encapsulating structure;GO:0031090//organelle membrane;GO:0043232//intracellular non-membrane-bounded organelle	GO:0005515//protein binding;GO:0017111//nucleoside-triphosphatase activity;GO:0032550//purine ribonucleoside binding	GO:0002218//activation of innate immune response;GO:0006970//response to osmotic stress;GO:0009408//response to heat;GO:0010029//regulation of seed germination;GO:0010118//stomatal movement;GO:0019932//second-messenger-mediated signaling;GO:0031647//regulation of protein stability;GO:0042742//defense response to bacterium;GO:0043623//cellular protein complex assembly;GO:0044267//cellular protein …
IMY05_001G0002400	9.9	9.34	9.73	11.6	10.79	10.32	12.09	9.93	9.23	86.5	60.5	76	75	82	87	82.5	94	69.5	CBL3	calcineurin B-like protein 3 isoform X1 [Populus trichocarpa]	-	-	-	-	GO:0005774//vacuolar membrane	GO:0046872//metal ion binding	GO:0008152//metabolic process;GO:0009593//detection of chemical stimulus;GO:0019932//second-messenger-mediated signaling;GO:0055065//metal ion homeostasis
IMY05_001G0002500	30.21	34.05	34	1.94	1.69	1.74	20.74	22.43	18.47	682.39	569.8	686.52	32.41	33.17	37.88	365.72	548.94	359.47	At5g47800	PREDICTED: BTB/POZ domain-containing protein At5g47800 isoform X2 [Populus euphratica]	-	-	-	-	-	-	-
IMY05_001G0002600	10.24	10.58	9.44	5.66	5.99	6.14	9.35	6.08	7.99	171	131	141	70	87	99	122	110	115	At5g47790	nuclear inhibitor of protein phosphatase 1 [Populus alba]	-	-	-	-	GO:0043231//intracellular membrane-bounded organelle	-	-
IMY05_001G0002700	11.35	10.5	10.43	15.59	13.45	18.43	11.96	18.23	15.56	426.92	292.87	350.77	434.13	439.9	669.09	351.51	743.22	504.51	At1g03370	C2 and GRAM domain-containing protein At1g03370 isoform X1 [Populus trichocarpa]	-	-	-	-	GO:0031224//intrinsic component of membrane	-	-
IMY05_001G0002800	9.15	9.5	9.83	4.69	4.74	5.08	3.03	3.56	5.21	107.53	82.77	103.28	40.83	48.46	57.68	27.85	45.41	52.81	PGLP2	PREDICTED: phosphoglycolate phosphatase 2-like [Populus euphratica]	Metabolism;Metabolism;Metabolism;Metabolism	Global and overview maps;Global and overview maps;Global and overview maps;Carbohydrate metabolism	ko01100//Metabolic pathways;ko01110//Biosynthesis of secondary metabolites;ko01200//Carbon metabolism;ko00630//Glyoxylate and dicarboxylate metabolism	K19269;K19269;K19269;K19269	GO:0009532//plastid stroma	GO:0004672//protein kinase activity;GO:0016791//phosphatase activity	GO:0006464//cellular protein modification process;GO:0006796//phosphate-containing compound metabolic process
IMY05_001G0002900	17.05	9.87	16.51	0	0	0	0.62	1.06	1.33	96.93	41.57	83.9	0	0	0	2.75	6.5	6.52	--	PREDICTED: LOC105169149 [Prunus dulcis]	-	-	-	-	GO:0016020//membrane	-	GO:0003006//developmental process involved in reproduction;GO:0042743//hydrogen peroxide metabolic process;GO:0048229//gametophyte development
IMY05_001G0003000	1.25	0.57	0.86	0.5	1.18	2.3	0	0.35	0	11.05	3.72	6.82	3.29	9.12	19.62	0	3.35	0	NHX6	PREDICTED: sodium/hydrogen exchanger 6-like isoform X1 [Populus euphratica]	-	-	-	-	GO:0031224//intrinsic component of membrane	GO:0005451//monovalent cation:proton antiporter activity	GO:0006814//sodium ion transport;GO:0015992//proton transport;GO:0044763//single-organism cellular process;GO:0055067//monovalent inorganic cation homeostasis
IMY05_001G0003100	5.61	6.66	5.14	4.16	4.1	5.34	11.29	10	9.37	217.88	191.54	178.54	119.63	138.44	200.18	342.3	420.53	313.39	--	gamma-tubulin complex component 5-like [Populus alba]	-	-	-	-	GO:0015630//microtubule cytoskeleton;GO:0044430//cytoskeletal part	GO:0016301//kinase activity	GO:0006796//phosphate-containing compound metabolic process
IMY05_001G0003200	10.76	12.24	12.06	13.56	11.77	10.46	13.89	14.16	13.73	81.94	69.1	82.15	76.41	77.97	76.93	82.65	116.87	90.13	NRPD4	PREDICTED: DNA-directed RNA polymerases IV and V subunit 4 isoform X1 [Populus euphratica]	Genetic Information Processing	Transcription	ko03020//RNA polymerase	K03012	GO:0044451//nucleoplasm part;GO:0055029//nuclear DNA-directed RNA polymerase complex	GO:0034062//RNA polymerase activity;GO:0097159//organic cyclic compound binding	GO:0006351//transcription, DNA-templated;GO:0008380//RNA splicing
IMY05_001G0003300	0	0	0	0.35	0	0	0	0	0	0	0	0	3	0	0	0	0	0	At5g13200	PREDICTED: GEM-like protein 5 isoform X3 [Populus euphratica]	-	-	-	-	GO:0044444//cytoplasmic part	-	GO:0010053//root epidermal cell differentiation;GO:0019321//pentose metabolic process;GO:0034968//histone lysine methylation;GO:0051302//regulation of cell division
IMY05_001G0003400	0.77	1.53	0.74	3.42	1.77	3.38	0.23	0.13	0.08	20.47	30.05	17.53	66.98	40.85	86.41	4.76	3.78	1.75	HSC80	PREDICTED: heat shock protein 81-1 [Populus euphratica]	Organismal Systems;Genetic Information Processing	Environmental adaptation;Folding, sorting and degradation	ko04626//Plant-pathogen interaction;ko04141//Protein processing in endoplasmic reticulum	K04079;K04079	GO:0005576//extracellular region;GO:0005911//cell-cell junction;GO:0009532//plastid stroma;GO:0030312//external encapsulating structure;GO:0031090//organelle membrane;GO:0043232//intracellular non-membrane-bounded organelle	GO:0005515//protein binding;GO:0017111//nucleoside-triphosphatase activity;GO:0032550//purine ribonucleoside binding	GO:0002218//activation of innate immune response;GO:0006970//response to osmotic stress;GO:0009408//response to heat;GO:0010029//regulation of seed germination;GO:0010118//stomatal movement;GO:0019932//second-messenger-mediated signaling;GO:0031647//regulation of protein stability;GO:0042742//defense response to bacterium;GO:0043623//cellular protein complex assembly;GO:0044267//cellular protein …
IMY05_001G0003500	9.9	9.34	9.73	11.6	10.79	10.32	12.09	9.93	9.23	86.5	60.5	76	75	82	87	82.5	94	69.5	CBL3	calcineurin B-like protein 3 isoform X1 [Populus trichocarpa]	-	-	-	-	GO:0005774//vacuolar membrane	GO:0046872//metal ion binding	GO:0008152//metabolic process;GO:0009593//detection of chemical stimulus;GO:0019932//second-messenger-mediated signaling;GO:0055065//metal ion homeostasis
IMY05_001G0003600	28.97	32.31	40.39	1.08	2.63	2.41	26	30.71	21.91	238.61	197.2	297.48	6.59	18.83	19.12	167.28	274.06	155.53	At5g47800	PREDICTED: BTB/POZ domain-containing protein At5g47800 isoform X1 [Populus euphratica]	-	-	-	-	GO:0016020//membrane;GO:0044464//cell part	-	GO:0009314//response to radiation;GO:0009630//gravitropism;GO:0032446//protein modification by small protein conjugation;GO:0048509//regulation of meristem development;GO:0090567//reproductive shoot system development
IMY05_001G0003700	0.08	0.21	0.43	0	0	0	0	0	0	1.08	2.13	5.23	0	0	0	0	0	0	At1g03370	C2 and GRAM domain-containing protein At1g03370 isoform X1 [Populus trichocarpa]	-	-	-	-	-	-	-
IMY05_001G0003800	0	0	0	0	0	0.05	0	0	0	0	0	0	0	0	1	0	0	0	--	PREDICTED: LOC107606362 isoform, partial [Prunus dulcis]	-	-	-	-	-	-	-
IMY05_001G0003900	0	0	0	2.26	1.86	4.47	1.83	3.77	1.91	0	0	0	22.87	22.1	58.91	19.49	55.78	22.49	At1g03370	C2 and GRAM domain-containing protein At1g03370 isoform X1 [Populus trichocarpa]	-	-	-	-	-	-	-
IMY05_001G0004000	2.51	2.32	2.73	9.68	9.15	9.9	10.69	8.21	8.31	29.47	20.23	28.72	84.17	93.54	112.32	98.15	104.59	84.19	PGLP2	PREDICTED: phosphoglycolate phosphatase 2-like [Populus euphratica]	Metabolism;Metabolism;Metabolism;Metabolism	Global and overview maps;Global and overview maps;Global and overview maps;Carbohydrate metabolism	ko01100//Metabolic pathways;ko01110//Biosynthesis of secondary metabolites;ko01200//Carbon metabolism;ko00630//Glyoxylate and dicarboxylate metabolism	K19269;K19269;K19269;K19269	GO:0009532//plastid stroma	GO:0004672//protein kinase activity;GO:0016791//phosphatase activity	GO:0006464//cellular protein modification process;GO:0006796//phosphate-containing compound metabolic process
IMY05_001G0004100	11.45	13.16	10.05	8.8	10.32	11.12	12.22	15.99	16.84	65.07	55.43	51.1	37	51	61	54.25	98.5	82.48	--	PREDICTED: LOC105169149 [Prunus dulcis]	-	-	-	-	GO:0016020//membrane	-	GO:0003006//developmental process involved in reproduction;GO:0042743//hydrogen peroxide metabolic process;GO:0048229//gametophyte development
IMY05_001G0004200	0	0	0	0	0	0	0	0	0	0	0	0	0	0	0	0	0	0	--	PREDICTED: glycine-rich cell wall structural protein-like [Populus euphratica]	-	-	-	-	-	-	-
IMY05_001G0004300	0	0	0	0	0	0	0	0	0	0	0	0	0	0	0	0	0	0	--	-	-	-	-	-	-	-	-
IMY05_001G0004400	0	0	0	0	0	0	0	0	0	0	0	0	0	0	0	0	0	0	--	hypothetical protein POPTR_016G004500 [Populus trichocarpa]	-	-	-	-	-	-	-
IMY05_001G0004500	0	0	0	0	0	0	0	0	0	0	0	0	0	0	0	0	0	0	--	hypothetical protein DKX38_023348 [Salix brachista]	-	-	-	-	-	-	-
IMY05_001G0004600	0.35	0.09	0.23	0.8	0.87	0.82	0	0	0	10	2	6	17.03	21.89	23	0	0	0	OPT1	oligopeptide transporter 1 isoform X2 [Populus trichocarpa]	-	-	-	-	GO:0031224//intrinsic component of membrane;GO:0044424//intracellular part	GO:0015197//peptide transporter activity	GO:0006605//protein targeting;GO:0006865//amino acid transport;GO:0015672//monovalent inorganic cation transport;GO:0015748//organophosphate ester transport;GO:0015833//peptide transport;GO:0016482//cytoplasmic transport;GO:0043067//regulation of programmed cell death;GO:0051049//regulation of transport;GO:0061024//membrane organization
IMY05_001G0004700	0	0	0	0.31	0.53	0.72	0.59	0.85	1.07	0	0	0	1	2	3	2	4	4	--	Maternal effect embryo arrest 9 [Theobroma cacao]	-	-	-	-	GO:0016020//membrane	-	GO:0003006//developmental process involved in reproduction;GO:0048229//gametophyte development
IMY05_001G0004800	0	0	0	0	0	0	0	0	0	0	0	0	0	0	0	0	0	0	--	PREDICTED: glycine-rich cell wall structural protein-like [Populus euphratica]	-	-	-	-	-	-	-
IMY05_001G0004900	0	0	0	0	0	0	0	0	0	0	0	0	0	0	0	0	0	0	--	hypothetical protein POPTR_016G004500 [Populus trichocarpa]	-	-	-	-	-	-	-
IMY05_001G0005000	0	0	0	0	0	0	0	0	0	0	0	0	0	0	0	0	0	0	--	hypothetical protein DKX38_023348 [Salix brachista]	-	-	-	-	-	-	-
IMY05_001G0005100	0	0	0	0.7	0.68	0.57	0	0	0	0	0	0	14.97	17.11	16	0	0	0	OPT1	oligopeptide transporter 1 isoform X2 [Populus trichocarpa]	-	-	-	-	GO:0016020//membrane;GO:0044424//intracellular part	GO:0015197//peptide transporter activity	GO:0006605//protein targeting;GO:0006865//amino acid transport;GO:0015672//monovalent inorganic cation transport;GO:0015748//organophosphate ester transport;GO:0015833//peptide transport;GO:0016482//cytoplasmic transport;GO:0043067//regulation of programmed cell death;GO:0051049//regulation of transport;GO:0061024//membrane organization
IMY05_001G0005200	28.91	27.07	27.87	54.63	48.97	46.11	32.4	32.55	26.47	673	467	580	941	991	1036	589	821	531	D6PKL2	serine/threonine-protein kinase D6PKL2 isoform X1 [Populus trichocarpa]	-	-	-	-	GO:0043231//intracellular membrane-bounded organelle;GO:0043232//intracellular non-membrane-bounded organelle	GO:0004672//protein kinase activity;GO:0032550//purine ribonucleoside binding	GO:0006464//cellular protein modification process;GO:0006796//phosphate-containing compound metabolic process;GO:0007017//microtubule-based process;GO:0009926//auxin polar transport;GO:1902410//mitotic cytokinetic process
IMY05_001G0005300	71.07	72.16	75.75	87.26	92.99	85.86	59.01	75.57	65.72	808	608	770	734	919	942	524	931	644	sec14l1	phosphatidylinositol/phosphatidylcholine transfer protein SFH9-like [Populus alba]	-	-	-	-	GO:0043231//intracellular membrane-bounded organelle	-	GO:0051234//establishment of localization
IMY05_001G0005400	0.05	0.28	0.06	0.07	0.06	0	0	0.05	0	1	4	1	1	1	0	0	1	0	At1g12150	WEB family protein At1g12150 [Populus trichocarpa]	-	-	-	-	-	-	-
IMY05_001G0005500	4.95	2.93	6.23	6.49	4.81	4.01	1.59	0.43	0.9	32	14	36	31	27	25	8	3	5	CAR11	PREDICTED: probable ADP-ribosylation factor GTPase-activating protein AGD13 [Populus euphratica]	-	-	-	-	GO:0016020//membrane;GO:0043231//intracellular membrane-bounded organelle	-	-
IMY05_001G0005600	36.79	41.88	35.36	24.13	23.59	36.85	42.49	38.21	38.96	2289	1931	1967	1111	1276	2213	2065	2576	2089	PDS5A	sister chromatid cohesion protein PDS5-like A-like isoform X2 [Populus alba]	-	-	-	-	GO:0009536//plastid	-	GO:0000280//nuclear division
IMY05_001G0005700	0.52	1.05	0.19	2.22	2.21	3.14	2.66	1.82	2.41	6	9	2	19	22.21	35	24	22.84	24	trm10	tRNA (guanine(9)-N1)-methyltransferase isoform X1 [Populus trichocarpa]	-	-	-	-	-	GO:0016741//transferase activity, transferring one-carbon groups	GO:1901068//guanosine-containing compound metabolic process
IMY05_001G0005800	0	0	0	0	0	0	0	0	0	0	0	0	0	0	0	0	0	0	NFYB6	NF-YB6 [Populus tomentosa]	-	-	-	-	GO:0043231//intracellular membrane-bounded organelle	GO:0001071//nucleic acid binding transcription factor activity;GO:0003677//DNA binding;GO:0008134//transcription factor binding;GO:0046983//protein dimerization activity	GO:0006355//regulation of transcription, DNA-templated;GO:0009755//hormone-mediated signaling pathway;GO:0009793//embryo development ending in seed dormancy;GO:0009891//positive regulation of biosynthetic process
IMY05_001G0005900	2.66	1.84	1.45	0.58	1.4	0.89	1.29	1.46	1.67	37	19	18	6	17	12	14	22	20	GT-2	trihelix transcription factor GT-2 [Populus trichocarpa]	-	-	-	-	-	-	GO:0010467//gene expression
IMY05_001G0006000	1.51	0.45	1.4	0.11	0.19	0.09	0.21	0.08	0.1	18	4	15	1	2	1	2	1	1	NUDT2	nudix hydrolase 2 [Populus trichocarpa]	-	-	-	-	-	-	-
IMY05_001G0006100	7.59	5.85	8.14	13.6	19.77	15.72	13.28	15.43	12.04	49	28	47	65	111	98	67	108	67	NFYB3	PREDICTED: nuclear transcription factor Y subunit B-3-like [Populus euphratica]	-	-	-	-	GO:0043231//intracellular membrane-bounded organelle	GO:0001071//nucleic acid binding transcription factor activity;GO:0003677//DNA binding;GO:0046983//protein dimerization activity	GO:0010468//regulation of gene expression;GO:0034645//cellular macromolecule biosynthetic process
IMY05_001G0006200	0	0	0	0	0	0	0	0	0	0	0	0	0	0	0	0	0	0	--	Pollen_Ole_e_I domain-containing protein [Cephalotus follicularis]	-	-	-	-	-	-	-
IMY05_001G0006300	1.41	1.09	2.49	2.73	1.86	0.63	1.03	1.86	2.11	7	4	11	10	8	3	4	10	9	MTACP2	acyl carrier protein 3, mitochondrial [Populus trichocarpa]	Metabolism;Metabolism	Global and overview maps;Energy metabolism	ko01100//Metabolic pathways;ko00190//Oxidative phosphorylation	K03955;K03955	GO:0044425//membrane part;GO:0044429//mitochondrial part	-	GO:0002252//immune effector process;GO:0006631//fatty acid metabolic process;GO:0030422//production of siRNA involved in RNA interference
IMY05_001G0006400	25.51	22.47	23.14	20.26	14.92	16.35	14.03	14.97	14.75	291	190	236	171	148	180	125	185	145	KINB2	SNF1-related protein kinase regulatory subunit beta-2 isoform X1 [Populus trichocarpa]	-	-	-	-	-	GO:0016772//transferase activity, transferring phosphorus-containing groups;GO:0032550//purine ribonucleoside binding	GO:0006631//fatty acid metabolic process;GO:0006796//phosphate-containing compound metabolic process;GO:0042126//nitrate metabolic process
IMY05_001G0006500	10.32	20.45	25.19	21.06	23.37	23.05	60.47	51.26	74.58	294.01	432	642	444	579	634	1346	1583	1832	OPT3	oligopeptide transporter 3 [Populus trichocarpa]	-	-	-	-	GO:0031224//intrinsic component of membrane	GO:0015197//peptide transporter activity	GO:0008104//protein localization;GO:0009628//response to abiotic stimulus;GO:0015833//peptide transport;GO:0044707//single-multicellular organism process
IMY05_001G0006600	27.51	19.67	26.23	19.02	23.14	20.87	8.6	11.34	7.92	217	115	185	111	158.68	158.88	53	96.96	53.87	--	pollen-specific leucine-rich repeat extensin-like protein 1 [Brassica rapa]	-	-	-	-	-	GO:0043169//cation binding	-
IMY05_001G0006700	0	0	0	4.43	6.41	9.43	0.97	2.45	4.41	0	0	0	26	44.16	72.12	6	21.04	30.13	--	protein PYRICULARIA ORYZAE RESISTANCE 21 [Populus trichocarpa]	-	-	-	-	-	GO:0043169//cation binding	-
IMY05_001G0006800	27.63	37.28	34.37	20.82	18.81	27.22	32.75	35.73	51.12	748.05	747.9	831.88	416.9	442.66	711.11	692.44	1048.03	1192.67	P67	pentatricopeptide repeat-containing protein At4g16390, chloroplastic [Populus trichocarpa]	-	-	-	-	GO:0009536//plastid	-	GO:0006725//cellular aromatic compound metabolic process;GO:0006807//nitrogen compound metabolic process;GO:0009791//post-embryonic development;GO:0010467//gene expression;GO:0016043//cellular component organization;GO:0044238//primary metabolic process;GO:0044249//cellular biosynthetic process;GO:0044260//cellular macromolecule metabolic process;GO:0048856//anatomical structure development;GO:19…
IMY05_001G0006900	0	0	0	0	0	0	0	0	0	0	0	0	0	0	0	0	0	0	MAP70.5	microtubule-associated protein 70-5 [Populus trichocarpa]	-	-	-	-	GO:0015630//microtubule cytoskeleton	GO:0015631//tubulin binding	GO:0003002//regionalization;GO:0006996//organelle organization;GO:0042546//cell wall biogenesis;GO:0045491//xylan metabolic process
IMY05_001G0007000	0	0	0	0	0	0	0	0	0	0	0	0	0	0	0	0	0	0	--	Microtubule-associated proteins 70-5 isoform 1 [Hibiscus syriacus]	-	-	-	-	-	-	-
IMY05_001G0007100	0	0	0	0	0	0	0	0	0	0	0	0	0	0	0	0	0	0	TPK1	two pore potassium channel a [Populus trichocarpa]	-	-	-	-	GO:0016020//membrane;GO:0043231//intracellular membrane-bounded organelle	GO:0005216//ion channel activity;GO:0046872//metal ion binding	GO:0016043//cellular component organization;GO:0030003//cellular cation homeostasis;GO:0050789//regulation of biological process;GO:0070838//divalent metal ion transport
IMY05_001G0007200	0.29	0	0.29	0	0	0	0	0	0	7.32	0	6.54	0	0	0	0	0	0	FRS10	Far1-related sequence 10 isoform 1 [Theobroma cacao]	-	-	-	-	-	-	-
IMY05_001G0007300	0	0	0	0	0	0	0	0	0	0	0	0	0	0	0	0	0	0	--	104 kDa microneme/rhoptry antigen isoform X3 [Populus trichocarpa]	-	-	-	-	-	GO:0043169//cation binding	-
IMY05_001G0007400	0	0	0	4.43	6.41	0	0.97	0	0	0	0	0	26	44.16	0	6	0	0	--	protein PYRICULARIA ORYZAE RESISTANCE 21 [Populus trichocarpa]	-	-	-	-	-	GO:0043169//cation binding	-
IMY05_001G0007500	43.75	60.54	46.17	27.28	28.07	31.76	30.02	33.8	41.83	1185.95	1216.1	1119.12	547.1	661.34	830.89	635.56	992.97	977.33	P67	pentatricopeptide repeat-containing protein At4g16390, chloroplastic [Populus trichocarpa]	-	-	-	-	GO:0009532//plastid stroma	GO:0003676//nucleic acid binding	GO:0006396//RNA processing;GO:0006417//regulation of translation;GO:0006605//protein targeting;GO:0009657//plastid organization;GO:0009791//post-embryonic development;GO:0048856//anatomical structure development
IMY05_001G0007600	0	0	0	0	0	0	0	0	0	0	0	0	0	0	0	0	0	0	MAP70.5	microtubule-associated protein 70-5 [Populus trichocarpa]	-	-	-	-	GO:0015630//microtubule cytoskeleton	GO:0015631//tubulin binding	GO:0003002//regionalization;GO:0006996//organelle organization;GO:0042546//cell wall biogenesis;GO:0045491//xylan metabolic process
IMY05_001G0007700	0	0	0	0	0	0	0	0	0	0	0	0	0	0	0	0	0	0	--	Microtubule-associated proteins 70-5 isoform 1 [Hibiscus syriacus]	-	-	-	-	-	-	-
IMY05_001G0007800	0	0	0	0	0	0	0	0	0	0	0	0	0	0	0	0	0	0	TPK1	two pore potassium channel a [Populus trichocarpa]	-	-	-	-	GO:0031090//organelle membrane;GO:0031224//intrinsic component of membrane;GO:0043231//intracellular membrane-bounded organelle	GO:0005216//ion channel activity;GO:0046872//metal ion binding	GO:0005976//polysaccharide metabolic process;GO:0006875//cellular metal ion homeostasis;GO:0006970//response to osmotic stress;GO:0006996//organelle organization;GO:0009845//seed germination;GO:0034220//ion transmembrane transport;GO:0050794//regulation of cellular process;GO:0051259//protein oligomerization;GO:0070838//divalent metal ion transport
IMY05_001G0007900	2.21	1.87	2.32	1.87	1.79	2.65	4.09	3.8	3.26	52.68	33	49.46	33	37	61	76	98	67	FRS10	Far1-related sequence 10 isoform 1 [Theobroma cacao]	-	-	-	-	-	GO:0043169//cation binding	-
IMY05_001G0008000	0	0	0	0	0.15	0	0	0	0	0	0	0	0	1	0	0	0	0	--	coiled-coil domain-containing glutamate-rich protein 1 [Populus trichocarpa]	-	-	-	-	-	-	-
IMY05_001G0008100	7.86	9.79	7.48	2.28	1.84	1.79	0.5	0.64	1.7	182	168	155	39	37	40	9	16	34	--	BAH domain-containing protein/Agenet domain-containing protein [Cephalotus follicularis]	-	-	-	-	-	-	GO:0044238//primary metabolic process;GO:0044260//cellular macromolecule metabolic process
IMY05_001G0008200	29.91	29.68	33.19	13.74	13.95	13.58	9.95	10.38	9.53	612	450	607	208	248	268	159	230	168	ADA2B	transcriptional adapter ADA2b isoform X1 [Populus trichocarpa]	-	-	-	-	GO:0043231//intracellular membrane-bounded organelle	GO:0001071//nucleic acid binding transcription factor activity;GO:0003676//nucleic acid binding;GO:0003712//transcription cofactor activity;GO:0003824//catalytic activity;GO:0046914//transition metal ion binding	GO:0000302//response to reactive oxygen species;GO:0006342//chromatin silencing;GO:0006402//mRNA catabolic process;GO:0007049//cell cycle;GO:0009409//response to cold;GO:0009642//response to light intensity;GO:0009725//response to hormone;GO:0035194//posttranscriptional gene silencing by RNA;GO:0042127//regulation of cell proliferation
IMY05_001G0008300	0	0	0	0	0	0	0.35	0.19	0.4	0	0	0	0	0	0	4	3	5	--	Paramyosin like [Actinidia chinensis var. chinensis] [Actinidia chinensis]	-	-	-	-	-	-	-
IMY05_001G0008400	0.62	2.74	2.69	0	0.12	0	2.83	0.59	1.37	12	39.54	46.82	0	2	0	42.95	12.49	23	CYP82C2	cytochrome P450 CYP82D47-like [Populus trichocarpa]	-	-	-	-	-	GO:0005488//binding;GO:0016709//oxidoreductase activity, acting on paired donors, with incorporation or reduction of molecular oxygen, NAD(P)H as one donor, and incorporation of one atom of oxygen	GO:0044710//single-organism metabolic process
IMY05_001G0008500	0.05	0	0.31	0	0.21	0.05	0.73	0.48	0.43	1	0	5.18	0	3.41	1	10.89	9.79	7.04	CYP82C4	cytochrome P450 CYP82D47-like [Populus trichocarpa]	-	-	-	-	-	GO:0005488//binding;GO:0016709//oxidoreductase activity, acting on paired donors, with incorporation or reduction of molecular oxygen, NAD(P)H as one donor, and incorporation of one atom of oxygen	GO:0044710//single-organism metabolic process
IMY05_001G0008600	0	0	0	0	0.23	0	0	0	0	0	0	0	0	1.59	0	0	0	0	CYP82C4	PREDICTED: cytochrome P450 82C4-like [Populus euphratica]	-	-	-	-	GO:0016020//membrane	GO:0016709//oxidoreductase activity, acting on paired donors, with incorporation or reduction of molecular oxygen, NAD(P)H as one donor, and incorporation of one atom of oxygen;GO:0046872//metal ion binding	GO:0008299//isoprenoid biosynthetic process
IMY05_001G0008700	0.2	0.78	0.67	0.2	0.35	0.16	1.3	1.52	2.44	4	11.46	12	3	6	3	20.16	32.72	41.96	CYP82C4	cytochrome P450 CYP82D47-like [Populus trichocarpa]	-	-	-	-	-	GO:0005488//binding;GO:0016709//oxidoreductase activity, acting on paired donors, with incorporation or reduction of molecular oxygen, NAD(P)H as one donor, and incorporation of one atom of oxygen	GO:0044710//single-organism metabolic process
IMY05_001G0008800	0	0	0	0.47	0.81	0.36	0	0	0	0	0	0	3	6	3	0	0	0	--	L10-interacting MYB domain-containing protein [Populus trichocarpa]	-	-	-	-	-	-	-
IMY05_001G0008900	1.08	2.6	1.08	2.11	3.04	2.99	1.85	0.89	1.4	9	16	8	13	22	24	12	8	10	NAR1	protein NAR1 isoform X3 [Populus trichocarpa]	-	-	-	-	GO:0043231//intracellular membrane-bounded organelle;GO:0044444//cytoplasmic part	GO:0003824//catalytic activity	GO:0009628//response to abiotic stimulus;GO:0010467//gene expression;GO:0042221//response to chemical;GO:0044710//single-organism metabolic process;GO:0048518//positive regulation of biological process;GO:0070192//chromosome organization involved in meiotic cell cycle
IMY05_001G0009000	0	0	0	0	0	0	0	0	0	0	0	0	0	0	0	0	0	0	ACA11	PREDICTED: calcium-transporting ATPase 12, plasma membrane-type-like [Populus euphratica]	-	-	-	-	-	-	GO:0006810//transport;GO:0044699//single-organism process
IMY05_001G0009100	0	0	0	0	0	0	0	0	0	0	0	0	0	0	0	0	0	0	--	PREDICTED: POPTR_0016s01060g [Prunus dulcis]	-	-	-	-	-	-	-
IMY05_001G0009200	1.32	1.88	1.15	3.53	2.89	4.52	0.1	0.19	0.33	51.41	54.12	40.07	101.37	97.61	169.51	3.08	8	11	ACA12	calcium-transporting ATPase 12, plasma membrane-type [Populus trichocarpa]	-	-	-	-	-	-	GO:0006810//transport;GO:0044699//single-organism process
IMY05_001G0009300	1.09	0.76	0.93	1.15	0.64	0.82	0	0	0.03	38.95	20.24	29.74	30.39	20.04	28.37	0	0	1.04	ACA12	calcium-transporting ATPase 12, plasma membrane-type [Populus trichocarpa]	-	-	-	-	-	-	GO:0006810//transport;GO:0044699//single-organism process
IMY05_001G0009400	0	0	0	1.31	0.85	0.51	0.32	0.23	0.29	0	0	0	3.95	3	2	1	1	1	--	PREDICTED: NADH-ubiquinone oxidoreductase 20.9 kDa subunit [Populus euphratica]	-	-	-	-	GO:0030964//NADH dehydrogenase complex;GO:0044455//mitochondrial membrane part	-	GO:0019941//modification-dependent protein catabolic process;GO:0035966//response to topologically incorrect protein;GO:0043094//cellular metabolic compound salvage;GO:0043248//proteasome assembly
IMY05_001G0009500	7.12	8.02	8.4	5.65	4.9	6.59	0.38	0.32	0.81	284.63	237.64	300.19	167.24	170.35	254.11	11.92	14	27.96	ACA12	calcium-transporting ATPase 12, plasma membrane-type [Populus trichocarpa]	-	-	-	-	-	-	GO:0006811//ion transport;GO:0050896//response to stimulus
IMY05_001G0009600	2.71	1.66	5.51	0.35	0	0	0.32	0.68	0.86	11	5	20	1.05	0	0	1	3	3	--	PREDICTED: NADH-ubiquinone oxidoreductase 20.9 kDa subunit [Populus euphratica]	-	-	-	-	GO:0030964//NADH dehydrogenase complex;GO:0044455//mitochondrial membrane part	-	GO:0019941//modification-dependent protein catabolic process;GO:0035966//response to topologically incorrect protein;GO:0043094//cellular metabolic compound salvage;GO:0043248//proteasome assembly
IMY05_001G0009700	39.59	36.68	35.97	36.81	42.55	35.04	40.45	42.53	39.4	836	574	679	575	781	714	667	973	717	SCL13	phytochrome A signal transduction 1 [Populus deltoides x Populus x canadensis]	-	-	-	-	GO:0044424//intracellular part	-	GO:0010468//regulation of gene expression;GO:0034645//cellular macromolecule biosynthetic process
IMY05_001G0009800	0.11	0	0.26	0.46	1.18	0.24	0	0.21	0	1	0	2	3	9	2	0	2	0	--	pumilio 12-like [Pyrus ussuriensis x Pyrus communis]	-	-	-	-	-	-	-
IMY05_001G0009900	0.53	1.27	1.15	1.19	1.28	1.91	2.55	2.36	3.24	5.83	10.27	11.22	9.64	12.21	20.22	21.77	28.03	30.57	TK	thymidine kinase a [Populus trichocarpa]	Metabolism;Metabolism	Global and overview maps;Nucleotide metabolism	ko01100//Metabolic pathways;ko00240//Pyrimidine metabolism	K00857;K00857	GO:0043231//intracellular membrane-bounded organelle	GO:0005515//protein binding;GO:0019136//deoxynucleoside kinase activity;GO:0032550//purine ribonucleoside binding;GO:0043169//cation binding	GO:0006259//DNA metabolic process;GO:0009124//nucleoside monophosphate biosynthetic process
IMY05_001G0010000	8.79	7.86	7.23	2.51	2.29	2.16	4.59	2.53	5.98	96.17	63.73	70.78	20.36	21.79	22.78	39.23	29.97	56.43	TK	PREDICTED: thymidine kinase-like [Populus euphratica]	Metabolism;Metabolism	Global and overview maps;Nucleotide metabolism	ko01100//Metabolic pathways;ko00240//Pyrimidine metabolism	K00857;K00857	GO:0043231//intracellular membrane-bounded organelle	GO:0005515//protein binding;GO:0019136//deoxynucleoside kinase activity;GO:0032550//purine ribonucleoside binding;GO:0043169//cation binding	GO:0006259//DNA metabolic process;GO:0009124//nucleoside monophosphate biosynthetic process
IMY05_001G0010100	29.37	29.5	32.97	31.96	34.84	31.66	4.22	5.78	9.58	544	405	546	438	561	566	61	116	153	RNP1	PREDICTED: heterogeneous nuclear ribonucleoprotein 1-like [Populus euphratica]	Genetic Information Processing	Translation	ko03015//mRNA surveillance pathway	K14411	GO:0032991//macromolecular complex;GO:0044423//virion part	GO:0097159//organic cyclic compound binding	-
IMY05_001G0010200	5.28	3.94	4.4	4.25	2.59	4.08	1.73	2.49	0.52	47	26	35	28	20	35	12	24	4	RABA5A	ras-related protein RABA5a [Populus trichocarpa]	Cellular Processes	Transport and catabolism	ko04144//Endocytosis	K07904	-	-	-
IMY05_001G0010400	0	0	0	0	0	0	0.06	0	0	0	0	0	0	0	0	1	0	0	INT4	inositol transporter 4 [Populus trichocarpa]	-	-	-	-	GO:0031224//intrinsic component of membrane;GO:0042995//cell projection	GO:0005365//myo-inositol transmembrane transporter activity;GO:0015291//secondary active transmembrane transporter activity;GO:0016628//oxidoreductase activity, acting on the CH-CH group of donors, NAD or NADP as acceptor	GO:0006812//cation transport;GO:0015791//polyol transport;GO:0015851//nucleobase transport;GO:0044710//single-organism metabolic process;GO:0044763//single-organism cellular process
IMY05_001G0010500	1.82	2.75	2.46	1.71	1.58	2.57	0.21	0.15	0.26	33	37	40	23	25	45	3	3	4	PUB1	U-box domain-containing protein 4 [Populus trichocarpa]	-	-	-	-	-	GO:0003824//catalytic activity	GO:0006970//response to osmotic stress;GO:0006996//organelle organization
IMY05_001G0010600	0	0	0	0	0.07	0.07	0	0	0.15	0	0	0	0	1	1	0	0	2	At4g17280	PREDICTED: cytochrome b561 and DOMON domain-containing protein At5g47530-like [Populus euphratica]	-	-	-	-	GO:0031224//intrinsic component of membrane	GO:0043169//cation binding	GO:0006952//defense response;GO:0009058//biosynthetic process;GO:0044707//single-multicellular organism process;GO:0044710//single-organism metabolic process;GO:0044763//single-organism cellular process;GO:0045491//xylan metabolic process;GO:0050794//regulation of cellular process;GO:0051707//response to other organism;GO:0051716//cellular response to stimulus
IMY05_001G0010700	23.75	26.88	23.78	72.88	65.45	55.87	45.37	51.79	49.45	248	208	222	563	594	563	370	586	445	IMP3	PREDICTED: inositol monophosphatase 3-like [Populus euphratica]	Metabolism;Metabolism;Metabolism;Environmental Information Processing;Metabolism	Global and overview maps;Global and overview maps;Carbohydrate metabolism;Signal transduction;Carbohydrate metabolism	ko01100//Metabolic pathways;ko01110//Biosynthesis of secondary metabolites;ko00562//Inositol phosphate metabolism;ko04070//Phosphatidylinositol signaling system;ko00053//Ascorbate and aldarate metabolism	K10047;K10047;K10047;K10047;K10047	GO:0016020//membrane;GO:0044444//cytoplasmic part	GO:0008252//nucleotidase activity;GO:0043169//cation binding;GO:0052834//inositol monophosphate phosphatase activity;GO:0070456//galactose-1-phosphate phosphatase activity	GO:0006020//inositol metabolic process;GO:0006089//lactate metabolic process;GO:0006950//response to stress;GO:0009628//response to abiotic stimulus;GO:0019758//glycosinolate biosynthetic process;GO:0019852//L-ascorbic acid metabolic process;GO:0032958//inositol phosphate biosynthetic process;GO:0046488//phosphatidylinositol metabolic process
IMY05_001G0010800	82.84	92.74	87.96	118.53	118.31	107.91	136.64	132.48	143.11	1085.99	900.97	1030.99	1149.7	1348.24	1365.24	1398.95	1881.96	1616.9	At5g47540	calcium binding protein 39 [Populus alba]	-	-	-	-	GO:0016020//membrane	-	GO:0019941//modification-dependent protein catabolic process;GO:0035966//response to topologically incorrect protein;GO:0043094//cellular metabolic compound salvage;GO:0043248//proteasome assembly
IMY05_001G0010900	0.08	0	0.03	0	0	0	0	0	0.03	3	0	1	0	0	0	0	0	1	At1g53430	probable LRR receptor-like serine/threonine-protein kinase At1g53440 isoform X1 [Populus trichocarpa]	-	-	-	-	GO:0016020//membrane	GO:0016301//kinase activity	GO:0006796//phosphate-containing compound metabolic process
IMY05_001G0011000	0	0	0	0	0	0	0	0	0	0	0	0	0	0	0	0	0	0	--	hypothetical protein DKX38_023310 [Salix brachista]	-	-	-	-	-	-	-
IMY05_001G0011100	0	0	0	0	0	0	0.96	0	0	0	0	0	0	0	0	5.37	0	0	At5g47540	Proteinase inhibitor I25, cystatin [Gossypium australe]	-	-	-	-	GO:0016020//membrane	-	GO:0019941//modification-dependent protein catabolic process;GO:0035966//response to topologically incorrect protein;GO:0043094//cellular metabolic compound salvage;GO:0043248//proteasome assembly
IMY05_001G0011200	0	0	0	0	0	0	0	0	0	0	0	0	0	0	0	0	0	0	At1g53440	probable LRR receptor-like serine/threonine-protein kinase At1g53440 isoform X1 [Populus trichocarpa]	-	-	-	-	GO:0016020//membrane	GO:0016772//transferase activity, transferring phosphorus-containing groups	GO:0009987//cellular process
IMY05_001G0011300	0.45	0	0	1.53	3.15	2.12	0.58	0	1.23	2	0	0	5	12.08	9.03	2.01	0	4.69	At5g47540	Proteinase inhibitor I25, cystatin [Gossypium australe]	-	-	-	-	GO:0016020//membrane	-	GO:0019941//modification-dependent protein catabolic process;GO:0035966//response to topologically incorrect protein;GO:0043094//cellular metabolic compound salvage;GO:0043248//proteasome assembly
IMY05_001G0011400	0.97	0.62	0.79	3.13	5.05	4.29	0.22	0.83	0.62	15.18	7.2	11.08	36.17	68.64	64.62	2.67	13.97	8.41	At5g47540	Proteinase inhibitor I25, cystatin [Gossypium australe]	-	-	-	-	GO:0016020//membrane	-	GO:0019941//modification-dependent protein catabolic process;GO:0035966//response to topologically incorrect protein;GO:0043094//cellular metabolic compound salvage;GO:0043248//proteasome assembly
IMY05_001G0011500	0.06	0.11	0.04	0	0	0	0	0	0.04	1.66	2.23	1	0	0	0	0	0	1	At1g53430	probable LRR receptor-like serine/threonine-protein kinase At1g53440 isoform X2 [Populus trichocarpa]	-	-	-	-	GO:0016020//membrane	GO:0016772//transferase activity, transferring phosphorus-containing groups	-
IMY05_001G0011600	0	0	0	0	0	0	0	0	0	0	0	0	0	0	0	0	0	0	--	probable LRR receptor-like serine/threonine-protein kinase At1g53430 isoform X2 [Rosa chinensis]	-	-	-	-	-	-	-
IMY05_001G0011700	0.14	0	0.16	0	0.27	0.14	0.35	0	0	1	0	1	0	1.69	1	1.95	0	0	--	zinc finger protein [Cinnamomum micranthum f. kanehirae]	-	-	-	-	-	-	-
IMY05_001G0011800	0	0	0	0.41	0.34	0.19	0	0	0	0	0	0	5	4.85	3.05	0	0	0	--	3-hydroxyisobutyryl-CoA hydrolase 1-like [Hibiscus syriacus]	-	-	-	-	-	-	-
IMY05_001G0011900	3.2	2.9	3.52	0.5	0.14	0.61	0.12	0.07	0.06	132.17	88.59	129.93	15.13	5.05	24.11	4	3.06	2	At1g53430	probable LRR receptor-like serine/threonine-protein kinase At1g53440 isoform X1 [Populus trichocarpa]	-	-	-	-	-	-	-
IMY05_001G0012000	0	0	0	0	0	0	0.05	0	0.04	0	0	0	0	0	0	1	0	1	--	Polysulfide reductase chain A like [Actinidia chinensis var. chinensis] [Actinidia chinensis]	-	-	-	-	-	-	-
IMY05_001G0012200	0	0	0	0	0	0	0	0	0	0	0	0	0	0	0	0	0	0	--	Polysulfide reductase chain A like [Actinidia chinensis var. chinensis] [Actinidia chinensis]	-	-	-	-	-	-	-
IMY05_001G0012300	0	0	0	0	0	0	0.1	0.04	0	0	0	0	0	0	0	2	1	0	--	Polysulfide reductase chain A like [Actinidia chinensis var. chinensis] [Actinidia chinensis]	-	-	-	-	-	-	-
IMY05_001G0012400	88.24	73.64	79.42	116.58	111.79	103.33	110.37	99.41	120.81	1423	880	1145	1391	1567	1608	1390	1737	1679	CPR1	F-box family protein [Populus tomentosa]	-	-	-	-	-	-	-
IMY05_001G0012500	0	0	0	0	0	0	0	0	0	0	0	0	0	0	0	0	0	0	CPR1	F-box protein CPR1-like [Populus trichocarpa]	-	-	-	-	-	-	-
IMY05_001G0012600	0	0	0	0	0	0	0	0	0	0	0	0	0	0	0	0	0	0	CPR1	F-box protein CPR1-like [Populus trichocarpa]	-	-	-	-	-	-	-
IMY05_001G0012700	7.75	10.25	8.53	12.98	9.05	9.7	11.83	11.64	10.12	255	250	251	316	259	308	304	415	287	UPL5	E3 ubiquitin-protein ligase UPL5-like [Populus alba]	-	-	-	-	GO:0044424//intracellular part	GO:0005488//binding;GO:0019787//ubiquitin-like protein transferase activity	GO:0000302//response to reactive oxygen species;GO:0001101//response to acid chemical;GO:0007165//signal transduction;GO:0010260//organ senescence;GO:0032446//protein modification by small protein conjugation
IMY05_001G0012800	0.18	0	0	0	0	0	0	0	0	1	0	0	0	0	0	0	0	0	--	hypothetical protein DKX38_023404 [Salix brachista]	-	-	-	-	-	-	-
IMY05_001G0012900	47.62	49.65	45.85	50.29	55.99	39.43	51.69	55.2	47.74	453	350	390	354	463	362	384	569	391.42	emc3	ER membrane protein complex subunit 3 [Populus trichocarpa]	-	-	-	-	GO:0031224//intrinsic component of membrane;GO:0043231//intracellular membrane-bounded organelle	-	GO:0016192//vesicle-mediated transport;GO:0032989//cellular component morphogenesis;GO:0040007//growth
IMY05_001G0013000	0	0	0	0	0	0	0.11	0	0	0	0	0	0	0	0	1	0	0	--	Polyketide cyclase SnoaL-like domain-containing protein [Gossypium australe]	-	-	-	-	-	-	-
IMY05_001G0013100	14.59	14.49	14.44	12.92	14.55	13.58	10.39	11.56	15.51	383	282	339	251	332	344	213	329	351	GALT2	hydroxyproline O-galactosyltransferase GALT2 isoform X2 [Populus trichocarpa]	-	-	-	-	GO:0031224//intrinsic component of membrane;GO:0043231//intracellular membrane-bounded organelle	GO:0005488//binding;GO:0035250//UDP-galactosyltransferase activity	GO:0006493//protein O-linked glycosylation;GO:0010404//cell wall hydroxyproline-rich glycoprotein metabolic process
IMY05_001G0013200	13.72	14.79	13.51	20.4	22.58	18.02	29.33	26.77	23.99	209	167	184	230	299	265	349	442	315	TRI1	AF4/FMR2 family member 4 isoform X2 [Populus trichocarpa]	-	-	-	-	-	-	-
IMY05_001G0013300	7.56	9.19	7.97	4.17	4.41	5.51	5.18	2.75	3.83	71	64	67	29	36	50	38	28	31	GDI1	PREDICTED: rho GDP-dissociation inhibitor 1-like [Populus euphratica]	-	-	-	-	GO:0044424//intracellular part	GO:0005092//GDP-dissociation inhibitor activity;GO:0005488//binding;GO:0008047//enzyme activator activity	GO:0009826//unidimensional cell growth;GO:0010015//root morphogenesis;GO:0030036//actin cytoskeleton organization;GO:0043087//regulation of GTPase activity
IMY05_001G0013400	19.79	22.93	22.94	23.54	18.67	18.79	21.41	15.27	19.31	341.3	293.12	353.76	300.36	279.92	312.82	288.34	285.29	287.08	RH10	DEAD-box ATP-dependent RNA helicase 10 [Populus trichocarpa]	-	-	-	-	GO:0043231//intracellular membrane-bounded organelle	GO:0003676//nucleic acid binding;GO:0032550//purine ribonucleoside binding;GO:0042623//ATPase activity, coupled	GO:0006221//pyrimidine nucleotide biosynthetic process
IMY05_001G0013500	5.84	6.62	6.48	5.96	4.01	4.46	12.64	8.36	8.97	123.18	103.47	122.13	92.94	73.54	90.78	208	191	163	USP39	U4/U6.U5 tri-snRNP-associated protein 2-like [Populus alba]	Genetic Information Processing	Transcription	ko03040//Spliceosome	K12847	-	-	-
IMY05_001G0013600	26.27	24.43	24.86	8.49	7.09	5.84	0.07	0	0	479.54	330.39	405.76	114.6	112.55	102.91	1	0	0	UGT71K2	UDP-glycosyltransferase 71K1 [Populus trichocarpa]	-	-	-	-	-	GO:0016758//transferase activity, transferring hexosyl groups	-
IMY05_001G0013700	7.63	6.77	7.16	0.2	1.21	0.49	1.35	1.55	0.26	141.66	93.19	118.86	2.72	19.58	8.85	19.51	31.24	4.18	UGT71K1	anthocyanidin 3-O-glucosyltransferase 2 [Populus trichocarpa]	-	-	-	-	-	GO:0016758//transferase activity, transferring hexosyl groups	-
IMY05_001G0013800	14.51	8.39	11.45	2.13	3.03	1.7	2.74	3.39	5.77	212.72	91.08	150.09	23.05	38.59	24.07	31.35	53.89	72.86	ASAT1	acyl-CoA--sterol O-acyltransferase 1 [Populus trichocarpa]	-	-	-	-	-	GO:0005488//binding;GO:0016740//transferase activity	GO:0006706//steroid catabolic process;GO:0034433//steroid esterification
IMY05_001G0013900	0	0	0.04	0	0.05	0	0.35	0.87	0.16	0	0	0.5	0	0.59	0	4	14	2	ASAT1	acyl-CoA--sterol O-acyltransferase 1 [Populus trichocarpa]	-	-	-	-	-	-	-
IMY05_001G0014000	0.03	0.49	0.03	0.12	0.1	0.28	0.11	0.13	0.23	1.12	12.71	1.07	3	3	9.58	3	4.98	7	MIK2	PREDICTED: probable LRR receptor-like serine/threonine-protein kinase At4g08850 [Populus euphratica]	-	-	-	-	-	GO:0016301//kinase activity	GO:0006796//phosphate-containing compound metabolic process
IMY05_001G0014100	0	0	0	0	0	0	0	0	0	0	0	0	0	0	0	0	0	0	MAN2	LOW QUALITY PROTEIN: mannan endo-1,4-beta-mannosidase 6, partial [Populus trichocarpa]	Metabolism;Metabolism	Global and overview maps;Carbohydrate metabolism	ko01100//Metabolic pathways;ko00051//Fructose and mannose metabolism	K19355;K19355	-	GO:0016787//hydrolase activity	GO:0044238//primary metabolic process
IMY05_001G0014200	2.06	5.38	5.23	2.42	2.37	1.57	0.35	0.25	0.48	15	29	34	13	15	11	2	2	3	BAG5	BAG family molecular chaperone regulator 5, mitochondrial [Populus trichocarpa]	-	-	-	-	GO:0044444//cytoplasmic part	-	GO:0009072//aromatic amino acid family metabolic process;GO:0019439//aromatic compound catabolic process;GO:1901361//organic cyclic compound catabolic process;GO:1901565//organonitrogen compound catabolic process
IMY05_001G0014300	75.99	77.75	84.03	80.79	86.21	88.19	89.75	87.13	86.17	1584	1201	1566	1246	1562	1774	1461	1968	1548	RAP74	transcription initiation factor IIF subunit alpha isoform X1 [Populus trichocarpa]	Genetic Information Processing	Transcription	ko03022//Basal transcription factors	K03138	GO:0009521//photosystem;GO:0031224//intrinsic component of membrane;GO:0043231//intracellular membrane-bounded organelle	GO:0005515//protein binding;GO:0008135//translation factor activity, RNA binding	GO:0006352//DNA-templated transcription, initiation;GO:0006412//translation;GO:0032786//positive regulation of DNA-templated transcription, elongation
IMY05_001G0014400	0.14	0	0	0.18	0	0.14	0	0	0	1	0	0	1	0	1	0	0	0	--	cucumber peeling cupredoxin [Populus trichocarpa]	-	-	-	-	-	-	-
IMY05_001G0014500	45.3	45.78	43.85	61.51	61.04	50.05	49.4	47.16	48.13	438	328	379	440	513	467	373	494	401	PAC1	proteasome subunit alpha type-4 [Populus trichocarpa]	Genetic Information Processing	Folding, sorting and degradation	ko03050//Proteasome	K02728	GO:0005840//ribosome;GO:0043231//intracellular membrane-bounded organelle;GO:0043234//protein complex	GO:0004175//endopeptidase activity	GO:0006006//glucose metabolic process;GO:0006090//pyruvate metabolic process;GO:0006970//response to osmotic stress;GO:0010038//response to metal ion;GO:0019941//modification-dependent protein catabolic process
IMY05_001G0014600	2.22	2.54	2.68	4.23	6.81	4.54	0.58	1.42	0.53	39	33	42	55	104	77	8	27	8	TPRP-F1	36.4 kDa proline-rich protein [Ricinus communis]	-	-	-	-	GO:0005576//extracellular region;GO:0005911//cell-cell junction;GO:0044434//chloroplast part	GO:0016787//hydrolase activity	GO:0019538//protein metabolic process
IMY05_001G0014700	0	0	0	0	0.31	0	0	0	0	0	0	0	0	1	0	0	0	0	--	basic salivary proline-rich protein 3 [Populus trichocarpa]	-	-	-	-	-	-	-
IMY05_001G0014800	0	0	0	0	0	0	0	0	0	0	0	0	0	0	0	0	0	0	--	basic salivary proline-rich protein 3 [Populus trichocarpa]	-	-	-	-	-	-	-
IMY05_001G0014900	0	0	0	0	0	0	0	0	0	0	0	0	0	0	0	0	0	0	--	PREDICTED: LOC110799060 [Prunus dulcis]	-	-	-	-	GO:0043231//intracellular membrane-bounded organelle	-	-
IMY05_001G0015000	0.11	0.15	0.6	0	0.37	0	0	0	0	1	1	5	0	3	0	0	0	0	GDI1	PREDICTED: rho GDP-dissociation inhibitor 1-like [Populus euphratica]	-	-	-	-	GO:0044424//intracellular part	GO:0005092//GDP-dissociation inhibitor activity;GO:0005488//binding	GO:0000904//cell morphogenesis involved in differentiation;GO:0009664//plant-type cell wall organization;GO:0009826//unidimensional cell growth;GO:0010015//root morphogenesis;GO:0019222//regulation of metabolic process;GO:0030036//actin cytoskeleton organization
IMY05_001G0015100	6.05	5.64	5.95	4.03	3.95	6.35	5.27	5.28	4.66	112.7	77.88	99.24	55.64	64.08	114.18	76.66	106.71	74.92	RH10	DEAD-box ATP-dependent RNA helicase 10 [Populus trichocarpa]	-	-	-	-	GO:0043231//intracellular membrane-bounded organelle	GO:0003676//nucleic acid binding;GO:0032550//purine ribonucleoside binding;GO:0042623//ATPase activity, coupled	GO:0006221//pyrimidine nucleotide biosynthetic process
IMY05_001G0015200	1.7	2.36	3.35	2.57	2.36	1.6	0	0	0	27.82	28.53	48.87	31.06	33.46	25.22	0	0	0	USP39	U4/U6.U5 tri-snRNP-associated protein 2-like [Populus alba]	Genetic Information Processing	Transcription	ko03040//Spliceosome	K12847	-	-	-
IMY05_001G0015300	16.35	16.4	15.51	7.46	6.93	6.17	0	0	0.07	291.46	216.61	247.24	98.4	107.45	106.09	0	0	1	UGT71K2	UDP-glycosyltransferase 71K1 [Populus trichocarpa]	-	-	-	-	-	GO:0016757//transferase activity, transferring glycosyl groups	-
IMY05_001G0015400	0.26	0.15	0.14	0.99	0.51	0.19	0.34	0.1	0.47	4.34	1.81	2.14	12.28	7.42	3.15	4.49	1.76	6.82	UGT71K1	anthocyanidin 3-O-glucosyltransferase 2 [Populus trichocarpa]	-	-	-	-	-	GO:0016758//transferase activity, transferring hexosyl groups	-
IMY05_001G0015500	10.38	7.86	8.83	5.39	5.77	3.65	1.05	2.7	2.42	135.28	75.92	102.91	51.95	65.41	45.93	10.65	38.11	27.14	ASAT1	PREDICTED: acyl-CoA--sterol O-acyltransferase 1-like [Populus euphratica]	-	-	-	-	-	GO:0005488//binding;GO:0016740//transferase activity	GO:0006706//steroid catabolic process;GO:0034433//steroid esterification
IMY05_001G0015600	0	0	0.04	0	0.11	0	0	0	0	0	0	0.5	0	1.41	0	0	0	0	ASAT1	acyl-CoA--sterol O-acyltransferase 1 [Populus trichocarpa]	-	-	-	-	-	-	-
IMY05_001G0015700	0.5	0.21	0.28	0.05	0	0.2	0	0.1	0.13	13.88	4.29	6.93	1	0	5.42	0	3.02	3	MIK2	PREDICTED: probable LRR receptor-like serine/threonine-protein kinase At4g08850 [Populus euphratica]	-	-	-	-	-	GO:0016772//transferase activity, transferring phosphorus-containing groups	GO:0008152//metabolic process
IMY05_001G0015800	0	0	0	0.41	1.29	2	1.03	1.1	1.47	0	0	0	3.01	11.1	19.15	8	11.79	12.5	GT3	LOW QUALITY PROTEIN: anthocyanidin 3-O-glucosyltransferase 2 [Populus trichocarpa]	-	-	-	-	-	GO:0016757//transferase activity, transferring glycosyl groups	-
IMY05_001G0015900	0.05	0	0.12	1.8	2.11	0.77	0.07	0.1	0	1	0	2	25	34.5	14	1	2	0	GT3	anthocyanidin 3-O-glucosyltransferase 2 [Populus trichocarpa]	-	-	-	-	-	GO:0016758//transferase activity, transferring hexosyl groups	-
IMY05_001G0016000	0	0	0	0	5.2	0	0	7.89	0	0.03	0	0	0	84	0	0	159	0	GT6	anthocyanidin 3-O-glucosyltransferase 2-like [Populus trichocarpa]	-	-	-	-	-	GO:0035251//UDP-glucosyltransferase activity	GO:0008152//metabolic process
IMY05_001G0016100	0	0	0	0	0	0	0.15	0	0.04	0	0	0	0	0	0	2	0	0.57	UGT71K2	anthocyanidin 3-O-glucosyltransferase 2 [Populus trichocarpa]	-	-	-	-	-	GO:0016758//transferase activity, transferring hexosyl groups	-
IMY05_001G0016200	0.16	0	0	0	0	0	0	0	0.09	3	0	0	0	0	0	0	0	1.43	UGT71K2	anthocyanidin 3-O-glucosyltransferase 2 [Populus trichocarpa]	-	-	-	-	-	GO:0016758//transferase activity, transferring hexosyl groups	-
IMY05_001G0016300	14.78	16.47	19	8.86	5.2	11.14	13.63	7.89	13.47	274.97	227	316	122	84	200	198	159	216	GT6	anthocyanidin 3-O-glucosyltransferase 2-like [Populus trichocarpa]	-	-	-	-	-	GO:0035251//UDP-glucosyltransferase activity	GO:0008152//metabolic process
IMY05_001G0016400	0.05	0	0.12	1.8	2.11	0.77	0.07	0.1	0	1	0	2	25	34.5	14	1	2	0	GT3	anthocyanidin 3-O-glucosyltransferase 2 [Populus trichocarpa]	-	-	-	-	-	GO:0016758//transferase activity, transferring hexosyl groups	-
IMY05_001G0016500	14.43	24.09	23.21	22.88	25.53	18.32	4.82	4.72	6.77	268.36	332	386	314.93	412.83	328.85	70	95.21	108.5	UGT71A15	anthocyanidin 3-O-glucosyltransferase 2 [Populus trichocarpa]	-	-	-	-	-	GO:0035251//UDP-glucosyltransferase activity	GO:0008152//metabolic process
IMY05_001G0016600	0	0	0	0	0	0	0	0	0	0	0	0	0	0	0	0	0	0	UGT71A15	PREDICTED: anthocyanidin 3-O-glucosyltransferase 2-like [Populus euphratica]	-	-	-	-	-	GO:0035251//UDP-glucosyltransferase activity	GO:0008152//metabolic process
IMY05_001G0016700	0	0	0	0	0	0	0	0	0	0	0	0	0	0	0	0	0	0	UGT71A15	anthocyanidin 3-O-glucosyltransferase 2 [Populus trichocarpa]	-	-	-	-	-	GO:0016758//transferase activity, transferring hexosyl groups	-
IMY05_001G0016800	0	0	0	0	0	0	0	0	0	0	0	0	0	0	0	0	0	0	UGT71A15	anthocyanidin 3-O-glucosyltransferase 2 [Populus trichocarpa]	-	-	-	-	-	GO:0016757//transferase activity, transferring glycosyl groups	-
IMY05_001G0016900	10.04	18.23	18.72	2.87	2.79	2.01	0.59	0.85	0.8	174	233.99	290	36.75	42	33.6	8	16	12	UGT71A15	anthocyanidin 3-O-glucosyltransferase 2 [Populus trichocarpa]	-	-	-	-	-	GO:0035251//UDP-glucosyltransferase activity	GO:0009812//flavonoid metabolic process
IMY05_001G0017000	0.11	0.07	0.12	1.17	0.75	0.89	0.34	0.4	0.13	2	1	2	16	12.07	15.98	5	8	2	UGT71A15	anthocyanidin 3-O-glucosyltransferase 2 [Populus trichocarpa]	-	-	-	-	GO:0044444//cytoplasmic part	GO:0035251//UDP-glucosyltransferase activity	GO:0009813//flavonoid biosynthetic process
IMY05_001G0017100	0.03	0	0	2.88	1.15	2.04	0.26	0	0	0.5	0	0	41.23	19.4	38.05	4	0	0	GT3	anthocyanidin 3-O-glucosyltransferase 6 [Populus trichocarpa]	-	-	-	-	-	GO:0016758//transferase activity, transferring hexosyl groups	-
IMY05_001G0017200	0	0	0	0	0	0	0	0	0	0	0	0	0	0	0	0	0	0	GT6	anthocyanidin 3-O-glucosyltransferase 6 [Populus trichocarpa]	-	-	-	-	-	GO:0016758//transferase activity, transferring hexosyl groups	-
IMY05_001G0017300	0	0	0.08	0.28	0.16	0.35	0	0.13	0.26	0	0	1.27	3.72	2.6	6.06	0	2.58	4	GT3	anthocyanidin 3-O-glucosyltransferase 2 [Populus trichocarpa]	-	-	-	-	-	-	-
IMY05_001G0017400	0	0	0	0	0.06	0	0	0	0	0	0	0	0	1	0	0	0	0	UGT71A15	anthocyanidin 3-O-glucosyltransferase 2 [Populus trichocarpa]	-	-	-	-	-	GO:0035251//UDP-glucosyltransferase activity	GO:0009812//flavonoid metabolic process
IMY05_001G0017500	86.93	86.12	77.91	84.25	83.61	74.91	125.4	142.32	145.81	1580	1160	1266	1133	1321	1314	1780	2803	2284	GT6	anthocyanidin 3-O-glucosyltransferase 2 [Populus trichocarpa]	-	-	-	-	-	GO:0035251//UDP-glucosyltransferase activity	GO:0008152//metabolic process
IMY05_001G0017600	0.8	1.09	0.84	0.61	0.44	1.22	0.27	0.2	0.25	15	15	14	8.35	7.07	22.02	4	4	4	UGT71A15	anthocyanidin 3-O-glucosyltransferase 2 [Populus trichocarpa]	-	-	-	-	-	-	-
IMY05_001G0017700	0.21	0.28	0.22	1	1.76	1.64	0.6	0.55	0.66	4	4.01	3.73	14.24	29.33	30.34	9	11.42	11	GT3	anthocyanidin 3-O-glucosyltransferase 2 [Populus trichocarpa]	-	-	-	-	-	-	-
IMY05_001G0017800	0.43	0.72	0.54	8.81	7.81	7.36	2.67	7.49	4.4	8	10	9	122	127	133	39	152	71	GT6	anthocyanidin 3-O-glucosyltransferase 6 [Populus trichocarpa]	-	-	-	-	-	GO:0035251//UDP-glucosyltransferase activity	GO:0008152//metabolic process
IMY05_001G0017900	0.03	0	0	0.4	0.87	0.16	0	0.19	0	0.5	0	0	5.77	14.6	2.95	0	4	0	GT3	anthocyanidin 3-O-glucosyltransferase 6 [Populus trichocarpa]	-	-	-	-	-	GO:0016758//transferase activity, transferring hexosyl groups	-
IMY05_001G0018000	0.02	0	0	0	0	0	0	0	0	0.33	0	0	0	0	0	0	0	0	GT1	anthocyanidin 3-O-glucosyltransferase 2 [Populus trichocarpa]	-	-	-	-	-	-	-
IMY05_001G0018100	0	0	0	0	0	0	0	0	0	0	0	0	0	0	0	0	0	0	HIPP08	heavy metal-associated isoprenylated plant protein 8 [Populus trichocarpa]	-	-	-	-	-	-	GO:0030001//metal ion transport
IMY05_001G0018200	0	0	0	0	0	0	0	0	0	0	0	0	0	0	0	0	0	0	PME8	PREDICTED: probable pectinesterase 8 [Populus euphratica]	-	-	-	-	GO:0005618//cell wall;GO:0009536//plastid	GO:0052689//carboxylic ester hydrolase activity	GO:0000272//polysaccharide catabolic process;GO:0071555//cell wall organization
IMY05_001G0018300	5.59	6.98	7.08	10.84	9.23	6.23	6.89	10.81	6.25	53	49	60	76	76	57	51	111	51	VQ22	PREDICTED: ras guanine nucleotide exchange factor P-like [Populus euphratica]	-	-	-	-	GO:0043231//intracellular membrane-bounded organelle	-	-
IMY05_001G0018400	2.07	1.85	2.24	8.65	9.56	8.81	22.75	22.97	20.18	69.31	45.81	66.87	214.08	277.89	284.46	594.21	832.69	581.82	FHY3	protein FAR-RED ELONGATED HYPOCOTYL 3 isoform X1 [Populus trichocarpa]	-	-	-	-	GO:0043231//intracellular membrane-bounded organelle	GO:0001071//nucleic acid binding transcription factor activity;GO:0016798//hydrolase activity, acting on glycosyl bonds;GO:0046914//transition metal ion binding	GO:0006355//regulation of transcription, DNA-templated;GO:0006402//mRNA catabolic process;GO:0006486//protein glycosylation;GO:0007602//phototransduction;GO:0009606//tropism;GO:0010017//red or far-red light signaling pathway;GO:0042127//regulation of cell proliferation;GO:0042752//regulation of circadian rhythm;GO:0048518//positive regulation of biological process;GO:0070646//protein modification…
IMY05_001G0018500	5.45	7.15	6.09	3.12	3.15	2.44	8.73	7.07	8.77	155.58	151.15	155.5	65.95	78.12	67.13	194.57	218.66	215.73	PAT19	probable protein S-acyltransferase 19 [Populus trichocarpa]	-	-	-	-	GO:0031224//intrinsic component of membrane	GO:0016409//palmitoyltransferase activity;GO:0046914//transition metal ion binding	-
IMY05_001G0018600	0	0	0	0	0	0	0	0	0	0	0	0	0	0	0	0	0	0	ERF024	ethylene-responsive transcription factor ERF024 [Populus trichocarpa]	-	-	-	-	GO:0043231//intracellular membrane-bounded organelle	GO:0001071//nucleic acid binding transcription factor activity	GO:0000160//phosphorelay signal transduction system;GO:0009620//response to fungus;GO:0010468//regulation of gene expression;GO:0034645//cellular macromolecule biosynthetic process
IMY05_001G0018700	0	0	0	0	0	0	0	0	0	0	0	0	0	0	0	0	0	0	PME8	probable pectinesterase 8 [Populus trichocarpa]	-	-	-	-	GO:0005618//cell wall	GO:0052689//carboxylic ester hydrolase activity	GO:0000272//polysaccharide catabolic process;GO:0071555//cell wall organization
IMY05_001G0018800	0	0	0	0	0	0	0	0	0	0	0	0	0	0	0	0	0	0	HIPP08	heavy metal-associated isoprenylated plant protein 8 [Populus trichocarpa]	-	-	-	-	-	-	GO:0030001//metal ion transport
IMY05_001G0018900	370.1	328.9	372.22	617.2	591.98	557.17	783.09	672.7	692.21	4709	3101	4234	5810	6547	6841	7781	9274	7590	CCT1	choline-phosphate cytidylyltransferase 2 [Populus trichocarpa]	Metabolism;Metabolism;Metabolism	Global and overview maps;Lipid metabolism;Metabolism of other amino acids	ko01100//Metabolic pathways;ko00564//Glycerophospholipid metabolism;ko00440//Phosphonate and phosphinate metabolism	K00968;K00968;K00968	GO:0044424//intracellular part	GO:0070567//cytidylyltransferase activity	GO:0006656//phosphatidylcholine biosynthetic process;GO:0042127//regulation of cell proliferation
IMY05_001G0019000	0.02	0	0	0	0.09	0	0	0.02	0	0.33	0	0	0	1.5	0	0	0.5	0	GT1	anthocyanidin 3-O-glucosyltransferase 2 [Populus trichocarpa]	-	-	-	-	-	-	-
IMY05_001G0019100	0.02	0.29	0.12	0	0.09	0	0	0.02	0	0.33	4	2	0	1.5	0	0	0.5	0	GT1	anthocyanidin 3-O-glucosyltransferase 2 [Populus trichocarpa]	-	-	-	-	-	-	-
IMY05_001G0019200	0	0	0	0	0.08	0	0	0	0	0	0	0	0	1	0	0	0	0	GT1	anthocyanidin 3-O-glucosyltransferase 2 [Populus trichocarpa]	-	-	-	-	-	GO:0016758//transferase activity, transferring hexosyl groups	-
IMY05_001G0019300	0	0	0	0	0	0	0.52	1.29	2.62	0	0	0	0	0	0	3.7	12.84	20.66	FRS2	protein FAR1-RELATED SEQUENCE 2 isoform X1 [Populus alba]	-	-	-	-	GO:0043231//intracellular membrane-bounded organelle	GO:0046914//transition metal ion binding	GO:0009416//response to light stimulus;GO:0044238//primary metabolic process;GO:0044260//cellular macromolecule metabolic process;GO:0050794//regulation of cellular process
IMY05_001G0019400	19.49	22.7	20.01	16.43	13.08	16.79	14.63	13.32	14.59	618.69	534.19	568.13	385.92	361.11	514.54	362.75	458.31	399.18	FHY3	protein FAR-RED ELONGATED HYPOCOTYL 3 isoform X2 [Populus trichocarpa]	-	-	-	-	GO:0043231//intracellular membrane-bounded organelle	GO:0001071//nucleic acid binding transcription factor activity;GO:0016798//hydrolase activity, acting on glycosyl bonds;GO:0046872//metal ion binding	GO:0006355//regulation of transcription, DNA-templated;GO:0006402//mRNA catabolic process;GO:0006486//protein glycosylation;GO:0007602//phototransduction;GO:0009606//tropism;GO:0010017//red or far-red light signaling pathway;GO:0042127//regulation of cell proliferation;GO:0042752//regulation of circadian rhythm;GO:0048518//positive regulation of biological process;GO:0070647//protein modification…
IMY05_001G0019500	5.87	6.57	6.37	4.69	3.78	4.03	5.94	5.25	5.34	167.42	138.85	162.5	99.05	93.88	110.87	132.43	162.34	131.27	PAT19	probable protein S-acyltransferase 19 [Populus trichocarpa]	-	-	-	-	GO:0031224//intrinsic component of membrane	GO:0016409//palmitoyltransferase activity;GO:0046914//transition metal ion binding	-
IMY05_001G0019600	0	0	0	0	0	0	0	0	0	0	0	0	0	0	0	0	0	0	GABA-TP3	POLLEN-PISTIL INTERACTION 2 family protein [Populus alba]	Metabolism;Metabolism;Metabolism	Global and overview maps;Amino acid metabolism;Carbohydrate metabolism	ko01100//Metabolic pathways;ko00250//Alanine, aspartate and glutamate metabolism;ko00650//Butanoate metabolism	K16871;K16871;K16871	GO:0009536//plastid;GO:0031090//organelle membrane	GO:0003867//4-aminobutyrate transaminase activity;GO:0043168//anion binding;GO:0046914//transition metal ion binding	GO:0000904//cell morphogenesis involved in differentiation;GO:0005984//disaccharide metabolic process;GO:0006105//succinate metabolic process;GO:0006511//ubiquitin-dependent protein catabolic process;GO:0006970//response to osmotic stress;GO:0006996//organelle organization;GO:0009062//fatty acid catabolic process;GO:0009063//cellular amino acid catabolic process;GO:0009064//glutamine family amino…
IMY05_001G0019700	0	0	0	0	0	0	0	0	0	0	0	0	0	0	0	0	0	0	ERF024	ethylene-responsive transcription factor ERF024 [Populus trichocarpa]	-	-	-	-	GO:0043231//intracellular membrane-bounded organelle	GO:0001071//nucleic acid binding transcription factor activity	GO:0000160//phosphorelay signal transduction system;GO:0009620//response to fungus;GO:0010468//regulation of gene expression;GO:0034645//cellular macromolecule biosynthetic process
IMY05_001G0019800	0	0.11	0.13	1.09	0.48	0.55	0.13	0.07	0.02	0	4	6	41	21	27	5	4	1	--	myosin-9-like [Populus alba]	-	-	-	-	-	-	-
IMY05_001G0019900	4.46	4.63	4.25	3.94	2.72	4.32	3.68	3.4	2.61	121	93	103	79	64	113	78	100	61	--	PREDICTED: HAT [Prunus dulcis]	-	-	-	-	GO:0005911//cell-cell junction	GO:0005488//binding	GO:0006402//mRNA catabolic process
IMY05_001G0020000	0.77	1.2	1.72	1.04	1.36	0.86	0.61	0.66	0.34	13	15	26	13	20	14	8	12	5	SCL23	scarecrow-like protein 23 isoform X1 [Populus alba]	-	-	-	-	GO:0043231//intracellular membrane-bounded organelle	GO:0001071//nucleic acid binding transcription factor activity;GO:0003677//DNA binding;GO:0046983//protein dimerization activity	GO:0001708//cell fate specification;GO:0003002//regionalization;GO:0009606//tropism;GO:0010468//regulation of gene expression;GO:0034645//cellular macromolecule biosynthetic process;GO:0048827//phyllome development;GO:0051301//cell division;GO:0072595//maintenance of protein localization in organelle
IMY05_001G0020100	5.38	6.14	2.78	5.59	10.47	5.36	4.5	7.06	9.84	26	22	12	20	44	25	17	37	41	RPL27C	PREDICTED: 60S ribosomal protein L27-3-like [Populus euphratica]	Genetic Information Processing	Translation	ko03010//Ribosome	K02901	GO:0015934//large ribosomal subunit;GO:0043231//intracellular membrane-bounded organelle	GO:0005198//structural molecule activity	GO:0009451//RNA modification;GO:0010467//gene expression;GO:0022613//ribonucleoprotein complex biogenesis
IMY05_001G0020200	0	0	0	0	0	0.37	0	0	0	0	0	0	0	0	1	0	0	0	--	PREDICTED: cysteine-rich and transmembrane domain-containing protein B-like [Tarenaya hassleriana]	-	-	-	-	-	-	GO:0010243//response to organonitrogen compound
IMY05_001G0020300	0	0	0	0	0	0	0	0	0	0	0	0	0	0	0	0	0	0	UGT82A1	PREDICTED: UDP-glycosyltransferase 82A1-like [Populus euphratica]	-	-	-	-	-	GO:0035251//UDP-glucosyltransferase activity	-
IMY05_001G0020400	0	0.39	0	1.29	0.88	0.79	0.61	0.44	0.22	0	3	0	10	8	8	5	5	2	--	PREDICTED: F-box/LRR-repeat protein At3g48880-like [Populus euphratica]	-	-	-	-	-	-	-
IMY05_001G0020500	1.99	3.36	1.56	0.27	0.57	0.41	1.4	1.56	1.73	20	25	14	2	5	4	11	17	15	--	F-box/LRR-repeat protein At3g48880-like isoform X2 [Camellia sinensis]	-	-	-	-	-	-	-
IMY05_001G0020600	0	0	0	0	0	0	0.48	0.09	0.11	0	0	0	0	0	0	4	1	1	--	PREDICTED: F-box/LRR-repeat protein At3g48880-like [Populus euphratica]	-	-	-	-	-	-	-
IMY05_001G0020700	20.29	13.46	18.29	45.76	50.02	46.98	43.5	56.08	48.17	175	86	141	292	375	391	293	524	358	OTU11	OTU domain-containing protein DDB_G0284757 isoform X1 [Populus trichocarpa]	-	-	-	-	GO:0009536//plastid;GO:0016020//membrane	GO:0070011//peptidase activity, acting on L-amino acid peptides	GO:0019538//protein metabolic process
IMY05_001G0020800	35.62	32.8	34.5	45.97	42.23	43.41	24.51	23.11	28.17	1215	829	1052	1160	1252	1429	653	854	828	HSP70-17	PREDICTED: heat shock 70 kDa protein 17-like [Populus euphratica]	Genetic Information Processing	Folding, sorting and degradation	ko04141//Protein processing in endoplasmic reticulum	K09486	GO:0009536//plastid;GO:0031090//organelle membrane;GO:0044432//endoplasmic reticulum part	GO:0016628//oxidoreductase activity, acting on the CH-CH group of donors, NAD or NADP as acceptor;GO:0032550//purine ribonucleoside binding	GO:0000302//response to reactive oxygen species;GO:0009642//response to light intensity;GO:0009814//defense response, incompatible interaction;GO:0015833//peptide transport;GO:0016192//vesicle-mediated transport;GO:0030243//cellulose metabolic process;GO:0033554//cellular response to stress;GO:0044267//cellular protein metabolic process;GO:0044710//single-organism metabolic process
IMY05_001G0020900	1.17	1.57	1.46	0.93	0.59	1.24	1.1	1.27	1.55	34	34	38	20	15	35	25	40	39	CRR2	pentatricopeptide repeat-containing protein [Populus alba]	-	-	-	-	-	-	-
IMY05_001G0021000	19.47	18.09	20.92	0	0.15	0	17.74	19.8	19.11	305	210	293	0	2	0	217	336	258	MUR4	probable UDP-arabinose 4-epimerase 2 isoform X1 [Populus trichocarpa]	Metabolism;Metabolism	Global and overview maps;Carbohydrate metabolism	ko01100//Metabolic pathways;ko00520//Amino sugar and nucleotide sugar metabolism	K12448;K12448	GO:0000139//Golgi membrane;GO:0031224//intrinsic component of membrane	GO:0016857//racemase and epimerase activity, acting on carbohydrates and derivatives;GO:0048037//cofactor binding	GO:0006952//defense response;GO:0009226//nucleotide-sugar biosynthetic process;GO:0009755//hormone-mediated signaling pathway;GO:0019318//hexose metabolic process;GO:0019322//pentose biosynthetic process;GO:0042546//cell wall biogenesis;GO:0045226//extracellular polysaccharide biosynthetic process
IMY05_001G0021100	25.75	30.91	25.31	14.33	18.3	32.68	33.02	30.09	36.05	555.66	494.25	488.39	228.8	343.3	680.44	556.5	703.66	670.49	PAT1H1	protein PAT1 homolog 1 isoform X1 [Populus trichocarpa]	Genetic Information Processing	Folding, sorting and degradation	ko03018//RNA degradation	K12617	-	GO:0003824//catalytic activity	-
IMY05_001G0021200	0	0	0	0.76	0.27	4.8	0	1.47	1.56	0	0	0	4.46	1.88	36.88	0	12.67	10.73	--	PREDICTED: retrovirus-related Pol polyprotein from transposon TNT 1-94 [Prunus mume]	-	-	-	-	-	GO:0016787//hydrolase activity	-
IMY05_001G0021300	0	0	0	0	0.24	0	0	0	0	0	0	0	0	2.79	0	0	0	0	UGT85A24	7-deoxyloganetin glucosyltransferase [Populus trichocarpa]	-	-	-	-	-	GO:0035251//UDP-glucosyltransferase activity	GO:0016099//monoterpenoid biosynthetic process
IMY05_001G0021400	2.29	4.39	4.22	28.33	28.69	19.7	0.75	1.36	0.23	41.13	58.44	67.75	376.1	447.57	341.2	10.55	26.46	3.5	UGT85A23	7-deoxyloganetin glucosyltransferase isoform X1 [Populus trichocarpa]	-	-	-	-	-	GO:0035251//UDP-glucosyltransferase activity	GO:0016099//monoterpenoid biosynthetic process
IMY05_001G0021500	0	0	0	0.44	0.56	0.33	0.07	0	0.12	0	0	0	6.05	9.12	6.01	1	0	2	UGT85A23	PREDICTED: 7-deoxyloganetin glucosyltransferase-like [Populus euphratica]	-	-	-	-	-	GO:0035251//UDP-glucosyltransferase activity	-
IMY05_001G0021600	0.05	0	0	0.07	0.23	0.23	0	0	0	1	0	0	1	3.76	4.15	0	0	0	UGT85A24	7-deoxyloganetin glucosyltransferase [Populus trichocarpa]	-	-	-	-	-	GO:0035251//UDP-glucosyltransferase activity	-
IMY05_001G0021700	105.89	97.48	106.34	87.63	84.85	100.31	84.01	75.85	90.34	3198.34	2181.75	2871.61	1958.2	2227.7	2923.56	1981.5	2482.34	2351.51	PAT1H1	protein PAT1 homolog 1 isoform X1 [Populus trichocarpa]	Genetic Information Processing	Folding, sorting and degradation	ko03018//RNA degradation	K12617	-	GO:0003824//catalytic activity	-
IMY05_001G0021900	1.64	0.81	1.17	0	0	0	0	0	0	22	8	14	0	0	0	0	0	0	RE1	Retrovirus-related Pol polyprotein from transposon TNT 1-94 [Vitis vinifera]	-	-	-	-	-	-	-
IMY05_001G0022000	0	0	0	4.25	3.71	1.19	0.36	0.35	0.45	0	0	0	55.46	56.81	20.27	4.94	6.7	6.79	UGT85A23	PREDICTED: 7-deoxyloganetin glucosyltransferase-like [Populus euphratica]	-	-	-	-	-	GO:0035251//UDP-glucosyltransferase activity	-
IMY05_001G0022100	0.08	0	0	26.16	20.15	5.26	0.48	1.02	0.36	1.54	0	0	356.98	323.14	93.61	6.92	20.37	5.68	UGT85A23	PREDICTED: 7-deoxyloganetin glucosyltransferase-like [Populus euphratica]	-	-	-	-	-	GO:0035251//UDP-glucosyltransferase activity	-
IMY05_001G0022200	13.64	13.69	15.99	12.55	12.8	11.01	4.24	2.92	1.68	273.73	203.61	286.98	186.43	223.29	213.33	66.53	63.47	29	UGT85A23	7-deoxyloganetin glucosyltransferase [Populus trichocarpa]	-	-	-	-	-	GO:0035251//UDP-glucosyltransferase activity	-
IMY05_001G0022300	0	0	0	0	0	0	0	0	0	0	0	0	0	0	0	0	0	0	UGT85A8	7-deoxyloganetin glucosyltransferase [Populus trichocarpa]	-	-	-	-	-	GO:0016757//transferase activity, transferring glycosyl groups	-
IMY05_001G0022400	1.33	2.16	1.18	16.9	13.59	9.58	5.61	7.33	4.79	13.96	16.8	11.14	131.51	124.3	97.27	46.07	83.53	43.46	UGT85A24	7-deoxyloganetin glucosyltransferase isoform X1 [Populus trichocarpa]	-	-	-	-	-	GO:0008194//UDP-glycosyltransferase activity;GO:0016758//transferase activity, transferring hexosyl groups	GO:0016099//monoterpenoid biosynthetic process
IMY05_001G0022500	0.54	0.62	0.4	4.06	3.93	3.2	0.78	0.61	1.64	10.24	8.63	6.71	56.59	64.4	58.11	11.42	12.4	26.56	UGT85A23	7-deoxyloganetin glucosyltransferase [Populus trichocarpa]	-	-	-	-	-	GO:0035251//UDP-glucosyltransferase activity	-
IMY05_001G0022600	0.9	2.28	2.28	6.31	6.33	7.06	3.06	3.39	1.75	17.03	31.76	38.31	87.93	103.63	128.4	45.05	69.13	28.44	UGT85A23	7-deoxyloganetin glucosyltransferase [Populus trichocarpa]	-	-	-	-	-	GO:0035251//UDP-glucosyltransferase activity	-
IMY05_001G0022700	1.76	0.86	1.25	2.37	1.1	2.81	4.5	2.95	2.78	11	4	7	11	6	17	22	20	15	At1g55000	PREDICTED: LOW QUALITY PROTEIN: F-box protein At1g55000 [Populus euphratica]	-	-	-	-	-	-	GO:0032446//protein modification by small protein conjugation;GO:0044036//cell wall macromolecule metabolic process
IMY05_001G0022800	17.34	16.16	18.03	8.49	9.18	9.59	14.92	15.32	14.39	326	225	303	118	150	174	219	312	233	Carnmt1	PREDICTED: UPF0586 protein C9orf41 homolog isoform X2 [Populus euphratica]	Metabolism;Metabolism	Global and overview maps;Amino acid metabolism	ko01100//Metabolic pathways;ko00340//Histidine metabolism	K19787;K19787	GO:0043231//intracellular membrane-bounded organelle	GO:0016741//transferase activity, transferring one-carbon groups	GO:0009117//nucleotide metabolic process
IMY05_001G0022900	0.08	0.39	0.17	8.65	9.52	3.8	1.03	1.76	1.45	2.61	9.75	5.29	217.1	280.68	124.34	27.36	64.79	42.51	UGT85A24	PREDICTED: 7-deoxyloganetin glucosyltransferase [Eucalyptus grandis]	-	-	-	-	-	GO:0035251//UDP-glucosyltransferase activity	-
IMY05_001G0023000	1.4	0.8	1.99	19.04	20.02	11.23	16.52	18.58	14.95	25.76	11	32.82	259.82	320.94	199.84	238.04	371.29	237.67	UGT85A23	PREDICTED: 7-deoxyloganetin glucosyltransferase-like [Populus euphratica]	-	-	-	-	-	GO:0035251//UDP-glucosyltransferase activity	-
IMY05_001G0023100	0.32	0.22	0.12	0.36	0.34	0.14	7.18	5.9	6.27	6	3	2	5.04	5.57	2.47	105.13	119.85	101.39	UGT85A24	PREDICTED: 7-deoxyloganetin glucosyltransferase-like [Populus euphratica]	-	-	-	-	-	GO:0035251//UDP-glucosyltransferase activity	-
IMY05_001G0023200	0.12	0.17	0.14	7.06	8.2	7.26	1.34	2.44	0.14	2	2	2	85	116	114	17	43	2	UGT85A24	7-deoxyloganetin glucosyltransferase [Populus trichocarpa]	-	-	-	-	-	GO:0035251//UDP-glucosyltransferase activity	-
IMY05_001G0023300	2.56	4.28	2.32	2.8	4.91	3.03	1.56	2.14	2.55	21	26	17	17	35	24	10	19	18	MAPR4	PREDICTED: membrane-associated progesterone-binding protein 4 isoform X3 [Populus euphratica]	-	-	-	-	-	-	-
IMY05_001G0023400	27.48	26.94	22.91	47.89	42.72	39.39	27.17	29.3	27.87	373	271	278	481	504	516	288	431	326	ergic3	endoplasmic reticulum-Golgi intermediate compartment protein 3-like [Populus alba]	-	-	-	-	-	-	-
IMY05_001G0023500	0.05	0.28	0.23	0.64	0.54	0.38	1.68	0.87	1.58	1	4	4	9	9	7	25	18	26	--	PREDICTED: E3 ubiquitin-ligase [Prunus dulcis]	-	-	-	-	-	GO:0003824//catalytic activity;GO:0046914//transition metal ion binding	-
IMY05_001G0023600	16.05	17.98	15.29	26.57	23.41	24.17	25.57	25.7	24.2	507	421	432	621	643	737	631	880	659	VPS53	vacuolar protein sorting-associated protein 53 A [Populus trichocarpa]	-	-	-	-	GO:0031090//organelle membrane;GO:0043231//intracellular membrane-bounded organelle;GO:0043234//protein complex;GO:0044444//cytoplasmic part	GO:0005488//binding	GO:0007017//microtubule-based process;GO:0008104//protein localization;GO:0009408//response to heat;GO:0044802//single-organism membrane organization;GO:0048193//Golgi vesicle transport;GO:1902410//mitotic cytokinetic process
IMY05_001G0023700	75.81	80.98	76.4	41.86	39.92	47.08	58.93	46.21	58.78	1929	1527	1738	788	883	1156	1171	1274	1289	RH53	DEAD-box ATP-dependent RNA helicase 53, mitochondrial [Populus trichocarpa]	-	-	-	-	GO:0044435//plastid part	GO:0017111//nucleoside-triphosphatase activity;GO:0032550//purine ribonucleoside binding;GO:0046872//metal ion binding	-
IMY05_001G0023800	0.34	1.07	0.38	0.15	0.26	0	1.14	1.95	1.86	3.04	7.13	3.04	1	2.05	0	8	19	14.36	HSP26-A	glutathione S-transferase [Salix babylonica]	Metabolism;Metabolism	Global and overview maps;Metabolism of other amino acids	ko01100//Metabolic pathways;ko00480//Glutathione metabolism	K00799;K00799	-	GO:0003824//catalytic activity	-
IMY05_001G0023900	5.21	5.15	7.37	14.1	12.73	11.36	2.73	4.22	3.04	48.96	35.87	61.96	98	103.95	103	20	43	24.64	HSP26-A	glutathione S-transferase [Salix babylonica]	Metabolism;Metabolism	Global and overview maps;Metabolism of other amino acids	ko01100//Metabolic pathways;ko00480//Glutathione metabolism	K00799;K00799	-	GO:0003824//catalytic activity	-
IMY05_001G0024000	15.79	16.2	12.19	22.31	22.31	15.88	12.89	15.85	13.93	171	130	118	178.74	210	165.99	109	186	130	Emg1	ribosomal RNA small subunit methyltransferase nep-1 [Populus trichocarpa]	Genetic Information Processing	Translation	ko03008//Ribosome biogenesis in eukaryotes	K14568	GO:0043231//intracellular membrane-bounded organelle	GO:0016741//transferase activity, transferring one-carbon groups	GO:0000338//protein deneddylation;GO:0006605//protein targeting;GO:0009639//response to red or far red light;GO:0016571//histone methylation;GO:0048580//regulation of post-embryonic development
IMY05_001G0024100	0.25	0.08	0.21	0	0	0	1.19	1.89	1.44	4	1	3	0	0	0	15	33	20	RTC2	PREDICTED: lysosomal amino acid transporter 1 [Populus euphratica]	-	-	-	-	-	-	-
IMY05_001G0024200	53.42	50.57	54.04	44.79	46.31	42.68	34.5	38.3	32.16	345	242	312	214	260	266	174	268	179	HINT1	14 kDa zinc-binding protein [Populus trichocarpa]	-	-	-	-	GO:0009536//plastid;GO:0016020//membrane;GO:0042579//microbody	GO:0016772//transferase activity, transferring phosphorus-containing groups;GO:0016819//hydrolase activity, acting on acid anhydrides, in sulfonyl-containing anhydrides	GO:0006163//purine nucleotide metabolic process
IMY05_001G0024300	3.54	4.62	2.84	0.3	2.54	1.6	1.84	1.22	1.03	32	31	23	2	20	14	13	12	8	At3g12800	Short-chain dehydrogenase-reductase B [Theobroma cacao]	Cellular Processes	Transport and catabolism	ko04146//Peroxisome	K13237	-	GO:0016491//oxidoreductase activity	-
IMY05_001G0024400	227.68	216.25	209.01	235.05	240.04	259.98	229.97	251.35	238.84	4200	2956	3447	3208	3849	4628	3313	5024	3797	UBA2A	PREDICTED: UBP1-associated protein 2A-like [Populus euphratica]	Genetic Information Processing	Transcription	ko03040//Spliceosome	K12741	GO:0043231//intracellular membrane-bounded organelle;GO:0044444//cytoplasmic part	GO:0003723//RNA binding	GO:0006950//response to stress;GO:0009692//ethylene metabolic process;GO:0009755//hormone-mediated signaling pathway;GO:0010260//organ senescence;GO:0016265//death;GO:0043488//regulation of mRNA stability
IMY05_001G0024500	0.54	0	0.61	0.24	0	0.37	0	0	0	3	0	3	1	0	2	0	0	0	--	-	-	-	-	-	-	-	-
IMY05_001G0024600	0.09	0	0	0.13	0	0.1	0.12	0.09	0	1	0	0	1	0	1	1	1	0	DPBF3	ABSCISIC ACID-INSENSITIVE 5-like protein 2 [Populus trichocarpa]	Environmental Information Processing	Signal transduction	ko04075//Plant hormone signal transduction	K14432	GO:0043231//intracellular membrane-bounded organelle	GO:0001071//nucleic acid binding transcription factor activity;GO:0003676//nucleic acid binding	GO:0001101//response to acid chemical;GO:0006355//regulation of transcription, DNA-templated;GO:0009755//hormone-mediated signaling pathway;GO:0048518//positive regulation of biological process
IMY05_001G0024700	25.24	24.81	24.82	8.16	8.4	10.37	23.33	18.87	32.72	895	652	787	214	259	355	646	725	1000	AGO4A	protein argonaute 4A [Populus trichocarpa]	-	-	-	-	GO:0000790//nuclear chromatin;GO:0016604//nuclear body;GO:0044444//cytoplasmic part	GO:0008135//translation factor activity, RNA binding	GO:0000725//recombinational repair;GO:0003006//developmental process involved in reproduction;GO:0005982//starch metabolic process;GO:0005984//disaccharide metabolic process;GO:0006260//DNA replication;GO:0006305//DNA alkylation;GO:0006342//chromatin silencing;GO:0006412//translation;GO:0006461//protein complex assembly;GO:0007017//microtubule-based process;GO:0007154//cell communication;GO:00097…
IMY05_001G0024800	13.73	11.07	11.82	10.44	13.98	8.89	10.6	8.85	10.87	121.63	72.65	93.58	68.42	107.64	75.95	73.3	84.92	82.95	Os01g0810000	probable U3 small nucleolar RNA-associated protein 11 [Populus trichocarpa]	-	-	-	-	-	-	-
IMY05_001G0024900	0.28	0.58	0.16	0	0	0	0	0	0	5.13	8	2.57	0	0	0	0	0	0	ZIF1	PREDICTED: protein ZINC INDUCED FACILITATOR-LIKE 1-like isoform X1 [Populus euphratica]	-	-	-	-	GO:0005774//vacuolar membrane;GO:0031224//intrinsic component of membrane	GO:0015079//potassium ion transmembrane transporter activity	GO:0006950//response to stress;GO:0009606//tropism;GO:0009628//response to abiotic stimulus;GO:0009926//auxin polar transport;GO:0010119//regulation of stomatal movement;GO:0034220//ion transmembrane transport;GO:0044767//single-organism developmental process
IMY05_001G0025000	64.77	67.14	83.7	9.32	9.78	12.47	6.58	7.06	7.87	368.21	282.83	425.41	39.2	48.31	68.39	29.2	43.5	38.58	PSRP5	50S ribosomal protein 5 alpha, chloroplastic [Populus trichocarpa]	-	-	-	-	GO:0009536//plastid	-	-
IMY05_001G0025100	1.61	1.24	1.26	0.57	0.38	0.68	1.42	1.91	2.02	78.66	45	54.96	20.74	16.25	31.98	54.3	101.18	85.18	Os03g0733400	PREDICTED: zinc finger BED domain-containing protein RICESLEEPER 2-like isoform X5 [Populus euphratica]	-	-	-	-	-	-	-
IMY05_001G0025200	0	0	0	0	0	0	0	0	0	0	0	0	0	0	0	0	0	0	--	PREDICTED: alpha-L-arabinofuranosidase 1-like [Populus euphratica]	Metabolism;Metabolism	Global and overview maps;Carbohydrate metabolism	ko01100//Metabolic pathways;ko00520//Amino sugar and nucleotide sugar metabolism	K01209;K01209	-	GO:0004553//hydrolase activity, hydrolyzing O-glycosyl compounds	GO:0019566//arabinose metabolic process
IMY05_001G0025300	5.22	1.96	5.48	0.73	1.47	0.74	16.83	17.41	26	29.68	8.24	27.83	3.07	7.26	4.06	74.71	107.27	127.38	PSRP5	50S ribosomal protein 5 alpha, chloroplastic [Populus trichocarpa]	-	-	-	-	GO:0009507//chloroplast	-	-
IMY05_001G0025400	0	0	0	0	0.5	0.15	0.55	0.67	0	0	0	0	0	3	1	3	5	0	ASD1	PREDICTED: alpha-L-arabinofuranosidase 1-like isoform X3 [Populus euphratica]	Metabolism;Metabolism	Global and overview maps;Carbohydrate metabolism	ko01100//Metabolic pathways;ko00520//Amino sugar and nucleotide sugar metabolism	K01209;K01209	-	GO:0016798//hydrolase activity, acting on glycosyl bonds	-
IMY05_001G0025500	11.76	13.84	10.86	10.68	9.74	25.45	21.48	21.64	21.21	262.04	228.39	216.34	176.01	188.54	547.03	373.67	522.4	407.2	At1g12700	PREDICTED: pentatricopeptide repeat-containing protein At3g22470, mitochondrial-like isoform X1 [Populus euphratica]	-	-	-	-	-	-	-
IMY05_001G0025600	5.91	5.23	5.64	8.83	9	10.3	14.88	14.22	13.21	151	99	129	167	200	254	297	394	291	ASD1	alpha-L-arabinofuranosidase 1 [Populus trichocarpa]	Metabolism;Metabolism	Global and overview maps;Carbohydrate metabolism	ko01100//Metabolic pathways;ko00520//Amino sugar and nucleotide sugar metabolism	K01209;K01209	-	GO:0004553//hydrolase activity, hydrolyzing O-glycosyl compounds	GO:0019566//arabinose metabolic process
IMY05_001G0025700	45.24	48.7	49.51	52.33	48.74	52.38	47.76	44.31	48.71	929	741	909	795	870	1038	766	986	862	SUVH1	histone-lysine N-methyltransferase, H3 lysine-9 specific SUVH1 [Populus trichocarpa]	Metabolism;Metabolism	Global and overview maps;Amino acid metabolism	ko01100//Metabolic pathways;ko00310//Lysine degradation	K11420;K11420	GO:0043231//intracellular membrane-bounded organelle;GO:0043232//intracellular non-membrane-bounded organelle	GO:0005488//binding;GO:0008276//protein methyltransferase activity	GO:0010468//regulation of gene expression;GO:0016571//histone methylation
IMY05_001G0025800	14.13	17.79	17.93	12.83	14.71	13.83	8.94	13.35	11.54	253	236	287	170	229	239	125	259	178	PAT04	probable protein S-acyltransferase 4 [Populus trichocarpa]	-	-	-	-	GO:0031224//intrinsic component of membrane	GO:0016409//palmitoyltransferase activity;GO:0046914//transition metal ion binding	GO:0044710//single-organism metabolic process
IMY05_001G0025900	290.88	341.88	374.42	149.7	181.19	171.77	161.43	160.36	196.94	4331	3772	4984	1649	2345	2468	1877	2587	2527	CRD1	magnesium-protoporphyrin IX monomethyl ester [oxidative] cyclase, chloroplastic isoform X1 [Populus trichocarpa]	Metabolism;Metabolism;Metabolism	Global and overview maps;Global and overview maps;Metabolism of cofactors and vitamins	ko01100//Metabolic pathways;ko01110//Biosynthesis of secondary metabolites;ko00860//Porphyrin and chlorophyll metabolism	K04035;K04035;K04035	GO:0009528//plastid inner membrane;GO:0031976//plastid thylakoid;GO:0044434//chloroplast part	GO:0003676//nucleic acid binding;GO:0016709//oxidoreductase activity, acting on paired donors, with incorporation or reduction of molecular oxygen, NAD(P)H as one donor, and incorporation of one atom of oxygen;GO:0022890//inorganic cation transmembrane transporter activity;GO:0046872//metal ion binding	GO:0000097//sulfur amino acid biosynthetic process;GO:0006090//pyruvate metabolic process;GO:0006633//fatty acid biosynthetic process;GO:0006812//cation transport;GO:0009314//response to radiation;GO:0009668//plastid membrane organization;GO:0015995//chlorophyll biosynthetic process;GO:0016072//rRNA metabolic process;GO:0031323//regulation of cellular metabolic process;GO:0043623//cellular protei…
IMY05_001G0026000	0	0.15	0	1.24	1.84	0.59	0.44	0.11	0.4	0	1	0	8	14	5	3	1	3	SIP2-1	aquaporin SIP2.1 family protein [Populus alba]	-	-	-	-	GO:0031090//organelle membrane;GO:0031224//intrinsic component of membrane;GO:0043231//intracellular membrane-bounded organelle	-	GO:0042221//response to chemical;GO:0051234//establishment of localization
IMY05_001G0026100	36.44	38.46	40.65	38.79	34.93	28.52	40.89	42.31	42.39	372	291	371	293	310	281	326	468	373	UBC22	PREDICTED: ubiquitin-conjugating enzyme E2 22-like [Populus euphratica]	Genetic Information Processing	Folding, sorting and degradation	ko04120//Ubiquitin mediated proteolysis	K10583	-	GO:0016879//ligase activity, forming carbon-nitrogen bonds;GO:0019787//ubiquitin-like protein transferase activity;GO:0032550//purine ribonucleoside binding	GO:0019941//modification-dependent protein catabolic process;GO:0032446//protein modification by small protein conjugation
IMY05_001G0026200	46.92	44.92	40.35	60.06	77.31	38.99	30.93	50.87	30.72	303	215	233	287	434	243	156	356	171	CAM2	calmodulin-7-like isoform X3 [Durio zibethinus]	Organismal Systems;Environmental Information Processing;Environmental Information Processing	Environmental adaptation;Signal transduction;Signal transduction	ko04626//Plant-pathogen interaction;ko04016//MAPK signaling pathway - plant;ko04070//Phosphatidylinositol signaling system	K02183;K02183;K02183	GO:0031090//organelle membrane;GO:0043231//intracellular membrane-bounded organelle;GO:0044444//cytoplasmic part	GO:0046872//metal ion binding;GO:0060089//molecular transducer activity	GO:0006073//cellular glucan metabolic process;GO:0006928//movement of cell or subcellular component;GO:0009057//macromolecule catabolic process;GO:0009593//detection of chemical stimulus;GO:0009605//response to external stimulus;GO:0016192//vesicle-mediated transport;GO:0019932//second-messenger-mediated signaling;GO:0048580//regulation of post-embryonic development;GO:0051640//organelle localiza…
IMY05_001G0026300	0	0	0	0	0	0	0	0	0	0	0	0	0	0	0	0	0	0	--	Calmodulin [Vitis vinifera]	-	-	-	-	-	-	-
IMY05_001G0026400	0	0	0	0	0	0	0	0	0	0	0	0	0	0	0	0	0	0	AMC9	metacaspase-9 [Populus trichocarpa]	-	-	-	-	GO:0005576//extracellular region;GO:0043231//intracellular membrane-bounded organelle	GO:0070011//peptidase activity, acting on L-amino acid peptides	-
IMY05_001G0026500	0.91	0.58	0.93	0.07	0.12	0.06	0.07	0.05	0.44	16.87	8	15.43	1	2	1	1	1	7	ZIFL1	PREDICTED: protein ZINC INDUCED FACILITATOR-LIKE 1-like isoform X1 [Populus euphratica]	-	-	-	-	GO:0005774//vacuolar membrane;GO:0031224//intrinsic component of membrane	GO:0015079//potassium ion transmembrane transporter activity	GO:0006812//cation transport;GO:0006950//response to stress;GO:0009606//tropism;GO:0009628//response to abiotic stimulus;GO:0009926//auxin polar transport;GO:0010119//regulation of stomatal movement;GO:0034220//ion transmembrane transport;GO:0044767//single-organism developmental process;GO:0051707//response to other organism
IMY05_001G0026600	31.88	30.07	33.4	12.3	14.08	6.21	25.12	25.64	32.89	282.37	197.35	264.42	80.58	108.36	53.05	173.7	246.08	251.05	Os01g0810000	probable U3 small nucleolar RNA-associated protein 11 [Populus trichocarpa]	-	-	-	-	-	-	-
IMY05_001G0026700	4.08	2.93	3.7	0	0	0.2	1.25	0.77	0.7	83.22	44.36	67.56	0	0	3.87	19.97	17.02	12.26	Os03g0733400	zinc finger BED domain-containing protein RICESLEEPER 1 [Populus trichocarpa]	-	-	-	-	-	-	-
IMY05_001G0026800	107.44	110.14	149.98	160.13	218.38	177.58	174.66	205.66	231.88	610.78	463.96	762.25	673.5	1079.12	974.22	775.44	1266.85	1136.01	PSRP5	50S ribosomal protein 5 alpha, chloroplastic [Populus trichocarpa]	-	-	-	-	GO:0009507//chloroplast	-	-
IMY05_001G0026900	1.05	0	0	0	0	0	0	0	0	3	0	0	0	0	0	0	0	0	--	hypothetical protein POPTR_016G026200 [Populus trichocarpa]	-	-	-	-	-	-	-
IMY05_001G0027000	0	0	0	0	0	0	0	0	0	0	0	0	0	0	0	0	0	0	--	PREDICTED: zinc finger BED domain-containing protein RICESLEEPER 2-like isoform X2 [Populus euphratica]	-	-	-	-	-	-	-
IMY05_001G0027100	0.27	0	0	0	0	0	0	0	0	2	0	0	0	0	0	0	0	0	ASD1	PREDICTED: alpha-L-arabinofuranosidase 1-like isoform X4 [Populus euphratica]	Metabolism;Metabolism	Global and overview maps;Carbohydrate metabolism	ko01100//Metabolic pathways;ko00520//Amino sugar and nucleotide sugar metabolism	K01209;K01209	-	GO:0016787//hydrolase activity	-
IMY05_001G0027200	0.07	0.1	0.08	0	0	0.04	0.76	0.21	0.13	2	2	2	0	0	1	16	6	3.01	Os03g0733400	zinc finger BED domain-containing protein RICESLEEPER 2 [Populus trichocarpa]	-	-	-	-	-	-	-
IMY05_001G0027300	0	0.03	0	1.21	1.86	1.94	2.07	3.62	2.54	0	1	0	44.65	80.75	93.54	80.72	196.01	109.56	Os03g0733400	PREDICTED: zinc finger BED domain-containing protein RICESLEEPER 2-like isoform X1 [Populus euphratica]	-	-	-	-	-	-	-
IMY05_001G0027400	0	0.1	0	0.48	0.17	0.12	0.55	0.79	0.83	0	1	0	5	2.1	1.59	6.03	12	10	--	PREDICTED: pentatricopeptide repeat-containing protein At1g79080, chloroplastic-like [Populus euphratica]	-	-	-	-	GO:0009536//plastid	-	-
IMY05_001G0027500	65.67	71.68	93.56	58.06	72.11	57.3	42.95	33.99	46.34	373.33	301.97	475.5	244.22	356.31	314.34	190.66	209.37	227.04	PSRP5	50S ribosomal protein 5 alpha, chloroplastic [Populus trichocarpa]	-	-	-	-	GO:0009507//chloroplast	-	-
IMY05_001G0027600	1.2	1.49	1.02	0.48	0.58	0.24	0.24	0.28	0	19.12	17.64	14.47	5.61	8	3.62	3.01	4.79	0	Os03g0733400	zinc finger BED domain-containing protein RICESLEEPER 1 [Populus trichocarpa]	-	-	-	-	-	-	-
IMY05_001G0027700	7.86	8.83	7.3	6.55	7.03	13.11	11.18	10.53	10.13	130.39	108.59	108.3	80.34	101.45	209.89	144.84	189.28	144.78	--	PREDICTED: pentatricopeptide repeat-containing protein At1g62930, chloroplastic-like isoform X2 [Populus euphratica]	-	-	-	-	-	-	-
IMY05_001G0027800	0.61	0.09	0.54	1	0.59	0.53	13.41	10.94	11.48	19	2	15	23	16	16	326	369	308	Os03g0733400	zinc finger BED domain-containing protein RICESLEEPER 1 [Populus trichocarpa]	-	-	-	-	-	-	-
IMY05_001G0027900	0	0	0	0	0	0	0	0	0	0	0	0	0	0	0	0	0	0	GAIPB	DELLA protein GAIP-B [Populus trichocarpa]	Environmental Information Processing	Signal transduction	ko04075//Plant hormone signal transduction	K14494	GO:0043231//intracellular membrane-bounded organelle	GO:0005488//binding	GO:0006972//hyperosmotic response;GO:0009056//catabolic process;GO:0009639//response to red or far red light;GO:0009937//regulation of gibberellic acid mediated signaling pathway;GO:0010029//regulation of seed germination;GO:0010162//seed dormancy process;GO:0010232//vascular transport;GO:0019740//nitrogen utilization;GO:0031323//regulation of cellular metabolic process;GO:0043170//macromolecule …
IMY05_001G0028000	35.75	40.84	31.84	54.86	51.04	44.15	37.99	39.27	37.18	606.89	513.84	483.28	689.09	753.18	723.38	503.64	722.43	544	RPT3	26S proteasome regulatory subunit 6B homolog [Populus trichocarpa]	Genetic Information Processing	Folding, sorting and degradation	ko03050//Proteasome	K03063	GO:0005911//cell-cell junction;GO:0030312//external encapsulating structure;GO:0043231//intracellular membrane-bounded organelle;GO:0043234//protein complex;GO:0044444//cytoplasmic part	GO:0032550//purine ribonucleoside binding;GO:0042623//ATPase activity, coupled	GO:0001558//regulation of cell growth;GO:0006006//glucose metabolic process;GO:0006090//pyruvate metabolic process;GO:0006511//ubiquitin-dependent protein catabolic process;GO:0006865//amino acid transport;GO:0006952//defense response;GO:0006970//response to osmotic stress;GO:0006996//organelle organization;GO:0007276//gamete generation;GO:0009062//fatty acid catabolic process;GO:0009404//toxin m…
IMY05_001G0028100	0	0	0	0	0	0	0	0	0	0	0	0	0	0	0	0	0	0	ZFP3	PREDICTED: zinc finger protein 3-like [Populus euphratica]	-	-	-	-	-	-	-
IMY05_001G0028200	0	0.04	0	0	0	0	0	0	0.03	0	1	0	0	0	0	0	0	1	MED15A	PREDICTED: mediator of RNA polymerase II transcription subunit 15a-like [Populus euphratica]	-	-	-	-	-	-	-
IMY05_001G0028300	0	0	0	0	0	0	0	0	0	0	0	0	0	0	0	0	0	0	--	PREDICTED: Werner syndrome ATP-dependent helicase-like [Populus euphratica]	-	-	-	-	-	-	-
IMY05_001G0028400	0	0	0	0	0	0	0	0	0	0	0	0	0	0	0	0	0	0	--	hypothetical protein POPTR_016G028500 [Populus trichocarpa]	-	-	-	-	-	-	-
IMY05_001G0028500	0	0	0	0	0	0	0	0	0	0	0	0	0	0	0	0	0	0	--	Werner Syndrome-like exonuclease [Populus trichocarpa]	-	-	-	-	-	-	-
IMY05_001G0028600	98.75	78.86	77.62	163.77	156.26	155.7	85.3	86.76	92.9	3731	2208	2622	4578	5132	5677	2517	3551.79	3025	DPE2	PREDICTED: 4-alpha-glucanotransferase DPE2-like [Populus euphratica]	Metabolism;Metabolism;Metabolism	Global and overview maps;Global and overview maps;Carbohydrate metabolism	ko01100//Metabolic pathways;ko01110//Biosynthesis of secondary metabolites;ko00500//Starch and sucrose metabolism	K00705;K00705;K00705	GO:0044444//cytoplasmic part	GO:0004133//glycogen debranching enzyme activity;GO:0016740//transferase activity;GO:0030247//polysaccharide binding	GO:0000023//maltose metabolic process;GO:0005982//starch metabolic process;GO:0009893//positive regulation of metabolic process;GO:0048511//rhythmic process;GO:0071555//cell wall organization
IMY05_001G0028700	3.59	3.91	3.46	1.42	1.9	1.86	3	1.75	2.03	72	58	62	21	33	36	47	38	35	--	PREDICTED: vacuolar-sorting [Prunus dulcis]	-	-	-	-	-	-	-
IMY05_001G0028800	0	0	0	0	0	0	0	0	0	0	0	0	0	0	0	0	0	0	--	hypothetical protein POPTR_016G029000 [Populus trichocarpa]	-	-	-	-	-	-	-
IMY05_001G0028900	51.98	59.02	52.12	36.36	31.53	50.31	73.22	58.09	68.19	3393	2855	3042	1756	1789	3169	3733	4109	3836	SPT6	transcription elongation factor SPT6-like isoform X2 [Populus alba]	-	-	-	-	GO:0005911//cell-cell junction;GO:0043231//intracellular membrane-bounded organelle;GO:0044444//cytoplasmic part	GO:0008135//translation factor activity, RNA binding;GO:0016787//hydrolase activity	GO:0003006//developmental process involved in reproduction;GO:0006325//chromatin organization;GO:0006355//regulation of transcription, DNA-templated;GO:0009606//tropism
IMY05_001G0029000	35.95	41.87	40.68	70.58	67.17	68.11	54.69	46.57	56.53	431	372	436	626	700	788	512	605	584	RHC1A	probable E3 ubiquitin-protein ligase RHC1A [Populus trichocarpa]	-	-	-	-	-	GO:0003824//catalytic activity;GO:0046914//transition metal ion binding	-
IMY05_001G0029100	0.31	0.36	0.55	0.72	0.66	0.23	0.17	0.65	0.36	7	6	11	12	13	5	3	16	7	PCMP-H80	pentatricopeptide repeat-containing protein At3g56550 [Populus trichocarpa]	-	-	-	-	-	-	-
IMY05_001G0029200	1.8	2.1	0.67	2.75	5.1	2.98	3.53	3.09	2.92	15	13	5	17	37	24	23	28	21	CAMBP25	VQ motif-containing family protein [Populus alba]	-	-	-	-	GO:0043231//intracellular membrane-bounded organelle	-	GO:0006970//response to osmotic stress;GO:0010565//regulation of cellular ketone metabolic process
IMY05_001G0029300	14.41	17.33	16.32	2.36	3.72	3.17	8.95	7.74	12.37	165	147	167	20	37	35	80	96	122	SYM1	protein sym-1 [Populus trichocarpa]	Cellular Processes	Transport and catabolism	ko04146//Peroxisome	K13347	GO:0009526//plastid envelope;GO:0031224//intrinsic component of membrane;GO:0044439//peroxisomal part	-	-
IMY05_001G0029400	32.69	34.14	35.43	48.26	47.26	41.41	34.54	29.24	33.12	292	226	283	319	367	357	241	283	255	SYP51	syntaxin-52 [Populus trichocarpa]	Genetic Information Processing	Folding, sorting and degradation	ko04130//SNARE interactions in vesicular transport	K08503	GO:0010008//endosome membrane	GO:0005515//protein binding	GO:0006605//protein targeting;GO:0032989//cellular component morphogenesis;GO:0040007//growth;GO:0048193//Golgi vesicle transport;GO:0061024//membrane organization
IMY05_001G0029500	15	16.16	17.15	20.73	24.34	18.79	13.47	13.74	11.69	134	107	137	137	189	162	94	133	90	SYP52	PREDICTED: syntaxin-52-like [Populus euphratica]	Genetic Information Processing	Folding, sorting and degradation	ko04130//SNARE interactions in vesicular transport	K08503	GO:0010008//endosome membrane	GO:0005515//protein binding	GO:0006605//protein targeting;GO:0032989//cellular component morphogenesis;GO:0040007//growth;GO:0048193//Golgi vesicle transport;GO:0061024//membrane organization
IMY05_001G0029600	6.58	4.75	6.33	3.28	3.98	5.8	6.28	5.27	5.36	114	61	98	42	60	97	85	99	80	RPD1	protein ROOT PRIMORDIUM DEFECTIVE 1 [Populus trichocarpa]	-	-	-	-	-	GO:0003824//catalytic activity	GO:0008283//cell proliferation;GO:0010101//post-embryonic root morphogenesis
IMY05_001G0029700	17.8	20.37	19.3	23.08	20.06	23.06	20.25	13.93	18.56	296	251	287	284	290	370	263	251	266	AAAS	aladin [Populus trichocarpa]	Genetic Information Processing	Translation	ko03013//RNA transport	K14320	GO:0043231//intracellular membrane-bounded organelle	-	GO:0003006//developmental process involved in reproduction;GO:0016571//histone methylation;GO:0048580//regulation of post-embryonic development
IMY05_001G0029800	0	0.11	0.09	0	0	0	0	0.07	0	0	1	1	0	0	0	0	1	0	--	SNF2_N domain-containing protein/Helicase_C domain-containing protein/HIRAN domain-containing protein/zf-C3HC4_2 domain-containing protein, partial [Cephalotus follicularis]	-	-	-	-	-	GO:0016787//hydrolase activity;GO:0043167//ion binding;GO:0097159//organic cyclic compound binding;GO:1901363//heterocyclic compound binding	GO:0000280//nuclear division;GO:0006351//transcription, DNA-templated;GO:0007059//chromosome segregation;GO:0050794//regulation of cellular process
IMY05_001G0029900	3.43	5.32	5.26	2.48	1.97	2.77	5.2	3.02	3.47	86	99	118	46	43	67	102	82	75	At2g40860/At2g40870	protein kinase and PP2C-like domain-containing protein [Populus trichocarpa]	-	-	-	-	-	GO:0004702//receptor signaling protein serine/threonine kinase activity;GO:0004721//phosphoprotein phosphatase activity;GO:0032550//purine ribonucleoside binding;GO:0043169//cation binding	GO:0032147//activation of protein kinase activity
IMY05_001G0030000	469.1	410.4	473	477.24	552.58	398.14	325.69	363.98	346.78	4100	2658	3696	3086	4198	3358	2223	3447	2612	Os01g0270100	cysteine proteinase inhibitor 12 [Populus trichocarpa]	-	-	-	-	GO:0043231//intracellular membrane-bounded organelle;GO:0044444//cytoplasmic part	GO:0004866//endopeptidase inhibitor activity;GO:0046914//transition metal ion binding	GO:0006970//response to osmotic stress;GO:0010466//negative regulation of peptidase activity
IMY05_001G0030100	0.76	0.35	0.23	35.59	35.56	32.01	60.18	47.14	50.53	15	5.1	4	517.29	607.33	606.85	923.25	1003.54	855.56	CYP98A2	cytochrome P450 98A2 [Populus trichocarpa]	Metabolism;Metabolism;Metabolism;Metabolism;Metabolism	Global and overview maps;Global and overview maps;Biosynthesis of other secondary metabolites;Biosynthesis of other secondary metabolites;Biosynthesis of other secondary metabolites	ko01100//Metabolic pathways;ko01110//Biosynthesis of secondary metabolites;ko00940//Phenylpropanoid biosynthesis;ko00941//Flavonoid biosynthesis;ko00945//Stilbenoid, diarylheptanoid and gingerol biosynthesis	K09754;K09754;K09754;K09754;K09754	GO:0031224//intrinsic component of membrane;GO:0043231//intracellular membrane-bounded organelle	GO:0005515//protein binding;GO:0016709//oxidoreductase activity, acting on paired donors, with incorporation or reduction of molecular oxygen, NAD(P)H as one donor, and incorporation of one atom of oxygen;GO:0046906//tetrapyrrole binding;GO:0046914//transition metal ion binding	GO:0006950//response to stress;GO:0009699//phenylpropanoid biosynthetic process;GO:0009812//flavonoid metabolic process;GO:0009891//positive regulation of biosynthetic process
IMY05_001G0030200	0.4	0.88	0.51	55.93	45.8	53.76	57.39	55.27	61.74	8	12.9	9	817.71	786.67	1025.15	885.75	1183.46	1051.44	CYP98A2	cytochrome P450 98A2 [Populus trichocarpa]	Metabolism;Metabolism;Metabolism;Metabolism;Metabolism	Global and overview maps;Global and overview maps;Biosynthesis of other secondary metabolites;Biosynthesis of other secondary metabolites;Biosynthesis of other secondary metabolites	ko01100//Metabolic pathways;ko01110//Biosynthesis of secondary metabolites;ko00940//Phenylpropanoid biosynthesis;ko00941//Flavonoid biosynthesis;ko00945//Stilbenoid, diarylheptanoid and gingerol biosynthesis	K09754;K09754;K09754;K09754;K09754	GO:0031224//intrinsic component of membrane;GO:0043231//intracellular membrane-bounded organelle	GO:0005515//protein binding;GO:0016709//oxidoreductase activity, acting on paired donors, with incorporation or reduction of molecular oxygen, NAD(P)H as one donor, and incorporation of one atom of oxygen;GO:0046906//tetrapyrrole binding;GO:0046914//transition metal ion binding	GO:0006950//response to stress;GO:0009699//phenylpropanoid biosynthetic process;GO:0009812//flavonoid metabolic process;GO:0009891//positive regulation of biosynthetic process
IMY05_001G0030300	0	0	0	0	0	0	0	0	0	0	0	0	0	0	0	0	0	0	At5g07050	WAT1-related protein At5g07050 [Populus trichocarpa]	-	-	-	-	GO:0031224//intrinsic component of membrane	GO:0005215//transporter activity	GO:0044763//single-organism cellular process
IMY05_001G0030400	0	0	0	0	0	0	0	0.07	0	0	0	0	0	0	0	0	1	0	CXE15	PREDICTED: probable carboxylesterase 15 [Populus euphratica]	-	-	-	-	-	-	-
IMY05_001G0030500	0	0.07	0	0.07	0	0	0	0	0.06	0	1	0	1	0	0	0	0	1	FAR2	PREDICTED: fatty acyl-CoA reductase 2-like isoform X1 [Populus euphratica]	Cellular Processes;Metabolism	Transport and catabolism;Lipid metabolism	ko04146//Peroxisome;ko00073//Cutin, suberine and wax biosynthesis	K13356;K13356	GO:0005576//extracellular region;GO:0005911//cell-cell junction;GO:0009526//plastid envelope;GO:0016020//membrane	GO:0008172//S-methyltransferase activity;GO:0016620//oxidoreductase activity, acting on the aldehyde or oxo group of donors, NAD or NADP as acceptor;GO:0016627//oxidoreductase activity, acting on the CH-CH group of donors	GO:0000097//sulfur amino acid biosynthetic process;GO:0006970//response to osmotic stress;GO:0010038//response to metal ion;GO:0010208//pollen wall assembly
IMY05_001G0030600	0.1	0.48	0.34	0.07	0.12	0.21	0.13	0.05	0.12	2	7	6	1	2	4	2	1	2	FAR2	PREDICTED: fatty acyl-CoA reductase 2-like isoform X1 [Populus euphratica]	Cellular Processes;Metabolism	Transport and catabolism;Lipid metabolism	ko04146//Peroxisome;ko00073//Cutin, suberine and wax biosynthesis	K13356;K13356	GO:0005576//extracellular region;GO:0005911//cell-cell junction;GO:0009526//plastid envelope;GO:0016020//membrane	GO:0008172//S-methyltransferase activity;GO:0016620//oxidoreductase activity, acting on the aldehyde or oxo group of donors, NAD or NADP as acceptor;GO:0016627//oxidoreductase activity, acting on the CH-CH group of donors	GO:0000097//sulfur amino acid biosynthetic process;GO:0006970//response to osmotic stress;GO:0010038//response to metal ion;GO:0010208//pollen wall assembly
IMY05_001G0030800	94.57	120.79	103.61	46.85	46.65	37.09	39.21	25.42	36.12	1847	1748	1809	677	792	699	598	538	608	CYP94A1	cytochrome P450 94B3 [Populus trichocarpa]	-	-	-	-	GO:0009536//plastid	GO:0016712//oxidoreductase activity, acting on paired donors, with incorporation or reduction of molecular oxygen, reduced flavin or flavoprotein as one donor, and incorporation of one atom of oxygen;GO:0046906//tetrapyrrole binding;GO:0046914//transition metal ion binding	GO:0044710//single-organism metabolic process
IMY05_001G0030900	10.77	11	10.31	8.69	8.43	9.96	19.1	15.48	15.08	382	289	327	228	260	341	529	595	461	UBP5	ubiquitin carboxyl-terminal hydrolase 5 isoform X2 [Populus trichocarpa]	-	-	-	-	GO:0043231//intracellular membrane-bounded organelle	GO:0036459//thiol-dependent ubiquitinyl hydrolase activity;GO:0070011//peptidase activity, acting on L-amino acid peptides	GO:0006402//mRNA catabolic process;GO:0019941//modification-dependent protein catabolic process;GO:0070646//protein modification by small protein removal
IMY05_001G0031000	0	0	0	0	0	0	0	0	0	0	0	0	0	0	0	0	0	0	NPF3.1	PREDICTED: protein NRT1/ PTR FAMILY 3.1-like [Populus euphratica]	-	-	-	-	GO:0016020//membrane	-	GO:0051234//establishment of localization
IMY05_001G0031100	0	0	0	0	0	0	0	0	0	0	0	0	0	0	0	0	0	0	UBP5	ubiquitin carboxyl-terminal hydrolase 5 isoform X3 [Populus trichocarpa]	-	-	-	-	GO:0043231//intracellular membrane-bounded organelle	GO:0036459//thiol-dependent ubiquitinyl hydrolase activity;GO:0070011//peptidase activity, acting on L-amino acid peptides	GO:0019941//modification-dependent protein catabolic process;GO:0070646//protein modification by small protein removal
IMY05_001G0031200	0	0	0	0	0	0	0	0	0	0	0	0	0	0	0	0	0	0	NPF3.1	PREDICTED: protein NRT1/ PTR FAMILY 3.1-like [Populus euphratica]	-	-	-	-	-	-	GO:0051234//establishment of localization
IMY05_001G0031300	3.08	4.11	4.36	4.92	4.79	6.55	6.84	5.02	5.86	94	93	119	111	127	193	163	166	154	SEC15A	exocyst complex component SEC15A [Populus trichocarpa]	-	-	-	-	-	-	GO:0008104//protein localization;GO:0048278//vesicle docking
IMY05_001G0031400	42.8	44.62	42.41	42.33	38.12	39.58	55.49	53.55	53.14	1200	927	1063	878	929	1071	1215	1627	1284	BZIP17	bZIP transcription factor 17 [Populus trichocarpa]	-	-	-	-	GO:0012505//endomembrane system;GO:0031981//nuclear lumen;GO:0044444//cytoplasmic part	-	GO:0006952//defense response;GO:0006972//hyperosmotic response;GO:0009755//hormone-mediated signaling pathway;GO:0033554//cellular response to stress;GO:0035556//intracellular signal transduction;GO:0035966//response to topologically incorrect protein;GO:0043067//regulation of programmed cell death;GO:0051707//response to other organism;GO:0071229//cellular response to acid chemical;GO:1901522//p…
IMY05_001G0031500	1541.79	1356.62	1384.5	913.3	937.14	903.68	2350.13	2130.82	2198.41	20869	13607	16754	9146	11025.9	11803.8	24842	31251.1	25644	R3HDM1	cAMP-regulated phosphoprotein 21-like isoform X1 [Hevea brasiliensis]	-	-	-	-	GO:0044424//intracellular part	-	GO:0006779//porphyrin-containing compound biosynthetic process
IMY05_001G0031600	7.61	9.94	10.75	6.49	8.2	7.72	9.64	10.86	8.27	95	92	120	60	89	93	94	147	89	MYBC1	PREDICTED: transcription factor PCL1-like [Populus euphratica]	-	-	-	-	GO:0043231//intracellular membrane-bounded organelle	GO:0005488//binding	GO:0006950//response to stress;GO:0007623//circadian rhythm;GO:0010468//regulation of gene expression
IMY05_001G0031700	0	0	0	0	0	0	0	0	0	0	0	0	0	0	0	0	0	0	TFIIS	transcription elongation factor TFIIS [Populus trichocarpa]	-	-	-	-	GO:0043231//intracellular membrane-bounded organelle;GO:0044444//cytoplasmic part	GO:0001071//nucleic acid binding transcription factor activity;GO:0003676//nucleic acid binding	GO:0001101//response to acid chemical;GO:0007059//chromosome segregation;GO:0008380//RNA splicing;GO:0009409//response to cold;GO:0009639//response to red or far red light;GO:0009756//carbohydrate mediated signaling;GO:0009793//embryo development ending in seed dormancy;GO:0009909//regulation of flower development;GO:0030154//cell differentiation;GO:0032446//protein modification by small protein …
IMY05_001G0031800	0	0	0	0	0	0	0	0	0	0	0	0	0	0	0	0	0	0	PHO1;H3	phosphate transporter PHO1-like 3-like [Populus alba]	-	-	-	-	GO:0031224//intrinsic component of membrane	-	-
IMY05_001G0031900	0	0	0	0	0	0	0	0	0	0	0	0	0	0	0	0	0	0	CYCB1-2	G2/mitotic-specific cyclin S13-7 [Populus trichocarpa]	-	-	-	-	GO:0043231//intracellular membrane-bounded organelle	GO:0019887//protein kinase regulator activity;GO:0019900//kinase binding	GO:0006281//DNA repair;GO:0006305//DNA alkylation;GO:0007017//microtubule-based process;GO:0010212//response to ionizing radiation;GO:0010374//stomatal complex development;GO:0016049//cell growth;GO:0034968//histone lysine methylation;GO:0051726//regulation of cell cycle;GO:0070192//chromosome organization involved in meiotic cell cycle;GO:1902410//mitotic cytokinetic process
IMY05_001G0032000	0	0	0	0	0.06	0	0.07	0.15	0.06	0	0	0	0	1	0	1	3	1	SCAB2	stomatal closure-related actin-binding protein 2 [Populus trichocarpa]	-	-	-	-	-	-	GO:0044763//single-organism cellular process;GO:0050789//regulation of biological process
IMY05_001G0032100	15.87	11.45	16.92	14.93	16.33	13.22	22.85	22.77	30.26	276.24	147.65	263.2	192.27	247.1	222.02	310.56	429.35	453.81	TUBB1	tubulin beta-5 chain [Populus trichocarpa]	Cellular Processes	Transport and catabolism	ko04145//Phagosome	K07375	GO:0005911//cell-cell junction;GO:0015630//microtubule cytoskeleton;GO:0016020//membrane;GO:0030312//external encapsulating structure;GO:0043231//intracellular membrane-bounded organelle;GO:0043234//protein complex	GO:0005198//structural molecule activity;GO:0017111//nucleoside-triphosphatase activity;GO:0032550//purine ribonucleoside binding	GO:0000097//sulfur amino acid biosynthetic process;GO:0003006//developmental process involved in reproduction;GO:0005976//polysaccharide metabolic process;GO:0006006//glucose metabolic process;GO:0006090//pyruvate metabolic process;GO:0006637//acyl-CoA metabolic process;GO:0006970//response to osmotic stress;GO:0006996//organelle organization;GO:0007017//microtubule-based process;GO:0009826//unid…
IMY05_001G0032200	64.35	62.44	56.57	55.41	53.17	51.39	49.49	49.04	46.68	1182	850	929	753	849	911	710	976	739	MED26B	probable mediator of RNA polymerase II transcription subunit 26b [Populus trichocarpa]	-	-	-	-	GO:0043231//intracellular membrane-bounded organelle	-	GO:0034645//cellular macromolecule biosynthetic process
IMY05_001G0032300	0	0	0	0	0	0	0	0	0	0	0	0	0	0	0	0	0	0	At5g05130	SNF2_N domain-containing protein/Helicase_C domain-containing protein/HIRAN domain-containing protein/zf-C3HC4_2 domain-containing protein, partial [Cephalotus follicularis]	-	-	-	-	-	GO:0003676//nucleic acid binding;GO:0016818//hydrolase activity, acting on acid anhydrides, in phosphorus-containing anhydrides;GO:0036094//small molecule binding;GO:0046872//metal ion binding	GO:0000280//nuclear division;GO:0006259//DNA metabolic process;GO:0006351//transcription, DNA-templated;GO:0006974//cellular response to DNA damage stimulus;GO:0007059//chromosome segregation;GO:0050794//regulation of cellular process
IMY05_001G0032400	0	0	0	0	0	0	0	0	0	0	0	0	0	0	0	0	0	0	At5g05130	Cdk-activating kinase assembly factor [Parasponia andersonii]	-	-	-	-	GO:0043231//intracellular membrane-bounded organelle	GO:0016818//hydrolase activity, acting on acid anhydrides, in phosphorus-containing anhydrides;GO:0036094//small molecule binding;GO:0046872//metal ion binding;GO:0097159//organic cyclic compound binding;GO:1901363//heterocyclic compound binding	GO:0000280//nuclear division;GO:0000724//double-strand break repair via homologous recombination;GO:0006351//transcription, DNA-templated;GO:0007059//chromosome segregation;GO:0050794//regulation of cellular process
IMY05_001G0032500	0.03	0.04	0	0	0	0	0.1	0.73	0.42	0.5	0.5	0	0	0	0	1.25	12.38	5.76	IQM3	IQ domain-containing protein IQM3 [Populus trichocarpa]	-	-	-	-	-	-	-
IMY05_001G0032600	0	0	0	0.24	0.2	0	0	0.16	0.2	0	0	0	0.5	0.5	0	0	0.5	0.5	GIP1	PREDICTED: mitotic-spindle organizing protein 1A-like [Juglans regia]	-	-	-	-	GO:0015630//microtubule cytoskeleton;GO:0044430//cytoskeletal part	-	-
IMY05_001G0032700	0.08	0	0.06	0	0.19	0.11	0	0	0	1.5	0	1	0	3	2	0	0	0	SCPL45	serine carboxypeptidase-like 45 [Populus trichocarpa]	-	-	-	-	GO:0005618//cell wall;GO:0005911//cell-cell junction	GO:0004180//carboxypeptidase activity	GO:0019538//protein metabolic process
IMY05_001G0032800	0	0	0	0	0.05	0	0	0	0	0	0	0	0	1	0	0	0	0	AAE11	butyrate--CoA ligase AAE11, peroxisomal [Populus trichocarpa]	-	-	-	-	GO:0042579//microbody	GO:0016405//CoA-ligase activity	GO:0019758//glycosinolate biosynthetic process
IMY05_001G0032900	0	0	0	0	0	0	0	0	0	0	0	0	0	0	0	0	0	0	SCAB2	stomatal closure-related actin-binding protein 2 [Populus trichocarpa]	-	-	-	-	GO:0043234//protein complex	GO:0003824//catalytic activity	GO:0008104//protein localization;GO:0009108//coenzyme biosynthetic process;GO:0030036//actin cytoskeleton organization;GO:0050794//regulation of cellular process
IMY05_001G0033000	83.59	82.77	87.27	21.73	22.21	19.83	28.73	27.29	38.29	1454.76	1067.35	1357.8	279.73	335.9	332.98	390.44	514.65	574.19	TUBB1	tubulin beta-5 chain [Populus trichocarpa]	Cellular Processes	Transport and catabolism	ko04145//Phagosome	K07375	GO:0005911//cell-cell junction;GO:0015630//microtubule cytoskeleton;GO:0016020//membrane;GO:0030312//external encapsulating structure;GO:0043231//intracellular membrane-bounded organelle;GO:0043234//protein complex	GO:0005198//structural molecule activity;GO:0017111//nucleoside-triphosphatase activity;GO:0032550//purine ribonucleoside binding	GO:0000097//sulfur amino acid biosynthetic process;GO:0003006//developmental process involved in reproduction;GO:0005976//polysaccharide metabolic process;GO:0006006//glucose metabolic process;GO:0006090//pyruvate metabolic process;GO:0006637//acyl-CoA metabolic process;GO:0006970//response to osmotic stress;GO:0006996//organelle organization;GO:0007017//microtubule-based process;GO:0009826//unid…
IMY05_001G0033100	0	0	0	0	0	0	0	0	0	0	0	0	0	0	0	0	0	0	At5g05130	Cdk-activating kinase assembly factor [Parasponia andersonii]	-	-	-	-	GO:0043231//intracellular membrane-bounded organelle	GO:0016818//hydrolase activity, acting on acid anhydrides, in phosphorus-containing anhydrides;GO:0036094//small molecule binding;GO:0046872//metal ion binding;GO:0097159//organic cyclic compound binding;GO:1901363//heterocyclic compound binding	GO:0000280//nuclear division;GO:0000724//double-strand break repair via homologous recombination;GO:0006351//transcription, DNA-templated;GO:0007059//chromosome segregation;GO:0050794//regulation of cellular process
IMY05_001G0033200	0.03	0.04	0.14	3.69	3.36	3.23	0.31	0.33	0.46	0.5	0.5	2	43	46	49	3.75	5.62	6.24	IQM3	IQ domain-containing protein IQM3 [Populus trichocarpa]	-	-	-	-	-	-	-
IMY05_001G0033300	0	0	0	0.24	0.2	0	0	0.16	0.2	0	0	0	0.5	0.5	0	0	0.5	0.5	GIP1	PREDICTED: mitotic-spindle organizing protein 1A-like [Juglans regia]	-	-	-	-	GO:0015630//microtubule cytoskeleton;GO:0044430//cytoskeletal part	-	-
IMY05_001G0033400	0.08	0	0	0	0	0	0	0	0	1.5	0	0	0	0	0	0	0	0	SCPL45	serine carboxypeptidase-like 45 [Populus trichocarpa]	-	-	-	-	GO:0005618//cell wall;GO:0005911//cell-cell junction	GO:0004180//carboxypeptidase activity	GO:0019538//protein metabolic process
IMY05_001G0033500	0	0	0	0	0.05	0	0	0	0	0	0	0	0	1	0	0	0	0	AAE11	butyrate--CoA ligase AAE11, peroxisomal [Populus trichocarpa]	-	-	-	-	GO:0042579//microbody	GO:0016405//CoA-ligase activity	GO:0019758//glycosinolate biosynthetic process
IMY05_001G0033600	0	0	0	0	0	0	0	0	0	0	0	0	0	0	0	0	0	0	SCPL45	PREDICTED: serine carboxypeptidase-like 45 isoform X2 [Populus euphratica]	-	-	-	-	GO:0005618//cell wall;GO:0005911//cell-cell junction	GO:0004180//carboxypeptidase activity	GO:0019538//protein metabolic process
IMY05_001G0033700	26.48	20.77	28.82	57.37	63.39	44.54	33.11	44.27	31.45	297	172.61	289	476	618	482	290	538	304	dhs-21	PREDICTED: 3-oxoacyl-[acyl-carrier-protein] reductase, chloroplastic-like [Populus euphratica]	-	-	-	-	-	GO:0003824//catalytic activity	GO:0010038//response to metal ion;GO:0044710//single-organism metabolic process
IMY05_001G0033800	0	0.77	0	0	0	0	0	0	0	0	6.39	0	0	0	0	0	0	0	dhs-21	PREDICTED: 3-oxoacyl-[acyl-carrier-protein] reductase, chloroplastic-like [Populus euphratica]	-	-	-	-	-	GO:0003824//catalytic activity	GO:0010038//response to metal ion;GO:0044710//single-organism metabolic process
IMY05_001G0033900	0	0	0.44	0	0	0	0	0	0	0	0	9	0	0	0	0	0	0	PIN1C	probable auxin efflux carrier component 1b [Populus trichocarpa]	-	-	-	-	GO:0044425//membrane part;GO:0071944//cell periphery	GO:0016853//isomerase activity	GO:0003002//regionalization;GO:0009416//response to light stimulus;GO:0009605//response to external stimulus;GO:0009725//response to hormone;GO:0009793//embryo development ending in seed dormancy;GO:0009908//flower development;GO:0009965//leaf morphogenesis;GO:0044238//primary metabolic process;GO:0044260//cellular macromolecule metabolic process;GO:0044763//single-organism cellular process;GO:00…
IMY05_001G0034000	0	0	0.39	0.47	0	0	0	0	0	0	0	2	2	0	0	0	0	0	BHLH106	PREDICTED: transcription factor bHLH106-like [Populus euphratica]	-	-	-	-	GO:0009526//plastid envelope	GO:0001071//nucleic acid binding transcription factor activity;GO:0003676//nucleic acid binding;GO:0005515//protein binding	GO:0010243//response to organonitrogen compound;GO:0010468//regulation of gene expression;GO:0034645//cellular macromolecule biosynthetic process
IMY05_001G0034100	14.32	15.46	16.31	11.07	12.51	16.64	16.84	15.77	14.95	320	256	326	183	243	359	294	382	288	CRK7	CDPK-related kinase 7-like [Populus alba]	-	-	-	-	-	-	-
IMY05_001G0034200	13.97	12.19	11.34	8.96	10.69	8.35	11.06	8.03	8.67	215	139	156	102	143	124	133	134	115	--	UDP-glycosyltransferase [Actinidia chinensis var. chinensis] [Actinidia chinensis]	-	-	-	-	GO:0009536//plastid;GO:0031984//organelle subcompartment	GO:0016740//transferase activity	GO:0009791//post-embryonic development;GO:0045087//innate immune response
IMY05_001G0034300	29.14	27.42	27.29	41.94	43.49	35.48	47.1	57.27	48.51	400	279	335	426	519	470	505	852	574	DUSP12	dual specificity protein phosphatase 12 [Populus trichocarpa]	-	-	-	-	-	GO:0004721//phosphoprotein phosphatase activity	GO:0006470//protein dephosphorylation
IMY05_001G0034400	14.52	13.5	11.29	8.5	9.37	12.11	15.08	15.2	13.56	164	113	114	71	92	132	133	186	132	RBL20	PREDICTED: ubiquitin-associated domain-containing protein 2-like [Populus euphratica]	-	-	-	-	GO:0031224//intrinsic component of membrane	-	GO:0019538//protein metabolic process
IMY05_001G0034500	0.67	0.9	0.82	1.17	0.92	0.83	0.09	0	0.23	10	10	11	13	12	12	1	0	3	At2g26850	F-box protein At2g26850 isoform X2 [Populus trichocarpa]	-	-	-	-	-	-	-
IMY05_001G0034600	22.1	29.89	27.08	6.1	7.04	5.94	10.1	8.29	10.47	524	525	574	107	145	136	187	213	214	At1g15480	pentatricopeptide repeat-containing protein At1g80270, mitochondrial [Populus trichocarpa]	-	-	-	-	GO:0009526//plastid envelope	-	GO:0006221//pyrimidine nucleotide biosynthetic process;GO:0006886//intracellular protein transport
IMY05_001G0034700	6.34	9.03	7.61	6.51	6.03	10.24	7.53	8.66	9.66	179	189	192	136	148	279	166	265	235	GYRBC	DNA gyrase subunit B, chloroplastic/mitochondrial-like [Populus alba]	-	-	-	-	-	-	-
IMY05_001G0034800	2.07	2	3.46	15.96	12.32	11.01	4.93	4.45	6.33	49	35	73	279	253	251	91	114	129	MAP70.2	microtubule-associated protein 70-1 isoform X1 [Populus trichocarpa]	-	-	-	-	GO:0055028//cortical microtubule	GO:0015631//tubulin binding	GO:0003002//regionalization;GO:0006996//organelle organization;GO:0042546//cell wall biogenesis;GO:0045229//external encapsulating structure organization;GO:0048509//regulation of meristem development;GO:0050896//response to stimulus
IMY05_001G0034900	1.23	1.33	0.83	0.33	1.7	0.51	0.32	0	0.29	5	4	3	1	6	2	1	0	1	--	transmembrane protein [Gossypium australe]	-	-	-	-	GO:0043231//intracellular membrane-bounded organelle	-	-
IMY05_001G0035000	51.8	53.96	50.71	72.55	70.74	66.97	70.24	71.46	55.73	931.56	719.08	815.24	965.28	1105.8	1162.09	986.44	1392.47	863.75	TGA21	transcription factor TGA2.3 isoform X1 [Populus trichocarpa]	Environmental Information Processing	Signal transduction	ko04075//Plant hormone signal transduction	K14431	-	GO:0001071//nucleic acid binding transcription factor activity;GO:0003677//DNA binding	GO:0010468//regulation of gene expression;GO:0034645//cellular macromolecule biosynthetic process
IMY05_001G0035100	0	0	0	0	0.11	0.1	0	0.09	0	0	0	0	0	1	1	0	1	0	--	Retrovirus-related Pol polyprotein from transposon RE1 [Vitis vinifera]	-	-	-	-	-	GO:0046914//transition metal ion binding	-
IMY05_001G0035200	0.24	0.33	0	0	0	0	0	0	0.14	2	2	0	0	0	0	0	0	1	NUDT16	nudix hydrolase 16, mitochondrial-like [Hevea brasiliensis]	-	-	-	-	GO:0044444//cytoplasmic part	GO:0003824//catalytic activity	-
IMY05_001G0035300	0	0	0	0	0	0	0	0	0	0	0	0	0	0	0	0	0	0	PIP5K4	phosphatidylinositol 4-phosphate 5-kinase 4 [Populus trichocarpa]	Metabolism;Cellular Processes;Metabolism;Environmental Information Processing	Global and overview maps;Transport and catabolism;Carbohydrate metabolism;Signal transduction	ko01100//Metabolic pathways;ko04144//Endocytosis;ko00562//Inositol phosphate metabolism;ko04070//Phosphatidylinositol signaling system	K00889;K00889;K00889;K00889	GO:0005886//plasma membrane;GO:0042995//cell projection;GO:0044444//cytoplasmic part	GO:0016307//phosphatidylinositol phosphate kinase activity	GO:0000904//cell morphogenesis involved in differentiation;GO:0009664//plant-type cell wall organization;GO:0044707//single-multicellular organism process;GO:0046488//phosphatidylinositol metabolic process
IMY05_001G0035400	19.93	23.14	20.67	12.33	13.16	18.21	9.55	11.59	11.12	1248	1073.54	1157	571	716	1100	467.09	786	600	GLU1	ferredoxin-dependent glutamate synthase, chloroplastic isoform X1 [Populus trichocarpa]	Metabolism;Metabolism	Carbohydrate metabolism;Energy metabolism	ko00630//Glyoxylate and dicarboxylate metabolism;ko00910//Nitrogen metabolism	K00284;K00284	-	-	-
IMY05_001G0035500	0	0	0	0	0	0	0	0	0	0	0	0	0	0	0	0	0	0	--	Histone-lysine N-methyltransferase family protein [Hibiscus syriacus]	-	-	-	-	-	-	-
IMY05_001G0035600	0	0	0	0	0	0	0	0	0	0	0	0	0	0	0	0	0	0	--	Histone-lysine N-methyltransferase family protein [Hibiscus syriacus]	-	-	-	-	-	-	-
IMY05_001G0035700	3.04	0.61	1.58	1.75	2.01	1.82	3.4	2.81	4.58	53.44	7.92	24.76	22.72	30.72	30.91	46.56	53.53	69.25	TGA21	transcription factor TGA2.3 isoform X1 [Populus trichocarpa]	Environmental Information Processing	Signal transduction	ko04075//Plant hormone signal transduction	K14431	-	GO:0003677//DNA binding	GO:0010468//regulation of gene expression;GO:0034645//cellular macromolecule biosynthetic process
IMY05_001G0035800	31.66	30.42	31.89	74.38	78.57	52.39	26.32	34.73	26.74	191	136	172	332	412	305	124	227	139	SIB1	PREDICTED: sigma factor binding protein 1, chloroplastic-like [Populus euphratica]	-	-	-	-	-	-	-
IMY05_001G0035900	0	0	0	0.64	0.54	1.35	0	0	0	0	0	0	4	4	11	0	0	0	NUDT16	PREDICTED: nudix hydrolase 16, mitochondrial-like [Populus euphratica]	-	-	-	-	GO:0043231//intracellular membrane-bounded organelle	GO:0003824//catalytic activity;GO:0043169//cation binding	-
IMY05_001G0036000	0	0	0.07	0.08	0.07	0	0	0	0	0	0	1.01	1	1	0	0	0	0	PIP5K4	phosphatidylinositol 4-phosphate 5-kinase 4 [Populus trichocarpa]	Metabolism;Cellular Processes;Metabolism;Environmental Information Processing	Global and overview maps;Transport and catabolism;Carbohydrate metabolism;Signal transduction	ko01100//Metabolic pathways;ko04144//Endocytosis;ko00562//Inositol phosphate metabolism;ko04070//Phosphatidylinositol signaling system	K00889;K00889;K00889;K00889	GO:0005886//plasma membrane;GO:0042995//cell projection;GO:0044444//cytoplasmic part	GO:0016307//phosphatidylinositol phosphate kinase activity	GO:0000904//cell morphogenesis involved in differentiation;GO:0009664//plant-type cell wall organization;GO:0044707//single-multicellular organism process;GO:0046488//phosphatidylinositol metabolic process
IMY05_001G0036100	0.08	0.05	0	10.79	11.32	12.11	14.03	13.85	14.91	2.14	1.07	0	213.1	262.57	311.81	292.3	400.5	342.96	NOL10	nucleolar protein 10 [Populus alba]	-	-	-	-	GO:0043231//intracellular membrane-bounded organelle;GO:0043232//intracellular non-membrane-bounded organelle	-	GO:0003006//developmental process involved in reproduction;GO:0006405//RNA export from nucleus;GO:0006886//intracellular protein transport;GO:0008152//metabolic process;GO:0044707//single-multicellular organism process
IMY05_001G0036200	0	0	0.86	0	0	0	0	0	0	0	0	1.99	0	0	0	0	0	0	--	Histone-lysine N-methyltransferase family protein [Hibiscus syriacus]	-	-	-	-	-	-	-
IMY05_001G0036300	15.45	17.27	16.74	12.24	12.42	11.8	15.65	14.7	13.12	412.86	341.93	400	241.9	288.43	304.19	326.7	425.5	302.04	NOL10	nucleolar protein 10 [Populus alba]	-	-	-	-	GO:0043231//intracellular membrane-bounded organelle;GO:0043232//intracellular non-membrane-bounded organelle	-	GO:0003006//developmental process involved in reproduction;GO:0006405//RNA export from nucleus;GO:0006886//intracellular protein transport;GO:0008152//metabolic process;GO:0044707//single-multicellular organism process
IMY05_001G0036400	9.98	13.85	10.62	6.71	8.13	5.82	3.6	3.84	3.82	103	106	98	51.26	73	58.01	29	43	34	Y39A1A.14	ribosomal RNA small subunit methyltransferase nep-1 [Populus trichocarpa]	Genetic Information Processing	Translation	ko03008//Ribosome biogenesis in eukaryotes	K14568	GO:0043231//intracellular membrane-bounded organelle	GO:0016741//transferase activity, transferring one-carbon groups	GO:0000338//protein deneddylation;GO:0006605//protein targeting;GO:0009639//response to red or far red light;GO:0016571//histone methylation;GO:0048580//regulation of post-embryonic development
IMY05_001G0036500	1.6	0.81	1.34	1.35	2.41	1.24	1.28	1.11	1.39	16	6	12	10	21	12	10	12	12	--	haloacid dehalogenase-like hydrolase domain-containing protein 3 isoform X2 [Populus trichocarpa]	-	-	-	-	-	GO:0003824//catalytic activity	GO:0009648//photoperiodism;GO:0042221//response to chemical
IMY05_001G0036600	33.14	26.89	28.52	22.4	25.06	19.99	22.96	25.51	31.33	464	279	357	232	305	270	251	387	378	SSL10	strictosidine synthase family protein [Populus alba]	-	-	-	-	GO:0005618//cell wall;GO:0005911//cell-cell junction;GO:0030529//intracellular ribonucleoprotein complex;GO:0031090//organelle membrane;GO:0043231//intracellular membrane-bounded organelle;GO:0044444//cytoplasmic part	GO:0003676//nucleic acid binding;GO:0005198//structural molecule activity;GO:0016843//amine-lyase activity	GO:0010467//gene expression
IMY05_001G0036700	5.52	8.55	5.6	0.41	0	0.11	1.44	0.28	1.9	54	62	49	3	0	1	11	3	16	ARR9	two-component response regulator ARR8 [Populus trichocarpa]	Environmental Information Processing	Signal transduction	ko04075//Plant hormone signal transduction	K14492	GO:0043231//intracellular membrane-bounded organelle	GO:0005488//binding;GO:0016772//transferase activity, transferring phosphorus-containing groups	GO:0006796//phosphate-containing compound metabolic process;GO:0009755//hormone-mediated signaling pathway;GO:0009845//seed germination;GO:0010468//regulation of gene expression;GO:0034645//cellular macromolecule biosynthetic process;GO:0035556//intracellular signal transduction;GO:0048511//rhythmic process;GO:0080090//regulation of primary metabolic process;GO:2000026//regulation of multicellula…
IMY05_001G0036800	22.02	19.77	19.7	35.17	33.89	26.55	34.44	37.02	30.38	275	183	220	325	368	320	336	501	327	--	PREDICTED: plant-specific domain [Prunus dulcis]	-	-	-	-	-	-	-
IMY05_001G0036900	16.87	19.44	18.55	22.19	21.59	20.83	26.25	23.61	22.16	302	258	297	294	336	360	367	458	342	At3g57050	PREDICTED: cystathionine beta-lyase, chloroplastic [Populus euphratica]	Metabolism;Metabolism;Metabolism;Metabolism;Metabolism	Global and overview maps;Global and overview maps;Global and overview maps;Amino acid metabolism;Metabolism of other amino acids	ko01100//Metabolic pathways;ko01110//Biosynthesis of secondary metabolites;ko01230//Biosynthesis of amino acids;ko00270//Cysteine and methionine metabolism;ko00450//Selenocompound metabolism	K01760;K01760;K01760;K01760;K01760	GO:0009532//plastid stroma	GO:0016846//carbon-sulfur lyase activity;GO:0043168//anion binding	GO:0008380//RNA splicing;GO:0009092//homoserine metabolic process;GO:0071265//L-methionine biosynthetic process
IMY05_001G0037000	0.83	0.84	0.46	0.35	0.77	0.75	0.4	0.43	0.6	16	12	8	5	13	14	6	9	10	PCMP-E15	pentatricopeptide repeat-containing protein At2g35030, mitochondrial [Populus trichocarpa]	-	-	-	-	-	-	-
IMY05_001G0037100	12.29	12.83	15.18	11.26	15.61	10.08	9.44	8.28	6.57	115	89	127	78	127	91	69	84	53	NRPE5A	DNA-directed RNA polymerase V subunit 5A isoform X1 [Populus trichocarpa]	Genetic Information Processing	Transcription	ko03020//RNA polymerase	K03013	-	-	-
IMY05_001G0037200	0	0	0	0	0	0	0	0	0	0	0	0	0	0	0	0	0	0	At5g39865	glutaredoxin 58 [Populus trichocarpa]	-	-	-	-	-	GO:0015036//disulfide oxidoreductase activity	GO:0003006//developmental process involved in reproduction;GO:0019725//cellular homeostasis;GO:0044710//single-organism metabolic process
IMY05_001G0037300	0	0	0	0	0	0	0	0	0	0	0	0	0	0	0	0	0	0	FIS1A	mitochondrial fission 1 protein A [Populus trichocarpa]	-	-	-	-	GO:0009536//plastid;GO:0031224//intrinsic component of membrane;GO:0031966//mitochondrial membrane;GO:0044439//peroxisomal part	GO:0005488//binding;GO:0008320//protein transmembrane transporter activity;GO:0016772//transferase activity, transferring phosphorus-containing groups	GO:0006796//phosphate-containing compound metabolic process;GO:0007031//peroxisome organization;GO:0015031//protein transport
IMY05_001G0037400	0	0	0	0	0	0	0	0	0	0	0	0	0	0	0	0	0	0	--	hypothetical protein POPTR_016G038800 [Populus trichocarpa]	-	-	-	-	-	-	-
IMY05_001G0037500	0	0	0	0	0	0	0	0	0	0	0	0	0	0	0	0	0	0	At5g39865	glutaredoxin 58 [Populus trichocarpa]	-	-	-	-	-	GO:0015036//disulfide oxidoreductase activity	GO:0003006//developmental process involved in reproduction;GO:0019725//cellular homeostasis;GO:0044710//single-organism metabolic process
IMY05_001G0037600	0	0	0	0	0	0	0	0	0	0	0	0	0	0	0	0	0	0	--	hypothetical protein POPTR_016G038800 [Populus trichocarpa]	-	-	-	-	-	-	-
IMY05_001G0037700	37.87	32.57	29.95	27.82	29.86	27.73	8.09	7.57	8.19	244.61	155.85	172.91	132.92	167.65	172.85	40.81	53	45.56	FIS1A	mitochondrial fission 1 protein A [Populus trichocarpa]	-	-	-	-	GO:0009536//plastid;GO:0031224//intrinsic component of membrane;GO:0031966//mitochondrial membrane;GO:0044439//peroxisomal part	GO:0005488//binding;GO:0008320//protein transmembrane transporter activity;GO:0016772//transferase activity, transferring phosphorus-containing groups	GO:0006796//phosphate-containing compound metabolic process;GO:0007031//peroxisome organization;GO:0015031//protein transport
IMY05_001G0037800	0.11	0.15	0	0.15	0.19	0.12	0.14	0.18	0	2	2	0	2	3	2	2	3.48	0	--	UPF0481 protein At3g47200-like [Quercus lobata]	-	-	-	-	-	-	-
IMY05_001G0037900	1.09	1.03	0.99	0.19	0.37	0.24	0.89	1.35	1.76	23.51	16.51	19.23	3	7	5	15.03	31.67	32.85	At3g47200	PREDICTED: UPF0481 protein At3g47200-like [Populus euphratica]	-	-	-	-	-	-	-
IMY05_001G0038000	0	0	0	0	0	0	0	0	0	0	0	0	0	0	0	0	0	0	DDB_G0268948	embryo-abundant family protein [Populus alba]	-	-	-	-	-	-	-
IMY05_001G0038100	0.23	0.06	0.15	0.13	0.21	0.24	0	0	0	5	1	3	2.01	4	5	0	0	0	At3g47200	UPF0481 protein [Populus alba]	-	-	-	-	-	-	-
IMY05_001G0038200	0.14	0	0.15	0	0	0	0	0	0	3	0	2.75	0	0	0	0	0	0	At3g47200	PREDICTED: UPF0481 protein At3g47200-like [Populus euphratica]	-	-	-	-	-	-	-
IMY05_001G0038300	0.77	0.26	0.16	0.46	0	0.3	0	0	0	16	4	3.01	7.04	0	6	0	0	0	At3g47200	UPF0481 protein [Populus alba]	-	-	-	-	-	-	-
IMY05_001G0038400	0	0	0.07	0	0.34	0.31	0	0	0	0	0	1	0	4.92	5	0	0	0	At3g47200	PREDICTED: UPF0481 protein At3g47200-like [Populus euphratica]	-	-	-	-	-	-	-
IMY05_001G0038500	0.95	2.16	2.13	0.13	0.17	0.21	0	0	0	19	32	38.16	1.94	3	4	0	0	0	At3g47200	PREDICTED: UPF0481 protein At3g47200-like [Populus euphratica]	-	-	-	-	-	-	-
IMY05_001G0038600	0	0	0	0	0	0.11	0	0	0	0	0	0	0	0	1	0	0	0	--	PREDICTED: UPF0481 protein At3g47200-like [Populus euphratica]	-	-	-	-	-	-	-
IMY05_001G0038700	3.12	2.6	2.73	0.08	0.2	0	0.15	0.16	0.13	55	34	43	1.01	3	0	2	3	2	At3g47200	PREDICTED: UPF0481 protein At3g47200-like [Populus euphratica]	-	-	-	-	-	-	-
IMY05_001G0038800	1.25	0.34	1.93	0.34	0	0	1.15	2.52	0.85	5.03	1.02	6.95	1.02	0	0	3.62	11	2.94	FIS1A	mitochondrial fission 1 protein A [Populus trichocarpa]	-	-	-	-	GO:0005739//mitochondrion;GO:0005777//peroxisome;GO:0031090//organelle membrane;GO:0044446//intracellular organelle part	GO:0005488//binding	GO:0007031//peroxisome organization
IMY05_001G0038900	0.49	0.9	0.88	0	0	0	0	0	0	8	11	12.99	0	0	0	0	0	0	At3g47200	PREDICTED: UPF0481 protein At3g47200-like [Populus euphratica]	-	-	-	-	-	-	-
IMY05_001G0039000	0.68	1.05	0.32	0.41	1.53	2.36	0.82	0	0.72	2.74	3.13	1.14	1.23	5.35	9.15	2.57	0	2.5	FIS1A	mitochondrial fission 1 protein A [Populus trichocarpa]	-	-	-	-	GO:0005739//mitochondrion;GO:0005777//peroxisome;GO:0031090//organelle membrane;GO:0044446//intracellular organelle part	GO:0005488//binding	GO:0007031//peroxisome organization
IMY05_001G0039100	0.4	0.28	0.51	0.15	0.09	0.37	0.07	0.18	0.33	7	3.67	8	1.9	1.38	6.32	1	3.52	5	At3g47200	UPF0481 protein At3g47200 [Populus trichocarpa]	-	-	-	-	-	-	-
IMY05_001G0039200	0.06	0	0.07	0.26	0.15	0.2	0	0	0	1	0	1	3	2	3	0	0	0	--	UPF0481 protein At3g47200 [Populus trichocarpa]	-	-	-	-	-	-	-
IMY05_001G0039300	1.23	0.28	0.87	0	0	0	0.95	1.89	0.71	26.49	4.49	16.85	0	0	0	15.97	44.33	13.15	At3g47200	PREDICTED: UPF0481 protein At3g47200-like [Populus euphratica]	-	-	-	-	-	-	-
IMY05_001G0039400	0	0	0	0	0	0	0	0	0	0	0	0	0	0	0	0	0	0	DDB_G0268948	embryo-abundant family protein [Populus alba]	-	-	-	-	-	-	-
IMY05_001G0039500	0	0	0	0	0.13	0.17	0	0	0	0	0	0	0	2	3	0	0	0	At3g47200	PREDICTED: UPF0481 protein At3g47200-like [Populus euphratica]	-	-	-	-	-	-	-
IMY05_001G0039600	0.22	0	0	0.4	0	0	0	0	0	0.62	0	0	0.83	0	0	0	0	0	FIS1A	mitochondrial fission 1 protein A [Populus trichocarpa]	-	-	-	-	GO:0009536//plastid;GO:0031224//intrinsic component of membrane;GO:0031966//mitochondrial membrane;GO:0044439//peroxisomal part	GO:0005488//binding	GO:0007031//peroxisome organization
IMY05_001G0039700	0	0	0	0	0	0	0	0	0	0	0	0	0	0	0	0	0	0	--	embryo-abundant family protein [Populus alba]	-	-	-	-	-	-	-
IMY05_001G0039800	0.13	0.12	0.08	0.37	0.36	0.6	0	0	0	2	1.33	1.01	4.09	4.71	8.68	0	0	0	At3g47200	UPF0481 protein [Populus alba]	-	-	-	-	-	-	-
IMY05_001G0039900	0	0	0	0	0	0	0	0	0	0	0	0	0	0	0	0	0	0	--	PREDICTED: UPF0481 protein At3g47200-like [Populus euphratica]	-	-	-	-	-	-	-
IMY05_001G0040000	115.39	126.43	123.38	71.36	69.06	69.01	69.11	72.78	77.45	2249	1826	2150	1029	1170	1298	1052	1537	1301	LCY1	lycopene beta cyclase, chloroplastic/chromoplastic [Populus trichocarpa]	Metabolism;Metabolism;Metabolism	Global and overview maps;Global and overview maps;Metabolism of terpenoids and polyketides	ko01100//Metabolic pathways;ko01110//Biosynthesis of secondary metabolites;ko00906//Carotenoid biosynthesis	K06443;K06443;K06443	GO:0042170//plastid membrane	GO:0016491//oxidoreductase activity;GO:0016860//intramolecular oxidoreductase activity	GO:0016109//tetraterpenoid biosynthetic process
IMY05_001G0040100	5.11	5.48	6.53	4.25	4.09	4.68	3.56	3.37	2.7	112	89	128	69	78	99	61	80	51	GLDH	PREDICTED: L-galactono-1,4-lactone dehydrogenase, mitochondrial [Populus euphratica]	Metabolism;Metabolism;Metabolism	Global and overview maps;Global and overview maps;Carbohydrate metabolism	ko01100//Metabolic pathways;ko01110//Biosynthesis of secondary metabolites;ko00053//Ascorbate and aldarate metabolism	K00225;K00225;K00225	GO:0031090//organelle membrane;GO:0031224//intrinsic component of membrane;GO:0043231//intracellular membrane-bounded organelle	GO:0000166//nucleotide binding;GO:0016616//oxidoreductase activity, acting on the CH-OH group of donors, NAD or NADP as acceptor;GO:0016632//oxidoreductase activity, acting on the CH-CH group of donors, cytochrome as acceptor;GO:0016899//oxidoreductase activity, acting on the CH-OH group of donors, oxygen as acceptor	GO:0019852//L-ascorbic acid metabolic process;GO:0043094//cellular metabolic compound salvage
IMY05_001G0040200	0	0	0	0	0	0	0	0	0	0	0	0	0	0	0	0	0	0	NOOT1	regulatory protein NPR5-like [Hevea brasiliensis]	Environmental Information Processing	Signal transduction	ko04075//Plant hormone signal transduction	K14508	GO:0043231//intracellular membrane-bounded organelle	GO:0005488//binding	GO:0002218//activation of innate immune response;GO:0003006//developmental process involved in reproduction;GO:0006355//regulation of transcription, DNA-templated;GO:0009943//adaxial/abaxial axis specification;GO:0010433//bract morphogenesis
IMY05_001G0040300	27.31	28.71	28.26	12.75	13.2	12.22	18.07	16.54	21.48	602	469	557	208	253	260	311	395	408	CBF5	H/ACA ribonucleoprotein complex subunit 4 [Populus trichocarpa]	Genetic Information Processing	Translation	ko03008//Ribosome biogenesis in eukaryotes	K11131	GO:0005911//cell-cell junction;GO:0032991//macromolecular complex;GO:0043231//intracellular membrane-bounded organelle;GO:0043232//intracellular non-membrane-bounded organelle;GO:0044423//virion part;GO:0044444//cytoplasmic part	GO:0003676//nucleic acid binding;GO:0004812//aminoacyl-tRNA ligase activity;GO:0016866//intramolecular transferase activity;GO:0032550//purine ribonucleoside binding	GO:0006163//purine nucleotide metabolic process;GO:0006418//tRNA aminoacylation for protein translation;GO:0009451//RNA modification;GO:0016072//rRNA metabolic process;GO:0022613//ribonucleoprotein complex biogenesis
IMY05_001G0040400	2.96	2.63	3.06	4.16	3.19	5.47	3.84	6.65	3.98	144	95	133	150	135	257	146	351	167	PICBP	calmodulin binding protein PICBP [Populus trichocarpa]	-	-	-	-	-	-	-
IMY05_001G0040500	6.06	6.27	5.3	0.87	1.1	0.8	1.93	1.7	1.18	197	151	154	21	31	25	49	60	33	SDP1	PREDICTED: triacylglycerol lipase SDP1-like [Populus euphratica]	Metabolism;Metabolism;Metabolism;Metabolism;Metabolism;Metabolism;Metabolism;Metabolism;Metabolism	Global and overview maps;Global and overview maps;Lipid metabolism;Lipid metabolism;Lipid metabolism;Lipid metabolism;Lipid metabolism;Lipid metabolism;Lipid metabolism	ko01100//Metabolic pathways;ko01110//Biosynthesis of secondary metabolites;ko00564//Glycerophospholipid metabolism;ko00561//Glycerolipid metabolism;ko00592//alpha-Linolenic acid metabolism;ko00100//Steroid biosynthesis;ko00565//Ether lipid metabolism;ko00590//Arachidonic acid metabolism;ko00591//Linoleic acid metabolism	K14674;K14674;K14674;K14674;K14674;K14674;K14674;K14674;K14674	GO:0005811//lipid particle;GO:0031224//intrinsic component of membrane	GO:0003824//catalytic activity	GO:0003006//developmental process involved in reproduction;GO:0006625//protein targeting to peroxisome;GO:0006641//triglyceride metabolic process;GO:0009057//macromolecule catabolic process;GO:0009062//fatty acid catabolic process;GO:0019400//alditol metabolic process
IMY05_001G0040600	100.56	91.92	116.23	194.01	195.01	125.05	176.75	146.5	132.94	840	569	868	1199	1416	1008	1153	1326	957	CML35	PREDICTED: probable calcium-binding protein CML36 [Populus euphratica]	Organismal Systems	Environmental adaptation	ko04626//Plant-pathogen interaction	K13448	GO:0016020//membrane	GO:0046872//metal ion binding	GO:0009620//response to fungus
IMY05_001G0040700	7.22	7.18	6.2	2.28	1.37	1.86	1.67	2.96	0.69	133	98	102	31	22	33	24	59	11	NOOT1	regulatory protein NPR5 [Populus trichocarpa]	Environmental Information Processing	Signal transduction	ko04075//Plant hormone signal transduction	K14508	GO:0043231//intracellular membrane-bounded organelle	GO:0005488//binding	GO:0002218//activation of innate immune response;GO:0003006//developmental process involved in reproduction;GO:0006355//regulation of transcription, DNA-templated;GO:0009943//adaxial/abaxial axis specification;GO:0010433//bract morphogenesis;GO:0032446//protein modification by small protein conjugation
IMY05_001G0040800	0	0	0	0	0	0	1.93	1.33	1.59	0	0	0	0	0	0	22	21	20	--	RNA exonuclease 1 [Dendrobium catenatum]	-	-	-	-	-	-	-
IMY05_001G0040900	0	0	0	0	0.26	0.25	160.01	162.97	135.21	0	0	0	0	1.16	1.25	642.71	908.23	599.34	ERD15	LIGHT STRESS-REGULATED 1 family protein [Populus alba]	-	-	-	-	GO:0044424//intracellular part	GO:0005488//binding	GO:0006090//pyruvate metabolic process;GO:0006970//response to osmotic stress;GO:0006996//organelle organization;GO:0008104//protein localization;GO:0009642//response to light intensity;GO:0010038//response to metal ion;GO:0042044//fluid transport;GO:0042743//hydrogen peroxide metabolic process
IMY05_001G0041000	3.45	2.75	3.61	0	0.07	0	0	0	0	82.36	48.65	77.17	0	1.53	0	0	0	0	FPGS2	LOW QUALITY PROTEIN: folylpolyglutamate synthase [Populus trichocarpa]	Metabolism;Metabolism	Global and overview maps;Metabolism of cofactors and vitamins	ko01100//Metabolic pathways;ko00790//Folate biosynthesis	K01930;K01930	GO:0005739//mitochondrion;GO:0009532//plastid stroma	GO:0016881//acid-amino acid ligase activity;GO:0036094//small molecule binding;GO:0097159//organic cyclic compound binding;GO:1901363//heterocyclic compound binding	GO:0009396//folic acid-containing compound biosynthetic process;GO:0035266//meristem growth;GO:0048588//developmental cell growth
IMY05_001G0041100	79.52	71.89	79.37	196.82	230.12	127.08	48.62	50.38	41.88	409	274	365	749	1028.84	630.75	195.29	280.77	185.66	ERD15	LIGHT STRESS-REGULATED 1 family protein [Populus alba]	-	-	-	-	GO:0044424//intracellular part	GO:0005488//binding	GO:0006090//pyruvate metabolic process;GO:0006970//response to osmotic stress;GO:0006996//organelle organization;GO:0008104//protein localization;GO:0009642//response to light intensity;GO:0010038//response to metal ion;GO:0042044//fluid transport;GO:0042743//hydrogen peroxide metabolic process
IMY05_001G0041200	30.15	33.94	30.61	22.33	23.8	31.55	36.33	29.79	31.95	755.64	630.35	685.83	414	518.47	763	711	809	690	FPGS2	PREDICTED: folylpolyglutamate synthase-like isoform X1 [Populus euphratica]	Metabolism;Metabolism	Global and overview maps;Metabolism of cofactors and vitamins	ko01100//Metabolic pathways;ko00790//Folate biosynthesis	K01930;K01930	GO:0016020//membrane;GO:0044429//mitochondrial part	GO:0003824//catalytic activity;GO:0032550//purine ribonucleoside binding	GO:0009396//folic acid-containing compound biosynthetic process
IMY05_001G0041300	9.43	12.3	10.13	12.91	12.84	12.27	8.97	7.9	9.71	152	147	146	154	180	191	113	138	135	At3g57200	PREDICTED: glycosyltransferase-like At3g57200 [Populus euphratica]	-	-	-	-	-	-	-
IMY05_001G0041400	7.61	9.33	9.68	5.31	5.43	6.13	10.76	8.49	9.64	153	139	174	79	95	119	169	185	167	ARP	DNA-(apurinic or apyrimidinic site) lyase, chloroplastic isoform X1 [Populus trichocarpa]	Genetic Information Processing	Replication and repair	ko03410//Base excision repair	K01142	-	-	-
IMY05_001G0041500	18.54	21.37	19.19	11.11	15.74	15.17	21.36	19.99	18.38	309	264	286	137	228	244	278	361	264	alg7	UDP-N-acetylglucosamine--dolichyl-phosphate N-acetylglucosaminephosphotransferase [Populus trichocarpa]	Metabolism;Metabolism	Global and overview maps;Glycan biosynthesis and metabolism	ko01100//Metabolic pathways;ko00510//N-Glycan biosynthesis	K01001;K01001	-	-	-
IMY05_001G0041600	0	0	0	0	0	0.5	0	0	0	0	0	0	0	0	1	0	0	0	--	hypothetical protein POPTR_016G042200 [Populus trichocarpa]	-	-	-	-	-	-	-
IMY05_001G0041700	1.39	2.35	1.94	3.48	4.8	5.04	1.87	1.22	1.53	20	25	25	37	60	70	21	19	19	LIS	PREDICTED: U4/U6 small nuclear ribonucleoprotein PRP4-like protein [Theobroma cacao]	Genetic Information Processing	Transcription	ko03040//Spliceosome	K12662	-	-	-
IMY05_001G0041800	17.42	11.99	13.32	25.94	29.03	28.64	21.28	26.32	22.79	196	100	134	216	284	311	187	321	221	--	transducin family protein [Populus alba]	-	-	-	-	-	-	-
IMY05_001G0041900	0.84	0.78	0.79	0.09	0.15	0.2	0.08	0.36	0.15	13	9	11	1	2	3	1	6	2	PAP16	probable inactive purple acid phosphatase 16 isoform X1 [Populus trichocarpa]	-	-	-	-	-	GO:0016791//phosphatase activity;GO:0043169//cation binding	GO:0003006//developmental process involved in reproduction;GO:0006796//phosphate-containing compound metabolic process
IMY05_001G0042000	0	0	0	0	0	0	0	0	0	0	0	0	0	0	0	0	0	0	NLP2	protein NLP2 [Populus trichocarpa]	-	-	-	-	-	-	-
IMY05_001G0042100	0	0	0	0.16	0.34	0.18	0	0	0	0	0	0	2	5	3	0	0	0	GPDHC1	PREDICTED: glycerol-3-phosphate dehydrogenase [NAD(+)] GPDHC1, cytosolic-like [Populus euphratica]	Metabolism;Metabolism	Global and overview maps;Lipid metabolism	ko01110//Biosynthesis of secondary metabolites;ko00564//Glycerophospholipid metabolism	K00006;K00006	GO:0044444//cytoplasmic part	GO:0000166//nucleotide binding;GO:0016616//oxidoreductase activity, acting on the CH-OH group of donors, NAD or NADP as acceptor;GO:0046983//protein dimerization activity;GO:0048037//cofactor binding	GO:0006072//glycerol-3-phosphate metabolic process;GO:0044238//primary metabolic process;GO:0044710//single-organism metabolic process;GO:0050896//response to stimulus
IMY05_001G0042200	30.89	28.27	26.79	28.41	24.12	34.76	39.46	36.04	36.53	1812	1229	1405	1233	1230	1968	1808	2291	1847	INO80	DNA helicase INO80 [Populus trichocarpa]	-	-	-	-	GO:0043231//intracellular membrane-bounded organelle	GO:0003676//nucleic acid binding;GO:0017111//nucleoside-triphosphatase activity;GO:0032550//purine ribonucleoside binding	GO:0006282//regulation of DNA repair;GO:0006305//DNA alkylation;GO:0006310//DNA recombination;GO:0006325//chromatin organization;GO:0006342//chromatin silencing;GO:0006402//mRNA catabolic process;GO:0007154//cell communication;GO:0009409//response to cold;GO:0009606//tropism;GO:0030422//production of siRNA involved in RNA interference;GO:0045087//innate immune response
IMY05_001G0042300	147.58	127.76	138.34	174.98	181.82	134.07	106.41	148.13	129.69	1735	1113	1454	1522	1858	1521	977	1887	1314	CBP	PREDICTED: probable calcium-binding protein CML49 [Populus euphratica]	Organismal Systems	Environmental adaptation	ko04626//Plant-pathogen interaction	K13448	-	-	-
IMY05_001G0042400	0	0	0	0	0	0	0	0	0	0	0	0	0	0	0	0	0	0	ACA4	PREDICTED: alpha carbonic anhydrase 4-like [Populus euphratica]	Metabolism;Metabolism	Global and overview maps;Energy metabolism	ko01100//Metabolic pathways;ko00910//Nitrogen metabolism	K01674;K01674	GO:0005774//vacuolar membrane;GO:0044434//chloroplast part	GO:0005515//protein binding;GO:0016836//hydro-lyase activity;GO:0019829//cation-transporting ATPase activity;GO:0046914//transition metal ion binding	GO:0006970//response to osmotic stress;GO:0009617//response to bacterium;GO:0043067//regulation of programmed cell death;GO:0044237//cellular metabolic process;GO:0070838//divalent metal ion transport;GO:0072503//cellular divalent inorganic cation homeostasis
IMY05_001G0042500	53.08	48.55	55.99	37.19	33.56	33.23	43.33	42.81	45.11	897	608	846	465	493	542	571.83	784	657	TIF3E1	eukaryotic translation initiation factor 3E family protein [Populus alba]	Genetic Information Processing	Translation	ko03013//RNA transport	K03250	-	-	-
IMY05_001G0042600	13.12	12.42	11.78	7.66	6.96	11.4	20.84	19.41	19.22	731	513	587	316	337	613	907	1172	923	DNAJC7	DNAJ heat shock N-terminal domain-containing family protein [Populus alba]	-	-	-	-	-	-	GO:0009653//anatomical structure morphogenesis;GO:0016043//cellular component organization;GO:0044237//cellular metabolic process;GO:0048468//cell development;GO:0048731//system development;GO:0090558//plant epidermis development
IMY05_001G0042700	0.46	0	0.26	0	2.11	0.47	0.29	0	0	2	0	1	0	8	2	1	0	0	--	PREDICTED: partial [Prunus dulcis]	-	-	-	-	-	-	-
IMY05_001G0042800	0.1	0.14	0	0	0.06	0.21	0	0.14	0	2	2	0	0	1	4	0	3	0	CKX1	cytokinin dehydrogenase 1 [Populus trichocarpa]	Metabolism	Metabolism of terpenoids and polyketides	ko00908//Zeatin biosynthesis	K00279	GO:0043231//intracellular membrane-bounded organelle	GO:0000166//nucleotide binding;GO:0016616//oxidoreductase activity, acting on the CH-OH group of donors, NAD or NADP as acceptor;GO:0016645//oxidoreductase activity, acting on the CH-NH group of donors	GO:0009690//cytokinin metabolic process;GO:0010087//phloem or xylem histogenesis;GO:0044260//cellular macromolecule metabolic process;GO:0044710//single-organism metabolic process
IMY05_001G0042900	0	0	0	0	0	0	0	0	0	0	0	0	0	0	0	0	0	0	LECRKS5	probable L-type lectin-domain containing receptor kinase S.5 [Populus trichocarpa]	-	-	-	-	-	GO:0004672//protein kinase activity	GO:0016310//phosphorylation
IMY05_001G0043000	2.28	2.05	1.62	3.42	3.35	4.12	2.29	2.54	2.3	28.27	18.87	18.02	31.38	36.14	49.31	22.22	34.23	24.6	MTPC2	metal tolerance protein C2 [Populus trichocarpa]	-	-	-	-	GO:0031090//organelle membrane;GO:0031224//intrinsic component of membrane	GO:0015075//ion transmembrane transporter activity	GO:0006812//cation transport;GO:0044763//single-organism cellular process
IMY05_001G0043100	0	0	0	0	0	0	0	0	0.21	0	0	0	0	0	0	0	0	1	EML1	protein EMSY-LIKE 2 [Populus trichocarpa]	-	-	-	-	-	-	-
IMY05_001G0043200	0	0	0	0	0	0	0	0	0	0	0	0	0	0	0	0	0	0	--	CLAVATA3/ESR-related 39 [Lotus japonicus]	-	-	-	-	-	-	-
IMY05_001G0043300	0	0	0	0.7	0	0	0	0	0	0	0	0	4	0	0	0	0	0	--	myb family transcription factor family protein [Hibiscus syriacus]	-	-	-	-	-	-	-
IMY05_001G0043400	0	0	0	0	0	0	0	0	0	0	0	0	0	0	0	0	0	0	PHL5	myb family transcription factor PHL5 isoform X2 [Populus trichocarpa]	-	-	-	-	-	GO:0005488//binding	-
IMY05_001G0043500	0	0	0	0	0	0	0	0	0	0	0	0	0	0	0	0	0	0	PHL5	myb family transcription factor PHL5 isoform X2 [Populus trichocarpa]	-	-	-	-	-	GO:0005488//binding	-
IMY05_001G0043600	3.51	4.01	4.03	0.41	0.72	1.01	5.72	4.23	6.25	46.3	39.19	47.5	4.04	8.31	12.91	58.91	60.46	70.99	UBA2C	UBP1-associated protein 2B [Populus trichocarpa]	Genetic Information Processing	Transcription	ko03040//Spliceosome	K12741	GO:0043231//intracellular membrane-bounded organelle;GO:0043232//intracellular non-membrane-bounded organelle	GO:0003676//nucleic acid binding;GO:0004672//protein kinase activity	GO:0006950//response to stress;GO:0009692//ethylene metabolic process;GO:0010260//organ senescence;GO:0016265//death;GO:0044763//single-organism cellular process
IMY05_001G0043700	1.73	2.4	2.11	0.72	0.79	1.45	1.93	1.44	1.91	39	40	42.5	12	15.5	31.5	34	35	37	MTERF18	transcription termination factor MTEF18, mitochondrial isoform X1 [Populus trichocarpa]	-	-	-	-	GO:0043231//intracellular membrane-bounded organelle	-	GO:0010468//regulation of gene expression
IMY05_001G0043800	0	0	0.39	0	0.05	0.08	0	0.12	0.12	0	0	3.58	0	0.42	0.77	0	1.38	1.06	AC1	actin [Populus tomentosa]	-	-	-	-	GO:0043232//intracellular non-membrane-bounded organelle	GO:0032550//purine ribonucleoside binding	-
IMY05_001G0043900	0	0	0	0	0	0	0	0	0	0	0	0	0	0	0	0	0	0	ACT11	actin [Populus tomentosa]	-	-	-	-	GO:0005911//cell-cell junction;GO:0009526//plastid envelope;GO:0009532//plastid stroma;GO:0016020//membrane;GO:0030312//external encapsulating structure;GO:0043232//intracellular non-membrane-bounded organelle	GO:0005198//structural molecule activity;GO:0032550//purine ribonucleoside binding	GO:0006006//glucose metabolic process;GO:0007010//cytoskeleton organization;GO:0048588//developmental cell growth;GO:0051603//proteolysis involved in cellular protein catabolic process
IMY05_001G0044000	6.23	9.06	8.15	5.62	2.93	4.67	5.08	5.82	5.54	94.93	102.27	110.97	63.31	38.83	68.68	60.39	96.02	72.79	At5g06750	PREDICTED: probable protein phosphatase 2C 68 [Populus euphratica]	-	-	-	-	-	GO:0004721//phosphoprotein phosphatase activity;GO:0043169//cation binding	GO:0006464//cellular protein modification process
IMY05_001G0044100	0.17	0.46	0.38	0.93	0.2	0.18	0.44	0.47	0.4	1	2	2	4	1	1	2	3	2	--	Phosphatase 2C family protein [Hibiscus syriacus]	-	-	-	-	-	-	-
IMY05_001G0044200	7.37	6.55	7.13	6.4	4.98	6.3	6.67	4.91	6.18	126	83	109	81	74	104	89	91	91	POLD2	PREDICTED: DNA polymerase delta small subunit-like isoform X1 [Populus euphratica]	Genetic Information Processing;Genetic Information Processing;Genetic Information Processing;Genetic Information Processing;Genetic Information Processing	Replication and repair;Replication and repair;Replication and repair;Replication and repair;Replication and repair	ko03420//Nucleotide excision repair;ko03440//Homologous recombination;ko03030//DNA replication;ko03410//Base excision repair;ko03430//Mismatch repair	K02328;K02328;K02328;K02328;K02328	GO:0043231//intracellular membrane-bounded organelle	GO:0034061//DNA polymerase activity	GO:0000226//microtubule cytoskeleton organization;GO:0003006//developmental process involved in reproduction;GO:0006260//DNA replication;GO:0006305//DNA alkylation;GO:0006342//chromatin silencing;GO:0034968//histone lysine methylation;GO:0048580//regulation of post-embryonic development
IMY05_001G0044300	29.33	41.69	33.05	40.7	47.39	43.96	41.85	48.14	54.94	262	276	264	269	368	379	292	466	423	PAP13	probable plastid-lipid-associated protein 13, chloroplastic [Populus trichocarpa]	-	-	-	-	GO:0009532//plastid stroma;GO:0031976//plastid thylakoid;GO:0044434//chloroplast part	-	GO:0006090//pyruvate metabolic process;GO:0009668//plastid membrane organization
IMY05_001G0044400	0.15	0.61	0.34	0.41	0.17	0	0	0	0	1	3	2	2	1	0	0	0	0	VQ25	VQ motif-containing protein 25 [Populus trichocarpa]	-	-	-	-	GO:0043231//intracellular membrane-bounded organelle	-	-
IMY05_001G0044500	0.07	0.27	0.52	1.35	1.08	1.04	0	0	0	1	3	7	15	14	15	0	0	0	FAD2	delta(12)-fatty-acid desaturase FAD2 [Populus trichocarpa]	Metabolism;Metabolism;Metabolism	Global and overview maps;Global and overview maps;Lipid metabolism	ko01100//Metabolic pathways;ko01212//Fatty acid metabolism;ko01040//Biosynthesis of unsaturated fatty acids	K10256;K10256;K10256	GO:0031090//organelle membrane;GO:0031224//intrinsic component of membrane;GO:0043231//intracellular membrane-bounded organelle	GO:0016705//oxidoreductase activity, acting on paired donors, with incorporation or reduction of molecular oxygen	GO:0006633//fatty acid biosynthetic process
IMY05_001G0044600	197.53	144.16	154.23	77.09	83.19	59.98	301.04	344.49	346.66	3491	1888	2437	1008	1278	1023	4155	6597	5280	GMPM1	18 kDa seed maturation protein [Populus trichocarpa]	-	-	-	-	GO:0044444//cytoplasmic part	-	GO:0003006//developmental process involved in reproduction;GO:0006950//response to stress;GO:0009791//post-embryonic development
IMY05_001G0044700	29.01	29.42	25.19	19.36	20.73	16.53	24.46	21.29	22.58	322	242	250	159	200	177	212	256	216	Os04g0665700	zinc finger CCCH domain-containing protein 31 [Populus alba]	-	-	-	-	-	GO:0003676//nucleic acid binding;GO:0043169//cation binding	-
IMY05_001G0044800	0.07	0.45	0.22	1.26	1.07	0.97	0.51	0.74	0.93	1	5	3	14	14	14	6	12	12	MOD1	enoyl-[acyl-carrier-protein] reductase [NADH] 1, chloroplastic [Populus trichocarpa]	Metabolism;Metabolism;Metabolism;Metabolism;Metabolism	Global and overview maps;Global and overview maps;Global and overview maps;Lipid metabolism;Metabolism of cofactors and vitamins	ko01100//Metabolic pathways;ko01110//Biosynthesis of secondary metabolites;ko01212//Fatty acid metabolism;ko00061//Fatty acid biosynthesis;ko00780//Biotin metabolism	K00208;K00208;K00208;K00208;K00208	GO:0009526//plastid envelope;GO:0009532//plastid stroma;GO:0043234//protein complex	GO:0016628//oxidoreductase activity, acting on the CH-CH group of donors, NAD or NADP as acceptor;GO:0046914//transition metal ion binding	GO:0006631//fatty acid metabolic process;GO:0006637//acyl-CoA metabolic process;GO:0006970//response to osmotic stress;GO:0006996//organelle organization;GO:0016129//phytosteroid biosynthetic process;GO:0070838//divalent metal ion transport
IMY05_001G0044900	6.23	8.32	8.31	7.26	7.25	7.21	8.24	7.16	5.77	94	93	112	81	95	105	97	117	75	NSE4A	PREDICTED: non-structural maintenance of chromosomes element 4 homolog A-like [Populus euphratica]	-	-	-	-	GO:0043231//intracellular membrane-bounded organelle	-	GO:0006259//DNA metabolic process
IMY05_001G0045000	5.79	7.14	6.95	10.1	8.6	9.05	10.32	9.3	9.06	69	63	74	89	89	104	96	120	93	--	Mucin-19 [Gossypium australe]	-	-	-	-	-	-	-
IMY05_001G0045100	0.68	0.61	0.58	0.26	0.48	0.27	7.74	5.82	5.21	21	14	16	6	13	8	187	195	139	--	PREDICTED: microtubule-associated protein 9-like isoform X2 [Populus euphratica]	-	-	-	-	GO:0044464//cell part	-	-
IMY05_001G0045200	40.03	42.49	42.39	49.68	42.78	43.04	57.1	54.96	52.57	562	442	532	516	522	583	626	836	636	EML3	protein EMSY-LIKE 2 [Populus trichocarpa]	-	-	-	-	-	-	-
IMY05_001G0045300	0	0	0	0	0	0	0	0	0	0	0	0	0	0	0	0	0	0	--	CLAVATA3/ESR-related 39 [Lotus japonicus]	-	-	-	-	-	-	-
IMY05_001G0045400	0	0.18	0	0	0	0	0	0	0	0	1	0	0	0	0	0	0	0	--	DUF761 domain-containing protein [Cephalotus follicularis]	-	-	-	-	-	-	-
IMY05_001G0045500	0	0	0	0	0	0	0	0	0	0	0	0	0	0	0	0	0	0	PHL5	myb family transcription factor PHL5 isoform X2 [Populus trichocarpa]	-	-	-	-	-	GO:0005488//binding	-
IMY05_001G0045600	0	0	0	0	0	0	0	0	0	0	0	0	0	0	0	0	0	0	PHL5	myb family transcription factor PHL5 isoform X2 [Populus trichocarpa]	-	-	-	-	-	-	-
IMY05_001G0045700	5.66	6.02	5.73	8.91	9.13	6.14	4.48	4.8	4.75	74.7	58.81	67.5	86.96	104.69	78.09	46.09	68.54	54.01	UBA2C	UBP1-associated protein 2B [Populus trichocarpa]	Genetic Information Processing	Transcription	ko03040//Spliceosome	K12741	GO:0043231//intracellular membrane-bounded organelle;GO:0043232//intracellular non-membrane-bounded organelle	GO:0003676//nucleic acid binding;GO:0004672//protein kinase activity	GO:0006950//response to stress;GO:0009692//ethylene metabolic process;GO:0010260//organ senescence;GO:0016265//death;GO:0044763//single-organism cellular process
IMY05_001G0045800	1.73	2.4	2.11	0.72	0.79	1.45	1.93	1.44	1.91	39	40	42.5	12	15.5	31.5	34	35	37	MTERF18	transcription termination factor MTEF18, mitochondrial isoform X1 [Populus trichocarpa]	-	-	-	-	GO:0043231//intracellular membrane-bounded organelle	-	GO:0010468//regulation of gene expression
IMY05_001G0045900	5.78	9.22	7.28	9.28	9.31	7.74	17.71	12.9	18.06	126.77	149.87	142.73	150.56	177.53	163.81	303.22	306.61	341.23	MTERF18	transcription termination factor MTEF18, mitochondrial [Populus trichocarpa]	-	-	-	-	GO:0043231//intracellular membrane-bounded organelle	-	-
IMY05_001G0046000	3.14	3.61	2.44	3.23	3.8	2.62	5.08	3.41	3.73	62.23	53.13	43.27	47.44	65.47	50.19	78.78	73.39	63.77	MTERF18	transcription termination factor MTEF18, mitochondrial [Populus trichocarpa]	-	-	-	-	GO:0043231//intracellular membrane-bounded organelle	-	-
IMY05_001G0046100	0	0.09	0.08	0.09	0	0.36	0.18	0	0.08	0	1	1	1	0	5	2	0	1	SPL9	squamosa promoter-binding-like protein 9 [Populus trichocarpa]	-	-	-	-	GO:0044424//intracellular part	-	GO:0003006//developmental process involved in reproduction;GO:0003156//regulation of organ formation;GO:0010467//gene expression;GO:0016043//cellular component organization;GO:0044763//single-organism cellular process;GO:0048827//phyllome development
IMY05_001G0046200	15.01	21.83	23.4	17.02	15.38	15.76	15.38	14.66	19.44	155	167	216	130	138	157	124	164	173	--	G patch domain-containing protein 11 [Populus alba]	-	-	-	-	GO:0043231//intracellular membrane-bounded organelle	GO:0097159//organic cyclic compound binding	-
IMY05_001G0046300	0	0	0	0.66	1.41	1.36	0	0	0.19	0	0	0	6	15	16	0	0	2	HSD2	11-beta-hydroxysteroid dehydrogenase-like 4A [Populus trichocarpa]	-	-	-	-	GO:0009536//plastid	GO:0033764//steroid dehydrogenase activity, acting on the CH-OH group of donors, NAD or NADP as acceptor	GO:0001101//response to acid chemical;GO:0006629//lipid metabolic process;GO:0009725//response to hormone
IMY05_001G0046400	51.31	51.85	52.35	54.52	51.74	54.3	56.9	55.17	58.79	1127	844	1028	886	988	1151	976	1313	1113	--	TBCC domain-containing protein 1 isoform X2 [Populus alba]	-	-	-	-	GO:0043231//intracellular membrane-bounded organelle;GO:0044444//cytoplasmic part	GO:0008092//cytoskeletal protein binding	GO:0006996//organelle organization
IMY05_001G0046500	0	0	0	0	0	0	0	0	0	0	0	0	0	0	0	0	0	0	--	-	-	-	-	-	-	-	-
IMY05_001G0046600	0.03	0	0.22	0.09	0.04	0.14	0	0	0	1	0	6	2	1	4	0	0	0	FTIP3	FT-interacting protein 1 [Populus trichocarpa]	-	-	-	-	-	-	-
IMY05_001G0046700	0	0.15	0.06	0.15	0.13	0.35	0.07	0	0.06	0	2	1	2	2	6	1	0	1	TGA10	bZIP transcription factor TGA10 isoform X1 [Populus trichocarpa]	Environmental Information Processing	Signal transduction	ko04075//Plant hormone signal transduction	K14431	-	GO:0003677//DNA binding	GO:0010468//regulation of gene expression;GO:0034645//cellular macromolecule biosynthetic process
IMY05_001G0046800	0	0	0	0	0	0	0	0	0	0	0	0	0	0	0	0	0	0	FTIP1	PREDICTED: multiple C2 and transmembrane domain-containing protein 1-like [Populus euphratica]	-	-	-	-	GO:0043231//intracellular membrane-bounded organelle	GO:0016740//transferase activity	-
IMY05_001G0046900	0.08	0	0	0	0.09	0	0	0	0.09	1	0	0	0	1	0	0	0	1	pgip	PREDICTED: polygalacturonase inhibitor-like [Populus euphratica]	-	-	-	-	-	-	-
IMY05_001G0047000	0	0	0	0	0	0	0	0	0	0	0	0	0	0	0	0	0	0	BLUS1	PREDICTED: serine/threonine-protein kinase BLUS1-like [Populus euphratica]	-	-	-	-	-	GO:0004672//protein kinase activity	GO:0016310//phosphorylation
IMY05_001G0047100	0.65	0.38	0.64	2.94	2.64	1.85	0.5	0.77	0.68	9	3.92	8	30.33	32	24.87	5.42	11.67	8.18	ABHD18	protein ABHD18 [Populus trichocarpa]	-	-	-	-	-	GO:0003824//catalytic activity	-
IMY05_001G0047200	0	0	0	0	0	0	0	0	0	0	0	0	0	0	0	0	0	0	CYP93A3	cytochrome P450 93A3 [Populus trichocarpa]	-	-	-	-	-	GO:0005488//binding;GO:0016705//oxidoreductase activity, acting on paired donors, with incorporation or reduction of molecular oxygen	-
IMY05_001G0047300	0	0	0	0	0	0	0	0	0	0	0	0	0	0	0	0	0	0	CYP93A1	cytochrome P450 93A3 [Populus trichocarpa]	-	-	-	-	-	-	-
IMY05_001G0047400	0	0	0	0	0	0	0	0	0	0	0	0	0	0	0	0	0	0	PYM	protein POLYCHOME isoform X1 [Populus alba]	-	-	-	-	GO:0043231//intracellular membrane-bounded organelle	GO:0005488//binding	GO:0002833//positive regulation of response to biotic stimulus;GO:0003006//developmental process involved in reproduction;GO:0007126//meiotic nuclear division;GO:0007346//regulation of mitotic cell cycle;GO:0010564//regulation of cell cycle process;GO:0032435//negative regulation of proteasomal ubiquitin-dependent protein catabolic process;GO:0044702//single organism reproductive process;GO:00447…
IMY05_001G0047500	0.46	0.42	1.02	3.55	3.25	5.51	1.79	2.04	0.87	6.29	4.26	12.37	35.66	38.38	72.23	19.02	30.06	10.16	BHLH130	transcription factor bHLH130 [Populus trichocarpa]	-	-	-	-	-	-	-
IMY05_001G0047600	0	0	0	0	0	0	0	0	0	0	0	0	0	0	0	0	0	0	--	mavicyanin [Populus trichocarpa]	-	-	-	-	GO:0016020//membrane	GO:0043169//cation binding	GO:0007017//microtubule-based process;GO:0016043//cellular component organization;GO:0022402//cell cycle process;GO:0044085//cellular component biogenesis;GO:0044237//cellular metabolic process;GO:0044710//single-organism metabolic process;GO:0071704//organic substance metabolic process
IMY05_001G0047700	0	0	0	0	0	0	0	0	0	0	0	0	0	0	0	0	0	0	--	mavicyanin [Populus trichocarpa]	-	-	-	-	GO:0031224//intrinsic component of membrane	GO:0046914//transition metal ion binding	GO:0044085//cellular component biogenesis;GO:0044710//single-organism metabolic process;GO:0045491//xylan metabolic process
IMY05_001G0047800	2.78	2.26	2.77	4.61	4.88	3.27	1.32	2.1	1.7	37.71	22.74	33.63	46.34	57.62	42.77	13.98	30.94	19.84	BHLH130	transcription factor bHLH130 [Populus trichocarpa]	-	-	-	-	-	-	-
IMY05_001G0047900	0	0	0	0	0	0	0	0	0	0	0	0	0	0	0	0	0	0	PYM	protein POLYCHOME isoform X1 [Populus alba]	-	-	-	-	GO:0043231//intracellular membrane-bounded organelle	GO:0005488//binding	GO:0002833//positive regulation of response to biotic stimulus;GO:0003006//developmental process involved in reproduction;GO:0007126//meiotic nuclear division;GO:0007346//regulation of mitotic cell cycle;GO:0010564//regulation of cell cycle process;GO:0032435//negative regulation of proteasomal ubiquitin-dependent protein catabolic process;GO:0044707//single-multicellular organism process;GO:0044…
IMY05_001G0048000	0.36	1.27	0.8	0.55	0	0.08	1.43	1.15	0.74	5	13.08	10	5.67	0	1.13	15.58	17.33	8.82	ABHD18	protein ABHD18 [Populus trichocarpa]	-	-	-	-	-	GO:0003824//catalytic activity	-
IMY05_001G0048100	0	0.94	0.78	0	0	0	0	0	0.81	0	2	2	0	0	0	0	0	2	GIP1	mitotic-spindle organizing protein 1A [Ricinus communis]	-	-	-	-	GO:0015630//microtubule cytoskeleton;GO:0044430//cytoskeletal part	-	-
IMY05_001G0048200	0	0	0	0.11	0.28	0.08	0.1	0	0	0	0	0	1	3	1	1	0	0	IQM3	IQ domain-containing protein IQM3 [Populus trichocarpa]	-	-	-	-	GO:0009536//plastid	-	-
IMY05_001G0048300	0	0	0	0	0	0	0	0	0	0	0	0	0	0	0	0	0	0	At5g05130	Cdk-activating kinase assembly factor [Parasponia andersonii]	-	-	-	-	-	GO:0016787//hydrolase activity;GO:0043167//ion binding;GO:0097159//organic cyclic compound binding;GO:1901363//heterocyclic compound binding	GO:0000280//nuclear division;GO:0006281//DNA repair;GO:0006351//transcription, DNA-templated;GO:0007059//chromosome segregation;GO:0050794//regulation of cellular process
IMY05_001G0048400	0	0	0	0	0	0	0	0	0	0	0	0	0	0	0	0	0	0	UCC1	mavicyanin [Populus trichocarpa]	-	-	-	-	GO:0031224//intrinsic component of membrane	GO:0046914//transition metal ion binding	GO:0044085//cellular component biogenesis;GO:0044710//single-organism metabolic process;GO:0045491//xylan metabolic process
IMY05_001G0048500	0	0	0	0	0	0	0	0	0	0	0	0	0	0	0	0	0	0	ZAR1	PREDICTED: probable inactive leucine-rich repeat receptor-like protein kinase At1g66830 [Populus euphratica]	-	-	-	-	-	-	-
IMY05_001G0048600	21.29	24.49	25.98	25.98	29.48	26.37	16.94	17.27	17.23	281.54	240.06	307.15	254.18	338.96	336.51	174.94	247.49	196.43	OTU4	OTU-like cysteine protease family protein [Populus alba]	-	-	-	-	GO:0009536//plastid	GO:0070011//peptidase activity, acting on L-amino acid peptides	-
IMY05_001G0048700	0.71	0.72	0.59	0.96	0.2	0.55	0.68	0.25	0.62	4	3	3	4	1	3	3	1.5	3	At3g12180	PREDICTED: protein cornichon homolog 1-like isoform X1 [Populus euphratica]	-	-	-	-	GO:0016020//membrane	-	GO:0007165//signal transduction;GO:0048193//Golgi vesicle transport;GO:0061024//membrane organization
IMY05_001G0048800	0	0	0	0	0	0.04	0	0	0	0	0	0	0	0	1	0	0	0	ZAR1	receptor protein kinase-like protein ZAR1 [Populus trichocarpa]	-	-	-	-	-	-	-
IMY05_001G0048900	54.42	46.98	50.16	27.71	29.17	33.94	27.01	23.77	33.74	753.46	481.94	620.85	283.82	351.04	453.49	292.06	356.51	402.57	OTU4	OTU-like cysteine protease family protein [Populus alba]	-	-	-	-	GO:0009536//plastid	GO:0070011//peptidase activity, acting on L-amino acid peptides	-
IMY05_001G0049000	0	0	0	0	0	0	0	0.25	0	0	0	0	0	0	0	0	1.5	0	At3g12180	PREDICTED: protein cornichon homolog 1-like isoform X1 [Populus euphratica]	-	-	-	-	GO:0016020//membrane	-	GO:0007165//signal transduction;GO:0048193//Golgi vesicle transport;GO:0061024//membrane organization
IMY05_001G0049100	69.4	63.24	60.25	24.22	22.22	36.87	33.71	28.69	41.16	963.55	650.63	747.87	248.8	268.21	493.91	365.45	431.57	492.42	--	UDP-sugar pyrophosphorylase-like isoform X6 [Durio zibethinus]	-	-	-	-	-	-	-
IMY05_001G0049200	0.07	0	0.08	0.19	0	0	0.18	0.2	0	1	0	1	2	0	0	2	3	0	BHLH48	transcription factor bHLH48 [Populus trichocarpa]	-	-	-	-	-	GO:0005488//binding	GO:0010468//regulation of gene expression
IMY05_001G0049300	9.82	8.61	7.63	7.23	7.22	7.35	3.7	4.78	3.86	180	117	125	98	115	130	53	95	61	pehX	glycoside hydrolase family 28 family protein [Populus alba]	-	-	-	-	GO:0031090//organelle membrane;GO:0043231//intracellular membrane-bounded organelle	GO:0004553//hydrolase activity, hydrolyzing O-glycosyl compounds	GO:0044238//primary metabolic process;GO:0045229//external encapsulating structure organization
IMY05_001G0049400	1.08	2.1	0.54	1.21	0.96	0.99	1.07	0.77	0.69	18	26	8	15	14	16	14	14	10	PCMP-H85	Pentatricopeptide repeat superfamily protein [Prunus dulcis]	-	-	-	-	GO:0043231//intracellular membrane-bounded organelle	-	-
IMY05_001G0049500	2.74	3.24	1.34	4.86	7.49	4.26	1.53	2.84	3.58	16	14	7	21	38	24	7	18	18	--	NADH:ubiquinone oxidoreductase, ESSS subunit [Trema orientale]	-	-	-	-	GO:0009536//plastid;GO:0044455//mitochondrial membrane part	-	GO:0019941//modification-dependent protein catabolic process;GO:0035966//response to topologically incorrect protein;GO:0043094//cellular metabolic compound salvage;GO:0043248//proteasome assembly
IMY05_001G0049600	1.56	2.58	1.74	0.39	0.52	0.3	0.91	0.51	1.05	48	59	48	9	14	9	22	17	28	--	Nucleolar protein gar2-related isoform 1 [Theobroma cacao]	-	-	-	-	GO:0043231//intracellular membrane-bounded organelle	-	GO:0000097//sulfur amino acid biosynthetic process
IMY05_001G0049700	0	0	0	0	0	0	0	0	0	0	0	0	0	0	0	0	0	0	At5g06940	probably inactive leucine-rich repeat receptor-like protein kinase At5g06940 [Populus trichocarpa]	-	-	-	-	-	-	-
IMY05_001G0049800	38.94	30.17	36.41	43.17	46.37	31.37	26.68	35.52	35.12	256	147	214	210	265	199	137	253	199	SAP8	zinc finger A20 and AN1 domain-containing stress-associated protein 8 [Populus trichocarpa]	-	-	-	-	-	GO:0046914//transition metal ion binding	GO:0000280//nuclear division;GO:0009648//photoperiodism
IMY05_001G0049900	25.33	23.22	25.47	26.36	28.63	21.95	24.64	25.25	30.31	287	195	258	221	282	240	218	310	296	ATJ6	DNAJ heat shock N-terminal domain-containing family protein [Populus alba]	-	-	-	-	GO:0043231//intracellular membrane-bounded organelle	-	GO:0006260//DNA replication;GO:0044267//cellular protein metabolic process;GO:0048449//floral organ formation
IMY05_001G0050000	16.02	21.45	19.69	18.13	19.04	14.75	15.93	14.15	18.07	394	391	433	330	407	350	306	377	383	NEK6	serine/threonine-protein kinase Nek6 isoform X1 [Populus trichocarpa]	-	-	-	-	-	GO:0004672//protein kinase activity;GO:0032550//purine ribonucleoside binding	GO:0006468//protein phosphorylation;GO:0035556//intracellular signal transduction
IMY05_001G0050100	0	0	0	0	0	0	0	0	0	0	0	0	0	0	0	0	0	0	--	PREDICTED: arabinogalactan peptide 23-like [Populus euphratica]	-	-	-	-	GO:0016020//membrane	-	-
IMY05_001G0050200	0	0	0	0	0	0	0	0	0	0	0	0	0	0	0	0	0	0	--	Coronin-2A like [Actinidia chinensis var. chinensis] [Actinidia chinensis]	-	-	-	-	-	-	-
IMY05_001G0050300	0	0	0	0	0	0	0	0	0	0	0	0	0	0	0	0	0	0	--	PREDICTED: protein NLP5-like isoform X1 [Nicotiana tabacum]	-	-	-	-	-	-	-
IMY05_001G0050400	0.06	0.45	0.25	1.19	0.51	0.8	0.14	0.36	0.13	1	6	4	16	8	14	2	7	2	UGT75L6	crocetin glucosyltransferase, chloroplastic [Populus trichocarpa]	-	-	-	-	GO:0009536//plastid	GO:0016758//transferase activity, transferring hexosyl groups	GO:0009813//flavonoid biosynthetic process;GO:0044699//single-organism process
IMY05_001G0050500	0.5	0.29	0.32	0.19	0.25	0	0.09	0.2	0.33	7	3	4	2	3	0	1	3	4	WIP2	zinc finger protein WIP2 [Populus trichocarpa]	-	-	-	-	GO:0043231//intracellular membrane-bounded organelle	GO:0001071//nucleic acid binding transcription factor activity;GO:0046872//metal ion binding	GO:0000904//cell morphogenesis involved in differentiation;GO:0009664//plant-type cell wall organization;GO:0010468//regulation of gene expression;GO:0048467//gynoecium development
IMY05_001G0050600	27.9	30.86	32.9	27.48	27.16	25.14	25.72	28.06	26.54	341	279.5	359.5	248.5	288.5	296.5	245.5	371.5	279.5	LST8	PREDICTED: protein LST8 homolog [Populus euphratica]	Cellular Processes	Transport and catabolism	ko04136//Autophagy - other eukaryotes	K08266	-	GO:0004683//calmodulin-dependent protein kinase activity	GO:0006796//phosphate-containing compound metabolic process
IMY05_001G0050700	0.16	0	0	0	0	0	0.21	0.3	0	1	0	0	0	0	0	1	2	0	--	DNA-directed RNA polymerase I subunit 1 [Populus trichocarpa]	-	-	-	-	GO:0005911//cell-cell junction;GO:0043231//intracellular membrane-bounded organelle;GO:0044444//cytoplasmic part	GO:0003676//nucleic acid binding;GO:0034062//RNA polymerase activity;GO:0046914//transition metal ion binding	GO:0006405//RNA export from nucleus;GO:0006886//intracellular protein transport;GO:0032774//RNA biosynthetic process;GO:0034645//cellular macromolecule biosynthetic process
IMY05_001G0050800	0	0	0	0	0	0	0	0	0	0	0	0	0	0	0	0	0	0	--	Integrase, catalytic core [Gossypium australe]	-	-	-	-	-	-	-
IMY05_001G0050900	0.24	0.45	0.09	0.21	0.09	0	0	0	0	3.85	5.38	1.31	2.5	1.24	0	0	0	0	LPAT2	1-acyl-sn-glycerol-3-phosphate acyltransferase 2 [Populus trichocarpa]	Metabolism;Metabolism;Metabolism;Metabolism	Global and overview maps;Global and overview maps;Lipid metabolism;Lipid metabolism	ko01100//Metabolic pathways;ko01110//Biosynthesis of secondary metabolites;ko00564//Glycerophospholipid metabolism;ko00561//Glycerolipid metabolism	K13523;K13523;K13523;K13523	GO:0009536//plastid;GO:0031090//organelle membrane;GO:0031224//intrinsic component of membrane	GO:0000166//nucleotide binding;GO:0005515//protein binding;GO:0016411//acylglycerol O-acyltransferase activity;GO:0016616//oxidoreductase activity, acting on the CH-OH group of donors, NAD or NADP as acceptor;GO:0043169//cation binding;GO:0051536//iron-sulfur cluster binding	GO:0044707//single-multicellular organism process;GO:0046341//CDP-diacylglycerol metabolic process;GO:0046471//phosphatidylglycerol metabolic process
IMY05_001G0051000	0	0	0	0	0	0	0	0	0	0	0	0	0	0	0	0	0	0	--	PREDICTED: interferon-activable [Prunus dulcis]	-	-	-	-	-	-	-
IMY05_001G0051100	0	0	0	0.06	0.05	0	0	0	0	0	0	0	0.5	0.5	0	0	0	0	DREB2F	PREDICTED: dehydration-responsive element-binding protein 2F-like [Populus euphratica]	-	-	-	-	GO:0043231//intracellular membrane-bounded organelle	GO:0001071//nucleic acid binding transcription factor activity;GO:0003676//nucleic acid binding	GO:0009888//tissue development;GO:0010468//regulation of gene expression;GO:0034645//cellular macromolecule biosynthetic process;GO:0048437//floral organ development;GO:0050896//response to stimulus
IMY05_001G0051200	0	0	0	1.7	1.7	1.6	2.81	2.6	2.31	0	0	0	31.96	37.48	39.15	55.85	71.55	50.5	--	Myb-like protein [Actinidia chinensis var. chinensis] [Actinidia chinensis]	-	-	-	-	-	GO:0005488//binding	-
IMY05_001G0051300	0.2	0	0	1.06	0.23	0.41	1	2.17	1.82	0.5	0	0	2	0.5	1	2	6	4	--	F-box/WD repeat-containing protein 4 [Theobroma cacao]	-	-	-	-	-	GO:0046914//transition metal ion binding	GO:0046474//glycerophospholipid biosynthetic process
IMY05_001G0051400	1.86	1.51	2.21	2.15	1.66	1.62	1.79	1.87	2.19	45	27.09	48	38.53	35	37.89	33.89	49	45.73	PCMP-H52	Mitochondrial RNAediting factor 1 [Theobroma cacao]	-	-	-	-	-	-	GO:0016553//base conversion or substitution editing
IMY05_001G0051500	0	0	0	0.22	0.37	0.11	0	0	0	0	0	0	3	6	2	0	0	0	DTX42	protein DETOXIFICATION 42 [Populus trichocarpa]	-	-	-	-	GO:0031224//intrinsic component of membrane	GO:0015291//secondary active transmembrane transporter activity	GO:0006820//anion transport;GO:0042221//response to chemical;GO:0044249//cellular biosynthetic process;GO:0044711//single-organism biosynthetic process;GO:0044763//single-organism cellular process;GO:0045491//xylan metabolic process;GO:1901576//organic substance biosynthetic process
IMY05_001G0051600	27.9	30.86	32.9	27.48	27.16	25.14	25.72	28.06	26.54	341	279.5	359.5	248.5	288.5	296.5	245.5	371.5	279.5	LST8	PREDICTED: protein LST8 homolog [Populus euphratica]	Cellular Processes	Transport and catabolism	ko04136//Autophagy - other eukaryotes	K08266	-	GO:0004683//calmodulin-dependent protein kinase activity	GO:0006796//phosphate-containing compound metabolic process
IMY05_001G0051700	1.38	0	1.54	0	0	0	0	0	0	5	0	5	0	0	0	0	0	0	--	DNA-directed RNA polymerase I subunit 1 [Populus trichocarpa]	-	-	-	-	-	GO:0016779//nucleotidyltransferase activity	GO:0006913//nucleocytoplasmic transport;GO:0032774//RNA biosynthetic process;GO:0033036//macromolecule localization;GO:0034645//cellular macromolecule biosynthetic process;GO:0071702//organic substance transport
IMY05_001G0051800	65.29	87.52	68.73	47.37	51.02	45.28	75.21	56.61	55.2	977.15	970.62	919.69	524.5	663.76	654	879	918	712	LPAT2	1-acyl-sn-glycerol-3-phosphate acyltransferase 2 [Populus trichocarpa]	Metabolism;Metabolism;Metabolism;Metabolism	Global and overview maps;Global and overview maps;Lipid metabolism;Lipid metabolism	ko01100//Metabolic pathways;ko01110//Biosynthesis of secondary metabolites;ko00564//Glycerophospholipid metabolism;ko00561//Glycerolipid metabolism	K13523;K13523;K13523;K13523	GO:0009536//plastid;GO:0031090//organelle membrane;GO:0031224//intrinsic component of membrane	GO:0000166//nucleotide binding;GO:0005515//protein binding;GO:0016411//acylglycerol O-acyltransferase activity;GO:0016616//oxidoreductase activity, acting on the CH-OH group of donors, NAD or NADP as acceptor;GO:0043169//cation binding;GO:0051536//iron-sulfur cluster binding	GO:0044707//single-multicellular organism process;GO:0046341//CDP-diacylglycerol metabolic process;GO:0046471//phosphatidylglycerol metabolic process
IMY05_001G0051900	0	0	0	0	0.14	0	0	0	0	0	0	0	0	1	0	0	0	0	--	PREDICTED: interferon-activable [Prunus dulcis]	-	-	-	-	-	-	-
IMY05_001G0052000	0	0	0	0.06	0.05	0	0	0	0	0	0	0	0.5	0.5	0	0	0	0	DREB2F	PREDICTED: dehydration-responsive element-binding protein 2F-like [Populus euphratica]	-	-	-	-	GO:0043231//intracellular membrane-bounded organelle	GO:0001071//nucleic acid binding transcription factor activity;GO:0003676//nucleic acid binding	GO:0009888//tissue development;GO:0010468//regulation of gene expression;GO:0034645//cellular macromolecule biosynthetic process;GO:0048437//floral organ development;GO:0050896//response to stimulus
IMY05_001G0052100	6.26	7.16	7.04	5.36	4.84	5.43	3.12	3.49	3.25	196	166	197	124.04	131.52	163.85	76.15	118.45	87.5	--	Myb-like protein [Actinidia chinensis var. chinensis] [Actinidia chinensis]	-	-	-	-	-	-	-
IMY05_001G0052200	0.2	0.53	0	0	0.23	0.41	0	0	0	0.5	1	0	0	0.5	1	0	0	0	--	F-box/WD repeat-containing protein 4 [Theobroma cacao]	-	-	-	-	-	GO:0046914//transition metal ion binding	GO:0046474//glycerophospholipid biosynthetic process
IMY05_001G0052300	0	0.29	0	0.35	0	0.09	0.2	0	0.11	0	2.91	0	3.47	0	1.11	2.11	0	1.27	PCMP-H52	PREDICTED: pentatricopeptide [Prunus dulcis]	-	-	-	-	-	-	GO:0016553//base conversion or substitution editing
IMY05_001G0052400	19.62	19.14	18.18	12.98	13.51	16.35	16.65	13.67	18.6	531	384	440	260	318	427	352	401	434	At2g41900	zinc finger CCCH domain-containing protein 30-like [Populus alba]	-	-	-	-	GO:0043231//intracellular membrane-bounded organelle	GO:0001071//nucleic acid binding transcription factor activity;GO:0043169//cation binding	GO:0006464//cellular protein modification process;GO:0010468//regulation of gene expression
IMY05_001G0052500	20.93	22.41	21.45	6.66	6.31	5.83	13.97	11.01	15.47	595	472	545	140	156	160	310	339	379	SD31	G-type lectin S-receptor-like serine/threonine-protein kinase SD3-1 [Populus trichocarpa]	-	-	-	-	GO:0016020//membrane	GO:0004672//protein kinase activity;GO:0005515//protein binding	GO:0003006//developmental process involved in reproduction;GO:0006464//cellular protein modification process;GO:0006796//phosphate-containing compound metabolic process;GO:0007275//multicellular organism development;GO:0044763//single-organism cellular process
IMY05_001G0052600	0.97	0	0	0.79	0.67	0.81	0.25	0	0.45	5	0	0	3	3	4	1	0	2	SMR13	Cyclin-dependent protein kinase inhibitor SMR13, partial [Mucuna pruriens]	-	-	-	-	GO:0043231//intracellular membrane-bounded organelle	-	-
IMY05_001G0052700	0	0	0	0	0	0	0	0	0	0	0	0	0	0	0	0	0	0	At1g10780	F-box protein At1g10780 [Populus trichocarpa]	-	-	-	-	-	-	GO:0044763//single-organism cellular process;GO:0050794//regulation of cellular process
IMY05_001G0052800	0	0	0	0	0	0	0	0	0	0	0	0	0	0	0	0	0	0	DMP2	protein DMP2 [Populus trichocarpa]	-	-	-	-	GO:0005774//vacuolar membrane	-	-
IMY05_001G0052900	0	0	0.15	0.27	0.38	0.14	0.25	0.12	0.23	0	0	2	3	5	2	3	2	3	GK-2	guanylate kinase 2 [Populus trichocarpa]	Metabolism;Metabolism	Global and overview maps;Nucleotide metabolism	ko01100//Metabolic pathways;ko00230//Purine metabolism	K00942;K00942	GO:0044424//intracellular part	GO:0016776//phosphotransferase activity, phosphate group as acceptor;GO:0032550//purine ribonucleoside binding	GO:0007165//signal transduction;GO:0007275//multicellular organism development;GO:0009117//nucleotide metabolic process;GO:0009620//response to fungus;GO:0010243//response to organonitrogen compound;GO:0040008//regulation of growth
IMY05_001G0053000	17.72	15.38	17.44	29.63	29.61	21.13	13.25	10.04	19.02	185	119	162.8	228.92	268.78	212.94	108.03	113.54	171.12	REM4.2	remorin 4.1 [Populus trichocarpa]	-	-	-	-	-	-	-
IMY05_001G0053100	0	0	0	0	0	0	0	0	0	0	0	0	0	0	0	0	0	0	CPK32	PREDICTED: calcium-dependent protein kinase 32-like [Populus euphratica]	Organismal Systems	Environmental adaptation	ko04626//Plant-pathogen interaction	K13412	-	-	-
IMY05_001G0053200	35.8	24.15	29.29	10.28	11.78	16.87	27.61	31.13	24.76	559.34	279.65	409.19	118.81	160.01	254.29	336.85	527.07	333.37	RFS2	probable galactinol--sucrose galactosyltransferase 2 isoform X1 [Populus trichocarpa]	Metabolism;Metabolism	Global and overview maps;Carbohydrate metabolism	ko01100//Metabolic pathways;ko00052//Galactose metabolism	K06617;K06617	GO:0005911//cell-cell junction	GO:0004557//alpha-galactosidase activity;GO:0008378//galactosyltransferase activity	GO:0006950//response to stress;GO:0009313//oligosaccharide catabolic process;GO:0009628//response to abiotic stimulus
IMY05_001G0053300	0	0	0.25	0.83	0.73	0.43	1.03	0.14	0.22	0	0	2.2	6.08	6.22	4.06	7.97	1.46	1.88	REM4.2	remorin 4.1 [Populus trichocarpa]	-	-	-	-	-	-	-
IMY05_001G0053400	7.68	9.77	8.81	13.99	11.74	12.24	15.12	16.78	10.94	158	149	162	213	210	243	243	374	194	CPK32	PREDICTED: calcium-dependent protein kinase 32-like [Populus euphratica]	Organismal Systems	Environmental adaptation	ko04626//Plant-pathogen interaction	K13412	-	-	-
IMY05_001G0053500	230.48	230.25	206.33	126.12	125.51	118.33	337.13	261.31	249.5	6916.66	5120.34	5535.81	2800.17	3273.99	3426.7	7901.14	8496.93	6452.63	RFS2	probable galactinol--sucrose galactosyltransferase 2 isoform X2 [Populus trichocarpa]	Metabolism;Metabolism	Global and overview maps;Carbohydrate metabolism	ko01100//Metabolic pathways;ko00052//Galactose metabolism	K06617;K06617	GO:0005911//cell-cell junction	GO:0004557//alpha-galactosidase activity;GO:0008378//galactosyltransferase activity	GO:0006950//response to stress;GO:0009313//oligosaccharide catabolic process;GO:0009628//response to abiotic stimulus
IMY05_001G0053600	0	0	0	0	0	0	0	0	0	0	0	0	0	0	0	0	0	0	ADPG2	polygalacturonase [Populus trichocarpa]	Metabolism;Metabolism	Global and overview maps;Carbohydrate metabolism	ko01100//Metabolic pathways;ko00040//Pentose and glucuronate interconversions	K01184;K01184	-	GO:0004553//hydrolase activity, hydrolyzing O-glycosyl compounds	GO:0000904//cell morphogenesis involved in differentiation;GO:0003006//developmental process involved in reproduction;GO:0007275//multicellular organism development;GO:0009827//plant-type cell wall modification;GO:0009900//dehiscence;GO:0044238//primary metabolic process
IMY05_001G0053700	4.17	3.62	4.31	19.77	17.35	26.49	7.63	12.48	9.69	129	83	119	452	466	790	184	418	258	CESA3	cellulose synthase A catalytic subunit 3 [UDP-forming] isoform X1 [Populus trichocarpa]	-	-	-	-	GO:0005911//cell-cell junction;GO:0031224//intrinsic component of membrane;GO:0031984//organelle subcompartment;GO:0043231//intracellular membrane-bounded organelle	GO:0016759//cellulose synthase activity;GO:0046914//transition metal ion binding	GO:0000281//mitotic cytokinesis;GO:0006090//pyruvate metabolic process;GO:0006109//regulation of carbohydrate metabolic process;GO:0006694//steroid biosynthetic process;GO:0006970//response to osmotic stress;GO:0006996//organelle organization;GO:0007275//multicellular organism development;GO:0009699//phenylpropanoid biosynthetic process;GO:0009746//response to hexose;GO:0009826//unidimensional ce…
IMY05_001G0053800	78.09	72.34	73.32	96.14	109.21	91.51	78.21	79.2	71.37	909	624	763	828	1105	1028	711	999	716	RPS2D	40S ribosomal protein S2-3 [Populus trichocarpa]	Genetic Information Processing	Translation	ko03010//Ribosome	K02981	GO:0005911//cell-cell junction;GO:0009536//plastid;GO:0015935//small ribosomal subunit;GO:0016020//membrane;GO:0030312//external encapsulating structure	GO:0005198//structural molecule activity	GO:0006221//pyrimidine nucleotide biosynthetic process;GO:0009451//RNA modification;GO:0010467//gene expression
IMY05_001G0053900	0	0	0	0	0	0	0.41	0	0	0	0	0	0	0	0	1	0	0	--	-	-	-	-	-	-	-	-
IMY05_001G0054000	5.6	5.49	5.41	3.84	3.18	4.32	4.29	3.14	4.78	219	159	189	111	108	163	131	133	161	SRL2	protein EFR3 homolog B isoform X1 [Populus trichocarpa]	-	-	-	-	-	-	-
IMY05_001G0054100	0.59	0.79	1.31	0.79	0.68	0.3	2.26	0	0	2	2	4	2	2	1	6	0	0	--	DUF1138 domain-containing protein [Cephalotus follicularis]	-	-	-	-	GO:0042579//microbody	-	GO:0000302//response to reactive oxygen species;GO:0043094//cellular metabolic compound salvage;GO:0051707//response to other organism
IMY05_001G0054200	10.67	6.65	5.82	39.94	38.09	24.24	19.62	20.33	24.29	78	36	38	216	242	171	112	161	153	ACD11	PREDICTED: ceramide-1-phosphate transfer protein-like [Populus euphratica]	-	-	-	-	GO:0044424//intracellular part	GO:0005319//lipid transporter activity;GO:0005488//binding;GO:0008324//cation transmembrane transporter activity	GO:0001101//response to acid chemical;GO:0006869//lipid transport;GO:0007165//signal transduction;GO:0009719//response to endogenous stimulus;GO:0015696//ammonium transport;GO:0015850//organic hydroxy compound transport;GO:0016265//death;GO:0042742//defense response to bacterium;GO:0071310//cellular response to organic substance
IMY05_001G0054300	0	0	0	0	0	0	0.05	0.03	0.04	0	0	0	0	0	0	1	1	1	PXC3	PREDICTED: leucine-rich repeat receptor-like tyrosine-protein kinase At2g41820 [Populus euphratica]	-	-	-	-	GO:0016020//membrane	GO:0004713//protein tyrosine kinase activity;GO:0032550//purine ribonucleoside binding	GO:0006468//protein phosphorylation;GO:0009725//response to hormone
IMY05_001G0054400	0	0	0	0	0	0	0	0	0	0	0	0	0	0	0	0	0	0	--	Pituitary adenylate cyclase-activating polypeptide type I receptor like [Actinidia chinensis var. chinensis] [Actinidia chinensis]	-	-	-	-	-	-	GO:0001101//response to acid chemical;GO:0006950//response to stress;GO:0007165//signal transduction;GO:0009725//response to hormone;GO:0071310//cellular response to organic substance
IMY05_001G0054500	0	0	0	0	0	0	0	0	0	0	0	0	0	0	0	0	0	0	SMT1	PREDICTED: cycloartenol-C-24-methyltransferase-like isoform X1 [Populus euphratica]	Metabolism;Metabolism;Metabolism	Global and overview maps;Global and overview maps;Lipid metabolism	ko01100//Metabolic pathways;ko01110//Biosynthesis of secondary metabolites;ko00100//Steroid biosynthesis	K00559;K00559;K00559	-	-	-
IMY05_001G0054600	0.19	0.08	0.35	0.08	0.21	0	0.16	0.06	2.73	3	1	5	1	3	0	2	1	38	--	F17A17.37 protein [Theobroma cacao]	-	-	-	-	GO:0005618//cell wall;GO:0005911//cell-cell junction;GO:0009536//plastid;GO:0016020//membrane	-	GO:0003006//developmental process involved in reproduction;GO:0006779//porphyrin-containing compound biosynthetic process;GO:0010476//gibberellin mediated signaling pathway
IMY05_001G0054700	19.78	22.52	17.23	9.84	11.79	20.96	15.62	10.7	10.78	660	557	514	243	342	675	407	387	310	VLN2	PREDICTED: villin-3-like isoform X1 [Populus euphratica]	-	-	-	-	-	GO:0003779//actin binding	GO:0006996//organelle organization;GO:0022607//cellular component assembly
IMY05_001G0054800	0.65	0.59	0.24	2.5	2.63	0.9	1.95	2.36	1.14	12	8	4	34	42	16	28	47	18	--	Transmembrane protein [Parasponia andersonii]	-	-	-	-	-	-	-
IMY05_001G0054900	19.07	17.95	18.07	22.66	22.25	19.76	22.94	16.79	18.11	281	196	238	247	285	281	264	268	230	At2g41710	AP2-like ethylene-responsive transcription factor At2g41710 isoform X2 [Populus trichocarpa]	-	-	-	-	GO:0043231//intracellular membrane-bounded organelle	GO:0001071//nucleic acid binding transcription factor activity;GO:0016628//oxidoreductase activity, acting on the CH-CH group of donors, NAD or NADP as acceptor	GO:0010468//regulation of gene expression;GO:0034645//cellular macromolecule biosynthetic process;GO:0044710//single-organism metabolic process;GO:0050794//regulation of cellular process
IMY05_001G0055000	0.11	0.15	0	3.07	2.09	0.82	0.44	0.21	0.13	1	1	0	20	16	7	3	2	1	HSFB3	heat stress transcription factor B-3 [Populus trichocarpa]	-	-	-	-	GO:0043231//intracellular membrane-bounded organelle	GO:0001071//nucleic acid binding transcription factor activity;GO:0003677//DNA binding	GO:0006351//transcription, DNA-templated;GO:0006950//response to stress;GO:0009404//toxin metabolic process;GO:0009628//response to abiotic stimulus;GO:0010033//response to organic substance;GO:0010038//response to metal ion;GO:0010468//regulation of gene expression;GO:0050794//regulation of cellular process;GO:0051716//cellular response to stimulus
IMY05_001G0055100	0.68	2.24	1.48	6.54	8.35	6.15	8.96	7.54	7.46	18	44	35	128	192	157	185	216	170	ABCG15	ABC transporter G family member 15 isoform X1 [Populus trichocarpa]	-	-	-	-	GO:0016020//membrane	GO:0015604//organic phosphonate transmembrane transporter activity;GO:0017111//nucleoside-triphosphatase activity;GO:0032550//purine ribonucleoside binding	GO:0044765//single-organism transport
IMY05_001G0055200	0	0.36	0.09	0.53	1.04	0.77	0	0	0	0	6.87	2	10	23	18.95	0	0	0	ABCG15	PREDICTED: ABC transporter G family member 15-like isoform X1 [Populus euphratica]	-	-	-	-	GO:0016020//membrane	GO:0017111//nucleoside-triphosphatase activity	GO:0044765//single-organism transport
IMY05_001G0055300	0	0.06	0	0.16	0.05	0.04	0	0	0.09	0	1.13	0	3	1	1.05	0	0	2	ABCG15	PREDICTED: ABC transporter G family member 15-like isoform X1 [Populus euphratica]	-	-	-	-	-	GO:0017111//nucleoside-triphosphatase activity	GO:0044765//single-organism transport
IMY05_001G0055400	0	0	0	0	0	0	0	0	0	0	0	0	0	0	0	0	0	0	MIZ1	protein MIZU-KUSSEI 1 [Populus trichocarpa]	-	-	-	-	GO:0031090//organelle membrane;GO:0043231//intracellular membrane-bounded organelle;GO:0044448//cell cortex part	-	GO:0009606//tropism;GO:0009657//plastid organization
IMY05_001G0055500	0	0	0	0	0	0	0	0	0	0	0	0	0	0	0	0	0	0	--	kinesin-like protein KIN-14L isoform X2 [Populus trichocarpa]	-	-	-	-	GO:0005875//microtubule associated complex;GO:0043231//intracellular membrane-bounded organelle	GO:0003774//motor activity;GO:0015631//tubulin binding;GO:0032550//purine ribonucleoside binding	GO:0007017//microtubule-based process;GO:0044238//primary metabolic process;GO:0044260//cellular macromolecule metabolic process;GO:0044710//single-organism metabolic process;GO:1902589//single-organism organelle organization
IMY05_001G0055600	0	0	0	0	0	0	0	0	0	0	0	0	0	0	0	0	0	0	MUCI21	EGF domain-specific O-linked N-acetylglucosamine transferase [Populus trichocarpa]	-	-	-	-	-	GO:0016740//transferase activity	GO:0007568//aging;GO:0010243//response to organonitrogen compound
IMY05_001G0055700	35.8	39.93	34.49	45.82	42.4	40.97	43.19	49.34	39.62	432	357	372	409	444.69	477	407	645	412	TFIIB2	transcription initiation factor IIB-2 [Populus trichocarpa]	Genetic Information Processing	Transcription	ko03022//Basal transcription factors	K03124	-	GO:0008134//transcription factor binding;GO:0008135//translation factor activity, RNA binding;GO:0046914//transition metal ion binding	GO:0006412//translation;GO:0010468//regulation of gene expression;GO:0032774//RNA biosynthetic process
IMY05_001G0055800	0	0	0	0.15	0.25	0	0.14	0.15	0.06	0	0	0	2	4	0	2	3	1	ZOX1	zeatin O-glucosyltransferase [Populus trichocarpa]	Metabolism	Metabolism of terpenoids and polyketides	ko00908//Zeatin biosynthesis	K13495	-	GO:0035251//UDP-glucosyltransferase activity	-
IMY05_001G0055900	15684.1	8056.89	12804.2	7692.34	7932.7	8058.18	486.72	1684.44	961.5	200162	76193.5	146091	72631.2	87998.8	99240.3	4850.83	23292.7	10574.8	BG1	PREDICTED: glucan endo-1,3-beta-glucosidase, basic isoform-like [Populus euphratica]	-	-	-	-	GO:0005576//extracellular region;GO:0009536//plastid;GO:0030312//external encapsulating structure	GO:0005488//binding;GO:0008422//beta-glucosidase activity	GO:0002252//immune effector process;GO:0006605//protein targeting;GO:0009617//response to bacterium;GO:0009620//response to fungus;GO:0009696//salicylic acid metabolic process;GO:0009755//hormone-mediated signaling pathway;GO:0009813//flavonoid biosynthetic process;GO:0009814//defense response, incompatible interaction;GO:0009863//salicylic acid mediated signaling pathway;GO:0010243//response to …
IMY05_001G0056000	3702.84	2294.89	2819.64	2489.45	1978.8	2623.42	122.89	418.68	256.59	49117.6	22557.5	33438.5	24431.4	22815.9	33581.4	1273.04	6017.66	2933.23	GNS1	PREDICTED: glucan endo-1,3-beta-glucosidase, basic isoform-like [Populus euphratica]	-	-	-	-	GO:0005576//extracellular region;GO:0009536//plastid;GO:0030312//external encapsulating structure	GO:0005488//binding;GO:0008422//beta-glucosidase activity	GO:0002252//immune effector process;GO:0006605//protein targeting;GO:0009617//response to bacterium;GO:0009620//response to fungus;GO:0009696//salicylic acid metabolic process;GO:0009755//hormone-mediated signaling pathway;GO:0009813//flavonoid biosynthetic process;GO:0009814//defense response, incompatible interaction;GO:0009863//salicylic acid mediated signaling pathway;GO:0010243//response to …
IMY05_001G0056100	2285.04	988.05	2115.8	842.49	985.53	1078.33	75.89	285.51	163.15	30310.7	9712.02	25091.5	8268.15	11363.3	13803.2	786.13	4103.61	1865.02	GNS1	PREDICTED: glucan endo-1,3-beta-glucosidase, basic isoform-like [Populus euphratica]	-	-	-	-	GO:0005576//extracellular region;GO:0044464//cell part	GO:0008422//beta-glucosidase activity	GO:0007165//signal transduction;GO:0009719//response to endogenous stimulus;GO:0009814//defense response, incompatible interaction;GO:0031347//regulation of defense response;GO:0033554//cellular response to stress;GO:0044237//cellular metabolic process;GO:0044238//primary metabolic process;GO:0071229//cellular response to acid chemical;GO:0071310//cellular response to organic substance;GO:0071704…
IMY05_001G0056200	14.75	11.42	15.61	9.83	8.6	8.02	11.09	10.01	10.05	223	128	211	110	113	117	131	164	131	At3g10140	DNA repair protein recA homolog 2, mitochondrial isoform X1 [Populus trichocarpa]	-	-	-	-	GO:0043231//intracellular membrane-bounded organelle	GO:0019829//cation-transporting ATPase activity;GO:0032550//purine ribonucleoside binding;GO:0043566//structure-specific DNA binding	GO:0006259//DNA metabolic process;GO:0006816//calcium ion transport;GO:0033554//cellular response to stress
IMY05_001G0056300	878.04	454.55	565.76	2793.4	2184.32	2423.6	415.14	1137.37	616.93	11681	4481	6729	27494.3	25259	31114.1	4313	16395	7073	GNS1	PREDICTED: glucan endo-1,3-beta-glucosidase, basic isoform-like [Populus euphratica]	-	-	-	-	GO:0005576//extracellular region;GO:0030312//external encapsulating structure	GO:0008422//beta-glucosidase activity	GO:0006091//generation of precursor metabolites and energy;GO:0006605//protein targeting;GO:0009617//response to bacterium;GO:0009620//response to fungus;GO:0009696//salicylic acid metabolic process;GO:0009755//hormone-mediated signaling pathway;GO:0009814//defense response, incompatible interaction;GO:0009863//salicylic acid mediated signaling pathway;GO:0010243//response to organonitrogen compo…
IMY05_001G0056400	0.97	0.89	0.91	1.3	0.58	1.05	0.26	0.38	0.18	19	13	16	19	10	20	4	8	3	--	Zinc finger, PHD-type [Corchorus olitorius]	-	-	-	-	-	-	-
IMY05_001G0056500	2.97	2.26	3.75	4.23	3.69	2.29	4.2	2.6	3.27	39	22	44	41	42	29	43	37	37	--	WRC domain-containing protein [Cephalotus follicularis]	-	-	-	-	-	-	-
IMY05_001G0056600	0	0	0.17	0	0.09	0	0.1	0	0	0	0	2	0	1	0	1	0	0	--	WRC domain-containing protein [Cephalotus follicularis]	-	-	-	-	-	-	-
IMY05_001G0056700	7.45	7.23	8.95	2.94	2.77	3.62	0	0	0.45	96	69	103	28	31	45	0	0	5	PER53	PREDICTED: peroxidase A2-like [Populus euphratica]	Metabolism;Metabolism;Metabolism	Global and overview maps;Global and overview maps;Biosynthesis of other secondary metabolites	ko01100//Metabolic pathways;ko01110//Biosynthesis of secondary metabolites;ko00940//Phenylpropanoid biosynthesis	K00430;K00430;K00430	GO:0031090//organelle membrane;GO:0043231//intracellular membrane-bounded organelle	GO:0003824//catalytic activity;GO:0016209//antioxidant activity;GO:0043169//cation binding;GO:0046906//tetrapyrrole binding	GO:0006950//response to stress;GO:0009624//response to nematode;GO:0042743//hydrogen peroxide metabolic process;GO:0044710//single-organism metabolic process;GO:0090567//reproductive shoot system development
IMY05_001G0056800	0	0	0	0	0	0	0	0	0	0	0	0	0	0	0	0	0	0	pod	PREDICTED: peroxidase A2-like [Populus euphratica]	Metabolism;Metabolism;Metabolism	Global and overview maps;Global and overview maps;Biosynthesis of other secondary metabolites	ko01100//Metabolic pathways;ko01110//Biosynthesis of secondary metabolites;ko00940//Phenylpropanoid biosynthesis	K00430;K00430;K00430	GO:0031090//organelle membrane;GO:0043231//intracellular membrane-bounded organelle	GO:0003824//catalytic activity;GO:0016209//antioxidant activity;GO:0046906//tetrapyrrole binding	GO:0006950//response to stress;GO:0009624//response to nematode;GO:0044710//single-organism metabolic process;GO:0090567//reproductive shoot system development
IMY05_001G0056900	109.22	98.67	98.48	90.62	87.51	83.74	101.85	82.22	107.13	1888	1264	1522	1159	1315	1397	1375	1540	1596	RMA1	zinc finger family protein [Populus alba]	Genetic Information Processing	Folding, sorting and degradation	ko04141//Protein processing in endoplasmic reticulum	K10666	-	GO:0046872//metal ion binding	-
IMY05_001G0057000	21.36	18.41	16.43	4.96	4.05	3.18	8.45	3.32	7.57	285	182	196	49	47	41	88	48	87	HAT14	homeobox-leucine zipper protein HOX11 [Populus trichocarpa]	-	-	-	-	GO:0043231//intracellular membrane-bounded organelle	GO:0001071//nucleic acid binding transcription factor activity;GO:0003677//DNA binding	GO:0010468//regulation of gene expression;GO:0034645//cellular macromolecule biosynthetic process
IMY05_001G0057100	0.29	0.17	0.19	0.45	0.05	0.09	10.93	8.6	11.78	7	3	4	8	1	2	206	225	245	FRS5	protein FAR1-RELATED SEQUENCE 5 [Populus trichocarpa]	-	-	-	-	-	-	-
IMY05_001G0057200	51.05	49.33	48.83	51.89	47.87	49.74	38.3	36.97	41.74	1222	875	1045	919	996	1149	716	959	861	TBR	protein trichome birefringence-like [Populus alba]	-	-	-	-	-	-	GO:0030243//cellulose metabolic process;GO:0070192//chromosome organization involved in meiotic cell cycle
IMY05_001G0057300	0.26	0.12	0.1	0.7	0.4	0.09	0.55	0.72	0.1	3	1	1	6	4	1	5	9	1	--	WRC domain-containing protein [Cephalotus follicularis]	-	-	-	-	-	-	-
IMY05_001G0057400	67.42	68.85	66.86	36.08	39.5	35.73	50.2	54.4	45.65	485	367	430	192	247	248	282	424	283	WCRKC1	thioredoxin-like 3-1, chloroplastic [Populus trichocarpa]	-	-	-	-	GO:0009532//plastid stroma;GO:0031976//plastid thylakoid	GO:0015036//disulfide oxidoreductase activity	GO:0019725//cellular homeostasis;GO:0044710//single-organism metabolic process
IMY05_001G0057500	0	0	0	0.1	0	0.15	0	0	0	0	0	0	1	0	2	0	0	0	At2g41970	probable protein kinase At2g41970 [Populus trichocarpa]	-	-	-	-	GO:0044424//intracellular part	GO:0004672//protein kinase activity;GO:0032550//purine ribonucleoside binding	GO:0000904//cell morphogenesis involved in differentiation;GO:0006468//protein phosphorylation;GO:0007154//cell communication;GO:0009664//plant-type cell wall organization;GO:0050794//regulation of cellular process
IMY05_001G0057600	5.44	4.82	8.66	8.85	11.74	8.46	16.45	15.46	15.3	64	42	91	77	120	96	151	197	155	SINAT2	E3 ubiquitin-protein ligase SINAT2 [Populus trichocarpa]	Genetic Information Processing	Folding, sorting and degradation	ko04120//Ubiquitin mediated proteolysis	K04506	GO:0043231//intracellular membrane-bounded organelle	GO:0003824//catalytic activity;GO:0046914//transition metal ion binding	GO:0019941//modification-dependent protein catabolic process;GO:0032446//protein modification by small protein conjugation;GO:0044707//single-multicellular organism process
IMY05_001G0057700	2.27	1.82	2.78	1.95	1.91	3.53	2.52	3.23	3.96	74	44	81	47	54	111	64	114	111	GCP3	gamma-tubulin complex component 3 [Populus trichocarpa]	-	-	-	-	GO:0005819//spindle;GO:0005881//cytoplasmic microtubule;GO:0005886//plasma membrane;GO:0012505//endomembrane system	GO:0008092//cytoskeletal protein binding	GO:0010968//regulation of microtubule nucleation;GO:0051707//response to other organism
IMY05_001G0057800	4.97	4.29	4.89	3.76	6.52	5.26	2.93	2.75	2.54	50	32	44	28	57	51	23	30	22	MAG	DNA-3-methyladenine glycosylase [Populus trichocarpa]	Genetic Information Processing	Replication and repair	ko03410//Base excision repair	K03652	-	-	-
IMY05_001G0057900	6.41	6.23	6.83	17.22	18.09	14.98	11.45	10.32	15.39	86	62	82	171	211	194	120	150	178	ahsa	activator of 90 kDa heat shock protein ATPase homolog [Populus trichocarpa]	-	-	-	-	GO:0043231//intracellular membrane-bounded organelle;GO:0044444//cytoplasmic part	GO:0005515//protein binding	GO:0000302//response to reactive oxygen species;GO:0009642//response to light intensity;GO:0033554//cellular response to stress;GO:0043462//regulation of ATPase activity;GO:0044267//cellular protein metabolic process
IMY05_001G0058000	41.24	40.77	35.43	37.52	32.17	41.24	40.69	40.17	41.22	2035	1491	1563	1370	1380	1964	1568	2148	1753	--	PREDICTED: ZEAMMB73_Zm00001d028339 [Prunus dulcis]	-	-	-	-	GO:0005911//cell-cell junction	-	-
IMY05_001G0058100	12.26	10.43	11.48	19.1	16.41	11.74	10.07	10.46	10.52	92	58	77	106	107	85	59	85	68	TMCO1	calcium load-activated calcium channel [Populus trichocarpa]	-	-	-	-	GO:0031224//intrinsic component of membrane;GO:0043231//intracellular membrane-bounded organelle	-	-
IMY05_001G0058200	2.98	2.21	2.56	6.25	6.03	7.49	1.72	1.96	2.46	111	61	85	172	195	269	50	79	79	KIN7L	kinesin-like protein KIN-7K, chloroplastic isoform X1 [Populus trichocarpa]	-	-	-	-	GO:0005875//microtubule associated complex	GO:0003774//motor activity;GO:0015631//tubulin binding;GO:0032550//purine ribonucleoside binding	GO:0007017//microtubule-based process
IMY05_001G0058300	27.75	24.93	25.52	25.82	24.64	25.53	29.89	26.25	29.52	793	528	652	546	612	704	667	813	727	RMC1	regulator of MON1-CCZ1 complex [Populus trichocarpa]	-	-	-	-	-	-	-
IMY05_001G0058400	0	0.59	1.47	0	0.5	0.91	0.56	0.4	0.51	0	1	3	0	1	2	1	1	1	--	isoamylase 1, chloroplastic-like, partial [Morus notabilis]	-	-	-	-	-	-	-
IMY05_001G0058500	0	0	0.14	0	0	0.13	0.15	0.11	0.22	0	0	1	0	0	1	1	1	1.55	GIS	zinc finger protein 8 [Populus trichocarpa]	-	-	-	-	-	-	-
IMY05_001G0058600	14.13	11.15	12.52	41.44	46.16	33.01	10.07	8.98	8.51	106	62	84	230	301	239	59	73	55	DIR19	PREDICTED: dirigent protein 22-like [Populus euphratica]	-	-	-	-	GO:0005576//extracellular region	-	-
IMY05_001G0058700	0	0	0	0	0	0.23	0	0	0	0	0	0	0	0	1.38	0	0	0	RPL21A	PREDICTED: 60S ribosomal protein L21-1-like [Populus euphratica]	Genetic Information Processing	Translation	ko03010//Ribosome	K02889	GO:0009536//plastid;GO:0015934//large ribosomal subunit	-	GO:0010467//gene expression
IMY05_001G0058800	0	0	0	0	0	0.16	0	0	0	0	0	0	0	0	0.5	0	0	0	--	S locus-related glycoprotein 1 binding pollen coat [Corchorus olitorius]	-	-	-	-	-	-	-
IMY05_001G0058900	0	0	0	0	0	0	0	0	0	0	0	0	0	0	0	0	0	0	--	S locus-related glycoprotein 1 binding pollen coat [Corchorus olitorius]	-	-	-	-	-	-	-
IMY05_001G0059000	19.33	21.59	18.75	13.23	10.72	12.53	9.47	8.62	8.84	449.97	372.49	390.18	227.94	216.97	281.51	172.09	217.4	177.39	CCR4-1	PREDICTED: carbon catabolite repressor protein 4 homolog 1-like isoform X1 [Populus euphratica]	Genetic Information Processing	Folding, sorting and degradation	ko03018//RNA degradation	K12603	-	GO:0003824//catalytic activity	GO:0090501//RNA phosphodiester bond hydrolysis
IMY05_001G0059100	0	0	0	0.06	0.15	0.05	0	0	0.05	0	0	0	1	3	1	0	0	1	IQM6	LOW QUALITY PROTEIN: IQ domain-containing protein IQM6 [Populus trichocarpa]	-	-	-	-	GO:0043231//intracellular membrane-bounded organelle	-	-
IMY05_001G0059200	0.21	0	0.3	16.14	16.83	15.94	2.22	3.25	3.01	3.26	0	4.06	183.33	224.66	236.17	26.59	53.99	39.77	--	TNF receptor-associated factor family protein DDB_G0268444 [Populus trichocarpa]	Metabolism	Metabolism of cofactors and vitamins	ko00130//Ubiquinone and other terpenoid-quinone biosynthesis	K12501	GO:0009526//plastid envelope	GO:0003824//catalytic activity;GO:0046872//metal ion binding	GO:0016109//tetraterpenoid biosynthetic process
IMY05_001G0059300	0.17	0.23	0	0.23	0.2	0.18	0	0	0	1	1	0	1	1	1	0	0	0	MED7A	mediator of RNA polymerase II transcription subunit 7a [Solanum lycopersicum]	-	-	-	-	GO:0043231//intracellular membrane-bounded organelle;GO:0043234//protein complex	GO:0005488//binding	GO:0006355//regulation of transcription, DNA-templated
IMY05_001G0059400	0	0	0	0	0	0	0	0	0	0	0	0	0	0	0	0	0	0	NRPD2	DNA-directed RNA polymerase D subunit 2b [Carica papaya]	-	-	-	-	GO:0000790//nuclear chromatin;GO:0044451//nucleoplasm part;GO:0055029//nuclear DNA-directed RNA polymerase complex	GO:0016779//nucleotidyltransferase activity;GO:0097159//organic cyclic compound binding;GO:1901363//heterocyclic compound binding	GO:0002682//regulation of immune system process;GO:0006305//DNA alkylation;GO:0009620//response to fungus;GO:0016441//posttranscriptional gene silencing;GO:0034645//cellular macromolecule biosynthetic process;GO:0070918//production of small RNA involved in gene silencing by RNA
IMY05_001G0059500	0	0	0	0.07	0	0.05	0	0	0	0	0	0	1	0	1	0	0	0	IQM6	LOW QUALITY PROTEIN: IQ domain-containing protein IQM6 [Populus trichocarpa]	-	-	-	-	GO:0043231//intracellular membrane-bounded organelle	-	-
IMY05_001G0059600	1.93	2.81	2.78	4.96	3.89	2.49	0.9	0.93	1.26	28.74	31	36.94	54.67	50.34	35.83	10.41	15.01	16.23	--	TNF receptor-associated factor family protein DDB_G0268444 [Populus trichocarpa]	Metabolism	Metabolism of cofactors and vitamins	ko00130//Ubiquinone and other terpenoid-quinone biosynthesis	K12501	GO:0009526//plastid envelope	GO:0003824//catalytic activity;GO:0046872//metal ion binding	GO:0016109//tetraterpenoid biosynthetic process
IMY05_001G0059700	0.32	0.64	0.18	0.21	0.18	0	0	0.59	0.18	2	3	1	1	1	0	0	4	1	MED7A	mediator of RNA polymerase II transcription subunit 7a [Solanum lycopersicum]	-	-	-	-	GO:0043231//intracellular membrane-bounded organelle;GO:0043234//protein complex	GO:0005488//binding	GO:0006355//regulation of transcription, DNA-templated
IMY05_001G0059800	0	0	0.15	0.53	0	0	0	0	0	0	0	1	3	0	0	0	0	0	D14	strigolactone esterase D14 [Populus trichocarpa]	-	-	-	-	-	GO:0016788//hydrolase activity, acting on ester bonds	GO:0001763//morphogenesis of a branching structure;GO:0016106//sesquiterpenoid biosynthetic process
IMY05_001G0059900	15.07	16.76	14.53	5.8	5.38	10.42	13.42	11.89	15.73	1051	866	906	299	326	701	731	898	945	RRP5	protein RRP5-like [Populus alba]	-	-	-	-	GO:0016020//membrane;GO:0043231//intracellular membrane-bounded organelle;GO:0043232//intracellular non-membrane-bounded organelle	GO:0003676//nucleic acid binding	GO:0006396//RNA processing;GO:0006886//intracellular protein transport;GO:0009451//RNA modification;GO:0016072//rRNA metabolic process;GO:0048229//gametophyte development
IMY05_001G0060000	0.8	0.54	0.6	1.44	1.23	0.41	0	0.62	0.62	6	3	4	8	8	3	0	5	4	SCL30A	serine/arginine-rich SC35-like splicing factor SCL33 isoform X2 [Populus trichocarpa]	Genetic Information Processing	Transcription	ko03040//Spliceosome	K12900	GO:0016604//nuclear body;GO:0044444//cytoplasmic part	GO:0003676//nucleic acid binding	GO:0000377//RNA splicing, via transesterification reactions with bulged adenosine as nucleophile;GO:0006355//regulation of transcription, DNA-templated;GO:0006464//cellular protein modification process;GO:0070918//production of small RNA involved in gene silencing by RNA
IMY05_001G0060100	0.88	0.76	0.45	0.11	0.18	0	0.92	1.03	0.56	11	7	5	1	2	0	9	14	6	At1g15670	F-box/kelch-repeat protein At1g15670 [Populus trichocarpa]	-	-	-	-	-	-	-
IMY05_001G0060200	0	0.1	0	0	0	0	0	0	0.08	0	1	0	0	0	0	0	0	1	--	DUF620 domain-containing protein [Gossypium australe]	-	-	-	-	GO:0043231//intracellular membrane-bounded organelle	-	-
IMY05_001G0060300	0	0	0	0	0	0	0	0	0	0	0	0	0	0	0	0	0	0	FAR2	fatty acyl-CoA reductase 2 [Populus trichocarpa]	Cellular Processes;Metabolism	Transport and catabolism;Lipid metabolism	ko04146//Peroxisome;ko00073//Cutin, suberine and wax biosynthesis	K13356;K13356	GO:0005576//extracellular region;GO:0005911//cell-cell junction;GO:0009526//plastid envelope;GO:0016020//membrane	GO:0008172//S-methyltransferase activity;GO:0016620//oxidoreductase activity, acting on the aldehyde or oxo group of donors, NAD or NADP as acceptor;GO:0016627//oxidoreductase activity, acting on the CH-CH group of donors	GO:0000097//sulfur amino acid biosynthetic process;GO:0006970//response to osmotic stress;GO:0010038//response to metal ion;GO:0010208//pollen wall assembly
IMY05_001G0060400	21.35	21.78	20.82	78.66	72.8	78.28	35.23	44.09	25.51	336	254	293	916	996	1189	433	752	346	LPPD	phosphatidic acid phosphatase family protein [Populus alba]	-	-	-	-	-	GO:0003824//catalytic activity	-
IMY05_001G0060500	13	12.44	11.61	5.97	6.25	7.09	5.09	4.93	4.73	268	190	214	91	112	141	82	110	84	RH52	DEAD-box ATP-dependent RNA helicase 37 [Populus trichocarpa]	-	-	-	-	GO:0009536//plastid;GO:0016020//membrane;GO:0042579//microbody;GO:0043232//intracellular non-membrane-bounded organelle	GO:0032550//purine ribonucleoside binding;GO:0042623//ATPase activity, coupled	-
IMY05_001G0060600	11.92	8.95	10.97	12.64	15.21	15.43	20.22	18.02	17.82	283.03	157.51	232.82	222.06	314.03	353.49	374.91	463.6	364.61	CCR4-1	carbon catabolite repressor protein 4 homolog 1 isoform X1 [Populus trichocarpa]	Genetic Information Processing	Folding, sorting and degradation	ko03018//RNA degradation	K12603	-	GO:0003824//catalytic activity	GO:0090501//RNA phosphodiester bond hydrolysis
IMY05_001G0060700	0	0	0	0	0	0	0	0	0	0	0	0	0	0	0	0	0	0	--	S locus-related glycoprotein 1 binding pollen coat [Corchorus olitorius]	-	-	-	-	-	-	-
IMY05_001G0060800	0	0	0	0	0	0.16	0	0	0	0	0	0	0	0	0.5	0	0	0	--	S locus-related glycoprotein 1 binding pollen coat [Corchorus olitorius]	-	-	-	-	-	-	-
IMY05_001G0060900	27.43	19.36	26.98	20.67	16.69	20.52	19.58	13.53	19.21	174	91	153	97	92	125.62	97	93	105	RPL21A	PREDICTED: 60S ribosomal protein L21-1-like [Populus euphratica]	Genetic Information Processing	Translation	ko03010//Ribosome	K02889	GO:0009536//plastid;GO:0015934//large ribosomal subunit	-	GO:0010467//gene expression
IMY05_001G0061000	0.55	0	0	0.15	0	0	0.43	0.2	0.19	5	0	0	1	0	0	3	2	1.45	GIS	zinc finger protein 8 [Populus trichocarpa]	-	-	-	-	-	-	-
IMY05_001G0061100	0.8	3.76	1.33	0.54	3.66	1.65	1.02	1.47	3.23	2	7	3	1	8	4	2	4	7	RPS28C	40S ribosomal protein S28-2 [Populus trichocarpa]	Genetic Information Processing	Translation	ko03010//Ribosome	K02979	-	-	-
IMY05_001G0061200	219.98	209.03	220.76	199.06	207.09	182.52	163	174.2	183.8	1761	1240	1580	1179	1441	1410	1019	1511	1268	RPS5	40S ribosomal protein S5 [Populus trichocarpa]	Genetic Information Processing	Translation	ko03010//Ribosome	K02989	GO:0005911//cell-cell junction;GO:0009536//plastid;GO:0015935//small ribosomal subunit;GO:0030312//external encapsulating structure;GO:0031090//organelle membrane	GO:0003676//nucleic acid binding;GO:0005198//structural molecule activity	GO:0009725//response to hormone;GO:0010467//gene expression
IMY05_001G0061300	3.71	4	4.59	2.54	2.33	2.41	1.71	2.6	2.41	75	60	83	38	41	47	27	57	42	At2g20710	pentatricopeptide repeat-containing protein At2g20710, mitochondrial-like [Hevea brasiliensis]	-	-	-	-	-	-	-
IMY05_001G0061500	0	0	0	0	0	0	0	0	0	0	0	0	0	0	0	0	0	0	TIF3C1	eukaryotic translation initiation factor 3 subunit C [Populus trichocarpa]	Genetic Information Processing	Translation	ko03013//RNA transport	K03252	GO:0043231//intracellular membrane-bounded organelle;GO:0043234//protein complex;GO:0070993//translation preinitiation complex	GO:0005515//protein binding;GO:0008135//translation factor activity, RNA binding	GO:0006417//regulation of translation
IMY05_001G0061600	17.57	19.58	21.97	15.48	18.2	18.54	9.08	10.27	9.12	161	133	180	105	145	164	65	102	72	EEF1AKMT1	PREDICTED: N(6)-adenine-specific DNA methyltransferase 2 isoform X1 [Populus euphratica]	-	-	-	-	GO:0044424//intracellular part	GO:0016741//transferase activity, transferring one-carbon groups	GO:0008152//metabolic process
IMY05_001G0061700	3.74	4.12	3.18	6.56	5.34	8.19	3.64	3.52	3.78	54	44	41	70	67	114	41	55	47	--	zinc knuckle family protein [Populus alba]	-	-	-	-	-	-	-
IMY05_001G0061800	0	0	0	0	0	0	0	0	0	0	0	0	0	0	0	0	0	0	At3g01520	universal stress protein A-like protein [Populus trichocarpa]	-	-	-	-	GO:0043231//intracellular membrane-bounded organelle	-	GO:0010033//response to organic substance
IMY05_001G0061900	46.14	49.1	44.63	43.89	43.8	62.58	55.49	54.57	55.19	1968	1552	1702	1385	1624	2576	1848.37	2522	2029	UBP12	ubiquitin carboxyl-terminal hydrolase 12 isoform X3 [Populus trichocarpa]	-	-	-	-	GO:0043231//intracellular membrane-bounded organelle;GO:0044444//cytoplasmic part	GO:0070011//peptidase activity, acting on L-amino acid peptides	GO:0006006//glucose metabolic process;GO:0019941//modification-dependent protein catabolic process
IMY05_001G0062000	0.16	0.55	0.36	0.66	0.09	0.17	0	0.15	0.09	2	5	4	6	1	2	0	2	1	--	Angiomotin like [Actinidia chinensis var. chinensis] [Actinidia chinensis]	-	-	-	-	-	-	GO:0006260//DNA replication;GO:0006305//DNA alkylation;GO:0034968//histone lysine methylation;GO:0048580//regulation of post-embryonic development
IMY05_001G0062100	0.09	0.06	0.05	0	0	0	0.29	0	0	2	1	1	0	0	0	5	0	0	AMP1	probable glutamate carboxypeptidase AMP1 [Populus trichocarpa]	-	-	-	-	GO:0016020//membrane	GO:0005488//binding;GO:0008237//metallopeptidase activity;GO:0008238//exopeptidase activity;GO:0016628//oxidoreductase activity, acting on the CH-CH group of donors, NAD or NADP as acceptor	GO:0009639//response to red or far red light;GO:0009909//regulation of flower development;GO:0010051//xylem and phloem pattern formation;GO:0010075//regulation of meristem growth;GO:0019538//protein metabolic process;GO:0044710//single-organism metabolic process
IMY05_001G0062200	0	0	0	0	0	0	0	0	0	0	0	0	0	0	0	0	0	0	--	-	-	-	-	-	-	-	-
IMY05_001G0062300	23.59	20.92	21.73	19.13	21.08	18.1	19.85	22.17	19.62	385	253	317	231	299	285	253	392	276	ANT1	amino acid transporter ANT1 [Populus trichocarpa]	-	-	-	-	-	-	-
IMY05_001G0062400	0.26	0.58	0.58	5.71	6.25	5	2.87	3.82	2.2	3	5	6	49	63	56	26	48	22	RF178	probable E3 ubiquitin-protein ligase BAH1-like [Populus trichocarpa]	-	-	-	-	GO:0016020//membrane;GO:0043231//intracellular membrane-bounded organelle	GO:0019787//ubiquitin-like protein transferase activity;GO:0046914//transition metal ion binding	GO:0001101//response to acid chemical;GO:0006631//fatty acid metabolic process;GO:0009267//cellular response to starvation;GO:0009617//response to bacterium;GO:0009696//salicylic acid metabolic process;GO:0009814//defense response, incompatible interaction;GO:0010565//regulation of cellular ketone metabolic process;GO:0015698//inorganic anion transport;GO:0032446//protein modification by small pr…
IMY05_001G0062500	77.12	84.65	85.44	85.65	84.36	94.45	134.84	147.23	142.34	1688	1373	1672	1387	1605	1995	2305	3492	2685	DLD	PREDICTED: D-lactate dehydrogenase [cytochrome], mitochondrial isoform X2 [Populus euphratica]	Metabolism;Metabolism	Global and overview maps;Carbohydrate metabolism	ko01100//Metabolic pathways;ko00620//Pyruvate metabolism	K00102;K00102	GO:0043231//intracellular membrane-bounded organelle	GO:0000166//nucleotide binding;GO:0003973//(S)-2-hydroxy-acid oxidase activity;GO:0004457//lactate dehydrogenase activity;GO:0005515//protein binding;GO:0016616//oxidoreductase activity, acting on the CH-OH group of donors, NAD or NADP as acceptor;GO:0032550//purine ribonucleoside binding	GO:0009438//methylglyoxal metabolic process
IMY05_001G0062600	0.33	0.56	0.84	0.11	0.1	0	0	0.15	0.1	4	5	9	1	1	0	0	2	1	CXE15	probable carboxylesterase 15 [Populus trichocarpa]	-	-	-	-	-	GO:0016787//hydrolase activity	GO:0046942//carboxylic acid transport
IMY05_001G0062700	17.44	17.55	16.64	22.04	23.29	17.4	20.06	18.46	17.83	354	264	302	331	411	341	318	406	312	MYOB7	myosin-binding protein 7 isoform X1 [Populus trichocarpa]	-	-	-	-	GO:0016023//cytoplasmic, membrane-bounded vesicle;GO:0031224//intrinsic component of membrane	GO:0008092//cytoskeletal protein binding	-
IMY05_001G0062800	2.36	3.88	3.74	2.85	4.44	3.04	2.11	2.66	4	46	56	65	41	75	57	32	56	67	At5g06550	F-box protein At5g06550 isoform X1 [Populus trichocarpa]	-	-	-	-	GO:0043231//intracellular membrane-bounded organelle	GO:0003824//catalytic activity	GO:0006605//protein targeting;GO:0010029//regulation of seed germination;GO:0010468//regulation of gene expression;GO:0034969//histone arginine methylation
IMY05_001G0062900	0.96	1.02	1.64	2.1	1.59	1.52	0.43	0.77	0.97	23	18	35	37	33	35	8	20	20	PCMP-H88	pentatricopeptide repeat-containing protein At5g06540 [Populus trichocarpa]	-	-	-	-	GO:0043231//intracellular membrane-bounded organelle	-	GO:0009451//RNA modification
IMY05_001G0063000	1.92	3.43	2.19	0.85	0.77	1.17	1.82	1.39	2.52	46	61	47	15	16	27	34	36	52	--	protein downstream neighbor of Son [Populus trichocarpa]	-	-	-	-	-	-	GO:0006305//DNA alkylation;GO:0034968//histone lysine methylation
IMY05_001G0063100	1.6	1.34	1.55	1.46	1.94	1.39	0.94	1.2	1.05	37	23	32	25	39	31	17	30	21	CPK20	calcium-dependent protein kinase 20-like [Populus alba]	Organismal Systems	Environmental adaptation	ko04626//Plant-pathogen interaction	K13412	-	-	-
IMY05_001G0063200	30.52	35.08	36.9	0.85	1.08	0.97	0.49	0.71	1.13	877	747	948	18	27	27	11	22	28	ABCG22	ABC transporter G family member 22 [Populus trichocarpa]	-	-	-	-	-	GO:0015098//molybdate ion transmembrane transporter activity;GO:0017111//nucleoside-triphosphatase activity;GO:0032550//purine ribonucleoside binding	GO:0015698//inorganic anion transport
IMY05_001G0063300	33.32	34.72	38.31	20.75	19.12	26.18	40.57	41.23	40.23	790	610	812	364	394	599	751	1059	822	CRTISO	prolycopene isomerase, chloroplastic isoform X2 [Populus trichocarpa]	Metabolism;Metabolism;Metabolism	Global and overview maps;Global and overview maps;Metabolism of terpenoids and polyketides	ko01100//Metabolic pathways;ko01110//Biosynthesis of secondary metabolites;ko00906//Carotenoid biosynthesis	K09835;K09835;K09835	-	-	-
IMY05_001G0063400	21.71	24.28	23.19	35.2	34.73	35.39	18.43	15.65	21.73	356	295	340	427	495	560	236	278	307	SPP1	sucrose-phosphatase 1 isoform X1 [Populus trichocarpa]	Metabolism;Metabolism	Global and overview maps;Carbohydrate metabolism	ko01110//Biosynthesis of secondary metabolites;ko00500//Starch and sucrose metabolism	K07024;K07024	GO:0005911//cell-cell junction;GO:0031090//organelle membrane;GO:0043231//intracellular membrane-bounded organelle;GO:0044425//membrane part;GO:0044444//cytoplasmic part	GO:0050308//sugar-phosphatase activity	GO:0001101//response to acid chemical;GO:0003006//developmental process involved in reproduction;GO:0005985//sucrose metabolic process;GO:0006643//membrane lipid metabolic process;GO:0006796//phosphate-containing compound metabolic process;GO:0010038//response to metal ion;GO:0010118//stomatal movement;GO:0018205//peptidyl-lysine modification;GO:0042743//hydrogen peroxide metabolic process
IMY05_001G0063500	0	0	0	0	0	0	0	0	0.26	0	0	0	0	0	0	0	0	1	--	TRNA (guanine-N(1)-)-methyltransferase [Actinidia chinensis var. chinensis] [Actinidia chinensis]	-	-	-	-	-	-	GO:0009628//response to abiotic stimulus
IMY05_001G0063600	0.6	1.01	0.67	0.4	0.52	1.7	0.96	0.41	0	4	5	4	2	3	11	5	3	0	--	BnaAnng41820D [Brassica napus]	-	-	-	-	-	-	-
IMY05_001G0063700	127.64	120.71	115.84	145.51	143.5	148.37	117.24	125.41	105.78	1935	1356	1570	1632	1891	2170.57	1388	2060	1382	RHF2A	E3 ubiquitin-protein ligase RHF2A [Populus trichocarpa]	-	-	-	-	GO:0016020//membrane;GO:0044464//cell part	GO:0003824//catalytic activity;GO:0046914//transition metal ion binding	GO:0006508//proteolysis;GO:0006625//protein targeting to peroxisome;GO:0007049//cell cycle;GO:0007165//signal transduction;GO:0009057//macromolecule catabolic process;GO:0009062//fatty acid catabolic process;GO:0009555//pollen development;GO:0009696//salicylic acid metabolic process;GO:0009814//defense response, incompatible interaction;GO:0032446//protein modification by small protein conjugation
IMY05_001G0063800	0.34	1.31	0.89	1.23	1.38	1	0.29	0.05	0.2	6	17	14	16	21	17	4	1	3	FLA18	fasciclin-like arabinogalactan protein 15 [Populus trichocarpa]	-	-	-	-	GO:0043231//intracellular membrane-bounded organelle	-	GO:0022610//biological adhesion
IMY05_001G0063900	0.07	0	0.07	1.09	0.85	0.56	0	0	0	1	0	1	12	11	8	0	0	0	WDL4	protein WVD2-like 4 [Populus trichocarpa]	-	-	-	-	-	-	-
IMY05_001G0064000	0	0	0	0	0	0	0	0	0	0	0	0	0	0	0	0	0	0	CPK10	PREDICTED: calcium-dependent protein kinase 26-like [Populus euphratica]	Organismal Systems	Environmental adaptation	ko04626//Plant-pathogen interaction	K13412	GO:0005777//peroxisome;GO:0009536//plastid	GO:0004674//protein serine/threonine kinase activity;GO:0032550//purine ribonucleoside binding;GO:0046872//metal ion binding	GO:0006468//protein phosphorylation
IMY05_001G0064100	26.68	26.22	30.15	30.33	30.22	19.14	19.62	23.61	21.27	195	142	197	164	192	135	112	187	134	AP	fra a 1-associated protein [Pistacia vera]	-	-	-	-	GO:0043231//intracellular membrane-bounded organelle	-	-
IMY05_001G0064200	6.98	9.04	7.73	6.76	5.79	7.45	14.4	10.09	8.42	201	193	199	144	145	207	324	315	209	--	START-2 domain protein [Gossypium australe]	-	-	-	-	GO:0016020//membrane;GO:0043231//intracellular membrane-bounded organelle	-	-
IMY05_001G0064300	17.85	20.49	14.81	12.62	16.64	12.65	17.87	12.41	14.65	174	148	129	91	141	119	136	131	123	rplV	54S ribosomal protein L22, mitochondrial-like isoform X2 [Hevea brasiliensis]	Genetic Information Processing	Translation	ko03010//Ribosome	K02890	GO:0009536//plastid;GO:0044391//ribosomal subunit	GO:0005198//structural molecule activity;GO:0017111//nucleoside-triphosphatase activity;GO:0032550//purine ribonucleoside binding	GO:0010467//gene expression
IMY05_001G0064400	12.84	17.09	19.75	9.88	17.64	12.94	22.84	26.33	24.21	72	71	99	41	86	70	100	160	117	FOLB1	PREDICTED: dihydroneopterin aldolase-like [Populus euphratica]	Metabolism;Metabolism	Global and overview maps;Metabolism of cofactors and vitamins	ko01100//Metabolic pathways;ko00790//Folate biosynthesis	K01633;K01633	GO:0009536//plastid	GO:0016832//aldehyde-lyase activity	GO:0009396//folic acid-containing compound biosynthetic process;GO:0044257//cellular protein catabolic process
IMY05_001G0064500	0	0	0.13	0	0	0	0	0	0	0	0	1	0	0	0	0	0	0	YAB1	PREDICTED: axial regulator YABBY 5 isoform X1 [Vitis vinifera]	-	-	-	-	-	-	GO:0009987//cellular process;GO:0044767//single-organism developmental process
IMY05_001G0064600	1.51	1.81	1.08	3.3	3.01	3.07	6.13	4.07	4.87	44	39	28	71	76	86	139	128	122	--	F26K24.5 protein [Theobroma cacao]	-	-	-	-	-	-	-
IMY05_001G0064700	0	0	0	0	0	0	0	0	0	0	0	0	0	0	0	0	0	0	At5g39865	glutaredoxin 44 [Populus trichocarpa]	-	-	-	-	-	GO:0015036//disulfide oxidoreductase activity	GO:0019725//cellular homeostasis;GO:0044710//single-organism metabolic process
IMY05_001G0064800	72.84	55.88	69.19	158.99	145.63	105.08	43.28	62.23	50.01	431	245	366	696	749	600	200	399	255	--	MD-2-related lipid recognition domain-containing family protein [Populus alba]	-	-	-	-	GO:0009536//plastid;GO:0030312//external encapsulating structure;GO:0031224//intrinsic component of membrane	-	GO:0001101//response to acid chemical;GO:0015698//inorganic anion transport;GO:0046474//glycerophospholipid biosynthetic process
IMY05_001G0064900	0	0	0	0	0	0	0	0	0	0	0	0	0	0	0	0	0	0	ATL71	zinc finger family protein-like 4 [Populus tomentosa]	-	-	-	-	-	GO:0043169//cation binding	-
IMY05_001G0065000	31.71	29.73	31.78	34.81	40.64	29.99	22.89	29.07	21.48	298	207	267	242	332	272	168	296	174	--	ALK tyrosine kinase receptor scd-2 like [Actinidia chinensis var. chinensis] [Actinidia chinensis]	-	-	-	-	-	-	-
IMY05_001G0065100	0	0	0	0	0	0	0	0	0	0	0	0	0	0	0	0	0	0	AGL80	PREDICTED: uncharacterized transmembrane protein DDB_G0289901-like [Populus euphratica]	-	-	-	-	-	-	-
IMY05_001G0065200	7.85	10.03	9.43	18.2	20.43	16.86	23.91	19.82	25.69	95	90	102	163	215	197	226	260	268	NFYA10	PREDICTED: nuclear transcription factor Y subunit A-10 [Populus euphratica]	-	-	-	-	-	-	GO:0010467//gene expression;GO:0044699//single-organism process;GO:1901576//organic substance biosynthetic process
IMY05_001G0065300	28.95	31.47	37.35	17.8	21.44	24.58	19.09	24.01	26.42	365	294	421	166	235	299	188	328	287	CP33	33 kDa ribonucleoprotein [Populus tomentosa]	-	-	-	-	GO:0009532//plastid stroma;GO:0030529//intracellular ribonucleoprotein complex	GO:0003676//nucleic acid binding	GO:0003006//developmental process involved in reproduction;GO:0006090//pyruvate metabolic process;GO:0006396//RNA processing;GO:0009058//biosynthetic process;GO:0009668//plastid membrane organization
IMY05_001G0065400	5.62	5.74	5.3	6.4	6.74	6.16	3.91	4.15	4.38	70	53	59	59	73	74	38	56	47	tatdn1	tatD-related deoxyribonuclease family protein [Populus alba]	-	-	-	-	GO:0043231//intracellular membrane-bounded organelle	GO:0004520//endodeoxyribonuclease activity	-
IMY05_001G0065500	0	0	0	0	0	0	0	0	0.2	0	0	0	0	0	0	0	0	3	BHLH91	basic helix-loop-helix family protein [Populus alba]	-	-	-	-	-	-	-
IMY05_001G0065600	0	0	0	0.84	0.24	0.31	0	0.09	0	0	0	0	6.63	2.19	3.16	0	1	0	SYP121	syntaxin 121 family protein [Populus alba]	Genetic Information Processing	Folding, sorting and degradation	ko04130//SNARE interactions in vesicular transport	K08486	-	-	-
IMY05_001G0065700	0	0	0	0	0	0	0	0	0	0	0	0	0	0	0	0	0	0	DOF3.5	dof zinc finger protein DOF3.5 [Populus trichocarpa]	-	-	-	-	-	-	-
IMY05_001G0065800	14.83	17.7	15.26	2.22	3.03	3.55	11.29	12.38	10.5	78	69	71.76	8.65	13.85	18	46.39	70.54	47.61	--	PREDICTED: U3 small nucleolar RNA-associated protein 25-like [Populus euphratica]	-	-	-	-	-	-	-
IMY05_001G0065900	25.53	28.88	23.07	28.02	24.16	38.71	30.22	27.46	27.47	2162.08	1812.72	1746.55	1755.9	1778.77	3163.38	1998.65	2520.32	2004.88	VIR	protein virilizer homolog isoform X1 [Quercus lobata]	-	-	-	-	-	-	-
IMY05_001G0066000	14.17	14.22	15.06	15.44	16.71	13.49	11.57	12.26	12.95	80	59.5	76	64.5	82	73.5	51	75	63	RPL27AC	60S ribosomal protein L27a-3 [Populus trichocarpa]	Genetic Information Processing	Translation	ko03010//Ribosome	K02900	GO:0005911//cell-cell junction;GO:0015934//large ribosomal subunit	GO:0005198//structural molecule activity	GO:0010467//gene expression;GO:0090567//reproductive shoot system development
IMY05_001G0066100	16.53	18.75	17.03	11.95	13.53	16.17	9.4	10.16	8.55	660.85	555.64	608.73	353.66	470.25	623.92	293.7	440.34	294.51	At2g35920	DExH-box ATP-dependent RNA helicase DExH1 isoform X1 [Populus trichocarpa]	Genetic Information Processing	Folding, sorting and degradation	ko03018//RNA degradation	K14442	GO:0044424//intracellular part	GO:0032550//purine ribonucleoside binding;GO:0042623//ATPase activity, coupled	GO:0006498//N-terminal protein lipidation
IMY05_001G0066200	24.89	23.44	21.94	16.02	15.42	23.4	23.4	20.21	20.9	1035.77	722.68	816.17	493.17	557.88	939.67	760.28	911.37	749.55	--	PREDICTED: trafficking protein particle complex subunit 8 isoform X1 [Populus euphratica]	-	-	-	-	-	-	-
IMY05_001G0066300	0	0	0	0.51	1.07	2.66	0	0.08	0	0	0	0	4.37	10.81	29.84	0	1	0	SYP121	syntaxin 121 family protein [Populus alba]	Genetic Information Processing	Folding, sorting and degradation	ko04130//SNARE interactions in vesicular transport	K08486	-	-	-
IMY05_001G0066400	0	0	0	0	0	0	0	0	0	0	0	0	0	0	0	0	0	0	BHLH91	basic helix-loop-helix family protein [Populus alba]	-	-	-	-	-	-	-
IMY05_001G0066500	4.12	5.35	3.82	2.56	2.77	3.27	8.64	9.62	8.49	178.23	171.32	147.83	81.83	104.12	136.33	291.72	450.63	316.45	--	PREDICTED: trafficking protein particle complex subunit 8 isoform X1 [Populus euphratica]	-	-	-	-	-	-	-
IMY05_001G0066600	0.34	0.79	0.47	4.09	3.89	7.83	13.88	11.34	11.56	13.15	22.36	16.27	116.34	129.75	290.08	416.3	471.66	382.49	At2g35920	DExH-box ATP-dependent RNA helicase DExH1 isoform X1 [Populus trichocarpa]	Genetic Information Processing	Folding, sorting and degradation	ko03018//RNA degradation	K14442	GO:0044424//intracellular part	GO:0032550//purine ribonucleoside binding;GO:0042623//ATPase activity, coupled	GO:0006498//N-terminal protein lipidation
IMY05_001G0066700	14.17	14.22	15.06	15.44	16.71	13.49	11.57	12.26	12.95	80	59.5	76	64.5	82	73.5	51	75	63	RPL27AC	60S ribosomal protein L27a-3 [Populus trichocarpa]	Genetic Information Processing	Translation	ko03010//Ribosome	K02900	GO:0005911//cell-cell junction;GO:0015934//large ribosomal subunit	GO:0005198//structural molecule activity	GO:0010467//gene expression;GO:0090567//reproductive shoot system development
IMY05_001G0066800	2.26	2.39	1.17	1.08	1.12	3.44	2.42	2.49	2.83	39.92	31.28	18.45	14.1	17.23	58.62	33.35	47.68	43.12	VIR	protein virilizer homolog isoform X2 [Quercus lobata]	-	-	-	-	-	-	-
IMY05_001G0066900	0	0	0	0	0	0	0	0.04	0	0	0	0	0	0	0	0	1	0	EXO70A1	exocyst complex component EXO70A1 isoform X1 [Populus trichocarpa]	-	-	-	-	GO:0005911//cell-cell junction;GO:0009536//plastid;GO:0016020//membrane;GO:0030312//external encapsulating structure;GO:0031988//membrane-bounded vesicle;GO:0035838//growing cell tip;GO:0043232//intracellular non-membrane-bounded organelle;GO:0043234//protein complex	GO:0005488//binding	GO:0006090//pyruvate metabolic process;GO:0006605//protein targeting;GO:0006970//response to osmotic stress;GO:0006996//organelle organization;GO:0009826//unidimensional cell growth;GO:0009914//hormone transport;GO:0010038//response to metal ion;GO:0010101//post-embryonic root morphogenesis;GO:0010192//mucilage biosynthetic process;GO:0022607//cellular component assembly;GO:0042044//fluid transpo…
IMY05_001G0067000	0	0	0	0.16	0.7	0.25	0	0.45	0.14	0	0	0	1	5	2	0	4	1	NUDT27	PREDICTED: nudix hydrolase 26, chloroplastic-like [Populus euphratica]	-	-	-	-	GO:0009536//plastid	GO:0008796//bis(5'-nucleosyl)-tetraphosphatase activity;GO:0016794//diphosphoric monoester hydrolase activity;GO:0043169//cation binding	GO:0006089//lactate metabolic process;GO:0006796//phosphate-containing compound metabolic process
IMY05_001G0067100	0	0	0	0	0	0	0	0	0	0	0	0	0	0	0	0	0	0	CTF7	protein CHROMOSOME TRANSMISSION FIDELITY 7 [Populus trichocarpa]	-	-	-	-	-	-	GO:0007275//multicellular organism development;GO:0044763//single-organism cellular process
IMY05_001G0067200	14.53	13.34	12.07	10.34	10.4	12.17	12.42	11.89	11.53	241	164	179	126.92	150.05	194.83	160.86	213.67	164.84	MED27	mediator of RNA polymerase II transcription subunit 27 [Populus trichocarpa]	-	-	-	-	GO:0043234//protein complex	GO:0016772//transferase activity, transferring phosphorus-containing groups	GO:0006796//phosphate-containing compound metabolic process;GO:0009072//aromatic amino acid family metabolic process;GO:0010468//regulation of gene expression;GO:0034645//cellular macromolecule biosynthetic process
IMY05_001G0067300	10.43	7.65	6.96	24.71	23.93	21.22	39.95	32.03	37.34	384	208.77	229.06	673.08	765.78	753.9	1148.73	1277.56	1184.89	TMK1	receptor protein kinase TMK1 [Populus trichocarpa]	-	-	-	-	GO:0031224//intrinsic component of membrane	GO:0004702//receptor signaling protein serine/threonine kinase activity;GO:0032550//purine ribonucleoside binding	GO:0032147//activation of protein kinase activity
IMY05_001G0067400	14.62	19.19	19.36	23.93	24.94	21.02	27.76	25.15	27.35	147	143	174	178	218	204	218	274	237	nsa2	ribosome biogenesis protein NSA2 homolog [Populus trichocarpa]	-	-	-	-	GO:0030529//intracellular ribonucleoprotein complex;GO:0043231//intracellular membrane-bounded organelle	-	GO:0000377//RNA splicing, via transesterification reactions with bulged adenosine as nucleophile;GO:0022613//ribonucleoprotein complex biogenesis
IMY05_001G0067500	11.72	13.16	16.31	12.1	13.29	11.01	14.07	11.2	8.68	368.4	306.64	458.52	281.5	363.12	334.1	345.48	381.45	235.13	DGD1	digalactosyldiacylglycerol synthase 1, chloroplastic [Populus trichocarpa]	Metabolism;Metabolism	Global and overview maps;Lipid metabolism	ko01100//Metabolic pathways;ko00561//Glycerolipid metabolism	K09480;K09480	GO:0009527//plastid outer membrane;GO:0030659//cytoplasmic vesicle membrane	GO:0035250//UDP-galactosyltransferase activity	GO:0006090//pyruvate metabolic process;GO:0006633//fatty acid biosynthetic process;GO:0006779//porphyrin-containing compound biosynthetic process;GO:0009247//glycolipid biosynthetic process;GO:0009267//cellular response to starvation;GO:0016109//tetraterpenoid biosynthetic process;GO:0042548//regulation of photosynthesis, light reaction;GO:0044403//symbiosis, encompassing mutualism through parasi…
IMY05_001G0067600	0	0	0	0	0	0.02	0	0	0	0	0	0	0	0	1	0	0	0	--	CTV.20 [Citrus trifoliata]	-	-	-	-	-	-	-
IMY05_001G0067700	121.72	115.16	116.03	231.78	219.63	226.34	248.82	251.21	215.09	3182	2231	2712	4483	4991	5710	5080	7116	4846	BLH1	BEL1-like homeodomain protein 1 [Populus trichocarpa]	-	-	-	-	GO:0043231//intracellular membrane-bounded organelle	GO:0001071//nucleic acid binding transcription factor activity;GO:0003677//DNA binding;GO:0046983//protein dimerization activity	GO:0000097//sulfur amino acid biosynthetic process;GO:0000160//phosphorelay signal transduction system;GO:0000302//response to reactive oxygen species;GO:0000741//karyogamy;GO:0006605//protein targeting;GO:0006970//response to osmotic stress;GO:0009608//response to symbiont;GO:0009725//response to hormone;GO:0009863//salicylic acid mediated signaling pathway;GO:0009891//positive regulation of bio…
IMY05_001G0067800	0	0	0	0	0	0	0	0	0	0	0	0	0	0	0	0	0	0	PUB24	E3 ubiquitin-protein ligase PUB24 [Populus trichocarpa]	-	-	-	-	-	GO:0003824//catalytic activity	GO:0032446//protein modification by small protein conjugation
IMY05_001G0067900	0	0	0	0.42	0.43	0.13	0	0	0	0	0	0	5	6	2	0	0	0	PUB22	PREDICTED: E3 ubiquitin-protein ligase PUB22 [Populus euphratica]	-	-	-	-	GO:0044444//cytoplasmic part	GO:0019787//ubiquitin-like protein transferase activity	GO:0002252//immune effector process;GO:0006812//cation transport;GO:0006950//response to stress;GO:0010243//response to organonitrogen compound;GO:0016567//protein ubiquitination;GO:0046942//carboxylic acid transport
IMY05_001G0068000	0	0	0	0	0	0	0	0	0	0	0	0	0	0	0	0	0	0	DOF3.5	dof zinc finger protein DOF3.5 [Populus trichocarpa]	-	-	-	-	-	-	-
IMY05_001G0068100	0	0	0.26	3.17	10.09	3.55	9.16	6.22	6.04	0	0	1.24	12.35	46.15	18	37.61	35.46	27.39	--	PREDICTED: U3 small nucleolar RNA-associated protein 25-like [Populus euphratica]	-	-	-	-	-	-	-
IMY05_001G0068200	41.84	40.7	39.97	23.47	21.28	21.46	38.83	33.71	36.54	1268.6	914.36	1083.48	526.5	560.88	627.9	919.52	1107.55	954.87	DGD1	digalactosyldiacylglycerol synthase 1, chloroplastic [Populus trichocarpa]	Metabolism;Metabolism	Global and overview maps;Lipid metabolism	ko01100//Metabolic pathways;ko00561//Glycerolipid metabolism	K09480;K09480	GO:0009527//plastid outer membrane;GO:0030659//cytoplasmic vesicle membrane	GO:0035250//UDP-galactosyltransferase activity	GO:0006090//pyruvate metabolic process;GO:0006633//fatty acid biosynthetic process;GO:0006779//porphyrin-containing compound biosynthetic process;GO:0009247//glycolipid biosynthetic process;GO:0009267//cellular response to starvation;GO:0016109//tetraterpenoid biosynthetic process;GO:0042548//regulation of photosynthesis, light reaction;GO:0044403//symbiosis, encompassing mutualism through parasi…
IMY05_001G0068300	0	0	0	0	0	0	0	0	0	0	0	0	0	0	0	0	0	0	nsa2	ribosome biogenesis protein NSA2 homolog [Populus trichocarpa]	-	-	-	-	GO:0030529//intracellular ribonucleoprotein complex;GO:0043231//intracellular membrane-bounded organelle	-	GO:0000377//RNA splicing, via transesterification reactions with bulged adenosine as nucleophile;GO:0022613//ribonucleoprotein complex biogenesis
IMY05_001G0068400	1.2	1.25	1.46	3.04	3.91	4.7	2.03	3.12	1.86	44	34.23	47.94	82.92	125.22	167.1	58.27	124.44	59.11	TMK1	receptor protein kinase TMK1 [Populus trichocarpa]	-	-	-	-	GO:0031224//intrinsic component of membrane	GO:0004702//receptor signaling protein serine/threonine kinase activity;GO:0032550//purine ribonucleoside binding	GO:0032147//activation of protein kinase activity
IMY05_001G0068500	0	0	0	2.87	2.36	1.57	2.46	4.06	3.66	0	0	0	31.08	29.95	22.17	28.14	64.33	46.16	MED27	mediator of RNA polymerase II transcription subunit 27 [Populus trichocarpa]	-	-	-	-	GO:0043234//protein complex	GO:0016772//transferase activity, transferring phosphorus-containing groups	GO:0006796//phosphate-containing compound metabolic process;GO:0009072//aromatic amino acid family metabolic process;GO:0010468//regulation of gene expression;GO:0034645//cellular macromolecule biosynthetic process
IMY05_001G0068600	0.1	0	0.06	0	0.21	0	0	0	0	2	0	1	0	3.58	0	0	0	0	BGLU12	PREDICTED: beta-glucosidase 12-like [Populus euphratica]	-	-	-	-	GO:0043231//intracellular membrane-bounded organelle	GO:0004553//hydrolase activity, hydrolyzing O-glycosyl compounds	GO:0008152//metabolic process
IMY05_001G0068700	0	0	0	0	0	0	0	0	0	0	0	0	0	0	0	0	0	0	BGLU12	beta-glucosidase 12 [Populus trichocarpa]	-	-	-	-	GO:0043231//intracellular membrane-bounded organelle	GO:0004553//hydrolase activity, hydrolyzing O-glycosyl compounds	GO:0008152//metabolic process
IMY05_001G0068800	0	0	0	0	0	0	0	0	0	0	0	0	0	0	0	0	0	0	BGLU12	PREDICTED: beta-glucosidase 12-like [Populus euphratica]	-	-	-	-	GO:0043231//intracellular membrane-bounded organelle	GO:0004553//hydrolase activity, hydrolyzing O-glycosyl compounds	GO:0008152//metabolic process
IMY05_001G0068900	0.4	0.85	0.84	0.62	0.66	0.72	0.22	0.16	0.4	7	11	13	8	10	12	3	3	6	nep1	probable aspartyl protease At4g16563 [Populus trichocarpa]	-	-	-	-	GO:0005618//cell wall;GO:0044444//cytoplasmic part	GO:0008233//peptidase activity	GO:0005976//polysaccharide metabolic process;GO:0006544//glycine metabolic process;GO:0019538//protein metabolic process
IMY05_001G0069000	0.03	0	0	0	0	0	0	0	0	1	0	0	0	0	0	0	0	0	SMXL3	protein SMAX1-LIKE 3 [Populus trichocarpa]	-	-	-	-	-	GO:0003824//catalytic activity	GO:0043170//macromolecule metabolic process
IMY05_001G0069100	0	0	0	0	0.06	0	0.89	0	0.07	0	0	0	0	0.5	0	6.15	0	0.55	--	Zinc finger protein [Actinidia chinensis var. chinensis] [Actinidia chinensis]	-	-	-	-	-	-	-
IMY05_001G0069200	0	0	0	0.64	0	0.44	0	0.22	0	0	0	0	4.07	0	3.65	0	2.01	0	NHL10	PREDICTED: protein YLS9-like [Populus euphratica]	-	-	-	-	GO:0005911//cell-cell junction;GO:0009536//plastid;GO:0031090//organelle membrane	-	GO:0002252//immune effector process;GO:0006605//protein targeting;GO:0006952//defense response;GO:0009617//response to bacterium;GO:0009620//response to fungus;GO:0009755//hormone-mediated signaling pathway;GO:0009863//salicylic acid mediated signaling pathway;GO:0010243//response to organonitrogen compound;GO:0010260//organ senescence;GO:0035556//intracellular signal transduction;GO:0042743//hyd…
IMY05_001G0069300	0.35	0.94	0.91	1.56	5.63	1.49	1.79	1.72	2.03	3	6	7	9.93	42	12.35	12	15.99	15	NHL10	PREDICTED: protein YLS9-like [Populus euphratica]	-	-	-	-	GO:0005911//cell-cell junction;GO:0009536//plastid;GO:0031090//organelle membrane	-	GO:0002252//immune effector process;GO:0006605//protein targeting;GO:0006952//defense response;GO:0009617//response to bacterium;GO:0009620//response to fungus;GO:0009755//hormone-mediated signaling pathway;GO:0009863//salicylic acid mediated signaling pathway;GO:0010243//response to organonitrogen compound;GO:0010260//organ senescence;GO:0035556//intracellular signal transduction;GO:0042743//hyd…
IMY05_001G0069400	1.24	2.17	1.38	10.7	11.39	7.31	1.27	2.4	1.44	10	13	10	64	80	57	8	21	10	NHL1	PREDICTED: protein YLS9-like [Populus euphratica]	-	-	-	-	GO:0005911//cell-cell junction;GO:0016020//membrane;GO:0044424//intracellular part	-	GO:0002252//immune effector process;GO:0005982//starch metabolic process;GO:0005984//disaccharide metabolic process;GO:0051707//response to other organism
IMY05_001G0069500	0	0	0	0	0	0	0	0	0	0	0	0	0	0	0	0	0	0	--	NDR1/HIN1-like protein 10 [Populus trichocarpa]	-	-	-	-	-	-	-
IMY05_001G0069600	0	0	0	0	0	0	0	0	0	0	0	0	0	0	0	0	0	0	--	Exocyst complex protein Exo70 [Corchorus capsularis]	-	-	-	-	-	-	-
IMY05_001G0069700	0	0	0	0	0	0	0	0	0	0	0	0	0	0	0	0	0	0	EXO70A1	exocyst complex component EXO70A1 isoform X1 [Populus trichocarpa]	-	-	-	-	GO:0005911//cell-cell junction;GO:0009536//plastid;GO:0016020//membrane;GO:0030312//external encapsulating structure;GO:0031988//membrane-bounded vesicle;GO:0035838//growing cell tip;GO:0043232//intracellular non-membrane-bounded organelle;GO:0043234//protein complex	GO:0005488//binding	GO:0006090//pyruvate metabolic process;GO:0006605//protein targeting;GO:0006970//response to osmotic stress;GO:0006996//organelle organization;GO:0009826//unidimensional cell growth;GO:0009914//hormone transport;GO:0010038//response to metal ion;GO:0010101//post-embryonic root morphogenesis;GO:0010192//mucilage biosynthetic process;GO:0022607//cellular component assembly;GO:0042044//fluid transpo…
IMY05_001G0069800	0.34	1.06	0.5	0	0.06	0	1.13	2.18	1.62	3	7	4	0	0.5	0	7.85	21	12.45	--	Zinc finger protein [Actinidia chinensis var. chinensis] [Actinidia chinensis]	-	-	-	-	-	-	-
IMY05_001G0069900	0	0	0	0	0	0	0	0	0	0	0	0	0	0	0	0	0	0	BGLU12	beta-glucosidase 12 [Populus trichocarpa]	-	-	-	-	GO:0043231//intracellular membrane-bounded organelle	GO:0004553//hydrolase activity, hydrolyzing O-glycosyl compounds	GO:0008152//metabolic process
IMY05_001G0070000	0	0	0	0	0	0	0	0	0	0	0	0	0	0	0	0	0	0	BGLU12	beta-glucosidase 12 [Populus trichocarpa]	-	-	-	-	GO:0043231//intracellular membrane-bounded organelle	GO:0004553//hydrolase activity, hydrolyzing O-glycosyl compounds	GO:0008152//metabolic process
IMY05_001G0070100	0	0	0	0	0	0	0	0	0.17	0	0	0	0	0	0	0	0	3	BGLU12	beta-glucosidase 12 [Populus trichocarpa]	-	-	-	-	GO:0043231//intracellular membrane-bounded organelle	GO:0004553//hydrolase activity, hydrolyzing O-glycosyl compounds	GO:0008152//metabolic process
IMY05_001G0070200	0	0	0	0	0.15	0.11	0	0	0	0	0	0	0	2.42	2	0	0	0	BGLU12	beta-glucosidase 12 [Populus trichocarpa]	-	-	-	-	GO:0043231//intracellular membrane-bounded organelle	GO:0016798//hydrolase activity, acting on glycosyl bonds	-
IMY05_001G0070300	0	0	0	0	0	0	0	0	0	0	0	0	0	0	0	0	0	0	LOG7	cytokinin riboside 5'-monophosphate phosphoribohydrolase LOG7 [Populus trichocarpa]	-	-	-	-	GO:0043231//intracellular membrane-bounded organelle;GO:0044444//cytoplasmic part	GO:0016798//hydrolase activity, acting on glycosyl bonds	GO:0009690//cytokinin metabolic process
IMY05_001G0070400	76.04	99.03	102.72	75.19	76.54	76.19	55.3	57.4	66.34	544	525	657	398	476	526	309	445	409	BAS1	2-Cys peroxiredoxin BAS1, chloroplastic [Populus trichocarpa]	-	-	-	-	GO:0005576//extracellular region;GO:0009526//plastid envelope;GO:0009532//plastid stroma	GO:0003824//catalytic activity;GO:0005488//binding;GO:0016209//antioxidant activity	GO:0000097//sulfur amino acid biosynthetic process;GO:0006090//pyruvate metabolic process;GO:0006091//generation of precursor metabolites and energy;GO:0006605//protein targeting;GO:0006631//fatty acid metabolic process;GO:0006739//NADP metabolic process;GO:0006970//response to osmotic stress;GO:0007275//multicellular organism development;GO:0009617//response to bacterium;GO:0009620//response to …
IMY05_001G0070500	9.72	10.64	11.21	6.37	7.97	7.48	7.55	5.44	8.72	132	107	136	64	94	98	80	80	102	--	transcription termination factor MTEF1, chloroplastic [Manihot esculenta]	-	-	-	-	GO:0009536//plastid	-	GO:0010468//regulation of gene expression
IMY05_001G0070600	12.31	10.76	11.54	15.22	12.61	14.4	8.78	10.12	8.03	210	136	176	192	187	237	117	187	118	E2FA	transcription factor E2FA isoform X2 [Populus trichocarpa]	-	-	-	-	GO:0043231//intracellular membrane-bounded organelle	GO:0001071//nucleic acid binding transcription factor activity;GO:0003676//nucleic acid binding	GO:0000904//cell morphogenesis involved in differentiation;GO:0006355//regulation of transcription, DNA-templated;GO:0008283//cell proliferation;GO:0009117//nucleotide metabolic process;GO:0044786//cell cycle DNA replication;GO:0045787//positive regulation of cell cycle;GO:0051052//regulation of DNA metabolic process
IMY05_001G0070700	0.31	0.42	0.46	0	0.36	0	0	0.1	0.12	3	3	4	0	3	0	0	1	1	HVA22J	HVA22-like protein J [Populus tomentosa]	-	-	-	-	GO:0016020//membrane;GO:0043231//intracellular membrane-bounded organelle	-	GO:0007165//signal transduction
IMY05_001G0070800	10.03	13.11	14.02	3.18	5.23	5.2	4.41	4.34	3.82	64	62	80	15	29	32	22	30	21	--	early nodulin-20-like [Gossypium australe]	-	-	-	-	-	-	-
IMY05_001G0070900	5.6	7.87	7.67	2.66	2.72	4.17	2.12	1.75	2.2	71	74	87	25	30	51	21	24	24	LDAH	UPF0554 protein [Populus alba]	-	-	-	-	GO:0043231//intracellular membrane-bounded organelle	GO:0003824//catalytic activity	GO:0000097//sulfur amino acid biosynthetic process;GO:0006873//cellular ion homeostasis;GO:0008380//RNA splicing
IMY05_001G0071000	0	0	0	0	0	0	0	0	0	0	0	0	0	0	0	0	0	0	OFP6	transcription repressor OFP6-like [Populus alba]	-	-	-	-	GO:0043231//intracellular membrane-bounded organelle	-	GO:0006355//regulation of transcription, DNA-templated
IMY05_001G0071100	0	0	0	0	0	0.1	0	0	0	0	0	0	0	0	1	0	0	0	OFP13	transcription repressor OFP13 [Populus trichocarpa]	-	-	-	-	-	-	GO:0006355//regulation of transcription, DNA-templated
IMY05_001G0071200	6.12	10.73	10.16	6.73	4.52	5.43	4.36	6.85	5.88	70	91	104	57	45	60	39	85	58	CAF1-11	probable CCR4-associated factor 1 homolog 11 [Populus trichocarpa]	Genetic Information Processing	Folding, sorting and degradation	ko03018//RNA degradation	K12581	GO:0043231//intracellular membrane-bounded organelle	GO:0000175//3'-5'-exoribonuclease activity	GO:0090501//RNA phosphodiester bond hydrolysis
IMY05_001G0071300	104.14	75.05	93.31	123.52	134.07	97.09	82.1	101.83	84.88	588	314	471	516	658	529	362	623	413	UEV1D	ubiquitin-conjugating enzyme E2 variant 1D isoform X2 [Cicer arietinum]	-	-	-	-	GO:0031371//ubiquitin conjugating enzyme complex;GO:0043231//intracellular membrane-bounded organelle;GO:0044444//cytoplasmic part	GO:0005488//binding;GO:0016879//ligase activity, forming carbon-nitrogen bonds	GO:0006006//glucose metabolic process;GO:0006281//DNA repair;GO:0006605//protein targeting;GO:0007049//cell cycle;GO:0010467//gene expression;GO:0019941//modification-dependent protein catabolic process
IMY05_001G0071400	0	0	0.24	0	0	0	0	0	0	0	0	1	0	0	0	0	0	0	--	ubiquitin-conjugating enzyme E2 variant [Vigna unguiculata]	-	-	-	-	GO:0043231//intracellular membrane-bounded organelle	-	GO:0009628//response to abiotic stimulus
IMY05_001G0071500	3.26	3.14	1.04	3.15	3.75	2.66	2.98	4.51	0.54	14	10	4	10	14	11	10	21	2	--	hyaluronan mediated motility receptor-related family protein [Populus alba]	-	-	-	-	GO:0043231//intracellular membrane-bounded organelle	-	GO:0010467//gene expression;GO:0034645//cellular macromolecule biosynthetic process
IMY05_001G0071600	9.57	7.82	10.09	18.16	22.97	16.4	33.58	33.38	28.83	104	63	98	146	217	172	285	393	270	Os04g0179200	secoisolariciresinol dehydrogenase-like [Populus trichocarpa]	-	-	-	-	-	GO:0033764//steroid dehydrogenase activity, acting on the CH-OH group of donors, NAD or NADP as acceptor	GO:0044710//single-organism metabolic process
IMY05_001G0071700	13.12	6.07	6.75	20.45	18.51	9.03	92.1	115.26	64.68	137	47	63	158	168	91	751	1304	582	Os04g0179200	alcohol dehydroge family protein [Populus alba]	-	-	-	-	-	GO:0016616//oxidoreductase activity, acting on the CH-OH group of donors, NAD or NADP as acceptor	GO:0008152//metabolic process
IMY05_001G0071800	16.35	17.26	15.99	26.91	24.44	20.8	18.73	15.65	15.23	294	230	257	358	382	361	263	305	236	ILL3	IAA-amino acid hydrolase ILR1-like 3 [Populus trichocarpa]	-	-	-	-	GO:0009536//plastid	GO:0010178//IAA-amino acid conjugate hydrolase activity;GO:0016811//hydrolase activity, acting on carbon-nitrogen (but not peptide) bonds, in linear amides;GO:0070011//peptidase activity, acting on L-amino acid peptides	GO:0009072//aromatic amino acid family metabolic process;GO:0042445//hormone metabolic process
IMY05_001G0071900	0	0	0	0	0	0	0	0	0	0	0	0	0	0	0	0	0	0	NIT4B	bifunctional nitrilase/nitrile hydratase NIT4B [Populus trichocarpa]	Metabolism;Metabolism;Metabolism	Global and overview maps;Global and overview maps;Metabolism of other amino acids	ko01100//Metabolic pathways;ko01110//Biosynthesis of secondary metabolites;ko00460//Cyanoamino acid metabolism	K13035;K13035;K13035	GO:0005576//extracellular region;GO:0005911//cell-cell junction;GO:0009536//plastid;GO:0016020//membrane	GO:0000257//nitrilase activity;GO:0018822//nitrile hydratase activity	GO:0009267//cellular response to starvation;GO:0010038//response to metal ion;GO:0034641//cellular nitrogen compound metabolic process;GO:0043436//oxoacid metabolic process;GO:0051707//response to other organism
IMY05_001G0072000	1.25	0.74	1.13	4.95	4.26	4.2	1.94	1.37	2.35	32	14	26	94	95	104	39	38	52	At5g41620	golgin family A protein [Trema orientale]	-	-	-	-	-	-	-
IMY05_001G0072100	0	0	0	0	0	0	0	0	0	0	0	0	0	0	0	0	0	0	ARF31	PREDICTED: B3 domain-containing protein At2g36080-like [Populus euphratica]	-	-	-	-	-	-	-
IMY05_001G0072200	4.65	7.46	5.66	4.95	4.96	4.65	4.29	4.65	2.93	51.41	61.18	56	40.47	47.7	49.6	37.08	55.67	27.9	--	LETM1-like [Trema orientale]	-	-	-	-	GO:0009526//plastid envelope	-	GO:0048509//regulation of meristem development
IMY05_001G0072300	7.88	2.77	7.58	4.69	6.17	5.23	7.27	7.28	7.14	50	13	43	22	34	32	36	50	39	--	lariat debranching enzyme [Spatholobus suberectus]	-	-	-	-	-	-	GO:0003006//developmental process involved in reproduction
IMY05_001G0072400	2.5	1.94	2.52	0.34	0.72	0.91	1.04	1.04	0.73	40	23	36	4	10	14	13	18	10	TBL8	protein trichome birefringence-like 8 [Populus trichocarpa]	-	-	-	-	GO:0009536//plastid	-	-
IMY05_001G0072500	81.59	83.74	72.99	32.77	32.91	40.49	54.58	51.96	59.32	2855.59	2171.82	2284	848.53	1001.3	1367.4	1491.92	1970.33	1789.1	--	LETM1 and EF-hand domain-containing protein anon-60Da, mitochondrial [Morella rubra]	-	-	-	-	GO:0009526//plastid envelope	-	GO:0048509//regulation of meristem development
IMY05_001G0072700	3.24	4.01	2.72	1.51	1.24	1.56	2.82	1.64	2.73	84	77	63	29	28	39	57	46	61	PCMP-H29	pentatricopeptide repeat-containing protein At2g41080 [Populus trichocarpa]	-	-	-	-	GO:0043231//intracellular membrane-bounded organelle	-	-
IMY05_001G0072800	0	0	0	0	0	0	0	0	0	0	0	0	0	0	0	0	0	0	--	CLP protease regulatory subunit CLPX3, mitochondrial isoform X3 [Populus trichocarpa]	-	-	-	-	-	-	-
IMY05_001G0072900	18.74	18.83	17.5	32.76	27.64	25.26	37.26	34.53	25.51	266	198	222	344	341	346	413	531	312	At1g08370	PREDICTED: mRNA-decapping enzyme-like protein [Populus euphratica]	Genetic Information Processing	Folding, sorting and degradation	ko03018//RNA degradation	K12611	GO:0036464//cytoplasmic ribonucleoprotein granule;GO:0043231//intracellular membrane-bounded organelle	GO:0016462//pyrophosphatase activity;GO:0046983//protein dimerization activity	GO:0000278//mitotic cell cycle;GO:0006396//RNA processing;GO:0019538//protein metabolic process;GO:0090305//nucleic acid phosphodiester bond hydrolysis
IMY05_001G0073000	0	0	0.15	0	0	0	0	0	0	0	0	1	0	0	0	0	0	0	POPTRDRAFT_907513	PREDICTED: casparian strip membrane protein 3 [Populus euphratica]	-	-	-	-	GO:0031224//intrinsic component of membrane	-	GO:0045229//external encapsulating structure organization
IMY05_001G0073100	0	0	0	0	0	0	0	0	0	0	0	0	0	0	0	0	0	0	POPTRDRAFT_576556	Casparian strip membrane protein [Populus alba]	-	-	-	-	GO:0031224//intrinsic component of membrane;GO:0071944//cell periphery	-	GO:0071555//cell wall organization
IMY05_001G0073200	0.53	0.41	1.35	1.93	1.9	1.56	1.16	0.62	1.05	7	4	16	19	22	20	12	9	12	ELM1	mitochondrial fission protein ELM1 isoform X1 [Populus trichocarpa]	-	-	-	-	GO:0031966//mitochondrial membrane	GO:0005488//binding	GO:0007005//mitochondrion organization
IMY05_001G0073300	16.08	22.13	24.69	24.93	26.85	24.83	31.5	25.32	32.38	102	104	140	117	148	152	156	174	177	CYP18-2	peptidyl-prolyl cis-trans isomerase CYP18-2 [Populus trichocarpa]	Genetic Information Processing	Transcription	ko03040//Spliceosome	K12733	-	-	-
IMY05_001G0073400	12.55	13.97	12.98	25.98	26.47	28.24	15.08	15.21	14.24	450	371	416	689	825	977	422.22	591	440	SPY	probable UDP-N-acetylglucosamine--peptide N-acetylglucosaminyltransferase SPINDLY [Populus trichocarpa]	Metabolism	Glycan biosynthesis and metabolism	ko00514//Other types of O-glycan biosynthesis	K09667	GO:0043231//intracellular membrane-bounded organelle;GO:0044444//cytoplasmic part	GO:0005488//binding;GO:0008375//acetylglucosaminyltransferase activity	GO:0006342//chromatin silencing;GO:0006402//mRNA catabolic process;GO:0006464//cellular protein modification process;GO:0007049//cell cycle;GO:0009937//regulation of gibberellic acid mediated signaling pathway;GO:0035194//posttranscriptional gene silencing by RNA;GO:0048869//cellular developmental process;GO:0090567//reproductive shoot system development
IMY05_001G0073500	0.41	1.37	0.34	0.27	0	0.32	1.04	0.09	1.06	4	10	3	2	0	3	8	1	9	NAC090	PREDICTED: NAC domain-containing protein 90-like [Populus euphratica]	-	-	-	-	GO:0043231//intracellular membrane-bounded organelle	GO:0001071//nucleic acid binding transcription factor activity	GO:0010468//regulation of gene expression;GO:0034645//cellular macromolecule biosynthetic process;GO:0044707//single-multicellular organism process
IMY05_001G0073600	2.52	2.47	3.58	8.04	7.24	5.69	2.78	2.64	4.65	22	16	28	52	55	48	19	25	35	--	PREDICTED: protein DSE2-like [Populus euphratica]	-	-	-	-	-	-	-
IMY05_001G0073700	68.53	69.1	74.07	67.56	68.35	67.89	67.62	64.72	73.19	1068	798	1032	779	926	1021	823	1093	983	SNX1	sorting nexin 1 [Populus trichocarpa]	Cellular Processes	Transport and catabolism	ko04144//Endocytosis	K17917	GO:0005770//late endosome;GO:0009536//plastid;GO:0010008//endosome membrane	GO:0005488//binding	GO:0006605//protein targeting;GO:0006892//post-Golgi vesicle-mediated transport;GO:0007041//lysosomal transport;GO:0007165//signal transduction;GO:0009630//gravitropism;GO:0019941//modification-dependent protein catabolic process;GO:0035966//response to topologically incorrect protein;GO:0043094//cellular metabolic compound salvage;GO:0043248//proteasome assembly;GO:0044767//single-organism devel…
IMY05_001G0073800	106.71	102.91	112.61	108.58	111.59	86.1	102.86	91.7	101.89	813	581	767	612	738.98	632.98	612	757	669	RPS9C	PREDICTED: 40S ribosomal protein S9-2-like isoform X1 [Populus euphratica]	Genetic Information Processing	Translation	ko03010//Ribosome	K02997	-	-	-
IMY05_001G0073900	10.15	10.28	9.05	18.44	20.62	18.41	11.38	13.1	8.93	128	96	102	172	226	224	112	179	97	--	protein ABHD11 isoform X2 [Populus trichocarpa]	-	-	-	-	GO:0043231//intracellular membrane-bounded organelle	GO:0003824//catalytic activity	GO:0009062//fatty acid catabolic process
IMY05_001G0074000	58.99	43.89	60.33	42.6	49.04	38.52	44.75	44.93	54.15	292	161	267	156	211	184	173	241	231	UBICEP52-7	ubiquitin-ribosomal fusion protein [Solanum lycopersicum]	Genetic Information Processing	Translation	ko03010//Ribosome	K02927	GO:0030529//intracellular ribonucleoprotein complex;GO:0043231//intracellular membrane-bounded organelle	GO:0005198//structural molecule activity;GO:0016491//oxidoreductase activity	GO:0010467//gene expression;GO:0044710//single-organism metabolic process
IMY05_001G0074100	0.55	0.75	0.79	0	0.17	0.05	0.13	0.47	0	11	11	14	0	3	1	2	10	0	INV2	beta-fructofuranosidase, insoluble isoenzyme 2 [Populus trichocarpa]	Metabolism;Metabolism;Metabolism;Metabolism	Global and overview maps;Global and overview maps;Carbohydrate metabolism;Carbohydrate metabolism	ko01100//Metabolic pathways;ko01110//Biosynthesis of secondary metabolites;ko00500//Starch and sucrose metabolism;ko00052//Galactose metabolism	K01193;K01193;K01193;K01193	GO:0005576//extracellular region;GO:0030312//external encapsulating structure	GO:0004564//beta-fructofuranosidase activity	GO:0000904//cell morphogenesis involved in differentiation;GO:0006928//movement of cell or subcellular component;GO:0009664//plant-type cell wall organization;GO:0044238//primary metabolic process
IMY05_001G0074200	1.76	1.52	1.26	1.95	1.61	1.31	0.63	0.62	2.09	39	25	25	32	31	28	11	15	40	PCMP-H83	pentatricopeptide repeat-containing protein At2g33760 [Populus trichocarpa]	-	-	-	-	GO:0005875//microtubule associated complex	GO:0003774//motor activity;GO:0015631//tubulin binding;GO:0032550//purine ribonucleoside binding;GO:0046914//transition metal ion binding	GO:0007017//microtubule-based process
IMY05_001G0074300	0.23	0.1	0.14	2.11	1.27	1.46	0.16	0.12	0.24	9	3	5	61	43	55	5	5	8	KIN5C	125 kDa kinesin-related family protein [Populus alba]	-	-	-	-	-	-	-
IMY05_001G0074400	0	0	0	0	0	0	0	0	0	0	0	0	0	0	0	0	0	0	--	Serpentine receptor class alpha-12 [Gossypium australe]	-	-	-	-	-	-	-
IMY05_001G0074500	34.91	38.38	41.94	47.62	48.71	26.46	36.42	27.74	31.88	108	88	116	109	131	79	88	93	85	At2g23930	PREDICTED: probable small nuclear ribonucleoprotein G [Populus euphratica]	Genetic Information Processing	Transcription	ko03040//Spliceosome	K11099	GO:0030529//intracellular ribonucleoprotein complex;GO:0043231//intracellular membrane-bounded organelle;GO:0044423//virion part;GO:0044444//cytoplasmic part	GO:0003676//nucleic acid binding	GO:0006396//RNA processing
IMY05_001G0074600	87.66	87.59	98.92	56.79	65.82	55	21.36	23.03	30.15	1356	1004	1368	650	885	821	258	386	402	ROPGAP1	rho GTPase-activating protein 5 [Populus trichocarpa]	-	-	-	-	GO:0009536//plastid	-	GO:0006950//response to stress;GO:0050794//regulation of cellular process
IMY05_001G0074700	134.64	131.76	124.87	51.46	43.6	51.28	11.42	8.64	14.17	1510	1095	1252	427	425	555	100	105	137	10HGO	sinapyl alcohol dehydrogenase-like protein [Populus tremula x Populus tremuloides]	-	-	-	-	-	GO:0016616//oxidoreductase activity, acting on the CH-OH group of donors, NAD or NADP as acceptor;GO:0046914//transition metal ion binding	GO:0044710//single-organism metabolic process
IMY05_001G0074800	0.29	0	0	1.29	0.77	0.69	0	0	0.11	3	0	0	10	7	7	0	0	1	gsp	PREDICTED: L-aminoadipate-semialdehyde dehydrogenase-phosphopantetheinyl transferase-like isoform X1 [Populus euphratica]	Metabolism	Metabolism of cofactors and vitamins	ko00770//Pantothenate and CoA biosynthesis	K06133	GO:0044424//intracellular part	GO:0016780//phosphotransferase activity, for other substituted phosphate groups	GO:0006631//fatty acid metabolic process;GO:0043170//macromolecule metabolic process
IMY05_001G0074900	0.58	1.67	0.88	15.59	14.75	19.33	14.04	12.31	16.48	7.41	15.77	9.96	146.72	163.14	237.33	139.49	169.77	180.69	FFC	signal recognition particle 54 kDa protein, chloroplastic [Populus trichocarpa]	Genetic Information Processing	Folding, sorting and degradation	ko03060//Protein export	K03106	GO:0009532//plastid stroma;GO:0048500//signal recognition particle	GO:0003723//RNA binding;GO:0017111//nucleoside-triphosphatase activity;GO:0032550//purine ribonucleoside binding;GO:0042277//peptide binding	GO:0002252//immune effector process;GO:0006090//pyruvate metabolic process;GO:0006613//cotranslational protein targeting to membrane;GO:0030422//production of siRNA involved in RNA interference;GO:0043623//cellular protein complex assembly
IMY05_001G0075000	0	0	0.16	2.24	0.69	0.72	1.12	0.82	0.31	0	0	1.65	19.3	7	8.08	10.15	10.29	3.07	gsp	L-aminoadipate-semialdehyde dehydrogenase-phosphopantetheinyl transferase isoform X2 [Populus alba]	Metabolism	Metabolism of cofactors and vitamins	ko00770//Pantothenate and CoA biosynthesis	K06133	-	GO:0016740//transferase activity	GO:0071704//organic substance metabolic process
IMY05_001G0075100	0	0	0	0	0	0	0	0	0	0	0	0	0	0	0	0	0	0	ACA1	alpha carbonic anhydrase 1, chloroplastic [Populus trichocarpa]	Metabolism;Metabolism	Global and overview maps;Energy metabolism	ko01100//Metabolic pathways;ko00910//Nitrogen metabolism	K01674;K01674	GO:0009528//plastid inner membrane;GO:0009532//plastid stroma	GO:0005261//cation channel activity;GO:0005515//protein binding;GO:0016836//hydro-lyase activity;GO:0019829//cation-transporting ATPase activity;GO:0046872//metal ion binding	GO:0051707//response to other organism;GO:0070838//divalent metal ion transport;GO:0072503//cellular divalent inorganic cation homeostasis
IMY05_001G0075200	2.9	7.94	5.93	9.75	11.35	7.73	8.91	11.93	5.67	35	71	64	87	119	90	84	156	59	--	Calcium/calmodulin-dependent protein kinase [Handroanthus impetiginosus]	-	-	-	-	GO:0016020//membrane	-	GO:0045333//cellular respiration;GO:0050896//response to stimulus
IMY05_001G0075300	0	0	0	0	0	0	0	0	0	0	0	0	0	0	0	0	0	0	At3g28850	Glutaredoxin [Parasponia andersonii]	-	-	-	-	GO:0005911//cell-cell junction	-	GO:0044699//single-organism process
IMY05_001G0075400	45.46	40.65	44.77	47.5	43.83	42.12	45.26	34.4	42.13	661	438	582	511	554	591	514	542	528	At1g57790	F-box/kelch-repeat protein At1g57790 [Populus trichocarpa]	-	-	-	-	-	-	-
IMY05_001G0075500	0.18	0.16	0.13	1.92	1.18	0.77	5.4	8.17	7.31	3	2	2	23.89	17.3	12.51	71	149	106	LIF2	PREDICTED: nuclear localization sequence-binding protein-like isoform X2 [Populus euphratica]	-	-	-	-	GO:0032991//macromolecular complex;GO:0044423//virion part;GO:0044444//cytoplasmic part	GO:0003676//nucleic acid binding	-
IMY05_001G0075600	0	0	0	0	0	0	0	0	0	0	0	0	0	0	0	0	0	0	PI1	PREDICTED: inhibitor of trypsin and hageman factor-like [Populus euphratica]	-	-	-	-	GO:0030312//external encapsulating structure	GO:0030414//peptidase inhibitor activity	GO:0006812//cation transport;GO:0006950//response to stress;GO:0009620//response to fungus;GO:0010466//negative regulation of peptidase activity
IMY05_001G0075700	0	0	0	0	0	0	0	0	0	0	0	0	0	0	0	0	0	0	PI1	PREDICTED: inhibitor of trypsin and hageman factor-like [Populus euphratica]	-	-	-	-	GO:0030312//external encapsulating structure	GO:0030414//peptidase inhibitor activity	GO:0006812//cation transport;GO:0006950//response to stress;GO:0009620//response to fungus;GO:0010466//negative regulation of peptidase activity
IMY05_001G0075800	0	0	0	1	0.85	0	0	0	0	0	0	0	2	2	0	0	0	0	PI1	PREDICTED: inhibitor of trypsin and hageman factor-like [Populus euphratica]	-	-	-	-	GO:0030312//external encapsulating structure	GO:0030414//peptidase inhibitor activity	GO:0006812//cation transport;GO:0006950//response to stress;GO:0009620//response to fungus;GO:0010466//negative regulation of peptidase activity
IMY05_001G0075900	0	0	0	0	0	0	0	0	0	0	0	0	0	0	0	0	0	0	--	Vacuolar ATP synthase catalytic subunit-related / V-ATPase-related / vacuolar proton pump-related [Theobroma cacao]	-	-	-	-	GO:0031090//organelle membrane	-	-
IMY05_001G0076000	0	0	0	0	0	0	0	0	0	0	0	0	0	0	0	0	0	0	PI1	PREDICTED: inhibitor of trypsin and hageman factor-like [Populus euphratica]	-	-	-	-	GO:0030312//external encapsulating structure	GO:0030414//peptidase inhibitor activity	GO:0006812//cation transport;GO:0006950//response to stress;GO:0009620//response to fungus;GO:0010466//negative regulation of peptidase activity
IMY05_001G0076100	0	0	0	0	0	0	0	0	0	0	0	0	0	0	0	0	0	0	PI1	PREDICTED: inhibitor of trypsin and hageman factor-like [Populus euphratica]	-	-	-	-	GO:0030312//external encapsulating structure	GO:0030414//peptidase inhibitor activity	GO:0006812//cation transport;GO:0006950//response to stress;GO:0009620//response to fungus;GO:0010466//negative regulation of peptidase activity
IMY05_001G0076200	1.67	0.94	0.93	1.13	2.72	0.72	1.96	1.54	1.45	6	2.5	3	3	8.5	2.5	5.5	6	4.5	--	transmembrane protein [Arabidopsis thaliana]	-	-	-	-	GO:0043231//intracellular membrane-bounded organelle	-	-
IMY05_001G0076300	118.06	125.51	127.93	43.11	42.52	50.01	81.1	77.23	87.22	2629.83	2071.75	2547.77	710.54	823.34	1075.02	1410.8	1863.96	1674.37	FFC	signal recognition particle 54 kDa protein, chloroplastic [Populus trichocarpa]	Genetic Information Processing	Folding, sorting and degradation	ko03060//Protein export	K03106	GO:0009532//plastid stroma;GO:0048500//signal recognition particle	GO:0003723//RNA binding;GO:0017111//nucleoside-triphosphatase activity;GO:0032550//purine ribonucleoside binding;GO:0042277//peptide binding	GO:0002252//immune effector process;GO:0006090//pyruvate metabolic process;GO:0006613//cotranslational protein targeting to membrane;GO:0030422//production of siRNA involved in RNA interference;GO:0043623//cellular protein complex assembly
IMY05_001G0076400	0	0	0.33	0	0.4	0.4	0.28	0.16	0.2	0	0	3.35	0	4	4.46	2.49	2	2	--	PREDICTED: L-aminoadipate-semialdehyde dehydrogenase-phosphopantetheinyl transferase isoform X2 [Populus euphratica]	Metabolism	Metabolism of cofactors and vitamins	ko00770//Pantothenate and CoA biosynthesis	K06133	-	GO:0016740//transferase activity	GO:0071704//organic substance metabolic process
IMY05_001G0076500	0	0	0	3.5	3.63	5.05	0	0.09	0	0	0	0	30.55	37.24	57.47	0	1.1	0	LIF2	28 kDa ribonucleoprotein chloroplastic [Prunus yedoensis var. nudiflora] [Prunus yedoensis]	-	-	-	-	-	-	-
IMY05_001G0076600	0	0	0.13	0.18	0.28	0.99	0.6	0.11	0.54	0	0	1	1.11	2.06	8.14	4	1	4	LIF2	heterogeneous nuclear ribonucleoprotein Q isoform X2 [Populus trichocarpa]	-	-	-	-	GO:0032991//macromolecular complex;GO:0044423//virion part;GO:0044444//cytoplasmic part	GO:0003676//nucleic acid binding	-
IMY05_001G0076700	0	0	0	0	0	0	0	0	0	0	0	0	0	0	0	0	0	0	TIMPA	PREDICTED: inhibitor of trypsin and hageman factor-like [Populus euphratica]	-	-	-	-	GO:0030312//external encapsulating structure	GO:0016787//hydrolase activity;GO:0030414//peptidase inhibitor activity	GO:0006812//cation transport;GO:0006950//response to stress;GO:0009620//response to fungus;GO:0010466//negative regulation of peptidase activity
IMY05_001G0076800	1.67	0.94	0.93	1.13	2.72	0.72	1.96	1.54	1.45	6	2.5	3	3	8.5	2.5	5.5	6	4.5	--	transmembrane protein [Arabidopsis thaliana]	-	-	-	-	GO:0043231//intracellular membrane-bounded organelle	-	-
IMY05_001G0076900	0	0	0	3.76	0	1.31	1.74	0	0.21	0	0	0	12.48	0	5.65	6.1	0	0.82	FFC	signal recognition particle 54 kDa protein, chloroplastic [Populus trichocarpa]	Genetic Information Processing	Folding, sorting and degradation	ko03060//Protein export	K03106	GO:0009532//plastid stroma;GO:0048500//signal recognition particle	GO:0003723//RNA binding;GO:0017111//nucleoside-triphosphatase activity;GO:0032550//purine ribonucleoside binding;GO:0042277//peptide binding	GO:0002252//immune effector process;GO:0006090//pyruvate metabolic process;GO:0006613//cotranslational protein targeting to membrane;GO:0030422//production of siRNA involved in RNA interference;GO:0043623//cellular protein complex assembly
IMY05_001G0077000	0	0	0	0	0	0	0	0	0	0	0	0	0	0	0	0	0	0	ACA1	alpha carbonic anhydrase 1, chloroplastic [Populus trichocarpa]	Metabolism;Metabolism	Global and overview maps;Energy metabolism	ko01100//Metabolic pathways;ko00910//Nitrogen metabolism	K01674;K01674	GO:0009528//plastid inner membrane;GO:0009532//plastid stroma	GO:0005261//cation channel activity;GO:0005515//protein binding;GO:0016836//hydro-lyase activity;GO:0019829//cation-transporting ATPase activity;GO:0046872//metal ion binding	GO:0051707//response to other organism;GO:0070838//divalent metal ion transport;GO:0072503//cellular divalent inorganic cation homeostasis
IMY05_001G0077100	0	0	0	0	0	0	0	0	0	0	0	0	0	0	0	0	0	0	--	PREDICTED: 0_11217_01 [Prunus dulcis]	-	-	-	-	-	-	-
IMY05_001G0077200	0	0	0	0	0	0	0	0	0	0	0	0	0	0	0	0	0	0	--	-	-	-	-	-	-	-	-
IMY05_001G0077300	19.77	23.85	21.31	16.95	18	15.04	21.41	22.62	20.1	331	296	319	210	262	243	280	410.39	290	AFC1	serine/threonine-protein kinase AFC1 [Populus trichocarpa]	-	-	-	-	GO:0042170//plastid membrane;GO:0044434//chloroplast part	GO:0004672//protein kinase activity;GO:0016829//lyase activity;GO:0032550//purine ribonucleoside binding	GO:0006089//lactate metabolic process;GO:0006396//RNA processing;GO:0006417//regulation of translation;GO:0006468//protein phosphorylation;GO:0006605//protein targeting;GO:0006779//porphyrin-containing compound biosynthetic process;GO:0006952//defense response;GO:0007165//signal transduction;GO:0043067//regulation of programmed cell death;GO:0061024//membrane organization
IMY05_001G0077400	18.27	21.02	20.25	10.58	9.46	8.77	12.25	10.58	15.78	231	197	229	99	104	107	121	145	172	SG1	chloroplast lumen common family protein [Populus alba]	-	-	-	-	GO:0009526//plastid envelope;GO:0016020//membrane;GO:0031978//plastid thylakoid lumen;GO:0044434//chloroplast part	-	GO:0006091//generation of precursor metabolites and energy;GO:0006605//protein targeting
IMY05_001G0077500	0.03	0.11	0.06	0	0.22	0.03	0	0	0	1	3	2	0	7	1	0	0	0	--	DUF3741 domain-containing protein/DUF4378 domain-containing protein/VARLMGL domain-containing protein [Cephalotus follicularis]	-	-	-	-	-	-	-
IMY05_001G0077600	0	0	0	0	0	0	0	0	0	0	0	0	0	0	0	0	0	0	--	PREDICTED: actin cytoskeleton-regulatory complex protein PAN1-like [Pyrus x bretschneideri]	-	-	-	-	-	-	-
IMY05_001G0077700	0.49	0	0.55	0	0	0	0	0	0	5	0	5	0	0	0	0	0	0	NAKR2	protein SODIUM POTASSIUM ROOT DEFECTIVE 2 [Populus trichocarpa]	-	-	-	-	-	-	GO:0044707//single-multicellular organism process;GO:0065007//biological regulation
IMY05_001G0077800	10.26	7.8	9.39	23.1	25.39	20.35	11.62	12.56	11.47	165	93	135	275	355	316	146	219	159	UXS1	UDP-glucuronate decarboxylase protein 1 [Populus tomentosa]	Metabolism;Metabolism	Global and overview maps;Carbohydrate metabolism	ko01100//Metabolic pathways;ko00520//Amino sugar and nucleotide sugar metabolism	K08678;K08678	GO:0000139//Golgi membrane;GO:0031224//intrinsic component of membrane;GO:0031984//organelle subcompartment	GO:0016831//carboxy-lyase activity;GO:0016836//hydro-lyase activity;GO:0048037//cofactor binding	GO:0009226//nucleotide-sugar biosynthetic process;GO:0019321//pentose metabolic process
IMY05_001G0077900	54.76	41.24	44.74	165.02	166.56	137.24	79.24	87.44	92.53	783.58	437.27	572.28	1746.99	2071.63	1895.11	885.5	1355.68	1141.02	PMR6	PREDICTED: probable pectate lyase 4 [Populus euphratica]	Metabolism;Metabolism	Global and overview maps;Carbohydrate metabolism	ko01100//Metabolic pathways;ko00040//Pentose and glucuronate interconversions	K01728;K01728	-	GO:0016837//carbon-oxygen lyase activity, acting on polysaccharides;GO:0043169//cation binding	GO:0000272//polysaccharide catabolic process
IMY05_001G0078000	58.32	56.13	54.71	74.14	74.3	63.16	46.07	58.69	46.21	987.87	704.51	828.48	929.19	1093.99	1032.4	609.43	1077.26	674.58	CAND7	protein GPR107 [Populus trichocarpa]	-	-	-	-	GO:0009536//plastid;GO:0031224//intrinsic component of membrane	-	-
IMY05_001G0078100	39.13	49.21	39.81	25.5	25.3	33.98	34.32	27.01	25.91	1365	1271.91	1241.53	658	767	1143.87	935	1020.88	779	PAH1	phosphatidate phosphatase PAH1 isoform X1 [Populus trichocarpa]	Metabolism;Metabolism;Metabolism;Metabolism	Global and overview maps;Global and overview maps;Lipid metabolism;Lipid metabolism	ko01100//Metabolic pathways;ko01110//Biosynthesis of secondary metabolites;ko00564//Glycerophospholipid metabolism;ko00561//Glycerolipid metabolism	K15728;K15728;K15728;K15728	-	GO:0016787//hydrolase activity	GO:0008152//metabolic process;GO:0009987//cellular process
IMY05_001G0078200	0.54	1.08	0.86	2.84	1.94	2.7	0.54	0.78	0.53	14	21	20	55	44	68	11	22	12	--	coiled-coil domain-containing protein 18 isoform X2 [Populus trichocarpa]	-	-	-	-	-	-	-
IMY05_001G0078300	0	0	0	0	0	0	0	0	0	0	0	0	0	0	0	0	0	0	MAKR4	probable membrane-associated kinase regulator 4 [Populus trichocarpa]	-	-	-	-	-	-	GO:0010033//response to organic substance
IMY05_001G0078400	15.46	14.88	14.06	1.5	0.61	0.65	6.6	7.15	3.69	321	229	261	23	11	13	107	161	66	At5g02620	ankyrin repeat-containing protein At5g02620 [Populus trichocarpa]	-	-	-	-	GO:0016020//membrane	-	-
IMY05_001G0078500	110.49	77.63	79.03	83.85	77.4	74.48	88.74	103.76	114.81	1649.42	858.73	1054.72	926.01	1004.37	1072.89	1034.5	1678.32	1476.98	PMR6	PREDICTED: probable pectate lyase 4 [Populus euphratica]	Metabolism;Metabolism	Global and overview maps;Carbohydrate metabolism	ko01100//Metabolic pathways;ko00040//Pentose and glucuronate interconversions	K01728;K01728	-	GO:0016837//carbon-oxygen lyase activity, acting on polysaccharides;GO:0043169//cation binding	GO:0000272//polysaccharide catabolic process
IMY05_001G0078600	0	0.41	0	0.4	0	0	0	0	0	0	2.02	0	1.97	0	0	0	0	0	--	Formin-like protein [Actinidia chinensis var. chinensis] [Actinidia chinensis]	-	-	-	-	GO:0005737//cytoplasm	-	-
IMY05_001G0078700	0.09	0.25	0.1	0.13	0.21	0.1	0.95	0.09	0.54	1	2	1	1	2	1	8	1	5	--	fasciclin-like arabinogalactan protein 21 [Prunus avium]	-	-	-	-	-	-	-
IMY05_001G0078800	70.12	62.93	60.12	12.88	15.46	15.95	10.38	10.76	6.69	786.44	522.98	602.78	106.87	150.72	172.65	90.93	130.74	64.65	RS2Z33	serine/arginine-rich splicing factor RS2Z33 isoform X1 [Populus trichocarpa]	Genetic Information Processing	Transcription	ko03040//Spliceosome	K12896	-	GO:0046914//transition metal ion binding;GO:0097159//organic cyclic compound binding	-
IMY05_001G0078900	0	0	0	0	0	0	0	0	0	0	0	0	0	0	0	0	0	0	--	Sulfate transporter 1.2 [Gossypium australe]	-	-	-	-	-	-	-
IMY05_001G0079000	8.33	6.41	7.89	4.87	3.64	5.48	6.24	6.69	4.89	141.13	80.49	119.52	61.07	53.55	89.6	82.57	122.73	71.42	CAND7	protein GPR107 [Populus trichocarpa]	-	-	-	-	GO:0009536//plastid;GO:0031224//intrinsic component of membrane	-	-
IMY05_001G0079100	0	2.34	0.13	0	0	5.14	0	0.3	0	0	22.09	1.47	0	0	63.13	0	4.12	0	PAH1	phosphatidate phosphatase PAH1 isoform X1 [Populus trichocarpa]	Metabolism;Metabolism;Metabolism;Metabolism	Global and overview maps;Global and overview maps;Lipid metabolism;Lipid metabolism	ko01100//Metabolic pathways;ko01110//Biosynthesis of secondary metabolites;ko00564//Glycerophospholipid metabolism;ko00561//Glycerolipid metabolism	K15728;K15728;K15728;K15728	-	-	-
IMY05_001G0079200	0	0	0	0	0	0	0	0	0	0	0	0	0	0	0	0	0	0	--	Sulfate transporter 1.2 [Gossypium australe]	-	-	-	-	-	-	-
IMY05_001G0079300	49.24	44.13	46.96	107.86	97.48	75.14	96.14	95.2	92.44	552.22	366.78	470.83	895.01	950.28	813.21	842.07	1156.81	893.44	RS2Z33	serine/arginine-rich splicing factor RS2Z33 isoform X1 [Populus trichocarpa]	Genetic Information Processing	Transcription	ko03040//Spliceosome	K12896	-	GO:0046914//transition metal ion binding;GO:0097159//organic cyclic compound binding	-
IMY05_001G0079400	47.05	51.05	51.69	63.11	60.74	43.17	62.85	64.85	47.09	393	315.98	386	390.03	441	348	410	587	339	--	Formin-like protein [Actinidia chinensis var. chinensis] [Actinidia chinensis]	-	-	-	-	GO:0005737//cytoplasm	-	GO:0009987//cellular process;GO:0016043//cellular component organization;GO:0044699//single-organism process
IMY05_001G0079500	0.11	0	0.12	0	0	0	0	0	0	1	0	1	0	0	0	0	0	0	CRISPLD2	PREDICTED: pathogenesis-related protein PRB1-3-like [Populus euphratica]	-	-	-	-	-	-	GO:0010053//root epidermal cell differentiation
IMY05_001G0079600	5.75	4.25	5.18	8.27	7.78	5.67	0.59	0.09	0.11	62	34	50	66	73	59	5	1	1	ALS3	PREDICTED: protein ALUMINUM SENSITIVE 3-like [Populus euphratica]	-	-	-	-	GO:0031224//intrinsic component of membrane	-	GO:0010038//response to metal ion
IMY05_001G0079700	1.03	0.93	0.82	0.66	0.45	0.61	0.88	1.27	1.31	21	14	15	10	8	12	14	28	23	PCMP-E50	pentatricopeptide repeat-containing protein At2g37320 [Populus trichocarpa]	-	-	-	-	GO:0043231//intracellular membrane-bounded organelle	GO:0016301//kinase activity	-
IMY05_001G0079800	40.1	30.68	37.17	28.37	29.6	21.75	29.91	32.51	34.35	321	182	266	168	206	168	187	282	237	RPL13B	60S ribosomal protein L13-1 [Populus trichocarpa]	Genetic Information Processing	Translation	ko03010//Ribosome	K02873	GO:0005911//cell-cell junction;GO:0015934//large ribosomal subunit;GO:0030312//external encapsulating structure;GO:0031090//organelle membrane;GO:0043231//intracellular membrane-bounded organelle	GO:0005198//structural molecule activity	GO:0009451//RNA modification;GO:0009725//response to hormone;GO:0010467//gene expression;GO:0022613//ribonucleoprotein complex biogenesis
IMY05_001G0079900	0	0	0.03	0	0.03	0.05	0.09	0.02	0.09	0	0	1	0	1	2	3	1	3	KIN5D	kinesin-like protein KIN-5D [Populus trichocarpa]	-	-	-	-	-	-	-
IMY05_001G0080000	8.84	9.26	17.04	0.25	1.19	0.49	4.45	3.47	11.67	94	73	162	2	11	5	37	40	107	SGR9	E3 ubiquitin-protein ligase SGR9, amyloplastic [Populus trichocarpa]	-	-	-	-	-	GO:0046872//metal ion binding	GO:0010243//response to organonitrogen compound
IMY05_001G0080100	0.29	0.33	0.24	0.28	1.05	0	0.34	0.35	0.22	1.76	1.48	1.27	1.25	5.52	0	1.61	2.27	1.12	FFC	signal recognition particle 54 kDa protein, chloroplastic [Populus trichocarpa]	Genetic Information Processing	Folding, sorting and degradation	ko03060//Protein export	K03106	GO:0009532//plastid stroma;GO:0048500//signal recognition particle	GO:0003723//RNA binding;GO:0017111//nucleoside-triphosphatase activity;GO:0032550//purine ribonucleoside binding;GO:0042277//peptide binding	GO:0002252//immune effector process;GO:0006090//pyruvate metabolic process;GO:0006613//cotranslational protein targeting to membrane;GO:0030422//production of siRNA involved in RNA interference;GO:0043623//cellular protein complex assembly
IMY05_001G0080200	1.61	2.46	2.04	0.19	0.97	0.36	0.99	0.71	0.89	23	26	26	2	12	5	11	11	11	PP2C38	PREDICTED: probable protein phosphatase 2C 38 [Populus euphratica]	-	-	-	-	-	GO:0004721//phosphoprotein phosphatase activity;GO:0043169//cation binding	GO:0006464//cellular protein modification process
IMY05_001G0080300	64.45	70.13	64.68	98.48	103.17	131.34	63.45	54.08	57.94	506	408	454	572	704	995	389	460	392	--	protein MODIFIER OF SNC1 11 isoform X2 [Populus trichocarpa]	-	-	-	-	-	-	-
IMY05_001G0080400	12.07	13.29	12.96	17.49	16.42	19.15	34.41	29.8	32.11	499	407	479	535	590	764	1111	1335	1144	RNL	tRNA ligase 1 isoform X1 [Populus trichocarpa]	-	-	-	-	-	GO:0004112//cyclic-nucleotide phosphodiesterase activity;GO:0008452//RNA ligase activity;GO:0016773//phosphotransferase activity, alcohol group as acceptor;GO:0032550//purine ribonucleoside binding	GO:0000394//RNA splicing, via endonucleolytic cleavage and ligation;GO:0006796//phosphate-containing compound metabolic process;GO:0034645//cellular macromolecule biosynthetic process
IMY05_001G0080500	105.3	114.9	118.53	145.59	144.86	137.24	138.47	159.77	132.78	948.88	767.21	954.88	970.59	1134.59	1193.35	974.41	1559.9	1031.06	GSTL3	glutathione S-transferase L3 [Populus trichocarpa]	Metabolism;Metabolism	Global and overview maps;Metabolism of other amino acids	ko01100//Metabolic pathways;ko00480//Glutathione metabolism	K00799;K00799	GO:0009532//plastid stroma	GO:0016765//transferase activity, transferring alkyl or aryl (other than methyl) groups	GO:0000097//sulfur amino acid biosynthetic process;GO:0006464//cellular protein modification process;GO:0009404//toxin metabolic process;GO:0010038//response to metal ion;GO:0014070//response to organic cyclic compound;GO:0019758//glycosinolate biosynthetic process;GO:0042743//hydrogen peroxide metabolic process
IMY05_001G0080600	1.02	1.13	1.07	2.98	2.45	2.74	0.38	0.78	0.97	17	14	16	36.74	35.46	44.01	5	14.01	14	CAND7	protein GPR107 [Populus trichocarpa]	-	-	-	-	GO:0009536//plastid;GO:0031224//intrinsic component of membrane	-	-
IMY05_001G0080700	0	0	0	0	0	0	0	0	0	0	0	0	0	0	0	0	0	0	--	Disease resistance protein CC-NBS-LRR class family, partial [Prunus dulcis]	-	-	-	-	-	-	-
IMY05_001G0080800	53.82	56.09	49.45	26.75	25.26	28.99	34.64	33.87	37.71	462.09	356.85	379.54	169.94	188.48	240.22	232.24	315.1	279	GSTL3	glutathione S-transferase L3 [Populus trichocarpa]	Metabolism;Metabolism	Global and overview maps;Metabolism of other amino acids	ko01100//Metabolic pathways;ko00480//Glutathione metabolism	K00799;K00799	GO:0009536//plastid	GO:0016740//transferase activity	GO:0000097//sulfur amino acid biosynthetic process;GO:0010038//response to metal ion;GO:0019758//glycosinolate biosynthetic process;GO:0042743//hydrogen peroxide metabolic process
IMY05_001G0080900	76.55	71.01	89.01	126.32	136.41	117.5	101.13	125.31	89.74	672.02	461.94	698.58	820.47	1040.93	995.43	693.35	1192	678.93	GSTL3	glutathione S-transferase L3 [Populus trichocarpa]	Metabolism;Metabolism	Global and overview maps;Metabolism of other amino acids	ko01100//Metabolic pathways;ko00480//Glutathione metabolism	K00799;K00799	GO:0009536//plastid	GO:0016740//transferase activity	GO:0000097//sulfur amino acid biosynthetic process;GO:0010038//response to metal ion;GO:0019758//glycosinolate biosynthetic process;GO:0042743//hydrogen peroxide metabolic process
IMY05_001G0081000	97.38	100.57	98.62	99.6	93.33	103.5	146.87	151.43	112.04	1755	1343	1589	1328	1462	1800	2067	2957	1740	WRKY44	WRKY transcription factor 44 [Populus trichocarpa]	-	-	-	-	GO:0043231//intracellular membrane-bounded organelle	GO:0001071//nucleic acid binding transcription factor activity;GO:0003677//DNA binding	GO:0001708//cell fate specification;GO:0003006//developmental process involved in reproduction;GO:0010468//regulation of gene expression;GO:0034645//cellular macromolecule biosynthetic process
IMY05_001G0081100	0	0.28	0	0	0	0	0	0	0.48	0	1	0	0	0	0	0	0	2	--	-	-	-	-	-	-	-	-
IMY05_001G0081200	59.08	58.84	54.66	38.68	43.13	36.16	82.62	65.8	67.58	706	521	584	342	448	417	771	852	696	RVE8	protein REVEILLE 8 isoform X3 [Populus trichocarpa]	-	-	-	-	GO:0043231//intracellular membrane-bounded organelle	GO:0001071//nucleic acid binding transcription factor activity;GO:0003676//nucleic acid binding	GO:0001101//response to acid chemical;GO:0006970//response to osmotic stress;GO:0009648//photoperiodism;GO:0009725//response to hormone;GO:0010038//response to metal ion;GO:0010468//regulation of gene expression;GO:0034645//cellular macromolecule biosynthetic process;GO:0048511//rhythmic process
IMY05_001G0081300	16.85	22.21	25.2	5.83	6.08	4.67	16.3	11.57	12.27	86	84	115	22	27	23	65	64	54	--	uncharacterized serine-rich protein C1E8.05 isoform X1 [Prunus avium]	-	-	-	-	GO:0044434//chloroplast part	-	-
IMY05_001G0081400	9.59	9.36	10.95	6.83	8.05	8.8	10.71	11.6	11.96	148	107	151	78	108	131	129	194	159	MED4	mediator of RNA polymerase II transcription subunit 4 [Populus trichocarpa]	-	-	-	-	GO:0043231//intracellular membrane-bounded organelle	-	GO:0006355//regulation of transcription, DNA-templated
IMY05_001G0081500	115.73	122.65	123.63	112.82	115.93	91.55	91.38	101.19	101.05	1826	1434	1744	1317	1590	1394	1126	1730	1374	RPL4	PREDICTED: 60S ribosomal protein L4-like isoform X2 [Populus euphratica]	Genetic Information Processing	Translation	ko03010//Ribosome	K02930	GO:0030529//intracellular ribonucleoprotein complex	GO:0005198//structural molecule activity	GO:0010467//gene expression
IMY05_001G0081600	1.47	1.99	1.32	1.93	1.58	2.04	3.65	2.68	2.22	30	30	24	29	28	40	58	59	39	RAP2-7	ethylene-responsive transcription factor RAP2-7 isoform X2 [Populus trichocarpa]	-	-	-	-	-	-	GO:0008152//metabolic process
IMY05_001G0081700	36.28	42.39	36.24	24.52	25.34	39.7	41.91	41.62	41.28	1326	1148	1184	663	805	1400	1196	1648	1300	SPAC16C9.04c	RRM_1 domain-containing protein, partial [Cephalotus follicularis]	Genetic Information Processing	Folding, sorting and degradation	ko03018//RNA degradation	K10643	-	-	-
IMY05_001G0081800	245.6	243.7	256.59	171.66	168.81	156.15	107.05	119.42	107.73	2365	1739	2209	1223	1413	1451	805	1246	894	APX2	PREDICTED: L-ascorbate peroxidase 2, cytosolic [Populus euphratica]	Metabolism;Metabolism;Metabolism	Global and overview maps;Metabolism of other amino acids;Carbohydrate metabolism	ko01100//Metabolic pathways;ko00480//Glutathione metabolism;ko00053//Ascorbate and aldarate metabolism	K00434;K00434;K00434	GO:0044444//cytoplasmic part	GO:0004601//peroxidase activity;GO:0043169//cation binding;GO:0046906//tetrapyrrole binding	GO:0000302//response to reactive oxygen species;GO:0009642//response to light intensity;GO:0042743//hydrogen peroxide metabolic process;GO:0044267//cellular protein metabolic process;GO:0044710//single-organism metabolic process
IMY05_001G0081900	35.52	42.95	39.26	36.12	36.03	42.53	27.44	24.54	24.12	1268	1136	1253	954	1118	1465	765	949	742	At1g67720	probable LRR receptor-like serine/threonine-protein kinase At1g67720 [Populus trichocarpa]	-	-	-	-	-	-	-
IMY05_001G0082000	7.46	7.19	7.75	5.04	7.36	5.66	8.02	7.75	8.97	56	40	52	28	48	41	47	63	58	NFYB8	PREDICTED: nuclear transcription factor Y subunit B-10-like isoform X1 [Populus euphratica]	-	-	-	-	GO:0043231//intracellular membrane-bounded organelle	GO:0001071//nucleic acid binding transcription factor activity;GO:0003677//DNA binding;GO:0046983//protein dimerization activity	GO:0010468//regulation of gene expression;GO:0034645//cellular macromolecule biosynthetic process
IMY05_001G0082100	66.72	80.97	76.18	60.82	60.74	80.6	67.6	67.32	81.98	1917	1724	1957	1293	1517	2235	1517	2096	2030	HCF152	PREDICTED: pentatricopeptide repeat-containing protein At3g09650, chloroplastic-like [Populus euphratica]	-	-	-	-	GO:0009532//plastid stroma	GO:0036094//small molecule binding;GO:0044822//poly(A) RNA binding	GO:0005982//starch metabolic process;GO:0005984//disaccharide metabolic process;GO:0006396//RNA processing
IMY05_001G0082200	0.18	0.29	0.2	0.73	0.37	0.67	0.46	0.4	0.87	5	6	5	15	9	18	10	12	21	--	cell wall protein RBR3-like isoform X2 [Hevea brasiliensis]	-	-	-	-	-	-	-
IMY05_001G0082300	63.19	53.57	62.33	52.92	60.33	46.04	55.26	64.2	53.67	347	218	306	215	288	244	237	382	254	RPS23	40S ribosomal protein S23 [Populus trichocarpa]	Genetic Information Processing	Translation	ko03010//Ribosome	K02973	GO:0015935//small ribosomal subunit;GO:0043231//intracellular membrane-bounded organelle	GO:0005198//structural molecule activity;GO:0005515//protein binding;GO:0034062//RNA polymerase activity;GO:0046914//transition metal ion binding	GO:0009059//macromolecule biosynthetic process;GO:0010468//regulation of gene expression
IMY05_001G0082400	0.17	0.28	0.23	1.52	0.96	1.17	0.21	0.35	0.63	4	5	5	27	20	27	4	9	13	ICR2	interactor of constitutive active ROPs 2, chloroplastic [Populus trichocarpa]	-	-	-	-	-	-	-
IMY05_001G0082500	2.1	3.79	3.77	1.31	1.7	3.07	3.21	2.59	3.38	41	55	66	19	29	58	49	55	57	At1g26500	pentatricopeptide repeat-containing family protein [Populus alba]	-	-	-	-	GO:0043231//intracellular membrane-bounded organelle	-	-
IMY05_001G0082600	3.26	4.73	4.08	2.73	2.04	2.1	2.97	2	3.55	66	71	74	41	36	41	47	44	62	--	hydrolase family protein [Populus alba]	-	-	-	-	GO:0044424//intracellular part	GO:0003824//catalytic activity	GO:0006464//cellular protein modification process
IMY05_001G0082700	8.62	10.1	8.19	12.16	11.1	10.56	8.61	6.3	8.11	159	138	135	166	178	188	124	126	129	IQD1	protein IQ-DOMAIN 1 [Populus trichocarpa]	-	-	-	-	GO:0016020//membrane;GO:0044464//cell part	-	GO:0006006//glucose metabolic process;GO:0048588//developmental cell growth
IMY05_001G0082800	0	0	0	0	0	0	0	0	0	0	0	0	0	0	0	0	0	0	IRX9	secondary cell wall-related glycosyltransferase family 43 [Populus alba]	-	-	-	-	GO:0016020//membrane;GO:0043231//intracellular membrane-bounded organelle	GO:0016763//transferase activity, transferring pentosyl groups	GO:0009832//plant-type cell wall biogenesis;GO:0010413//glucuronoxylan metabolic process
IMY05_001G0082900	11.54	11.81	12.68	13.44	13.39	14.79	12.48	9.91	11.31	232	176	228	200	234	287	196	216	196	IMPA9	importin subunit alpha-9 [Populus trichocarpa]	-	-	-	-	GO:0043231//intracellular membrane-bounded organelle;GO:0044444//cytoplasmic part	GO:0022892//substrate-specific transporter activity	GO:0006886//intracellular protein transport;GO:0007049//cell cycle;GO:0010467//gene expression;GO:0042221//response to chemical;GO:0044765//single-organism transport;GO:0048518//positive regulation of biological process
IMY05_001G0083000	12.23	12.73	16.68	19.21	22.91	16.17	18.05	20.32	20.54	105	81	128	122	171	134	121	189	152	LPPG	PREDICTED: lipid phosphate phosphatase gamma, chloroplastic-like [Populus euphratica]	Metabolism	Glycan biosynthesis and metabolism	ko00510//N-Glycan biosynthesis	K07252	GO:0009536//plastid	GO:0016462//pyrophosphatase activity;GO:0016791//phosphatase activity	GO:0003006//developmental process involved in reproduction;GO:0006796//phosphate-containing compound metabolic process;GO:0046339//diacylglycerol metabolic process
IMY05_001G0083100	0	0	0	0	0	0.12	0	0	0	0	0	0	0	0	1	0	0	0	--	PREDICTED: protein CASP [Vitis vinifera]	-	-	-	-	-	-	GO:0044699//single-organism process
IMY05_001G0083200	0	0	0	0	0	0	0	0	0	0	0	0	0	0	0	0	0	0	--	PREDICTED: LOC109796742 isoform [Prunus dulcis]	-	-	-	-	-	-	-
IMY05_001G0083300	0	0	0	0	0	0	0	0	0	0	0	0	0	0	0	0	0	0	--	reverse transcriptase [Corchorus capsularis]	-	-	-	-	-	-	-
IMY05_001G0083400	0	0	0	0	0	0	0	0	0	0	0	0	0	0	0	0	0	0	--	transcription initiation factor TFIID subunit 7-like [Ziziphus jujuba]	-	-	-	-	-	-	-
IMY05_001G0083500	0.04	0	0.22	0	0.04	0.05	0.16	0.09	0.85	1.18	0	5.46	0	1	1.38	3.53	2.59	20.31	LECRK81	PREDICTED: L-type lectin-domain containing receptor kinase VIII.1-like [Populus euphratica]	-	-	-	-	GO:0016020//membrane	GO:0004672//protein kinase activity;GO:0032550//purine ribonucleoside binding	GO:0006464//cellular protein modification process;GO:0016310//phosphorylation;GO:0044763//single-organism cellular process
IMY05_001G0083600	3.23	3.88	3.62	0.97	3.31	1.86	0.46	1.99	3.75	9	8	9	2	8	5	1	6	9	S1FA	PREDICTED: DNA-binding protein S1FA [Populus euphratica]	-	-	-	-	GO:0043231//intracellular membrane-bounded organelle	GO:0003676//nucleic acid binding	GO:0010468//regulation of gene expression;GO:0034645//cellular macromolecule biosynthetic process
IMY05_001G0083700	37.23	35.18	35.04	41.04	48.76	37.8	39.29	36.04	28.51	347	243	292	283	395	340	286	364	229	CNR8	PREDICTED: cell number regulator 8-like [Populus euphratica]	-	-	-	-	GO:0044424//intracellular part	-	GO:0006498//N-terminal protein lipidation;GO:0010243//response to organonitrogen compound;GO:0046942//carboxylic acid transport
IMY05_001G0083800	0	0	0	0.39	0	0.3	0	0	0	0	0	0	1	0	1	0	0	0	--	Transmembrane protein 184 [Actinidia chinensis var. chinensis] [Actinidia chinensis]	-	-	-	-	-	-	-
IMY05_001G0083900	0	0	0	0	0	0	0	0	0	0	0	0	0	0	0	0	0	0	--	PREDICTED: LOC109796742 isoform [Prunus dulcis]	-	-	-	-	-	-	-
IMY05_001G0084000	0	0	0	0	0.13	0	0	0	0	0	0	0	0	1	0	0	0	0	--	PREDICTED: protein CASP [Vitis vinifera]	-	-	-	-	-	-	GO:0044699//single-organism process
IMY05_001G0084100	0.43	0.58	0.38	0.29	0.17	0.36	0.58	0.35	0.32	11.82	12	9.54	6	4	9.62	12.47	10.41	7.69	LECRK81	PREDICTED: L-type lectin-domain containing receptor kinase VIII.1-like [Populus euphratica]	-	-	-	-	GO:0016020//membrane	GO:0004672//protein kinase activity;GO:0032550//purine ribonucleoside binding	GO:0006464//cellular protein modification process;GO:0016310//phosphorylation;GO:0044763//single-organism cellular process
IMY05_001G0084200	0	0	0	0	0	0	0	0	0	0	0	0	0	0	0	0	0	0	--	transcription initiation factor TFIID subunit 7-like [Ziziphus jujuba]	-	-	-	-	-	-	-
IMY05_001G0084300	25.02	35.96	31.04	10.32	10.48	12.66	16.66	12.83	20.78	475	506	527	145	173	232	247	264	340	PURA	adenylosuccinate synthetase, chloroplastic [Populus trichocarpa]	Metabolism;Metabolism;Metabolism	Global and overview maps;Nucleotide metabolism;Amino acid metabolism	ko01100//Metabolic pathways;ko00230//Purine metabolism;ko00250//Alanine, aspartate and glutamate metabolism	K01939;K01939;K01939	GO:0005576//extracellular region;GO:0009532//plastid stroma	GO:0016879//ligase activity, forming carbon-nitrogen bonds;GO:0032550//purine ribonucleoside binding;GO:0046872//metal ion binding	GO:0006167//AMP biosynthetic process;GO:0006221//pyrimidine nucleotide biosynthetic process;GO:0010038//response to metal ion
IMY05_001G0084400	12.74	15.38	16.78	4.58	2.91	5.74	23.13	25.7	32.62	237	212	279	63	47	103	336	518	523	MLO6	PREDICTED: MLO-like protein 12 [Populus euphratica]	-	-	-	-	GO:0005911//cell-cell junction;GO:0031224//intrinsic component of membrane;GO:0043231//intracellular membrane-bounded organelle	-	GO:0002252//immune effector process;GO:0006605//protein targeting;GO:0006812//cation transport;GO:0009404//toxin metabolic process;GO:0009617//response to bacterium;GO:0009696//salicylic acid metabolic process;GO:0009755//hormone-mediated signaling pathway;GO:0009863//salicylic acid mediated signaling pathway;GO:0010053//root epidermal cell differentiation;GO:0010243//response to organonitrogen c…
IMY05_001G0084500	16.26	15.73	13.69	21.58	25.69	21.62	14.17	15.64	14.21	166	119	125	163	228	213	113	173	125	SYP71	syntaxin-71 [Populus trichocarpa]	Genetic Information Processing	Folding, sorting and degradation	ko04130//SNARE interactions in vesicular transport	K08506	GO:0005911//cell-cell junction;GO:0031224//intrinsic component of membrane;GO:0043231//intracellular membrane-bounded organelle	GO:0022892//substrate-specific transporter activity	GO:0000904//cell morphogenesis involved in differentiation;GO:0006605//protein targeting;GO:0009664//plant-type cell wall organization;GO:0061024//membrane organization
IMY05_001G0084600	55.34	37.1	41.93	29.09	29.34	31.02	9.21	9.74	8.76	1085	539	735	422	500	587	141	207	148	JKD	zinc finger protein JACKDAW-like [Populus alba]	-	-	-	-	-	GO:0005488//binding	GO:0009888//tissue development;GO:0010467//gene expression;GO:0030154//cell differentiation;GO:0034645//cellular macromolecule biosynthetic process;GO:0040007//growth;GO:0048364//root development;GO:0050794//regulation of cellular process;GO:2000026//regulation of multicellular organismal development
IMY05_001G0084700	17.35	18.32	18.56	18.2	16.73	13.73	14.42	16.36	16.32	322	252	308	250	270	246	209	329	261	P58IPK	dnaJ protein P58IPK-like isoform X2 [Populus alba]	Genetic Information Processing	Folding, sorting and degradation	ko04141//Protein processing in endoplasmic reticulum	K09523	GO:0016020//membrane;GO:0044432//endoplasmic reticulum part	GO:0005515//protein binding	GO:0000302//response to reactive oxygen species;GO:0009642//response to light intensity;GO:0033554//cellular response to stress;GO:0044267//cellular protein metabolic process;GO:0044788//modulation by host of viral process
IMY05_001G0084800	0	0	0	0	0	0	0	0	0	0	0	0	0	0	0	0	0	0	FLA11	fasciclin-like AGP 11 [Populus tremula x Populus alba]	-	-	-	-	GO:0031224//intrinsic component of membrane	-	GO:0009832//plant-type cell wall biogenesis
IMY05_001G0084900	19.07	22.4	19.56	24.1	21.56	23.35	26.57	24.21	29.53	418.26	364	383.49	391	411	494	455	575.31	558	creC	WD repeat-containing protein 20 [Populus trichocarpa]	-	-	-	-	-	-	-
IMY05_001G0085000	19.01	18.24	18.71	1.67	2.06	1.73	6.01	5.58	6.02	308	219	271	20	29	27	76	98	84	--	Methyltransf_11 domain-containing protein [Cephalotus follicularis]	-	-	-	-	-	-	-
IMY05_001G0085100	80.98	69.68	80.97	72.08	76.33	69.02	110.23	98.21	106.3	952	607	851	627	780	783	1012	1251	1077	LOG2	probable E3 ubiquitin-protein ligase LOG2 [Populus trichocarpa]	Genetic Information Processing	Folding, sorting and degradation	ko04120//Ubiquitin mediated proteolysis	K10604	-	GO:0003824//catalytic activity;GO:0046914//transition metal ion binding	-
IMY05_001G0085200	0	0	0	0	0.04	0	0	0	0	0	0	0	0	1	0	0	0	0	CCR1	serine/threonine-protein kinase-like protein CCR1 [Populus trichocarpa]	-	-	-	-	-	-	-
IMY05_001G0085300	57.29	56.85	66.83	108.23	107.96	133.49	35.91	45.08	35.09	1099	808	1146	1536	1800	2471	538	937	580	CSY3	citrate synthase, glyoxysomal [Populus trichocarpa]	Metabolism;Metabolism;Metabolism;Metabolism;Metabolism;Metabolism;Metabolism	Global and overview maps;Global and overview maps;Global and overview maps;Global and overview maps;Carbohydrate metabolism;Global and overview maps;Carbohydrate metabolism	ko01100//Metabolic pathways;ko01110//Biosynthesis of secondary metabolites;ko01200//Carbon metabolism;ko01230//Biosynthesis of amino acids;ko00630//Glyoxylate and dicarboxylate metabolism;ko01210//2-Oxocarboxylic acid metabolism;ko00020//Citrate cycle (TCA cycle)	K01647;K01647;K01647;K01647;K01647;K01647;K01647	GO:0005911//cell-cell junction;GO:0042579//microbody	GO:0036440//citrate synthase activity	GO:0005975//carbohydrate metabolic process;GO:0006089//lactate metabolic process;GO:0006101//citrate metabolic process;GO:0006355//regulation of transcription, DNA-templated;GO:0006511//ubiquitin-dependent protein catabolic process;GO:0006996//organelle organization;GO:0009062//fatty acid catabolic process;GO:0009404//toxin metabolic process;GO:0035966//response to topologically incorrect protein…
IMY05_001G0085400	0.73	0.24	0.2	0	0.21	0	0	0	0.21	8	2	2	0	2	0	0	0	2	PIP2-2	PREDICTED: aquaporin PIP2-2-like [Populus euphratica]	-	-	-	-	GO:0005911//cell-cell junction;GO:0009536//plastid;GO:0031224//intrinsic component of membrane	GO:0005372//water transmembrane transporter activity	GO:0001101//response to acid chemical;GO:0006950//response to stress;GO:0042044//fluid transport
IMY05_001G0085500	0	0	0	0	0	0	0	0	0	0	0	0	0	0	0	0	0	0	--	hypothetical protein POPTR_001G119400 [Populus trichocarpa]	-	-	-	-	-	-	-
IMY05_001G0085600	0	0	0	0	0	0	0.2	0	0.19	0	0	0	0	0	0	1	0	1	--	Senescence_reg domain-containing protein [Cephalotus follicularis]	-	-	-	-	-	-	-
IMY05_001G0085700	0	0.57	0	0.57	0.97	1.52	0.54	0.19	0.24	0	2	0	2	4	7	2	1	1	--	ATP synthase subunit b like [Actinidia chinensis var. chinensis] [Actinidia chinensis]	-	-	-	-	-	-	-
IMY05_001G0085800	5.17	3.1	2.41	6.02	7.11	5.51	2.21	3.31	3.83	36	16	15	31	43	37	12	25	23	At2g37200	CASP-like protein 5A1 [Populus trichocarpa]	-	-	-	-	GO:0031224//intrinsic component of membrane	-	-
IMY05_001G0085900	29.45	33.82	34.24	13.74	14.92	14.49	17.44	15.99	23.56	811	690	843	280	357	385	375	477	559	ARF22	auxin response factor 18-like [Populus alba]	-	-	-	-	GO:0043231//intracellular membrane-bounded organelle	GO:0005515//protein binding	GO:0009755//hormone-mediated signaling pathway;GO:0010468//regulation of gene expression;GO:0034645//cellular macromolecule biosynthetic process;GO:0048437//floral organ development;GO:0048827//phyllome development
IMY05_001G0086000	0	0	0	0	0	0.09	0.11	0	0.24	0	0	0	0	0	2	2	0	5	At5g03250	BTB/POZ domain-containing protein At5g03250 [Populus trichocarpa]	-	-	-	-	GO:0016020//membrane	-	GO:0009314//response to radiation;GO:0032446//protein modification by small protein conjugation
IMY05_001G0086100	0	0	0	0	0	0	0	0	0	0	0	0	0	0	0	0	0	0	LOG3	cytokinin riboside 5'-monophosphate phosphoribohydrolase LOG3 [Populus trichocarpa]	-	-	-	-	GO:0043231//intracellular membrane-bounded organelle;GO:0044444//cytoplasmic part	GO:0016798//hydrolase activity, acting on glycosyl bonds	GO:0009690//cytokinin metabolic process
IMY05_001G0086200	129.86	155.36	153.33	107.29	103.57	106.99	104.45	95.28	146.27	1366	1211	1442	835	947	1086	858	1086	1326	CP29B	PREDICTED: ribonucleoprotein At2g37220, chloroplastic-like [Populus euphratica]	-	-	-	-	GO:0009526//plastid envelope;GO:0009532//plastid stroma;GO:0031976//plastid thylakoid;GO:0032991//macromolecular complex;GO:0044423//virion part;GO:0044434//chloroplast part	GO:0008187//poly-pyrimidine tract binding;GO:0036094//small molecule binding	GO:0001101//response to acid chemical;GO:0006091//generation of precursor metabolites and energy;GO:0006396//RNA processing;GO:0009617//response to bacterium;GO:0009696//salicylic acid metabolic process;GO:0045087//innate immune response
IMY05_001G0086300	27.52	24.6	24.23	102.7	79.18	60.94	64.28	94.42	65.05	761	504	599	2101	1903	1626	1388	2829	1550	PAL	phenylalanine ammonia-lyase 3 [Salix viminalis]	Metabolism;Metabolism;Metabolism;Metabolism	Global and overview maps;Global and overview maps;Biosynthesis of other secondary metabolites;Amino acid metabolism	ko01100//Metabolic pathways;ko01110//Biosynthesis of secondary metabolites;ko00940//Phenylpropanoid biosynthesis;ko00360//Phenylalanine metabolism	K10775;K10775;K10775;K10775	GO:0044424//intracellular part	GO:0005488//binding;GO:0016841//ammonia-lyase activity	GO:0006558//L-phenylalanine metabolic process;GO:0006575//cellular modified amino acid metabolic process;GO:0006595//polyamine metabolic process;GO:0009411//response to UV;GO:0009414//response to water deprivation;GO:0009696//salicylic acid metabolic process;GO:0009699//phenylpropanoid biosynthetic process;GO:0009808//lignin metabolic process;GO:0009891//positive regulation of biosynthetic proces…
IMY05_001G0086400	59.27	59.5	55.3	87.52	80.31	73.3	59.11	57	53.65	832	619	694	909	980	993	648	867	649	IDH5	isocitrate dehydrogenase [NAD] catalytic subunit 5, mitochondrial [Populus trichocarpa]	Metabolism;Metabolism;Metabolism;Metabolism;Metabolism;Metabolism	Global and overview maps;Global and overview maps;Global and overview maps;Global and overview maps;Global and overview maps;Carbohydrate metabolism	ko01100//Metabolic pathways;ko01110//Biosynthesis of secondary metabolites;ko01200//Carbon metabolism;ko01230//Biosynthesis of amino acids;ko01210//2-Oxocarboxylic acid metabolism;ko00020//Citrate cycle (TCA cycle)	K00030;K00030;K00030;K00030;K00030;K00030	GO:0009536//plastid	GO:0000166//nucleotide binding;GO:0004448//isocitrate dehydrogenase activity;GO:0032550//purine ribonucleoside binding;GO:0046914//transition metal ion binding	GO:0006090//pyruvate metabolic process;GO:0006101//citrate metabolic process;GO:0006511//ubiquitin-dependent protein catabolic process;GO:0006739//NADP metabolic process;GO:0006970//response to osmotic stress;GO:0009725//response to hormone;GO:0009746//response to hexose;GO:0010038//response to metal ion;GO:0034285//response to disaccharide;GO:0035966//response to topologically incorrect protein;…
IMY05_001G0086500	0.51	0.23	0.09	0.23	0.29	0.61	0	0.23	0	6	2	1	2	3	7	0	3	0	--	Transmembrane protein [Trema orientale]	-	-	-	-	-	-	-
IMY05_001G0086600	0	0.28	0.94	0	0.24	0	0	0	0	0	1	4	0	1	0	0	0	0	--	auxin-responsive protein SAUR50 [Populus trichocarpa]	Environmental Information Processing	Signal transduction	ko04075//Plant hormone signal transduction	K14488	-	-	-
IMY05_001G0086700	0	0.1	0	0	0	0	0.1	0.07	0.09	0	1	0	0	0	0	1	1	1	--	telomere repeat-binding protein 1-like isoform X4 [Durio zibethinus]	-	-	-	-	-	-	-
IMY05_001G0086800	1.35	0.35	0.57	6.33	6.2	5.19	1.31	2.25	2.53	21	4	8	73	84	78	16	38	34	PCRK1	serine/threonine-protein kinase PCRK1 [Populus trichocarpa]	-	-	-	-	-	GO:0004713//protein tyrosine kinase activity;GO:0032550//purine ribonucleoside binding	GO:0000041//transition metal ion transport;GO:0001101//response to acid chemical;GO:0006468//protein phosphorylation;GO:0009267//cellular response to starvation;GO:0015698//inorganic anion transport
IMY05_001G0086900	28.61	28.12	27.38	73.53	61.63	78.53	40.07	58.07	26.01	416	303	356	791	779	1102	455	915	326	OTU10	PREDICTED: OTU domain-containing protein DDB_G0284757-like isoform X2 [Populus euphratica]	-	-	-	-	-	-	-
IMY05_001G0087000	2.2	1.4	3.33	4.54	4.02	2.68	3.97	4.89	4.8	17	8	23	26	27	20	24	41	32	PCF1	transcription factor PCF1 [Populus trichocarpa]	-	-	-	-	GO:0043231//intracellular membrane-bounded organelle	GO:0001071//nucleic acid binding transcription factor activity	GO:0001101//response to acid chemical;GO:0006952//defense response;GO:0009725//response to hormone;GO:0010468//regulation of gene expression;GO:0034645//cellular macromolecule biosynthetic process;GO:0048511//rhythmic process;GO:0090567//reproductive shoot system development
IMY05_001G0087100	22.42	22.34	23.93	11.25	13.27	14.99	12.03	11.76	12.25	482	356	460	179	248	311	202	274	227	SIGF	RNA polymerase sigma factor sigF, chloroplastic [Populus trichocarpa]	-	-	-	-	GO:0009536//plastid	GO:0001071//nucleic acid binding transcription factor activity;GO:0003676//nucleic acid binding;GO:0016987//sigma factor activity;GO:0034062//RNA polymerase activity	GO:0006090//pyruvate metabolic process;GO:0006355//regulation of transcription, DNA-templated;GO:0009637//response to blue light;GO:0009658//chloroplast organization;GO:0009668//plastid membrane organization;GO:0009791//post-embryonic development;GO:0009887//organ morphogenesis;GO:0016109//tetraterpenoid biosynthetic process;GO:0048869//cellular developmental process
IMY05_001G0087200	0	0	0	0	0	0	0	0	0	0	0	0	0	0	0	0	0	0	--	probable pectinesterase 15 [Ziziphus jujuba]	-	-	-	-	GO:0016020//membrane	-	GO:0008283//cell proliferation;GO:0044767//single-organism developmental process
IMY05_001G0087300	191.35	185.36	179.16	210.75	209.55	207.64	302.15	325.33	289.43	5957	4276	4986.46	4854.13	5670.55	6238	7346	10974.2	7765.23	CDC48	cell division cycle protein 48-like [Populus alba]	Genetic Information Processing	Folding, sorting and degradation	ko04141//Protein processing in endoplasmic reticulum	K13525	GO:0016020//membrane	GO:0032550//purine ribonucleoside binding;GO:0042623//ATPase activity, coupled	GO:0044763//single-organism cellular process
IMY05_001G0087400	17.76	20.56	18.47	17.92	17.71	18.58	29.07	30.76	26.26	540	463	502	403	468	545	690	1013	688	TKI1	TSL-kinase interacting protein 1-like [Populus alba]	-	-	-	-	GO:0043231//intracellular membrane-bounded organelle	GO:0005488//binding	GO:0044237//cellular metabolic process
IMY05_001G0087500	10.08	6.53	5.83	12.13	8.97	12.71	1.84	2.42	2.53	273	131	141	243	211	332	39	71	59	pgk	PREDICTED: phosphoglycerate kinase, cytosolic-like isoform X2 [Populus euphratica]	Metabolism;Metabolism;Metabolism;Metabolism;Metabolism;Metabolism	Global and overview maps;Global and overview maps;Global and overview maps;Global and overview maps;Carbohydrate metabolism;Energy metabolism	ko01100//Metabolic pathways;ko01110//Biosynthesis of secondary metabolites;ko01200//Carbon metabolism;ko01230//Biosynthesis of amino acids;ko00010//Glycolysis / Gluconeogenesis;ko00710//Carbon fixation in photosynthetic organisms	K00927;K00927;K00927;K00927;K00927;K00927	-	GO:0016423//tRNA (guanine) methyltransferase activity;GO:0016772//transferase activity, transferring phosphorus-containing groups	GO:0001510//RNA methylation;GO:0006090//pyruvate metabolic process;GO:0006796//phosphate-containing compound metabolic process;GO:0008033//tRNA processing
IMY05_001G0087600	2.3	0.78	0.96	1.17	2.64	2.08	0.74	0.53	1.33	8	2	3	3	8	7	2	2	4	At5g03345	membrane magnesium transporter isoform X1 [Populus trichocarpa]	-	-	-	-	GO:0005769//early endosome;GO:0031090//organelle membrane;GO:0031224//intrinsic component of membrane	-	GO:0046474//glycerophospholipid biosynthetic process
IMY05_001G0087700	3.77	3.13	3.24	2.06	2.25	1.88	1.58	2.41	3.95	52	32	40	21	27	25	17	36	47	TAF8	transcription initiation factor TFIID subunit 8 isoform X1 [Populus trichocarpa]	Genetic Information Processing	Transcription	ko03022//Basal transcription factors	K14649	-	GO:0005515//protein binding	-
IMY05_001G0087800	0	0	0	0	0	0	0	0	0	0	0	0	0	0	0	0	0	0	ORF	JHL23C09.8, partial [Jatropha curcas]	-	-	-	-	-	-	-
IMY05_001G0087900	20.05	17.45	26.56	17.12	27.62	16.68	23.31	27.03	22.35	76	49	90	48	91	61	69	111	73	--	BnaC05g43160D [Brassica napus]	-	-	-	-	-	-	GO:0006090//pyruvate metabolic process;GO:0019538//protein metabolic process
IMY05_001G0088000	0	0.07	0.06	0.07	0	0.11	0	0.05	0	0	1	1	1	0	2	0	1	0	--	NHL repeat [Trema orientale]	-	-	-	-	-	-	-
IMY05_001G0088100	17.87	19.19	20.51	12.55	13.93	16.08	16.1	21.8	17.59	152	121	156	79	103	132	107	201	129	At5g52970	thylakoid lumenal 15.0 kDa protein 2, chloroplastic [Populus trichocarpa]	-	-	-	-	GO:0031978//plastid thylakoid lumen	GO:0043167//ion binding	GO:0003006//developmental process involved in reproduction;GO:0006090//pyruvate metabolic process;GO:0006779//porphyrin-containing compound biosynthetic process;GO:0009668//plastid membrane organization;GO:0016072//rRNA metabolic process
IMY05_001G0088200	9.51	9.38	11.05	11.87	10.8	12.01	7.97	10.47	6.65	78	57	81	72	77	95	51	93	47	acyP	Acylphosphatase family isoform 1 [Theobroma cacao]	Metabolism;Metabolism	Global and overview maps;Carbohydrate metabolism	ko01100//Metabolic pathways;ko00620//Pyruvate metabolism	K01512;K01512	GO:0009536//plastid	GO:0016818//hydrolase activity, acting on acid anhydrides, in phosphorus-containing anhydrides	-
IMY05_001G0088300	0	0	0	0	0	0	0	0	0	0	0	0	0	0	0	0	0	0	--	hypothetical protein DKX38_024197 [Salix brachista]	-	-	-	-	-	-	-
IMY05_001G0088400	37.14	40.8	42.31	313.83	284.42	196.55	128.81	193.11	84.05	484	394	493	3026	3222	2472	1311	2727	944	HIPP05	heavy metal-associated isoprenylated plant protein 5 [Populus trichocarpa]	-	-	-	-	-	GO:0046914//transition metal ion binding	GO:0010033//response to organic substance;GO:0044237//cellular metabolic process;GO:0044710//single-organism metabolic process;GO:0044763//single-organism cellular process
IMY05_001G0088500	0	0	0	0	0	0	0	0	0	0	0	0	0	0	0	0	0	0	NRPD2	PREDICTED: DNA-directed RNA polymerases IV and V subunit 2-like [Populus euphratica]	-	-	-	-	GO:0000790//nuclear chromatin;GO:0044451//nucleoplasm part;GO:0055029//nuclear DNA-directed RNA polymerase complex	GO:0001882//nucleoside binding;GO:0003676//nucleic acid binding;GO:0034062//RNA polymerase activity	GO:0002682//regulation of immune system process;GO:0006305//DNA alkylation;GO:0009620//response to fungus;GO:0016441//posttranscriptional gene silencing;GO:0034645//cellular macromolecule biosynthetic process;GO:0070918//production of small RNA involved in gene silencing by RNA
IMY05_001G0088600	0	0	0	0	0	0	0	0	0	0	0	0	0	0	0	0	0	0	NRPD2	PREDICTED: DNA-directed RNA polymerases IV and V subunit 2-like [Populus euphratica]	-	-	-	-	GO:0000790//nuclear chromatin;GO:0044451//nucleoplasm part;GO:0055029//nuclear DNA-directed RNA polymerase complex	GO:0001882//nucleoside binding;GO:0003676//nucleic acid binding;GO:0034062//RNA polymerase activity	GO:0002682//regulation of immune system process;GO:0006305//DNA alkylation;GO:0009620//response to fungus;GO:0016441//posttranscriptional gene silencing;GO:0034645//cellular macromolecule biosynthetic process;GO:0070918//production of small RNA involved in gene silencing by RNA
IMY05_001G0088700	5.6	5.17	6.26	7.07	5.93	8.47	3.87	3.2	2.65	76	52	76	71	70	111	41	47	31	DPB	PREDICTED: transcription factor-like protein DPB [Populus euphratica]	-	-	-	-	-	-	-
IMY05_001G0088800	4.48	2.75	1.37	1.38	2.34	3.16	1.3	0.94	0.71	22	10	6	5	10	15	5	5	3	--	-	-	-	-	-	-	-	-
IMY05_001G0088900	1.06	0.29	0	0.86	2.93	0.66	0.54	0.2	0	5	1	0	3	12	3	2	1	0	znf593	zinc finger protein 593 [Populus trichocarpa]	-	-	-	-	-	GO:0046914//transition metal ion binding	GO:0010467//gene expression
IMY05_001G0089000	0	0	0	0	0	0	0	0	0	0	0	0	0	0	0	0	0	0	RE2	RmlC-like cupins superfamily protein [Prunus dulcis]	-	-	-	-	-	GO:0003824//catalytic activity	GO:0006807//nitrogen compound metabolic process;GO:0044237//cellular metabolic process;GO:0044238//primary metabolic process;GO:0071704//organic substance metabolic process
IMY05_001G0089100	0.02	0	0	0	0	0	0	0	0.03	1	0	0	0	0	0	0	0	1	ABCB1	ABC transporter B family member 1 isoform X2 [Populus trichocarpa]	Environmental Information Processing	Membrane transport	ko02010//ABC transporters	K05658	-	-	-
IMY05_001G0089200	0	0	0	0	0	0	0	0	0	0	0	0	0	0	0	0	0	0	--	hypothetical protein DKX38_018649 [Salix brachista]	-	-	-	-	-	-	-
IMY05_001G0089300	63	70.1	71.24	59.49	62.48	58.1	60.07	74.69	80.81	826	681	835	577	712	735	615	1061	913	IM30	PREDICTED: membrane-associated 30 kDa protein, chloroplastic-like [Populus euphratica]	-	-	-	-	GO:0000229//cytoplasmic chromosome;GO:0009528//plastid inner membrane;GO:0009532//plastid stroma;GO:0031976//plastid thylakoid;GO:0044434//chloroplast part	-	GO:0009668//plastid membrane organization
IMY05_001G0089400	21.1	19.13	22.63	27.35	25.14	26.01	13.16	15.48	17.58	195	131	187	187	202	232	95	155	140	--	D-tagatose-1,6-bisphosphate aldolase subunit [Gossypium australe]	-	-	-	-	GO:0009536//plastid	-	-
IMY05_001G0089500	9.53	13.73	13.54	4.55	4.45	4.08	8.25	5.69	6.65	133	142	169	47	54	55	90	86	80	MYB36	transcription factor RAX2 [Populus trichocarpa]	-	-	-	-	-	GO:0005488//binding	-
IMY05_001G0089600	13.23	21.74	19.69	9.28	9.95	9.89	15.79	16.98	24.35	133	162	177	69	87	96	124	185	211	--	Di-heme cytochrome, transmembrane [Trema orientale]	-	-	-	-	GO:0009536//plastid;GO:0016020//membrane	-	GO:0022900//electron transport chain
IMY05_001G0089700	0	0	0	0	0	0	0	0	0	0	0	0	0	0	0	0	0	0	--	GATA zinc finger domain-containing protein 10 [Cinnamomum micranthum f. kanehirae]	-	-	-	-	GO:0009536//plastid;GO:0016020//membrane	-	GO:0022900//electron transport chain
IMY05_001G0089800	0	0	0	0	0	0	0	0	0	0	0	0	0	0	0	0	0	0	--	uncharacterized protein LOC18096516, partial [Populus trichocarpa]	-	-	-	-	-	-	-
IMY05_001G0089900	0	0	0	0	0	0	0	0	0	0	0	0	0	0	0	0	0	0	EXPA32	expansin-A4-like [Populus alba]	-	-	-	-	GO:0005618//cell wall;GO:0005911//cell-cell junction;GO:0044444//cytoplasmic part	-	GO:0000902//cell morphogenesis;GO:0001101//response to acid chemical;GO:0006996//organelle organization;GO:0009639//response to red or far red light;GO:0009827//plant-type cell wall modification;GO:0048646//anatomical structure formation involved in morphogenesis
IMY05_001G0090000	0	0	0	0	0	0	0	0	0.11	0	0	0	0	0	0	0	0	1	XTH32	PREDICTED: probable xyloglucan endotransglucosylase/hydrolase protein 32 isoform X1 [Populus euphratica]	-	-	-	-	GO:0005576//extracellular region;GO:0030312//external encapsulating structure	GO:0016758//transferase activity, transferring hexosyl groups;GO:0016798//hydrolase activity, acting on glycosyl bonds	GO:0044036//cell wall macromolecule metabolic process;GO:0044042//glucan metabolic process;GO:0044085//cellular component biogenesis;GO:0045229//external encapsulating structure organization
IMY05_001G0090100	66.06	60.11	65.03	89.29	106.71	90.15	86.94	96.69	107.44	792	534	697	792	1112	1043	814	1256	1110	At3g10130	PREDICTED: heme-binding-like protein At3g10130, chloroplastic isoform X2 [Populus euphratica]	-	-	-	-	GO:0044434//chloroplast part	-	GO:0044237//cellular metabolic process;GO:0044699//single-organism process;GO:0071840//cellular component organization or biogenesis
IMY05_001G0090200	24.44	22.7	20.28	19.61	20.86	17.75	19.58	21.05	20.86	465	320	345	276	345	326	291	434	342	B'BETA	PREDICTED: serine/threonine protein phosphatase 2A 57 kDa regulatory subunit B' beta isoform-like [Populus euphratica]	Genetic Information Processing	Translation	ko03015//mRNA surveillance pathway	K11584	GO:0008287//protein serine/threonine phosphatase complex;GO:0043231//intracellular membrane-bounded organelle	GO:0019888//protein phosphatase regulator activity	GO:0016310//phosphorylation;GO:0019222//regulation of metabolic process;GO:0050794//regulation of cellular process
IMY05_001G0090300	179.16	119.5	147.71	675.15	771.68	535.49	84.35	87.98	192.29	1746	863	1287	4868	6537	5036	642	929	1615	TIP1-1	tonoplast intrinsic protein 1;4, partial [Salix purpurea]	-	-	-	-	-	-	-
IMY05_001G0090400	30.54	36.55	41.64	10.55	15.39	14.55	16.27	20.16	17.85	274	243	334	70	120	126	114	196	138	FKBP16-4	peptidyl-prolyl cis-trans isomerase FKBP16-4, chloroplastic [Populus trichocarpa]	-	-	-	-	-	-	-
IMY05_001G0090500	185.51	176.4	188.13	156.96	147.92	138.16	181.96	178.55	180.44	1564	1102	1418	979	1084	1124	1198	1631	1311	--	dnaJ-like subfamily C member 28-like [Populus alba]	-	-	-	-	-	GO:0015205//nucleobase transmembrane transporter activity	GO:0006812//cation transport;GO:0071702//organic substance transport
IMY05_001G0090600	54.85	48.51	48.9	62.53	63.9	51.19	35.78	45.27	35.39	473	310	377	399	479	426	241	423	263	VPS37-1	PREDICTED: vacuolar protein-sorting-associated protein 37 homolog 1-like [Populus euphratica]	Cellular Processes	Transport and catabolism	ko04144//Endocytosis	K12185	GO:0036452//ESCRT complex	GO:0005488//binding	-
IMY05_001G0090700	0.05	0.13	0	1.09	1.12	1.23	3.06	2.86	2.48	2	4	0	34	41.18	50.38	101.14	131	90.27	TY3B-G	F15O4.13 [Cucumis melo var. makuwa] [Cucumis melo]	-	-	-	-	-	-	-
IMY05_001G0090800	0	0	0	0	0	0	0	0	0	0	0	0	0	0	0	0	0	0	--	increased DNA methylation 1-like isoform X2 [Manihot esculenta]	-	-	-	-	-	GO:0016740//transferase activity;GO:0046872//metal ion binding	-
IMY05_001G0090900	16.14	17.77	16.11	23.96	23.41	24.01	29.99	26.81	33.68	510	416	455	560	643	732	740	918	917	FTSH8	ATP-dependent zinc metalloprotease FTSH 8, mitochondrial isoform X1 [Populus trichocarpa]	-	-	-	-	GO:0019866//organelle inner membrane;GO:0031224//intrinsic component of membrane;GO:0044434//chloroplast part	GO:0032550//purine ribonucleoside binding;GO:0042623//ATPase activity, coupled;GO:0046914//transition metal ion binding;GO:0070011//peptidase activity, acting on L-amino acid peptides	GO:0009725//response to hormone;GO:0019538//protein metabolic process;GO:0044763//single-organism cellular process
IMY05_001G0091000	5.56	3.97	2.99	13.14	12.11	12.68	1.78	1.53	2.48	104	55	50	182	197	229	26	31	40	--	46 kDa FK506-binding nuclear protein isoform X1 [Populus trichocarpa]	-	-	-	-	-	-	GO:0007389//pattern specification process;GO:0019222//regulation of metabolic process;GO:0044237//cellular metabolic process;GO:0048507//meristem development;GO:0050794//regulation of cellular process
IMY05_001G0091100	3.41	3.18	3.21	2.07	1.93	2.24	3.96	3.25	4.25	120	83	101	54	59	76	109	124	129	EMB175	pentatricopeptide repeat-containing protein At5g03800 [Populus trichocarpa]	-	-	-	-	-	-	-
IMY05_001G0091200	48.96	56.18	48.1	30.95	33.53	42.91	49.84	46.36	49.62	2219	1887	1949	1038	1321	1877	1764	2277	1938	UPL7	E3 ubiquitin-protein ligase UPL7 isoform X1 [Populus trichocarpa]	Genetic Information Processing	Folding, sorting and degradation	ko04120//Ubiquitin mediated proteolysis	K10588	-	-	-
IMY05_001G0091300	0	0.14	0	0	0	0	0.13	0	0.1	0	1	0	0	0	0	1	0	0.81	PHOS32	universal stress protein PHOS32 isoform X2 [Populus trichocarpa]	-	-	-	-	GO:0016020//membrane;GO:0044444//cytoplasmic part	-	GO:0010033//response to organic substance;GO:0018205//peptidyl-lysine modification
IMY05_001G0091400	0	0	0	0	0	0	0	0	0	0	0	0	0	0	0	0	0	0	EXPA32	expansin-A4 [Populus trichocarpa]	-	-	-	-	GO:0005618//cell wall;GO:0005911//cell-cell junction;GO:0044444//cytoplasmic part	-	GO:0000902//cell morphogenesis;GO:0006996//organelle organization;GO:0009827//plant-type cell wall modification;GO:0048646//anatomical structure formation involved in morphogenesis
IMY05_001G0091600	38.72	42.5	38.86	32.17	30.71	47.28	41.43	36.11	40.72	1430	1163	1283	879	986	1685	1195	1445	1296	CHD4	Acyl-CoA N-acyltransferase with RING/FYVE/PHD-type zinc finger domain isoform 1 [Theobroma cacao]	-	-	-	-	-	GO:0016740//transferase activity;GO:0046914//transition metal ion binding	GO:0009606//tropism
IMY05_001G0091700	12.81	19.16	17.04	14.98	15.54	14.24	20.1	15.87	17.01	111	123	132	96	117	119	136	149	127	--	glucose-induced degradation protein 4 homolog isoform X3 [Populus trichocarpa]	-	-	-	-	-	GO:0004672//protein kinase activity;GO:0032550//purine ribonucleoside binding	GO:0006464//cellular protein modification process;GO:0006796//phosphate-containing compound metabolic process
IMY05_001G0091800	11.95	12.63	10.34	22.96	23.22	19.2	11.94	12.49	12.87	318	249	246	452	537	493	248	360	295	LECRKS4	PREDICTED: L-type lectin-domain containing receptor kinase S.4-like isoform X2 [Populus euphratica]	-	-	-	-	GO:0031224//intrinsic component of membrane	GO:0004674//protein serine/threonine kinase activity;GO:0032550//purine ribonucleoside binding	GO:0006464//cellular protein modification process;GO:0006796//phosphate-containing compound metabolic process;GO:0007049//cell cycle
IMY05_001G0091900	0	0	0	0	0	0	0	0	0	0	0	0	0	0	0	0	0	0	ZFP10	zinc finger protein 10 [Populus trichocarpa]	-	-	-	-	-	-	-
IMY05_001G0092000	0	0	0	0	0	0	0	0	0	0	0	0	0	0	0	0	0	0	--	mutant gag-pol polyprotein [Gossypium australe]	-	-	-	-	-	-	-
IMY05_001G0092100	0	0	0	0	0	0	0	0	0	0	0	0	0	0	0	0	0	0	--	S-crystallin like [Actinidia chinensis var. chinensis] [Actinidia chinensis]	-	-	-	-	-	-	-
IMY05_001G0092200	0	0	0	0.45	0.76	0.17	0.21	0	0	0	0	0	2	4	1	1	0	0	At3g53850	CASP-like protein 5B2 isoform X1 [Populus trichocarpa]	-	-	-	-	GO:0031224//intrinsic component of membrane	-	-
IMY05_001G0092300	0	0	0	0	0.19	0.08	0	0	0	0	0	0	0	2	1	0	0	0	AKR4C9	aldo-keto reductase family 4 member C9-like [Populus alba]	Metabolism;Metabolism;Metabolism;Metabolism;Metabolism	Global and overview maps;Global and overview maps;Carbohydrate metabolism;Carbohydrate metabolism;Lipid metabolism	ko01100//Metabolic pathways;ko01110//Biosynthesis of secondary metabolites;ko00010//Glycolysis / Gluconeogenesis;ko00040//Pentose and glucuronate interconversions;ko00561//Glycerolipid metabolism	K00002;K00002;K00002;K00002;K00002	-	GO:0003824//catalytic activity	GO:0044710//single-organism metabolic process
IMY05_001G0092400	5.19	6.72	8.23	5.26	6.22	5.16	6.37	3.99	3.64	48	46	68	36	50	46	46	40	29	At2g39795	succinate dehydrogenase subunit 4 family protein [Populus alba]	-	-	-	-	GO:0005739//mitochondrion	-	GO:0000338//protein deneddylation;GO:0003006//developmental process involved in reproduction;GO:0006221//pyrimidine nucleotide biosynthetic process;GO:0006605//protein targeting;GO:0009451//RNA modification;GO:0009639//response to red or far red light;GO:0016571//histone methylation;GO:0048580//regulation of post-embryonic development
IMY05_001G0092500	0.98	1.65	1.36	6.59	7.48	4.72	23.12	17.34	18.21	12	15	15	60	80	56	222	231	193	AKR4C9	NADPH-dependent aldo-keto reductase, chloroplastic [Populus trichocarpa]	Metabolism;Metabolism;Metabolism;Metabolism;Metabolism	Global and overview maps;Global and overview maps;Carbohydrate metabolism;Carbohydrate metabolism;Lipid metabolism	ko01100//Metabolic pathways;ko01110//Biosynthesis of secondary metabolites;ko00010//Glycolysis / Gluconeogenesis;ko00040//Pentose and glucuronate interconversions;ko00561//Glycerolipid metabolism	K00002;K00002;K00002;K00002;K00002	GO:0044444//cytoplasmic part	GO:0016491//oxidoreductase activity;GO:0043168//anion binding	GO:0009072//aromatic amino acid family metabolic process;GO:0042221//response to chemical
IMY05_001G0092600	7.31	5.96	6.46	0.83	1.72	1.09	1.13	0.91	0.59	215	130	170	18	44	31	26	29	15	PK1	Apple-like protein [Gossypium australe]	-	-	-	-	-	GO:0004672//protein kinase activity;GO:0005488//binding	GO:0006796//phosphate-containing compound metabolic process
IMY05_001G0092700	11.11	13.7	13.28	24.59	27.1	19.95	33.48	31.64	28.78	116	106	124	190	246	201	273	358	259	EMB1417	pentatricopeptide repeat-containing protein At4g21190 isoform X2 [Populus trichocarpa]	-	-	-	-	GO:0009536//plastid	-	GO:0007049//cell cycle;GO:0010467//gene expression
IMY05_001G0092800	31.16	29.17	32.55	101.9	95.55	102.6	39.6	48.54	45.31	529	367	494	1280	1410	1681	525	893	663	RE	protein RETICULATA, chloroplastic [Populus trichocarpa]	-	-	-	-	GO:0009528//plastid inner membrane	-	GO:0006979//response to oxidative stress;GO:0009416//response to light stimulus;GO:0048827//phyllome development
IMY05_001G0092900	0	0	0	0	0	0	0	0	0	0	0	0	0	0	0	0	0	0	NPF2.8	PREDICTED: protein NRT1/ PTR FAMILY 2.8-like [Populus euphratica]	-	-	-	-	-	-	GO:0051234//establishment of localization
IMY05_001G0093000	0	0	0	0	0	0	0	0	0	0	0	0	0	0	0	0	0	0	mcfB	PREDICTED: mitochondrial coenzyme A transporter SLC25A42-like [Nicotiana sylvestris]	-	-	-	-	GO:0016020//membrane	-	-
IMY05_001G0093100	1.57	0.99	1.31	0.6	0.73	0.61	0.25	0.05	0.23	32	15	24	9	13	12	4	1	4	GLOX	aldehyde oxidase GLOX [Populus trichocarpa]	-	-	-	-	-	-	GO:0045491//xylan metabolic process
IMY05_001G0093200	0	0	0	0	0	0	0	0	0	0	0	0	0	0	0	0	0	0	NPF5.6	protein NRT1/ PTR FAMILY 5.6 [Populus trichocarpa]	-	-	-	-	GO:0031224//intrinsic component of membrane	-	GO:0015833//peptide transport
IMY05_001G0093300	6.14	4.9	6.38	0.7	1.49	1.08	4.76	4.95	4.42	71	42	66	6	15	12	43	62	44	RH48	probable DEAD-box ATP-dependent RNA helicase 48 [Abrus precatorius]	-	-	-	-	GO:0031224//intrinsic component of membrane	GO:0016787//hydrolase activity	GO:0003006//developmental process involved in reproduction
IMY05_001G0093400	0	0	0	0	0	0	0	0	0	0	0	0	0	0	0	0	0	0	--	PREDICTED: KK1_002216 [Prunus dulcis]	-	-	-	-	-	-	-
IMY05_001G0093500	88.51	90.16	95.68	90.53	103.39	81	72.95	70.73	62.86	1044	788	1009	790	1060	922	672	904	639	At3g53970	PREDICTED: probable proteasome inhibitor [Populus euphratica]	Genetic Information Processing	Folding, sorting and degradation	ko03050//Proteasome	K06700	-	-	-
IMY05_001G0093600	0.07	0.2	0.04	0.05	0	0.04	0	0	0	2	4	1	1	0	1	0	0	0	ROPGEF7	rop guanine nucleotide exchange factor 7 [Populus trichocarpa]	-	-	-	-	GO:0016020//membrane;GO:0044444//cytoplasmic part	GO:0005088//Ras guanyl-nucleotide exchange factor activity	GO:0043087//regulation of GTPase activity
IMY05_001G0093700	288.77	261.82	294.08	353.19	382.11	271.28	323.91	401.69	322.04	1798	1208	1637	1627	2068	1630	1575	2710	1728	--	universal stress protein PHOS32 [Populus trichocarpa]	-	-	-	-	GO:0005911//cell-cell junction	GO:0003824//catalytic activity	GO:0050896//response to stimulus
IMY05_001G0093800	7.02	6.42	6.24	19.26	16.23	17.96	10.17	9.51	9.14	205	139	163	416	412	506	232	301	230	At1g60070	AP-1 complex subunit gamma-2 [Populus trichocarpa]	-	-	-	-	GO:0030131//clathrin adaptor complex;GO:0030662//coated vesicle membrane	GO:0005515//protein binding;GO:0022892//substrate-specific transporter activity	GO:0015031//protein transport
IMY05_001G0093900	22.53	22.79	21.76	27.18	25.3	28.74	31.12	31.67	26.31	623	467	538	556	608	767	672	949	627	ATG1C	serine/threonine-protein kinase ATG1c [Populus trichocarpa]	Cellular Processes	Transport and catabolism	ko04136//Autophagy - other eukaryotes	K08269	-	-	-
IMY05_001G0094000	0	0	0	0.34	0	0.4	3.41	2.49	2.66	0	0	0	4	0	6	41.83	42.39	36.03	Os03g0733400	zinc finger BED domain-containing protein RICESLEEPER 2 [Populus trichocarpa]	-	-	-	-	-	-	-
IMY05_001G0094100	46.9	43.54	33.98	15.25	15.21	12.48	48.46	46.86	40.71	798	549	517	192	225	205	644	864	597	--	TIP41-like protein [Parasponia andersonii]	-	-	-	-	-	-	-
IMY05_001G0094200	32.19	34.55	31.22	30.09	29.35	25.51	31.63	28.96	31.84	752	598	652	520	596	575	577	733	641	PAS1	peptidyl-prolyl cis-trans isomerase PASTICCINO1 [Populus trichocarpa]	-	-	-	-	-	-	-
IMY05_001G0094300	5.44	6.26	6.2	1.66	1.17	1.82	2.39	2.51	2.54	102	87	104	23	19	33	35	51	41	7DLGT	7-deoxyloganetic acid glucosyltransferase [Populus trichocarpa]	-	-	-	-	-	GO:0008194//UDP-glycosyltransferase activity	GO:0016099//monoterpenoid biosynthetic process
IMY05_001G0094400	17.65	18.72	17.35	25.41	24.74	21.86	20.92	27.96	19.72	215	169	189	229	262	257	199	369	207	IPCS1	phosphatidylinositol:ceramide inositolphosphotransferase 1 [Populus trichocarpa]	-	-	-	-	GO:0031224//intrinsic component of membrane	GO:0016758//transferase activity, transferring hexosyl groups	GO:0006665//sphingolipid metabolic process
IMY05_001G0094500	0.68	0.57	0.88	0.28	0.06	0.05	1.96	1.65	2.2	13	8	15	4	1	1	29	34	36	BSK5	kinase family protein [Populus alba]	-	-	-	-	GO:0005911//cell-cell junction;GO:0016020//membrane	GO:0016772//transferase activity, transferring phosphorus-containing groups;GO:0032550//purine ribonucleoside binding	GO:0006464//cellular protein modification process;GO:0006796//phosphate-containing compound metabolic process
IMY05_001G0094600	0.67	0.3	1.01	0.46	1.03	1.86	0.72	1.45	1.3	6	2	8	3	8	16	5	14	10	--	E3 ubiquitin-protein ligase MARCH2-like [Durio zibethinus]	-	-	-	-	-	GO:0046914//transition metal ion binding	-
IMY05_001G0094700	0	0	0	0	0	0	0	0	0	0	0	0	0	0	0	0	0	0	LAC7	laccase-7 [Populus trichocarpa]	-	-	-	-	GO:0005576//extracellular region	GO:0016682//oxidoreductase activity, acting on diphenols and related substances as donors, oxygen as acceptor;GO:0043169//cation binding	GO:0000041//transition metal ion transport;GO:0001101//response to acid chemical;GO:0003006//developmental process involved in reproduction;GO:0009267//cellular response to starvation;GO:0009808//lignin metabolic process;GO:0010038//response to metal ion;GO:0015698//inorganic anion transport
IMY05_001G0094800	0	0	0	0	0	0	0	0	0	0	0	0	0	0	0	0	0	0	GIN4	PREDICTED: cell division control protein 2 homolog isoform X2 [Populus euphratica]	-	-	-	-	GO:0015630//microtubule cytoskeleton;GO:0044430//cytoskeletal part;GO:0044444//cytoplasmic part;GO:0071944//cell periphery	GO:0004672//protein kinase activity;GO:0005488//binding	GO:0000280//nuclear division;GO:0006468//protein phosphorylation;GO:0006950//response to stress;GO:0034645//cellular macromolecule biosynthetic process;GO:0048229//gametophyte development;GO:0048856//anatomical structure development;GO:0051301//cell division;GO:0051726//regulation of cell cycle;GO:0090304//nucleic acid metabolic process;GO:1903047//mitotic cell cycle process
IMY05_001G0094900	0	0	0	0	0	0	0	0	0	0	0	0	0	0	0	0	0	0	--	PREDICTED: cell division control protein 2 homolog isoform X1 [Populus euphratica]	-	-	-	-	-	GO:0016301//kinase activity	-
IMY05_001G0095000	0	0	0	0	0	0	0	0	0	0	0	0	0	0	0	0	0	0	--	F-box/FBD/LRR-repeat protein At5g56420 isoform X1 [Populus trichocarpa]	-	-	-	-	-	-	-
IMY05_001G0095100	1.16	0.2	0.16	0.2	0.33	0	0.37	0.4	0	8	1	1	1	2	0	2	3	0	--	PAR1 protein [Theobroma cacao]	-	-	-	-	GO:0009536//plastid	-	GO:0030001//metal ion transport
IMY05_001G0095200	348.08	412.67	403.59	227.18	249.55	220.19	250.49	259.74	332.37	5573	4896	5777	2691	3473	3402	3132	4506	4586	FBP	PREDICTED: fructose-1,6-bisphosphatase, chloroplastic-like [Populus euphratica]	Metabolism;Metabolism;Metabolism;Metabolism;Metabolism;Metabolism;Metabolism	Global and overview maps;Global and overview maps;Global and overview maps;Carbohydrate metabolism;Energy metabolism;Carbohydrate metabolism;Carbohydrate metabolism	ko01100//Metabolic pathways;ko01110//Biosynthesis of secondary metabolites;ko01200//Carbon metabolism;ko00010//Glycolysis / Gluconeogenesis;ko00710//Carbon fixation in photosynthetic organisms;ko00051//Fructose and mannose metabolism;ko00030//Pentose phosphate pathway	K03841;K03841;K03841;K03841;K03841;K03841;K03841	GO:0005576//extracellular region;GO:0009526//plastid envelope;GO:0009532//plastid stroma	GO:0016628//oxidoreductase activity, acting on the CH-CH group of donors, NAD or NADP as acceptor;GO:0043169//cation binding;GO:0050308//sugar-phosphatase activity	GO:0005982//starch metabolic process;GO:0005984//disaccharide metabolic process;GO:0006739//NADP metabolic process;GO:0006779//porphyrin-containing compound biosynthetic process;GO:0006873//cellular ion homeostasis;GO:0006950//response to stress;GO:0009617//response to bacterium;GO:0009639//response to red or far red light;GO:0009658//chloroplast organization;GO:0009668//plastid membrane organiza…
IMY05_001G0095300	5.14	5.63	4.9	37.11	40.38	36.81	7.57	8.53	12.91	74	60	63	395	505	511	85	133	160	OsI_10887	fructose-1,6-bisphosphatase, chloroplastic [Populus trichocarpa]	Metabolism;Metabolism;Metabolism;Metabolism;Metabolism;Metabolism;Metabolism	Global and overview maps;Global and overview maps;Global and overview maps;Carbohydrate metabolism;Energy metabolism;Carbohydrate metabolism;Carbohydrate metabolism	ko01100//Metabolic pathways;ko01110//Biosynthesis of secondary metabolites;ko01200//Carbon metabolism;ko00010//Glycolysis / Gluconeogenesis;ko00710//Carbon fixation in photosynthetic organisms;ko00051//Fructose and mannose metabolism;ko00030//Pentose phosphate pathway	K03841;K03841;K03841;K03841;K03841;K03841;K03841	GO:0005576//extracellular region;GO:0009526//plastid envelope;GO:0009532//plastid stroma	GO:0016628//oxidoreductase activity, acting on the CH-CH group of donors, NAD or NADP as acceptor;GO:0043169//cation binding;GO:0050308//sugar-phosphatase activity	GO:0005982//starch metabolic process;GO:0005984//disaccharide metabolic process;GO:0006739//NADP metabolic process;GO:0006779//porphyrin-containing compound biosynthetic process;GO:0006873//cellular ion homeostasis;GO:0006950//response to stress;GO:0009617//response to bacterium;GO:0009639//response to red or far red light;GO:0009658//chloroplast organization;GO:0009668//plastid membrane organiza…
IMY05_001G0095400	0.07	0	0.08	0.2	0	0.08	0.28	0.67	0.08	1	0	1	2	0	1	3	10	1	LECRKS4	L-type lectin-domain containing receptor kinase VIII.1 [Populus trichocarpa]	-	-	-	-	-	-	GO:0007275//multicellular organism development;GO:0009648//photoperiodism;GO:0010817//regulation of hormone levels;GO:0016043//cellular component organization;GO:0016049//cell growth;GO:0044237//cellular metabolic process;GO:0044238//primary metabolic process;GO:0044711//single-organism biosynthetic process;GO:0048869//cellular developmental process;GO:0060560//developmental growth involved in mo…
IMY05_001G0095500	0	0	0.07	0.24	0.34	0.48	0	0	0.34	0	0	1	3	5	8	0	0	5	TUBB1	beta-tubulin 6 [Salix arbutifolia]	Cellular Processes	Transport and catabolism	ko04145//Phagosome	K07375	GO:0005911//cell-cell junction;GO:0015630//microtubule cytoskeleton;GO:0016020//membrane;GO:0030312//external encapsulating structure;GO:0043231//intracellular membrane-bounded organelle;GO:0043234//protein complex;GO:0044444//cytoplasmic part	GO:0005198//structural molecule activity;GO:0017111//nucleoside-triphosphatase activity;GO:0032550//purine ribonucleoside binding	GO:0006006//glucose metabolic process;GO:0006970//response to osmotic stress;GO:0006996//organelle organization;GO:0010038//response to metal ion;GO:0043623//cellular protein complex assembly;GO:0044763//single-organism cellular process;GO:0048509//regulation of meristem development;GO:0051603//proteolysis involved in cellular protein catabolic process
IMY05_001G0095600	518.75	394.82	508.43	873.56	1084.8	818.92	682.68	758.83	1024.55	3571	2014	3129	4449	6491	5440	3670	5660	6078	At3g10130	PREDICTED: heme-binding-like protein At3g10130, chloroplastic [Populus euphratica]	-	-	-	-	GO:0009295//nucleoid;GO:0009532//plastid stroma;GO:0044434//chloroplast part	GO:0016772//transferase activity, transferring phosphorus-containing groups	GO:0003006//developmental process involved in reproduction;GO:0006351//transcription, DNA-templated;GO:0009657//plastid organization;GO:0034660//ncRNA metabolic process;GO:0044763//single-organism cellular process;GO:0050794//regulation of cellular process
IMY05_001G0095700	2.69	1.81	3.38	3.63	1.16	0.35	0	1.86	1.95	8	4	9	8	3	1	0	6	5	--	protein transport protein yos1-like [Hevea brasiliensis]	-	-	-	-	GO:0043231//intracellular membrane-bounded organelle	-	-
IMY05_001G0095800	54.25	61.16	64.53	44.67	50.49	53.1	62.7	60.81	75.29	1026	857	1091	625	830	969	926	1246	1227	FLN1	PREDICTED: fructokinase-like 1, chloroplastic [Populus euphratica]	-	-	-	-	GO:0042646//plastid nucleoid	GO:0005488//binding;GO:0016772//transferase activity, transferring phosphorus-containing groups	GO:0003006//developmental process involved in reproduction;GO:0006355//regulation of transcription, DNA-templated;GO:0009668//plastid membrane organization;GO:0016072//rRNA metabolic process;GO:0016310//phosphorylation
IMY05_001G0095900	0.89	0.65	0.59	7.02	7.83	7.8	21.25	29.22	13.79	22	12	13	129	169	187	412	786	295	OFUT19	O-fucosyltransferase 19 isoform X1 [Populus trichocarpa]	-	-	-	-	-	GO:0016740//transferase activity	GO:0007165//signal transduction
IMY05_001G0096000	0.64	0.61	0.61	8.66	10.14	9.56	1.63	1.85	1	14	10	12	141	194	203	28	44	19	NCER1	neutral ceramidase 2 [Populus trichocarpa]	Metabolism;Metabolism	Global and overview maps;Lipid metabolism	ko01100//Metabolic pathways;ko00600//Sphingolipid metabolism	K12349;K12349	GO:0005911//cell-cell junction;GO:0031090//organelle membrane	GO:0016811//hydrolase activity, acting on carbon-nitrogen (but not peptide) bonds, in linear amides	GO:0006643//membrane lipid metabolic process;GO:0018205//peptidyl-lysine modification;GO:0045491//xylan metabolic process
IMY05_001G0096100	1.85	0.83	1.58	3.58	3.45	2.93	17.18	24.92	13.11	21	7	16	30	34	32	152	306	128	PUMP1	mitochondrial uncoupling protein 1 isoform X1 [Populus trichocarpa]	-	-	-	-	GO:0005911//cell-cell junction;GO:0009536//plastid;GO:0019866//organelle inner membrane;GO:0031224//intrinsic component of membrane	GO:0022857//transmembrane transporter activity	GO:0006006//glucose metabolic process;GO:0006818//hydrogen transport;GO:0009746//response to hexose;GO:0034285//response to disaccharide;GO:0043094//cellular metabolic compound salvage;GO:1902582//single-organism intracellular transport
IMY05_001G0096200	10.76	11.02	7.06	27.43	22.92	18.46	7.13	6.74	9.19	87	66	51	164	161	144	45	59	64	RTNLB12	reticulon-like protein B12 [Populus trichocarpa]	-	-	-	-	GO:0031090//organelle membrane;GO:0031224//intrinsic component of membrane;GO:0043231//intracellular membrane-bounded organelle	-	-
IMY05_001G0096300	16.42	14.68	11.54	24	24.51	23	11.37	13.62	14.68	148	98	93	160	192	200	80	133	114	At3g54130	ataxin-3-like [Populus alba]	Genetic Information Processing	Folding, sorting and degradation	ko04141//Protein processing in endoplasmic reticulum	K11863	GO:0043231//intracellular membrane-bounded organelle	GO:0008238//exopeptidase activity	GO:0010243//response to organonitrogen compound;GO:0010468//regulation of gene expression;GO:0019321//pentose metabolic process;GO:0019538//protein metabolic process;GO:0034645//cellular macromolecule biosynthetic process
IMY05_001G0096400	5.71	6.5	7.51	7.26	8.37	4.87	6.88	6.92	6.62	51	43	60	48	65	42	48	67	51	OTU3	OTU domain-containing protein At3g57810 [Populus trichocarpa]	-	-	-	-	-	-	-
IMY05_001G0096500	68.98	79.56	72.38	80.47	80.83	81.47	62.89	66.6	72.42	2038	1742	1912	1759	2076	2322.84	1451	2132	1844	CAC3	acetyl-coenzyme A carboxylase carboxyl transferase subunit alpha, chloroplastic [Populus trichocarpa]	Metabolism;Metabolism;Metabolism;Metabolism;Metabolism;Metabolism;Metabolism	Global and overview maps;Global and overview maps;Global and overview maps;Carbohydrate metabolism;Global and overview maps;Carbohydrate metabolism;Lipid metabolism	ko01100//Metabolic pathways;ko01110//Biosynthesis of secondary metabolites;ko01200//Carbon metabolism;ko00620//Pyruvate metabolism;ko01212//Fatty acid metabolism;ko00640//Propanoate metabolism;ko00061//Fatty acid biosynthesis	K01962;K01962;K01962;K01962;K01962;K01962;K01962	GO:0009528//plastid inner membrane;GO:0009532//plastid stroma	GO:0016421//CoA carboxylase activity;GO:0016859//cis-trans isomerase activity;GO:0032550//purine ribonucleoside binding	GO:0006631//fatty acid metabolic process;GO:0006743//ubiquinone metabolic process;GO:0015937//coenzyme A biosynthetic process;GO:0044267//cellular protein metabolic process
IMY05_001G0096600	1.59	2.15	1.68	0.36	0.51	0.83	0.23	0.16	0.41	18	18	17	3	5	9	2	2	4	DET2	PREDICTED: steroid 5-alpha-reductase DET2 [Populus euphratica]	Metabolism;Metabolism;Metabolism	Global and overview maps;Global and overview maps;Metabolism of terpenoids and polyketides	ko01100//Metabolic pathways;ko01110//Biosynthesis of secondary metabolites;ko00905//Brassinosteroid biosynthesis	K09591;K09591;K09591	GO:0005737//cytoplasm;GO:0031224//intrinsic component of membrane	GO:0035671//enone reductase activity	GO:0009314//response to radiation;GO:0016129//phytosteroid biosynthetic process;GO:0055088//lipid homeostasis
IMY05_001G0096700	43.45	42.16	43.29	55.11	54.6	64.2	67.66	66.59	59.44	1235	888	1100	1159	1349	1761	1502	2051	1456	RNGTT	mRNA-capping enzyme isoform X1 [Populus trichocarpa]	-	-	-	-	GO:0005911//cell-cell junction;GO:0043231//intracellular membrane-bounded organelle	GO:0003909//DNA ligase activity;GO:0004721//phosphoprotein phosphatase activity;GO:0008192//RNA guanylyltransferase activity;GO:0032550//purine ribonucleoside binding;GO:0098518//polynucleotide phosphatase activity	GO:0006259//DNA metabolic process;GO:0006397//mRNA processing;GO:0006470//protein dephosphorylation;GO:0042127//regulation of cell proliferation
IMY05_001G0096800	33.23	34.27	33.9	32.92	31.48	34.05	39.32	37.84	35.49	1082	827	987	793	891	1070	1000	1335	996	DEX1	protein DEFECTIVE IN EXINE FORMATION 1 isoform X1 [Populus trichocarpa]	-	-	-	-	GO:0031224//intrinsic component of membrane;GO:0043231//intracellular membrane-bounded organelle	GO:0046872//metal ion binding	GO:0010208//pollen wall assembly
IMY05_001G0096900	0	0.31	0.51	0.31	1.58	0	0	0	0.27	0	1	2	1	6	0	0	0	1	--	L-rhamnose-proton symporter like [Actinidia chinensis var. chinensis] [Actinidia chinensis]	-	-	-	-	GO:0043231//intracellular membrane-bounded organelle	-	-
IMY05_001G0097000	4.13	4.96	3.71	8.3	12.1	8.81	4.19	3.39	4.38	82	73	66	122	209	169	65	73	75	ANTR3	probable anion transporter 3, chloroplastic [Populus trichocarpa]	-	-	-	-	GO:0031224//intrinsic component of membrane;GO:0042170//plastid membrane	GO:0008509//anion transmembrane transporter activity;GO:0015291//secondary active transmembrane transporter activity	GO:0006812//cation transport;GO:0015698//inorganic anion transport;GO:0044763//single-organism cellular process
IMY05_001G0097100	0	0	0.13	0	0	0	0	0	0	0	0	3	0	0	0	0	0	0	OPSL1	UPF0503 protein At3g09070, chloroplastic [Populus trichocarpa]	-	-	-	-	GO:0016020//membrane;GO:0044464//cell part	-	-
IMY05_001G0097200	0	0	0	0	0	0.09	0	0	0	0	0	0	0	0	1	0	0	0	LRK10	PREDICTED: probable receptor-like protein kinase At5g39020, partial [Populus euphratica]	-	-	-	-	GO:0031224//intrinsic component of membrane	GO:0001871//pattern binding;GO:0004674//protein serine/threonine kinase activity;GO:0032550//purine ribonucleoside binding	GO:0006464//cellular protein modification process;GO:0006796//phosphate-containing compound metabolic process
IMY05_001G0097300	0	0	0	0	0	0	0	0	0	0	0	0	0	0	0	0	0	0	--	importin-5 [Populus trichocarpa]	-	-	-	-	-	-	-
IMY05_001G0097400	0	0	0	0	0	0	0	0.1	0	0	0	0	0	0	0	0	1	0	--	PREDICTED: importin-5-like [Populus euphratica]	-	-	-	-	GO:0044424//intracellular part	-	GO:0009987//cellular process;GO:0044238//primary metabolic process;GO:0071704//organic substance metabolic process
IMY05_001G0097500	10.14	12.81	13.4	7.08	5.53	13.18	7.87	6.58	9.72	236	221	279	122	112	296	143	166	195	At3g09060	pentatricopeptide repeat-containing protein At3g09060 [Populus trichocarpa]	-	-	-	-	-	-	-
IMY05_001G0097600	0.5	0	0.84	0.34	0	0	0.96	0	0	2	0	3	1	0	0	3	0	0	--	8-amino-7-oxononanoate synthase [Gossypium australe]	-	-	-	-	GO:0044434//chloroplast part	-	GO:0005982//starch metabolic process;GO:0005984//disaccharide metabolic process;GO:0009451//RNA modification;GO:0009668//plastid membrane organization
IMY05_001G0097700	0	0	0	0	0	0	0	0	0	0	0	0	0	0	0	0	0	0	--	Retrovirus-related Pol polyprotein from transposon TNT 1-94 [Vitis vinifera]	-	-	-	-	-	-	-
IMY05_001G0097800	0	0	0	0	0	0	0	0.04	0	0	0	0	0	0	0	0	1	0	NPF8.1	protein NRT1/ PTR FAMILY 8.1 [Populus trichocarpa]	-	-	-	-	GO:0031224//intrinsic component of membrane	-	GO:0015833//peptide transport
IMY05_001G0097900	0	0	0	0	0	0	0	0	0	0	0	0	0	0	0	0	0	0	IRX12	laccase-4 [Populus trichocarpa]	-	-	-	-	GO:0005576//extracellular region;GO:0043231//intracellular membrane-bounded organelle	GO:0016682//oxidoreductase activity, acting on diphenols and related substances as donors, oxygen as acceptor;GO:0046914//transition metal ion binding	GO:0009699//phenylpropanoid biosynthetic process;GO:0009808//lignin metabolic process;GO:0009832//plant-type cell wall biogenesis;GO:0045491//xylan metabolic process
IMY05_001G0098000	0	0	0	0	0	0	0	0	0	0	0	0	0	0	0	0	0	0	RBOHH	ferric reductase-like transmembrane component family protein [Populus alba]	-	-	-	-	GO:0016021//integral component of membrane	GO:0005488//binding;GO:0050664//oxidoreductase activity, acting on NAD(P)H, oxygen as acceptor	GO:0000160//phosphorelay signal transduction system;GO:0002252//immune effector process;GO:0003006//developmental process involved in reproduction;GO:0006605//protein targeting;GO:0006972//hyperosmotic response;GO:0009620//response to fungus;GO:0009696//salicylic acid metabolic process;GO:0009755//hormone-mediated signaling pathway;GO:0009814//defense response, incompatible interaction;GO:0009863…
IMY05_001G0098100	35.63	38.42	37.87	16.17	18.22	16.32	52.2	40.58	29.52	423	338	402	142	188	187	484	522	302	DIVARICATA	MYB family protein [Populus trichocarpa]	-	-	-	-	GO:0043231//intracellular membrane-bounded organelle	GO:0001071//nucleic acid binding transcription factor activity;GO:0005488//binding	GO:0009855//determination of bilateral symmetry;GO:0010468//regulation of gene expression;GO:0034645//cellular macromolecule biosynthetic process;GO:0090567//reproductive shoot system development
IMY05_001G0098200	0.88	1.41	1.23	5.74	10.4	5.54	2.97	8.4	3.52	16	19	20	77	164	97	42	165	55	DCR	BAHD acyltransferase DCR [Populus trichocarpa]	-	-	-	-	-	GO:0016747//transferase activity, transferring acyl groups other than amino-acyl groups	GO:0009628//response to abiotic stimulus
IMY05_001G0098300	0.3	0.32	0.27	9.66	9.66	9.57	1.68	1.59	1.38	5	4	4	120	141	155	22	29	20	SQD2	sulfoquinovosyl transferase SQD2 isoform X1 [Populus trichocarpa]	Metabolism;Metabolism	Global and overview maps;Lipid metabolism	ko01100//Metabolic pathways;ko00561//Glycerolipid metabolism	K06119;K06119	GO:0009526//plastid envelope	GO:0016757//transferase activity, transferring glycosyl groups	GO:0006090//pyruvate metabolic process;GO:0006779//porphyrin-containing compound biosynthetic process;GO:0009247//glycolipid biosynthetic process;GO:0009267//cellular response to starvation;GO:0016109//tetraterpenoid biosynthetic process;GO:0019758//glycosinolate biosynthetic process
IMY05_001G0098400	0	0	0	0	0	0	0	0	0	0	0	0	0	0	0	0	0	0	--	josephin-like protein, partial [Populus trichocarpa]	-	-	-	-	-	GO:0016787//hydrolase activity	-
IMY05_001G0098500	15.31	16.28	14.9	12.21	12.44	10.99	11.57	13.69	12.49	293	231	255	173	207	203	173	284	206	SRP-54C	signal recognition particle 54 kDa protein 2 isoform X1 [Populus trichocarpa]	Genetic Information Processing	Folding, sorting and degradation	ko03060//Protein export	K03106	GO:0048500//signal recognition particle	GO:0003723//RNA binding;GO:0017111//nucleoside-triphosphatase activity;GO:0032550//purine ribonucleoside binding	GO:0002252//immune effector process;GO:0006613//cotranslational protein targeting to membrane;GO:0030422//production of siRNA involved in RNA interference;GO:0043623//cellular protein complex assembly
IMY05_001G0098600	7.84	9.29	9.52	4.61	5.28	5.68	10.68	9.61	13.25	140	123	152	61	82	98	149	186	204	At3g09030	BTB/POZ domain-containing protein At3g09030 [Populus trichocarpa]	-	-	-	-	GO:0034705//potassium channel complex;GO:0043231//intracellular membrane-bounded organelle	-	GO:0030001//metal ion transport;GO:0051259//protein oligomerization
IMY05_001G0098700	0.18	0	0	0.33	0.28	0.13	0	0	0.07	3	0	0	4	4	2	0	0	1	GPAT6	PREDICTED: glycerol-3-phosphate 2-O-acyltransferase 6 [Populus euphratica]	Metabolism;Metabolism;Metabolism;Metabolism	Global and overview maps;Global and overview maps;Lipid metabolism;Lipid metabolism	ko01100//Metabolic pathways;ko01110//Biosynthesis of secondary metabolites;ko00564//Glycerophospholipid metabolism;ko00561//Glycerolipid metabolism	K13508;K13508;K13508;K13508	GO:0009536//plastid;GO:0031224//intrinsic component of membrane	GO:0008374//O-acyltransferase activity;GO:0042578//phosphoric ester hydrolase activity	GO:0005976//polysaccharide metabolic process;GO:0006631//fatty acid metabolic process;GO:0009059//macromolecule biosynthetic process;GO:0009826//unidimensional cell growth;GO:0032535//regulation of cellular component size;GO:0043479//pigment accumulation in tissues in response to UV light;GO:0045229//external encapsulating structure organization;GO:0046471//phosphatidylglycerol metabolic process;…
IMY05_001G0098800	5.54	5.28	5.95	5.09	5.69	4.44	3.22	4.02	3.17	75	53	72	51	67	58	34	59	37	At4g35335	PREDICTED: CMP-sialic acid transporter 4 [Populus euphratica]	-	-	-	-	GO:0031090//organelle membrane;GO:0031224//intrinsic component of membrane;GO:0031984//organelle subcompartment;GO:0043231//intracellular membrane-bounded organelle	GO:0003676//nucleic acid binding;GO:0005402//cation:sugar symporter activity;GO:0005515//protein binding;GO:0015215//nucleotide transmembrane transporter activity;GO:0046943//carboxylic acid transmembrane transporter activity	GO:0006006//glucose metabolic process;GO:0006818//hydrogen transport;GO:0006862//nucleotide transport;GO:0046942//carboxylic acid transport
IMY05_001G0098900	0.63	0.49	0.6	1.1	0.31	0.56	0.35	0.33	0.31	7	4	6	9	3	6	3	4	3	PIP1.4	plasmamembrane intrinsic protein 1;3 [Salix purpurea]	-	-	-	-	GO:0009536//plastid;GO:0031225//anchored component of membrane	GO:0005372//water transmembrane transporter activity	GO:0000041//transition metal ion transport;GO:0006090//pyruvate metabolic process;GO:0006970//response to osmotic stress;GO:0006996//organelle organization;GO:0008104//protein localization;GO:0009267//cellular response to starvation;GO:0010038//response to metal ion;GO:0015669//gas transport;GO:0042044//fluid transport
IMY05_001G0099000	50.35	51.19	45.86	43.23	45.21	34.38	40.08	47.57	35.73	296	223	241	188	231	195	184	303	181	AHP5	histidine-containing phosphotransfer protein 5 [Populus trichocarpa]	Environmental Information Processing	Signal transduction	ko04075//Plant hormone signal transduction	K14490	GO:0043231//intracellular membrane-bounded organelle;GO:0044444//cytoplasmic part	GO:0004871//signal transducer activity;GO:0016628//oxidoreductase activity, acting on the CH-CH group of donors, NAD or NADP as acceptor;GO:0019901//protein kinase binding	GO:0006260//DNA replication;GO:0006281//DNA repair;GO:0006605//protein targeting;GO:0006796//phosphate-containing compound metabolic process;GO:0006820//anion transport;GO:0006952//defense response;GO:0009755//hormone-mediated signaling pathway;GO:0009845//seed germination;GO:0009863//salicylic acid mediated signaling pathway;GO:0009966//regulation of signal transduction;GO:0010212//response to i…
IMY05_001G0099100	10.16	7.4	8.18	4.94	4.82	3.29	10.19	5.85	4.8	189	102	136	68	78	59	148	118	77	LAX2	auxin transporter-like protein 2 [Manihot esculenta]	Environmental Information Processing	Signal transduction	ko04075//Plant hormone signal transduction	K13946	-	-	-
IMY05_001G0099200	30.21	23.16	40.7	18.25	26.85	19.44	23.44	26.82	25.49	132	75	159	59	102	82	80	127	96	RPS31	30S ribosomal protein S31, chloroplastic [Populus trichocarpa]	-	-	-	-	GO:0009526//plastid envelope;GO:0009532//plastid stroma;GO:0032991//macromolecular complex	-	GO:0006412//translation
IMY05_001G0099300	0	0	0.03	0	0	0	0	0	0	0	0	1	0	0	0	0	0	0	QKY	protein QUIRKY [Populus trichocarpa]	-	-	-	-	GO:0005911//cell-cell junction;GO:0016020//membrane;GO:0043231//intracellular membrane-bounded organelle	GO:0016740//transferase activity	GO:0003006//developmental process involved in reproduction;GO:0009409//response to cold;GO:0009639//response to red or far red light;GO:0009756//carbohydrate mediated signaling;GO:0032446//protein modification by small protein conjugation;GO:0048507//meristem development;GO:0048580//regulation of post-embryonic development;GO:0051235//maintenance of location
IMY05_001G0099400	0	0	0	0	0	0	0	0	0	0	0	0	0	0	0	0	0	0	At4g19900	PREDICTED: lactosylceramide 4-alpha-galactosyltransferase-like [Populus euphratica]	Metabolism;Metabolism;Metabolism	Global and overview maps;Glycan biosynthesis and metabolism;Glycan biosynthesis and metabolism	ko01100//Metabolic pathways;ko00603//Glycosphingolipid biosynthesis - globo and isoglobo series;ko00601//Glycosphingolipid biosynthesis - lacto and neolacto series	K01988;K01988;K01988	-	GO:0035250//UDP-galactosyltransferase activity	GO:0002252//immune effector process;GO:0006605//protein targeting;GO:0009617//response to bacterium;GO:0009620//response to fungus;GO:0009696//salicylic acid metabolic process;GO:0009755//hormone-mediated signaling pathway;GO:0009863//salicylic acid mediated signaling pathway;GO:0010243//response to organonitrogen compound;GO:0031347//regulation of defense response;GO:0035556//intracellular signa…
IMY05_001G0099500	0	0	0	0.07	0	0	0	0	0.05	0	0	0	2	0	0	0	0	1.44	At3g47110	probable LRR receptor-like serine/threonine-protein kinase At3g47570 isoform X1 [Manihot esculenta]	-	-	-	-	-	GO:0016301//kinase activity	-
IMY05_001G0099600	0	0.17	0	0.04	0	0	0	0	0.06	0	4	0	1	0	0	0	0	1.56	At3g47110	probable LRR receptor-like serine/threonine-protein kinase At3g47570 isoform X1 [Manihot esculenta]	-	-	-	-	GO:0016020//membrane	GO:0004672//protein kinase activity;GO:0032550//purine ribonucleoside binding	GO:0006464//cellular protein modification process;GO:0006796//phosphate-containing compound metabolic process
IMY05_001G0099700	0	0.03	0.06	0	0	0	0	0	0	0	1	2	0	0	0	0	0	0	At3g47110	probable LRR receptor-like serine/threonine-protein kinase At3g47570 isoform X1 [Manihot esculenta]	-	-	-	-	GO:0016020//membrane	GO:0004672//protein kinase activity;GO:0032550//purine ribonucleoside binding	GO:0006464//cellular protein modification process;GO:0006796//phosphate-containing compound metabolic process
IMY05_001G0099800	0	0	0	0	0	0	0	0	0	0	0	0	0	0	0	0	0	0	At3g47110	probable LRR receptor-like serine/threonine-protein kinase At3g47570 isoform X1 [Manihot esculenta]	-	-	-	-	-	GO:0016301//kinase activity	-
IMY05_001G0099900	16.05	17.44	17.81	7.27	6.36	3.93	6.01	5.29	5.66	299.81	241.35	297.41	100.47	103.34	70.86	87.63	107	91.15	cgt	Carbohydrate binding module family 20 [Corchorus olitorius]	-	-	-	-	-	-	GO:0071704//organic substance metabolic process
IMY05_001G0100000	6.52	4.28	4.79	4.21	2.39	3.51	1.97	1.52	2.56	209.42	101.88	137.43	99.88	66.59	108.86	49.4	52.85	70.86	CPL2	PREDICTED: RNA polymerase II C-terminal domain phosphatase-like 2 isoform X1 [Populus euphratica]	-	-	-	-	GO:0043231//intracellular membrane-bounded organelle	GO:0003723//RNA binding;GO:0016791//phosphatase activity	GO:0006355//regulation of transcription, DNA-templated;GO:0006950//response to stress;GO:0009755//hormone-mediated signaling pathway;GO:0040007//growth
IMY05_001G0100100	13.68	14.69	12.85	20.16	18.1	18.5	25.64	27.16	29.68	203.19	161.65	170.59	221.53	233.66	265.14	297.37	437	379.85	cgt	Carbohydrate binding module family 20 [Corchorus capsularis]	-	-	-	-	-	-	GO:0071704//organic substance metabolic process
IMY05_001G0100200	15.06	17.95	14.65	16.94	15.92	19.86	19.68	19.12	19.07	485.58	429.12	422.57	404.12	446.41	618.14	495.6	668.15	530.14	CPL2	PREDICTED: RNA polymerase II C-terminal domain phosphatase-like 2 isoform X1 [Populus euphratica]	-	-	-	-	GO:0043231//intracellular membrane-bounded organelle	GO:0003723//RNA binding;GO:0016791//phosphatase activity;GO:0043169//cation binding	GO:0006355//regulation of transcription, DNA-templated;GO:0006796//phosphate-containing compound metabolic process;GO:0006950//response to stress;GO:0009755//hormone-mediated signaling pathway;GO:0040007//growth;GO:0044707//single-multicellular organism process
IMY05_001G0100300	62.12	48.37	63.72	84.68	107.75	74.72	39.98	33.95	34.15	591	341	542	596	891	686	297	350	280	Os04g0679100	PREDICTED: clathrin light chain 2-like [Populus euphratica]	-	-	-	-	GO:0030125//clathrin vesicle coat	-	GO:0015031//protein transport
IMY05_001G0100400	0.07	0.36	0.75	3.36	2.86	2.71	1.12	0.5	0.55	1	4	10	37	37	39	13	8	7	CRPK1	cold-responsive protein kinase 1-like isoform X1 [Hevea brasiliensis]	-	-	-	-	-	GO:0004672//protein kinase activity;GO:0016746//transferase activity, transferring acyl groups;GO:0032550//purine ribonucleoside binding	GO:0006468//protein phosphorylation;GO:0007154//cell communication;GO:0009617//response to bacterium;GO:0010243//response to organonitrogen compound;GO:0043436//oxoacid metabolic process;GO:0050794//regulation of cellular process
IMY05_001G0100500	2.93	2.78	2.25	5.74	7	8.07	1.29	1.57	1.02	67	47	46	97	139	178	23	39	20	--	mucin-2-like [Populus alba]	-	-	-	-	-	-	-
IMY05_001G0100600	0.17	0	0	0	0	0	0	0	0	1	0	0	0	0	0	0	0	0	At3g11230	Yippee-like family protein [Populus alba]	-	-	-	-	GO:0043231//intracellular membrane-bounded organelle	-	-
IMY05_001G0100700	1.02	1.57	1.3	0.59	0.84	0.75	0.37	1.47	0.67	7	8	8	3	5	5	2	11	4	immp2l	mitochondrial inner membrane protease subunit 2 [Populus trichocarpa]	Genetic Information Processing	Folding, sorting and degradation	ko03060//Protein export	K09648	GO:0043234//protein complex;GO:0044425//membrane part	GO:0070011//peptidase activity, acting on L-amino acid peptides	GO:0002252//immune effector process;GO:0030422//production of siRNA involved in RNA interference;GO:0034982//mitochondrial protein processing
IMY05_001G0100800	76.39	92.85	105.27	66.81	69.9	56.15	54.99	48.23	57.78	836	753	1030	541	665	593	470	572	545	LHCB4.2	chlorophyll a-b binding protein CP29.1, chloroplastic-like isoform X2 [Populus alba]	Metabolism;Metabolism	Global and overview maps;Energy metabolism	ko01100//Metabolic pathways;ko00196//Photosynthesis - antenna proteins	K08915;K08915	GO:0009521//photosystem;GO:0009526//plastid envelope;GO:0030076//light-harvesting complex;GO:0031224//intrinsic component of membrane;GO:0031976//plastid thylakoid;GO:0044434//chloroplast part	GO:0043169//cation binding;GO:0046906//tetrapyrrole binding	GO:0000097//sulfur amino acid biosynthetic process;GO:0006091//generation of precursor metabolites and energy;GO:0009639//response to red or far red light;GO:0009642//response to light intensity;GO:0009725//response to hormone;GO:0016072//rRNA metabolic process;GO:0031399//regulation of protein modification process;GO:0034285//response to disaccharide;GO:0043269//regulation of ion transport
IMY05_001G0100900	3.54	1.16	1.8	10.01	13.33	6.67	22.81	29.01	11.7	33	8	15	69	108	60	166	293	94	AIRP2	E3 ubiquitin-protein ligase AIRP2 isoform X1 [Populus trichocarpa]	-	-	-	-	-	GO:0003824//catalytic activity;GO:0046914//transition metal ion binding	GO:0006787//porphyrin-containing compound catabolic process
IMY05_001G0101000	0	0	0	2.99	4	3.91	3.43	3.87	3.41	0	0	0	33.36	52.38	56.97	40.44	63.19	44.26	TAAC	probable envelope ADP,ATP carrier protein, chloroplastic [Populus trichocarpa]	-	-	-	-	GO:0019866//organelle inner membrane;GO:0031224//intrinsic component of membrane;GO:0034357//photosynthetic membrane;GO:0042170//plastid membrane;GO:0044434//chloroplast part	GO:0000295//adenine nucleotide transmembrane transporter activity	GO:0006820//anion transport;GO:0006862//nucleotide transport;GO:0009416//response to light stimulus;GO:0009765//photosynthesis, light harvesting;GO:0072530//purine-containing compound transmembrane transport
IMY05_001G0101100	0.13	0.51	0.22	0.02	0.13	0.14	29.9	1.41	33.9	2.3	6.81	3.57	0.29	2	2.38	419.94	27.56	525.36	CAX3	vacuolar cation/proton exchanger 3 [Populus trichocarpa]	-	-	-	-	GO:0005774//vacuolar membrane;GO:0009536//plastid;GO:0031224//intrinsic component of membrane	GO:0005488//binding;GO:0015368//calcium:cation antiporter activity	GO:0006816//calcium ion transport;GO:0006970//response to osmotic stress;GO:0006996//organelle organization;GO:0008104//protein localization;GO:0009409//response to cold;GO:0009746//response to hexose;GO:0015992//proton transport;GO:0016042//lipid catabolic process;GO:0019758//glycosinolate biosynthetic process;GO:0042044//fluid transport;GO:0046916//cellular transition metal ion homeostasis;GO:0…
IMY05_001G0101200	9.79	10.16	9.22	13.38	14.9	15.42	15.95	14.25	14.82	192.68	148.14	162.3	194.85	254.88	292.89	245.19	303.92	251.47	At5g01460	PREDICTED: LIMR family protein At5g01460 [Populus euphratica]	-	-	-	-	GO:0031224//intrinsic component of membrane	-	-
IMY05_001G0101300	17.31	19.64	15.85	18.85	16.36	16.97	14.97	15.47	10.3	314	264	257	253	258	297	212	304	161	APD2	E3 ubiquitin-protein ligase APD2-like [Quercus lobata]	-	-	-	-	-	GO:0046872//metal ion binding	-
IMY05_001G0101400	6.44	6.89	6.55	23.98	30.9	20.55	23.47	26.49	20.2	77	61	70	212	321	237	219	343	208	PDX1	pyridoxin biosynthesis PDX1-like protein 3 [Populus alba]	Metabolism	Metabolism of cofactors and vitamins	ko00750//Vitamin B6 metabolism	K06215	GO:0009536//plastid;GO:0016020//membrane	GO:0016830//carbon-carbon lyase activity;GO:0016843//amine-lyase activity;GO:0046983//protein dimerization activity	GO:0000302//response to reactive oxygen species;GO:0005982//starch metabolic process;GO:0006739//NADP metabolic process;GO:0006772//thiamine metabolic process;GO:0006778//porphyrin-containing compound metabolic process;GO:0006972//hyperosmotic response;GO:0008614//pyridoxine metabolic process;GO:0009108//coenzyme biosynthetic process;GO:0009411//response to UV;GO:0009642//response to light intens…
IMY05_001G0101500	0	0	0	0	0	0	0	0	0	0	0	0	0	0	0	0	0	0	--	Polyubiquitin protein [Spatholobus suberectus]	-	-	-	-	-	-	-
IMY05_001G0101600	4.05	4.44	5.15	0.85	0.37	2.75	1.52	3.37	2.17	49.07	39.86	55.77	7.62	3.85	32.1	14.36	44.16	22.67	--	symplekin isoform X2 [Hevea brasiliensis]	Genetic Information Processing	Translation	ko03015//mRNA surveillance pathway	K06100	-	-	GO:0016441//posttranscriptional gene silencing
IMY05_001G0101700	0	0	0	0	0	0	0	0	0	0	0	0	0	0	0	0	0	0	PHL7	protein PHR1-LIKE 1-like [Populus alba]	-	-	-	-	GO:0043231//intracellular membrane-bounded organelle	GO:0001071//nucleic acid binding transcription factor activity;GO:0005488//binding	GO:0006498//N-terminal protein lipidation;GO:0006625//protein targeting to peroxisome;GO:0009062//fatty acid catabolic process;GO:0010468//regulation of gene expression;GO:0048193//Golgi vesicle transport
IMY05_001G0101800	278.77	286.05	266.26	193.99	199.11	150.62	289.79	263.91	242.91	2565.84	1951	2191	1321	1593	1337.81	2083	2632	1926.8	AL1	PREDICTED: PHD finger protein ALFIN-LIKE 1-like [Populus euphratica]	-	-	-	-	GO:0043231//intracellular membrane-bounded organelle;GO:0044444//cytoplasmic part	GO:0000975//regulatory region DNA binding;GO:0042393//histone binding;GO:0046914//transition metal ion binding	GO:0000280//nuclear division;GO:0006325//chromatin organization;GO:0010468//regulation of gene expression;GO:0034645//cellular macromolecule biosynthetic process
IMY05_001G0101900	0	0	0	0	0	0	0	0	0	0	0	0	0	0	0	0	0	0	--	hypothetical protein POPTR_016G116800 [Populus trichocarpa]	-	-	-	-	-	-	-
IMY05_001G0102000	0	0	0	0	0	0	0	0	0	0	0	0	0	0	0	0	0	0	--	hypothetical protein POPTR_016G116800 [Populus trichocarpa]	-	-	-	-	-	-	-
IMY05_001G0102100	0.62	0.53	0.09	3.86	3.66	3.89	11.22	11.18	8.5	32.46	20.31	4.32	148.73	165.44	195.55	456.28	630.64	381.51	sympk	symplekin isoform X1 [Hevea brasiliensis]	Genetic Information Processing	Translation	ko03015//mRNA surveillance pathway	K06100	-	-	GO:0016441//posttranscriptional gene silencing
IMY05_001G0102200	0	0	0	0	0	0	0	0	0	0	0	0	0	0	0	0	0	0	--	hypothetical protein POPTR_016G116500 [Populus trichocarpa]	-	-	-	-	-	-	-
IMY05_001G0102300	0	0	0	0	0	0	0	0	0	0	0	0	0	0	0	0	0	0	AIRP2	E3 ubiquitin-protein ligase AIRP2 isoform X1 [Populus trichocarpa]	-	-	-	-	-	GO:0003824//catalytic activity;GO:0046914//transition metal ion binding	GO:0006787//porphyrin-containing compound catabolic process
IMY05_001G0102400	9.15	10.74	9.2	2.39	2.18	2.68	3.61	3.11	5.29	138	120	124	26.64	28.62	39.03	42.56	50.81	68.74	TAAC	mitochondrial substrate carrier family protein [Populus alba]	-	-	-	-	GO:0019866//organelle inner membrane;GO:0031224//intrinsic component of membrane;GO:0034357//photosynthetic membrane;GO:0042170//plastid membrane;GO:0044434//chloroplast part	GO:0000295//adenine nucleotide transmembrane transporter activity	GO:0006820//anion transport;GO:0006862//nucleotide transport;GO:0009416//response to light stimulus;GO:0009765//photosynthesis, light harvesting;GO:0072530//purine-containing compound transmembrane transport
IMY05_001G0102500	3.66	8.16	9.86	0.13	0.13	0.22	48.2	1.3	55.85	63.7	105.19	153.43	1.71	2	3.62	655.06	24.44	837.64	CAX3	vacuolar cation/proton exchanger 3 [Populus trichocarpa]	-	-	-	-	GO:0005774//vacuolar membrane;GO:0009536//plastid;GO:0031224//intrinsic component of membrane	GO:0005488//binding;GO:0015368//calcium:cation antiporter activity	GO:0006816//calcium ion transport;GO:0006970//response to osmotic stress;GO:0006996//organelle organization;GO:0008104//protein localization;GO:0009409//response to cold;GO:0009746//response to hexose;GO:0015992//proton transport;GO:0016042//lipid catabolic process;GO:0019758//glycosinolate biosynthetic process;GO:0042044//fluid transport;GO:0046916//cellular transition metal ion homeostasis;GO:0…
IMY05_001G0102600	0	0	0	0	0	0	0	0	0	0	0	0	0	0	0	0	0	0	--	hypothetical protein DKX38_024321 [Salix brachista]	-	-	-	-	-	-	-
IMY05_001G0102700	24.86	26.25	25.16	24.25	22.92	25.06	27.63	31.18	28.92	489.32	382.86	442.7	353.15	392.12	476.08	424.81	665.08	490.53	At5g01460	PREDICTED: LIMR family protein At5g01460 [Populus euphratica]	-	-	-	-	GO:0031224//intrinsic component of membrane	-	-
IMY05_001G0102800	17.49	18.93	15.65	10.51	10.61	15.06	9.5	8.08	8.98	847.46	679.83	677.91	376.64	446.71	704.35	359.36	424.2	374.82	sympk	symplekin isoform X1 [Hevea brasiliensis]	Genetic Information Processing	Translation	ko03015//mRNA surveillance pathway	K06100	-	-	GO:0016441//posttranscriptional gene silencing
IMY05_001G0102900	0	0	0	0	0	0	0	0	0	0	0	0	0	0	0	0	0	0	--	hypothetical protein POPTR_016G116800 [Populus trichocarpa]	-	-	-	-	-	-	-
IMY05_001G0103000	0	0	0	0	0	0	0	0	0	0	0	0	0	0	0	0	0	0	SAT	vinorine synthase-like [Populus trichocarpa]	Metabolism;Metabolism;Metabolism;Metabolism;Metabolism	Global and overview maps;Global and overview maps;Biosynthesis of other secondary metabolites;Biosynthesis of other secondary metabolites;Biosynthesis of other secondary metabolites	ko01100//Metabolic pathways;ko01110//Biosynthesis of secondary metabolites;ko00940//Phenylpropanoid biosynthesis;ko00941//Flavonoid biosynthesis;ko00945//Stilbenoid, diarylheptanoid and gingerol biosynthesis	K13065;K13065;K13065;K13065;K13065	-	GO:0016746//transferase activity, transferring acyl groups	GO:0009725//response to hormone
IMY05_001G0103100	0	0	0	0	0	0	0	0	0	0	0	0	0	0	0	0	0	0	At5g05600	probable 2-oxoglutarate-dependent dioxygenase At5g05600 [Populus trichocarpa]	-	-	-	-	GO:0044424//intracellular part	GO:0016706//oxidoreductase activity, acting on paired donors, with incorporation or reduction of molecular oxygen, 2-oxoglutarate as one donor, and incorporation of one atom each of oxygen into both donors;GO:0043169//cation binding	GO:0001101//response to acid chemical;GO:0006865//amino acid transport;GO:0006950//response to stress;GO:0009404//toxin metabolic process;GO:0009628//response to abiotic stimulus;GO:0009694//jasmonic acid metabolic process;GO:0009755//hormone-mediated signaling pathway;GO:0014070//response to organic cyclic compound;GO:0051707//response to other organism
IMY05_001G0103200	2.11	2.38	2.36	3.57	4.73	4.42	2.19	2.44	2.05	43	36	43	54	84	87	35	54	36	CPK13	calcium-dependent protein kinase [Populus alba]	Organismal Systems	Environmental adaptation	ko04626//Plant-pathogen interaction	K13412	GO:0016020//membrane	GO:0004674//protein serine/threonine kinase activity;GO:0032550//purine ribonucleoside binding;GO:0046872//metal ion binding	GO:0006468//protein phosphorylation
IMY05_001G0103300	0.09	0.87	0.82	0.37	1.05	1.33	1.06	1.27	1.38	1	7	8	3	10	14	9	15	13	GT-3A	trihelix transcription factor GT-3b [Populus trichocarpa]	-	-	-	-	GO:0043231//intracellular membrane-bounded organelle;GO:0043232//intracellular non-membrane-bounded organelle;GO:0043234//protein complex	GO:0001071//nucleic acid binding transcription factor activity;GO:0003677//DNA binding;GO:0005515//protein binding	GO:0009404//toxin metabolic process;GO:0010243//response to organonitrogen compound;GO:0010468//regulation of gene expression;GO:0014070//response to organic cyclic compound;GO:0034645//cellular macromolecule biosynthetic process
IMY05_001G0103400	0.55	0.08	0.41	1.41	0.92	1.33	0.78	0.45	0.28	9	1	6	17	13	21	10	8	4	--	VARLMGL domain-containing protein [Cephalotus follicularis]	-	-	-	-	-	-	-
IMY05_001G0103500	0	0	0.06	0.15	0.53	0.12	0	0	0.07	0	0	1	2	8	2	0	0	1	FAD7	omega-3 fatty acid desaturase, chloroplastic [Populus trichocarpa]	-	-	-	-	GO:0042170//plastid membrane	GO:0016705//oxidoreductase activity, acting on paired donors, with incorporation or reduction of molecular oxygen	GO:0006633//fatty acid biosynthetic process;GO:0006950//response to stress;GO:0009628//response to abiotic stimulus
IMY05_001G0103600	19.25	22.85	20.36	17.71	15.61	15.98	9.65	10.59	10.76	166	146	157	113	117	133	65	99	80	At3g47300	selT-like protein [Populus trichocarpa]	-	-	-	-	GO:0009536//plastid;GO:0016020//membrane	-	GO:0019725//cellular homeostasis
IMY05_001G0103700	0.99	1.99	0.55	0.33	1.13	3.32	0.32	0.91	1.14	4	6	2	1	4	13	1	4	4	--	Syntaxin-binding protein 5-like protein [Gossypium australe]	-	-	-	-	GO:0016020//membrane	-	-
IMY05_001G0103800	8.74	8.28	8.61	11.31	11.74	16.31	15.19	14.83	14.17	376	264	331	360	439	677	510	691	525	Stxbp5l	PREDICTED: transducin family [Prunus dulcis]	-	-	-	-	GO:0016020//membrane;GO:0044464//cell part	-	-
IMY05_001G0103900	0	0	0	0	0	0	0	0	0	0	0	0	0	0	0	0	0	0	--	-	-	-	-	-	-	-	-
IMY05_001G0104000	113.73	101.25	104.18	105.09	110.21	92.9	63.04	61.98	67.08	1922	1268	1574	1314	1619	1515	832	1135	977	ACX4	acyl-coenzyme A oxidase 4, peroxisomal [Populus trichocarpa]	Metabolism;Metabolism;Metabolism;Cellular Processes;Metabolism;Metabolism;Metabolism;Metabolism;Metabolism;Metabolism	Global and overview maps;Global and overview maps;Global and overview maps;Transport and catabolism;Global and overview maps;Lipid metabolism;Lipid metabolism;Metabolism of other amino acids;Carbohydrate metabolism;Lipid metabolism	ko01100//Metabolic pathways;ko01110//Biosynthesis of secondary metabolites;ko01200//Carbon metabolism;ko04146//Peroxisome;ko01212//Fatty acid metabolism;ko00592//alpha-Linolenic acid metabolism;ko00071//Fatty acid degradation;ko00410//beta-Alanine metabolism;ko00640//Propanoate metabolism;ko01040//Biosynthesis of unsaturated fatty acids	K00232;K00232;K00232;K00232;K00232;K00232;K00232;K00232;K00232;K00232	GO:0005777//peroxisome	GO:0000166//nucleotide binding;GO:0016634//oxidoreductase activity, acting on the CH-CH group of donors, oxygen as acceptor	GO:0003006//developmental process involved in reproduction;GO:0006625//protein targeting to peroxisome;GO:0009057//macromolecule catabolic process;GO:0009062//fatty acid catabolic process
IMY05_001G0104100	12.13	14.16	14.12	23.98	21.07	23.82	17.42	18.12	15.69	296	256	308	433	447	561	332	479	330	SAC8	PREDICTED: phosphoinositide phosphatase SAC8 isoform X1 [Populus euphratica]	Metabolism;Metabolism;Environmental Information Processing	Global and overview maps;Carbohydrate metabolism;Signal transduction	ko01100//Metabolic pathways;ko00562//Inositol phosphate metabolism;ko04070//Phosphatidylinositol signaling system	K21797;K21797;K21797	GO:0031090//organelle membrane;GO:0031224//intrinsic component of membrane	GO:0016791//phosphatase activity	GO:0043647//inositol phosphate metabolic process;GO:0044723//single-organism carbohydrate metabolic process
IMY05_001G0104200	5.34	4.85	5.6	20.97	17.65	20.1	0.14	0.47	0.07	95	64	89	276	273	345	2	9	1	CDC20-1	WD-40 repeat family protein [Populus alba]	Genetic Information Processing	Folding, sorting and degradation	ko04120//Ubiquitin mediated proteolysis	K03363	GO:0043231//intracellular membrane-bounded organelle;GO:0043234//protein complex	GO:0019899//enzyme binding	GO:0000280//nuclear division;GO:0032446//protein modification by small protein conjugation;GO:0044763//single-organism cellular process;GO:0050794//regulation of cellular process
IMY05_001G0104300	0.47	0.64	0.4	0	0	0	0	0	0	4	4	3	0	0	0	0	0	0	HSP26-A	glutathione S-transferase [Salix babylonica]	Metabolism;Metabolism	Global and overview maps;Metabolism of other amino acids	ko01100//Metabolic pathways;ko00480//Glutathione metabolism	K00799;K00799	-	GO:0003824//catalytic activity	-
IMY05_001G0104400	0.24	0	0	0	0.27	0	0.3	0	0	2	0	0	0	2	0	2	0	0	GSTU8	glutathione S-transferase [Salix babylonica]	Metabolism;Metabolism	Global and overview maps;Metabolism of other amino acids	ko01100//Metabolic pathways;ko00480//Glutathione metabolism	K00799;K00799	-	GO:0003824//catalytic activity	-
IMY05_001G0104500	20.5	22.23	17.99	24.61	23.58	23.28	16.15	12.81	14.73	260	209	204	231	260	285	160	176	161	HCC1	protein SCO1 homolog 1, mitochondrial [Populus trichocarpa]	-	-	-	-	GO:0016020//membrane;GO:0043231//intracellular membrane-bounded organelle	-	GO:0008535//respiratory chain complex IV assembly;GO:0044763//single-organism cellular process;GO:0044765//single-organism transport;GO:0055076//transition metal ion homeostasis
IMY05_001G0104600	5.33	5.76	5.67	6.84	7.36	7.18	2.9	4.31	2.63	40	32	38	37.98	48	52	17	35	17	AGL62	PREDICTED: agamous-like MADS-box protein AGL62 [Populus euphratica]	-	-	-	-	-	-	GO:0010467//gene expression;GO:0034645//cellular macromolecule biosynthetic process
IMY05_001G0104700	0.37	2.02	0	0	0.43	1.17	0.96	0.69	1.3	1	4	0	0	1	3	2	2	3	--	UvrABC system C protein [Trema orientale]	-	-	-	-	-	-	-
IMY05_001G0104800	1.83	2.8	2.46	0.5	0.7	0.25	0.94	1.91	1.13	15	17	18	3.02	5	2	6	17	8	AGL62	agamous-like MADS-box protein AGL62 [Populus trichocarpa]	-	-	-	-	-	-	GO:0003006//developmental process involved in reproduction
IMY05_001G0104900	0	0	0	0	0	0	0	0	0	0	0	0	0	0	0	0	0	0	TBL3	protein trichome birefringence-like 3 [Populus trichocarpa]	-	-	-	-	GO:0031224//intrinsic component of membrane;GO:0043231//intracellular membrane-bounded organelle	GO:0016413//O-acetyltransferase activity	GO:0000271//polysaccharide biosynthetic process;GO:0006355//regulation of transcription, DNA-templated;GO:0006970//response to osmotic stress;GO:0009409//response to cold;GO:0009664//plant-type cell wall organization;GO:0009933//meristem structural organization;GO:0010087//phloem or xylem histogenesis;GO:0030243//cellulose metabolic process;GO:0044085//cellular component biogenesis;GO:0045491//xy…
IMY05_001G0105000	38.79	43.73	43.48	46.71	48.25	51.36	41.39	47.96	57.41	468	391	469	417	506	598	390	627	597	GRXS16	monothiol glutaredoxin-S16, chloroplastic [Populus alba]	-	-	-	-	GO:0009526//plastid envelope;GO:0009532//plastid stroma	GO:0015037//peptide disulfide oxidoreductase activity;GO:0015291//secondary active transmembrane transporter activity;GO:0043169//cation binding;GO:0051536//iron-sulfur cluster binding	GO:0003006//developmental process involved in reproduction;GO:0006873//cellular ion homeostasis;GO:0019758//glycosinolate biosynthetic process;GO:0030001//metal ion transport
IMY05_001G0105100	6.5	6.11	6.42	5.91	6.26	9.13	10.16	10.49	8.6	214	149	189	144	179	290	261	374	244	AMPD	AMP deaminase isoform X1 [Populus trichocarpa]	Metabolism;Metabolism;Metabolism	Global and overview maps;Global and overview maps;Nucleotide metabolism	ko01100//Metabolic pathways;ko01110//Biosynthesis of secondary metabolites;ko00230//Purine metabolism	K01490;K01490;K01490	GO:0031306//intrinsic component of mitochondrial outer membrane	GO:0019901//protein kinase binding;GO:0032550//purine ribonucleoside binding;GO:0043169//cation binding;GO:0047623//adenosine-phosphate deaminase activity	GO:0001101//response to acid chemical;GO:0006188//IMP biosynthetic process;GO:0007059//chromosome segregation;GO:0009409//response to cold;GO:0009639//response to red or far red light;GO:0009756//carbohydrate mediated signaling;GO:0009793//embryo development ending in seed dormancy;GO:0030154//cell differentiation;GO:0032446//protein modification by small protein conjugation;GO:0048507//meristem …
IMY05_001G0105200	0.07	0.09	0.31	0.09	0.08	0.07	0.18	0.13	0	1	1	4	1	1	1	2	2	0	CHLG	chlorophyll synthetase family protein [Populus alba]	Metabolism;Metabolism;Metabolism	Global and overview maps;Global and overview maps;Metabolism of cofactors and vitamins	ko01100//Metabolic pathways;ko01110//Biosynthesis of secondary metabolites;ko00860//Porphyrin and chlorophyll metabolism	K04040;K04040;K04040	GO:0031224//intrinsic component of membrane;GO:0031976//plastid thylakoid;GO:0042170//plastid membrane;GO:0044434//chloroplast part	GO:0004659//prenyltransferase activity	GO:0000097//sulfur amino acid biosynthetic process;GO:0006090//pyruvate metabolic process;GO:0006355//regulation of transcription, DNA-templated;GO:0006739//NADP metabolic process;GO:0006779//porphyrin-containing compound biosynthetic process;GO:0009658//chloroplast organization;GO:0009668//plastid membrane organization;GO:0009887//organ morphogenesis;GO:0016072//rRNA metabolic process;GO:0016109…
IMY05_001G0105300	16.27	16.88	17.26	26.49	20.73	17.03	23.93	20.4	22.26	195	150	185	235	216	197	224	265	230	SFC1	mitochondrial substrate carrier family protein [Populus alba]	-	-	-	-	GO:0019866//organelle inner membrane;GO:0031224//intrinsic component of membrane	GO:0015556//C4-dicarboxylate transmembrane transporter activity	GO:0015744//succinate transport;GO:0044763//single-organism cellular process
IMY05_001G0105400	7.18	7.75	8.24	7.18	5.75	11.71	7.12	5.01	6.31	115	92	118	85	80	181	89	87	87	At2g30780	pentatricopeptide repeat-containing protein At2g30780 [Populus trichocarpa]	-	-	-	-	-	-	-
IMY05_001G0105500	196.48	197.3	186.98	193.73	200.12	179.31	208.11	208.21	228.37	3009	2239	2560	2195	2664	2650	2489	3455	3014	EBP1	proliferation-associated protein 2G4-like [Populus alba]	-	-	-	-	GO:0016020//membrane;GO:0043231//intracellular membrane-bounded organelle;GO:0043232//intracellular non-membrane-bounded organelle;GO:0044444//cytoplasmic part	GO:0003676//nucleic acid binding;GO:0008237//metallopeptidase activity;GO:0008238//exopeptidase activity	GO:0000338//protein deneddylation;GO:0006163//purine nucleotide metabolic process;GO:0006221//pyrimidine nucleotide biosynthetic process;GO:0006886//intracellular protein transport;GO:0009451//RNA modification;GO:0009639//response to red or far red light;GO:0009725//response to hormone;GO:0010260//organ senescence;GO:0044248//cellular catabolic process
IMY05_001G0105600	12.71	6.95	10.29	26.51	24.33	17.94	42.51	38.63	34.84	116	47	84	179	193	158	303	382	274	RANBP1C	PREDICTED: ran-binding protein 1 homolog c-like [Populus euphratica]	-	-	-	-	GO:0043231//intracellular membrane-bounded organelle;GO:0046930//pore complex	GO:0017016//Ras GTPase binding	GO:0008104//protein localization;GO:0050658//RNA transport
IMY05_001G0105700	13.99	15.26	13.56	19.15	20.16	24.62	17.19	17.02	17.09	547	442	474	554	685	929	525	721	576	IPO11	importin-11 isoform X1 [Populus trichocarpa]	-	-	-	-	GO:0043231//intracellular membrane-bounded organelle	GO:0017016//Ras GTPase binding	-
IMY05_001G0105800	16.97	16.21	14.69	14.73	13.56	13.74	20.53	14.96	19.07	380	269	294	244	264	297	359	363	368	ERDJ3A	dnaJ protein ERDJ3A [Populus trichocarpa]	-	-	-	-	-	GO:0003824//catalytic activity	GO:0009408//response to heat;GO:0033554//cellular response to stress;GO:0044237//cellular metabolic process;GO:0044238//primary metabolic process;GO:0044710//single-organism metabolic process;GO:0044763//single-organism cellular process;GO:0071704//organic substance metabolic process
IMY05_001G0105900	107.85	88.67	89.87	167.32	161.7	148.07	65.11	62.28	96.15	2490	1517	1855	2858	3245	3299	1174	1558	1913	PDC4	PREDICTED: pyruvate decarboxylase 2 [Populus euphratica]	Metabolism;Metabolism;Metabolism	Global and overview maps;Global and overview maps;Carbohydrate metabolism	ko01100//Metabolic pathways;ko01110//Biosynthesis of secondary metabolites;ko00010//Glycolysis / Gluconeogenesis	K01568;K01568;K01568	GO:0009536//plastid	GO:0016831//carboxy-lyase activity;GO:0019842//vitamin binding;GO:0046872//metal ion binding	GO:0006006//glucose metabolic process;GO:0006950//response to stress;GO:0006996//organelle organization;GO:0051603//proteolysis involved in cellular protein catabolic process
IMY05_001G0106000	9.33	9.4	9.75	5.21	3.69	5.67	12.38	12.7	14	276	206	258	114	95	162	286	407	357	BHLH140	PREDICTED: transcription factor bHLH140 [Populus euphratica]	-	-	-	-	GO:0043231//intracellular membrane-bounded organelle	GO:0001071//nucleic acid binding transcription factor activity;GO:0003676//nucleic acid binding;GO:0016819//hydrolase activity, acting on acid anhydrides, in sulfonyl-containing anhydrides;GO:0035312//5'-3' exodeoxyribonuclease activity;GO:0043167//ion binding	GO:0000280//nuclear division;GO:0000723//telomere maintenance;GO:0006163//purine nucleotide metabolic process;GO:0007059//chromosome segregation;GO:0010212//response to ionizing radiation;GO:0010468//regulation of gene expression;GO:0022402//cell cycle process;GO:0032844//regulation of homeostatic process;GO:0033043//regulation of organelle organization;GO:0034645//cellular macromolecule biosynth…
IMY05_001G0106100	0.61	0.76	0.98	0.26	0.54	0.56	0.92	1.41	0.74	25.04	23.23	36	8	19.23	22.22	29.37	62.5	26	RLP49	PREDICTED: receptor-like protein 12 [Populus euphratica]	-	-	-	-	-	GO:0016491//oxidoreductase activity	GO:0008152//metabolic process
IMY05_001G0106200	1.12	1.05	1.15	0.44	0.47	0.26	1.54	1.55	2.58	41.06	28.35	37.59	12.01	15	9	44	61.26	81.09	RLP18	receptor like protein 7 [Populus trichocarpa]	-	-	-	-	-	-	-
IMY05_001G0106300	2.75	3.11	1.89	9.96	9.9	10.28	6.61	7.87	3.91	119.9	100.42	73.41	320.99	374.77	431.78	224.63	371.24	146.91	RLP32	PREDICTED: receptor-like protein 12 [Populus euphratica]	-	-	-	-	-	GO:0016491//oxidoreductase activity	GO:0008152//metabolic process
IMY05_001G0106400	0.15	0.21	0.11	1.51	1.05	1.16	0.13	0.66	0.35	3	3	2	22	18	22	2	14	6	HEX6	PREDICTED: hexose carrier protein HEX6 [Populus euphratica]	-	-	-	-	GO:0031224//intrinsic component of membrane	GO:0015291//secondary active transmembrane transporter activity;GO:0016628//oxidoreductase activity, acting on the CH-CH group of donors, NAD or NADP as acceptor	GO:0044710//single-organism metabolic process;GO:0044763//single-organism cellular process;GO:0044765//single-organism transport
IMY05_001G0106500	0	0	0	0	0	0	0	0	0	0	0	0	0	0	0	0	0	0	LAX1	transcription factor LAX PANICLE 1 [Populus trichocarpa]	-	-	-	-	GO:0043231//intracellular membrane-bounded organelle	GO:0001071//nucleic acid binding transcription factor activity;GO:0003676//nucleic acid binding;GO:0005515//protein binding;GO:0016819//hydrolase activity, acting on acid anhydrides, in sulfonyl-containing anhydrides	GO:0000280//nuclear division;GO:0000723//telomere maintenance;GO:0006163//purine nucleotide metabolic process;GO:0007059//chromosome segregation;GO:0010212//response to ionizing radiation;GO:0010468//regulation of gene expression;GO:0022402//cell cycle process;GO:0032844//regulation of homeostatic process;GO:0033043//regulation of organelle organization;GO:0034645//cellular macromolecule biosynth…
IMY05_001G0106600	26.07	26.46	27.97	28.13	27.62	27.09	24.92	26.49	26.38	367	276	352	293	338	368	274	404	320	DAPF	diaminopimelate epimerase, chloroplastic [Populus trichocarpa]	Metabolism;Metabolism;Metabolism;Metabolism	Global and overview maps;Global and overview maps;Global and overview maps;Amino acid metabolism	ko01100//Metabolic pathways;ko01110//Biosynthesis of secondary metabolites;ko01230//Biosynthesis of amino acids;ko00300//Lysine biosynthesis	K01778;K01778;K01778;K01778	GO:0009532//plastid stroma	GO:0047661//amino-acid racemase activity	GO:0006743//ubiquinone metabolic process;GO:0009085//lysine biosynthetic process
IMY05_001G0106700	58.63	57.64	54.11	78.42	74.14	80.21	94.76	85.97	81.96	2018	1470	1665	1997	2218	2664	2547	3206	2431	cwc22	PREDICTED: pre-mRNA-splicing factor CWC22 homolog isoform X1 [Populus euphratica]	-	-	-	-	GO:0043231//intracellular membrane-bounded organelle;GO:0044444//cytoplasmic part	GO:0003676//nucleic acid binding	GO:0010467//gene expression;GO:0044260//cellular macromolecule metabolic process
IMY05_001G0106800	71.69	61.31	71.34	49.2	52.15	43.19	66.22	61.02	66.01	707	448	629	359	447	411	510	652	561	BAG4	BAG family molecular chaperone regulator 4 [Populus trichocarpa]	-	-	-	-	-	-	-
IMY05_001G0106900	0.96	1.08	0.6	3.46	2.94	2.93	0.41	0.44	0.37	18	15	10	48	48	53	6	9	6	AMT2	ammonium transporter 2 [Populus trichocarpa]	-	-	-	-	GO:0005911//cell-cell junction;GO:0031224//intrinsic component of membrane;GO:0044424//intracellular part	GO:0015077//monovalent inorganic cation transmembrane transporter activity;GO:0015291//secondary active transmembrane transporter activity	GO:0006605//protein targeting;GO:0006865//amino acid transport;GO:0009267//cellular response to starvation;GO:0009617//response to bacterium;GO:0009620//response to fungus;GO:0009696//salicylic acid metabolic process;GO:0009746//response to hexose;GO:0009755//hormone-mediated signaling pathway;GO:0009814//defense response, incompatible interaction;GO:0009863//salicylic acid mediated signaling pat…
IMY05_001G0107000	0	0	0	0	0	0	0	0	0	0	0	0	0	0	0	0	0	0	NUDT15	nudix hydrolase 11 isoform X2 [Populus trichocarpa]	Cellular Processes	Transport and catabolism	ko04146//Peroxisome	K17879	GO:0043231//intracellular membrane-bounded organelle;GO:0044444//cytoplasmic part	GO:0016462//pyrophosphatase activity;GO:0016794//diphosphoric monoester hydrolase activity	GO:0006637//acyl-CoA metabolic process;GO:0006796//phosphate-containing compound metabolic process;GO:0009108//coenzyme biosynthetic process;GO:0044248//cellular catabolic process;GO:0044699//single-organism process
IMY05_001G0107100	0	0	0	0	0	0	0	0	0	0	0	0	0	0	0	0	0	0	--	basic leucine zipper 34-like [Quercus suber]	-	-	-	-	-	-	GO:0006464//cellular protein modification process;GO:0009605//response to external stimulus;GO:0019932//second-messenger-mediated signaling
IMY05_001G0107200	0	0	0	0	0	0	0	0	0	0	0	0	0	0	0	0	0	0	At1g14600	transcription factor HHO1 [Populus trichocarpa]	-	-	-	-	-	GO:0005488//binding	-
IMY05_001G0107300	0.69	0.53	0.55	0.13	0	0.2	1.9	0.91	0.92	7	4	5	1	0	2	15	10	8	GILT	gamma-interferon-inducible lysosomal thiol reductase [Populus trichocarpa]	-	-	-	-	GO:0043231//intracellular membrane-bounded organelle	-	-
IMY05_001G0107400	0	0	0	0	0	0	0	0	0	0	0	0	0	0	0	0	0	0	GILT	gamma-interferon-inducible lysosomal thiol reductase [Populus trichocarpa]	-	-	-	-	GO:0043231//intracellular membrane-bounded organelle	-	-
IMY05_001G0107500	9.3	8.18	10.57	6.76	8.95	6.98	8.55	9.71	9.84	108.61	70.77	110.39	58.44	90.89	78.66	78	122.94	99	PUR3	PREDICTED: phosphoribosylglycinamide formyltransferase, chloroplastic [Populus euphratica]	Metabolism;Metabolism;Metabolism;Metabolism	Global and overview maps;Global and overview maps;Nucleotide metabolism;Metabolism of cofactors and vitamins	ko01100//Metabolic pathways;ko01110//Biosynthesis of secondary metabolites;ko00230//Purine metabolism;ko00670//One carbon pool by folate	K00601;K00601;K00601;K00601	GO:0009536//plastid	GO:0016742//hydroxymethyl-, formyl- and related transferase activity;GO:0016811//hydrolase activity, acting on carbon-nitrogen (but not peptide) bonds, in linear amides	GO:0006188//IMP biosynthetic process
IMY05_001G0107600	0.74	0.53	1.15	0.6	0.45	0.51	0.06	0.14	0.06	7.5	4	10.5	4.5	4	5	0.5	1.5	0.5	ifi30	PREDICTED: gamma-interferon-inducible lysosomal thiol reductase-like [Populus euphratica]	-	-	-	-	GO:0043231//intracellular membrane-bounded organelle	-	-
IMY05_001G0107700	0	0	0	0	0	0	0	0	0	0	0	0	0	0	0	0	0	0	SPC24	kinetochore protein SPC24 homolog [Quercus lobata]	-	-	-	-	-	-	-
IMY05_001G0107800	0	0.05	0	0	0	0	0	0	0	0	1	0	0	0	0	0	0	0	LECRK61	lectin-domain containing receptor kinase VI.3 [Populus trichocarpa]	-	-	-	-	-	GO:0004674//protein serine/threonine kinase activity;GO:0005488//binding	GO:0006464//cellular protein modification process;GO:0016310//phosphorylation
IMY05_001G0107900	23.45	25.32	22.48	17.78	17.45	17.01	19.12	18.99	17.53	790	632	677	443	511	553	503	693	509	KPNB1	importin subunit beta-1 [Populus trichocarpa]	Genetic Information Processing	Translation	ko03013//RNA transport	K14293	GO:0044444//cytoplasmic part	GO:0017016//Ras GTPase binding	GO:0015031//protein transport
IMY05_001G0108000	0	0	0	0.13	0	0.1	0	0	0	0	0	0	1	0	1	0	0	0	--	ethylene-overproduction protein 1-like [Populus alba]	-	-	-	-	-	-	-
IMY05_001G0108100	4.89	3.5	3.64	17.65	15.22	15.46	9.24	10.71	11.07	147	78	98	393	398	449	217	349	287	ETO1	ethylene-overproduction protein 1 [Populus trichocarpa]	-	-	-	-	-	GO:0005515//protein binding	GO:0000160//phosphorelay signal transduction system;GO:0006511//ubiquitin-dependent protein catabolic process;GO:0009267//cellular response to starvation;GO:0009756//carbohydrate mediated signaling;GO:0009793//embryo development ending in seed dormancy;GO:0031326//regulation of cellular biosynthetic process;GO:0032446//protein modification by small protein conjugation;GO:0048528//post-embryonic r…
IMY05_001G0108200	33.55	35.1	41.58	17.54	19.04	21.37	22.35	21.59	30	667	517	739	258	329	410	347	465	514	TIC56	protein TIC 56, chloroplastic [Populus trichocarpa]	-	-	-	-	GO:0009528//plastid inner membrane	GO:0022892//substrate-specific transporter activity	GO:0006073//cellular glucan metabolic process;GO:0044743//intracellular protein transmembrane import;GO:0048509//regulation of meristem development;GO:0071555//cell wall organization
IMY05_001G0108300	0.34	0	0.38	1.84	2.54	1.76	0	0	0	2	0	2	8	13	10	0	0	0	--	cilia- and flagella-associated protein 251 [Populus trichocarpa]	-	-	-	-	-	-	-
IMY05_001G0108400	94.39	94.34	93.48	74.02	71.03	62.96	52.5	52.27	74.04	960	711	850	557	628	618	417	576	649	RPS4D	PREDICTED: 40S ribosomal protein S4-3 [Populus euphratica]	Genetic Information Processing	Translation	ko03010//Ribosome	K02987	GO:0009536//plastid;GO:0015935//small ribosomal subunit;GO:0031090//organelle membrane	GO:0003723//RNA binding;GO:0005198//structural molecule activity	GO:0006221//pyrimidine nucleotide biosynthetic process;GO:0009451//RNA modification;GO:0010467//gene expression
IMY05_001G0108500	0	0	0	0	0	0	0	0	0	0	0	0	0	0	0	0	0	0	UGT85A23	UDP-glycosyltransferase 85A2-like protein [Theobroma cacao]	-	-	-	-	-	GO:0008194//UDP-glycosyltransferase activity;GO:0016758//transferase activity, transferring hexosyl groups	-
IMY05_001G0108600	3.4	2.23	1.84	9.89	11.97	12.18	17.33	19.62	11	33	16.02	16	71.06	101	114.08	131.36	206.32	92	PFE	PREDICTED: ferritin, chloroplastic-like [Populus euphratica]	-	-	-	-	GO:0009526//plastid envelope;GO:0009532//plastid stroma;GO:0044434//chloroplast part	GO:0005506//iron ion binding;GO:0016724//oxidoreductase activity, oxidizing metal ions, oxygen as acceptor	GO:0000041//transition metal ion transport;GO:0000302//response to reactive oxygen species;GO:0009058//biosynthetic process;GO:0009668//plastid membrane organization;GO:0009725//response to hormone;GO:0010038//response to metal ion;GO:0044237//cellular metabolic process;GO:0044710//single-organism metabolic process;GO:0046916//cellular transition metal ion homeostasis;GO:0048827//phyllome develop…
IMY05_001G0108700	450.79	382.89	361.76	438.1	396.95	433.01	226.17	338.36	285.75	4463	2808.98	3202	3208.94	3416	4136.92	1748.64	3629.68	2438	PFE	ferritin precursor family protein 3 [Populus tomentosa]	-	-	-	-	GO:0009526//plastid envelope;GO:0009532//plastid stroma;GO:0044434//chloroplast part	GO:0005506//iron ion binding;GO:0016724//oxidoreductase activity, oxidizing metal ions, oxygen as acceptor	GO:0000041//transition metal ion transport;GO:0000302//response to reactive oxygen species;GO:0009058//biosynthetic process;GO:0009668//plastid membrane organization;GO:0009725//response to hormone;GO:0010038//response to metal ion;GO:0044237//cellular metabolic process;GO:0044710//single-organism metabolic process;GO:0046916//cellular transition metal ion homeostasis;GO:0048827//phyllome develop…
IMY05_001G0108800	0.98	0.99	0.55	73.53	59.96	42.89	11.66	40.75	5.28	12	9	6	669	641	509	112	543	56	poxN1	peroxidase N1 [Populus trichocarpa]	Metabolism;Metabolism;Metabolism	Global and overview maps;Global and overview maps;Biosynthesis of other secondary metabolites	ko01100//Metabolic pathways;ko01110//Biosynthesis of secondary metabolites;ko00940//Phenylpropanoid biosynthesis	K00430;K00430;K00430	GO:0043231//intracellular membrane-bounded organelle	GO:0003824//catalytic activity;GO:0016209//antioxidant activity;GO:0043169//cation binding;GO:0046906//tetrapyrrole binding	GO:0006950//response to stress;GO:0009620//response to fungus;GO:0042743//hydrogen peroxide metabolic process;GO:0044710//single-organism metabolic process;GO:0046942//carboxylic acid transport
IMY05_001G0108900	50.93	51.02	69.01	56.94	48.83	41.86	6.74	8.78	13.22	648	481	785	536	540	514	67	121	145	mcfF	mitoferrin [Populus trichocarpa]	-	-	-	-	GO:0019866//organelle inner membrane;GO:0031224//intrinsic component of membrane	-	GO:0006812//cation transport;GO:0044763//single-organism cellular process;GO:1902582//single-organism intracellular transport
IMY05_001G0109000	26.92	26.27	23.65	59.21	67.9	48.07	46.55	43.38	45.01	177	128	139	288	388	305	239	309	255	At5g01610	DUF538 domain-containing protein [Cephalotus follicularis]	-	-	-	-	-	-	-
IMY05_001G0109100	3.04	5.37	2.62	5.38	6.46	4.12	7.79	13.5	3.26	26	34	20	34	48	34	52	125	24	PYL4	PREDICTED: abscisic acid receptor PYL4 [Populus euphratica]	Environmental Information Processing;Environmental Information Processing	Signal transduction;Signal transduction	ko04075//Plant hormone signal transduction;ko04016//MAPK signaling pathway - plant	K14496;K14496	GO:0043231//intracellular membrane-bounded organelle	GO:0019840//isoprenoid binding;GO:0046983//protein dimerization activity;GO:0060089//molecular transducer activity	GO:0009755//hormone-mediated signaling pathway;GO:0009845//seed germination
IMY05_001G0109200	0	0	0.07	0	0	0	0	0.06	0	0	0	1	0	0	0	0	1	0	TBL34	protein trichome birefringence-like 34 [Populus alba]	-	-	-	-	GO:0031224//intrinsic component of membrane;GO:0043231//intracellular membrane-bounded organelle	-	GO:0044085//cellular component biogenesis;GO:0045491//xylan metabolic process
IMY05_001G0109300	14.81	13.9	18.57	11.34	11.45	9.95	6.07	5.66	7.79	256	178	287	145	172	166	82	106	116	TBL35	protein trichome birefringence-like 35 [Populus trichocarpa]	-	-	-	-	GO:0043231//intracellular membrane-bounded organelle	-	GO:0044085//cellular component biogenesis;GO:0045491//xylan metabolic process
IMY05_001G0109400	0	0	0	0	0	0	0	0	0	0	0	0	0	0	0	0	0	0	BEH3	PREDICTED: protein BRASSINAZOLE-RESISTANT 2-like [Populus euphratica]	-	-	-	-	GO:0043231//intracellular membrane-bounded organelle;GO:0044444//cytoplasmic part	GO:0000976//transcription regulatory region sequence-specific DNA binding;GO:0001071//nucleic acid binding transcription factor activity	GO:0003006//developmental process involved in reproduction;GO:0006355//regulation of transcription, DNA-templated;GO:0009617//response to bacterium;GO:0009791//post-embryonic development;GO:0040007//growth;GO:0043401//steroid hormone mediated signaling pathway
IMY05_001G0109500	1.15	2.18	2.07	0	0.53	0.48	0.3	1.28	0	5	7	8	0	2	2	1	6	0	BRCA2B	protein BREAST CANCER SUSCEPTIBILITY 2 homolog B [Populus trichocarpa]	Genetic Information Processing	Replication and repair	ko03440//Homologous recombination	K08775	-	GO:0005488//binding	GO:0006281//DNA repair;GO:0009790//embryo development;GO:0048229//gametophyte development;GO:0050789//regulation of biological process
IMY05_001G0109600	12.59	10.43	10.41	12.32	11.42	12.21	9.71	10.13	9.85	264	162	195	191	208	247	159	230	178	DTX44	protein DETOXIFICATION 44, chloroplastic isoform X1 [Populus trichocarpa]	-	-	-	-	GO:0031224//intrinsic component of membrane;GO:0042170//plastid membrane	GO:0015291//secondary active transmembrane transporter activity	GO:0044763//single-organism cellular process
IMY05_001G0109700	9.85	8.99	8.92	4.31	5.11	3.9	22.61	17.66	16.19	173	117	140	56	78	66	310	336	245	DREB2A	dehydration-responsive element-binding protein 2B isoform X2 [Populus trichocarpa]	-	-	-	-	-	-	GO:0006355//regulation of transcription, DNA-templated;GO:0050896//response to stimulus
IMY05_001G0109800	0	0	0	0.51	0	0	0.48	0	0	0	0	0	1	0	0	1	0	0	--	-	-	-	-	-	-	-	-
IMY05_001G0109900	9.78	10.78	12.84	12.68	10.11	12.21	8.18	10.5	8.46	98	80	115	94	88	118	64	114	73	--	BRCA1-A complex subunit Abraxas [Jatropha curcas]	-	-	-	-	-	-	-
IMY05_001G0110000	0.16	0.04	0.04	0	0.04	0	0.08	0.12	0.07	5	1	1	0	1	0	2	4	2	IMK3	LRR-kinase family protein [Populus alba]	-	-	-	-	GO:0005618//cell wall;GO:0005911//cell-cell junction;GO:0031224//intrinsic component of membrane	GO:0004672//protein kinase activity;GO:0032550//purine ribonucleoside binding	GO:0006464//cellular protein modification process;GO:0006796//phosphate-containing compound metabolic process;GO:0007167//enzyme linked receptor protein signaling pathway
IMY05_001G0110100	8.46	8.09	7.63	14.62	15.55	10.11	5.27	8.68	5.73	72	51	58	92	115	83	35	80	42	PRA1B4	PRA1 family protein B4 [Populus trichocarpa]	-	-	-	-	GO:0009536//plastid;GO:0031090//organelle membrane;GO:0031224//intrinsic component of membrane;GO:0031984//organelle subcompartment	GO:0005488//binding	GO:0006810//transport
IMY05_001G0110200	0	0	0	0	0	0	0	0	0	0	0	0	0	0	0	0	0	0	--	macrophage migration inhibitory factor homolog [Populus trichocarpa]	Metabolism;Metabolism;Metabolism	Global and overview maps;Amino acid metabolism;Amino acid metabolism	ko01100//Metabolic pathways;ko00350//Tyrosine metabolism;ko00360//Phenylalanine metabolism	K07253;K07253;K07253	GO:0009536//plastid;GO:0042579//microbody	GO:0016862//intramolecular oxidoreductase activity, interconverting keto- and enol-groups	GO:0006568//tryptophan metabolic process;GO:0006952//defense response;GO:0009683//indoleacetic acid metabolic process;GO:0043207//response to external biotic stimulus;GO:0048646//anatomical structure formation involved in morphogenesis
IMY05_001G0110300	0.38	0	0	0	0	0	0	0	0	1.67	0	0	0	0	0	0	0	0	--	macrophage migration inhibitory factor family protein [Populus alba]	Metabolism;Metabolism;Metabolism	Global and overview maps;Amino acid metabolism;Amino acid metabolism	ko01100//Metabolic pathways;ko00350//Tyrosine metabolism;ko00360//Phenylalanine metabolism	K07253;K07253;K07253	GO:0009536//plastid;GO:0042579//microbody	GO:0016862//intramolecular oxidoreductase activity, interconverting keto- and enol-groups	GO:0006568//tryptophan metabolic process;GO:0006952//defense response;GO:0009683//indoleacetic acid metabolic process;GO:0043207//response to external biotic stimulus;GO:0048646//anatomical structure formation involved in morphogenesis
[truncated: 36,943 more rows]
